# Supplementary material for: Species conservation profiles of a random sample of world spiders I: Agelenidae to Filistatidae
Source: Biodivers Data J. 2018 Apr 25;(6):e23555. doi: 10.3897/BDJ.6.e23555 (PMC5932090; doi:10.3897/BDJ.6.e23555)
Supplement: Supplementary material 1 — Distribution of Coelotes amamiensis Shimojana, 1989 [file bdj-06-e23555-s001.kml]

<?xml version="1.0" encoding="utf-8" ?>
<kml xmlns="http://www.opengis.net/kml/2.2">
<Document id="root_doc">
<Schema name="Coelotes_amamiensis.kml" id="Coelotes_amamiensis.kml">
	<SimpleField name="layer" type="float"></SimpleField>
</Schema>
<Folder><name>Coelotes_amamiensis.kml</name>
  <Placemark>
	<Style><LineStyle><color>ff0000ff</color></LineStyle><PolyStyle><fill>0</fill></PolyStyle></Style>
	<ExtendedData><SchemaData schemaUrl="#Coelotes_amamiensis.kml">
		<SimpleData name="layer">1</SimpleData>
	</SchemaData></ExtendedData>
      <MultiGeometry><Polygon><outerBoundaryIs><LinearRing><coordinates>128.45,27.025 128.45,27.01666667 128.44166667,27.01666667 128.44166667,27.025 128.43333333000001,27.025 128.425,27.025 128.41666667000001,27.025 128.41666667000001,27.03333333 128.40833333,27.03333333 128.40833333,27.04166667 128.40833333,27.05 128.41666667000001,27.05 128.41666667000001,27.05833333 128.425,27.05833333 128.43333333000001,27.05833333 128.44166667,27.05833333 128.45,27.05833333 128.45,27.05 128.45833333,27.05 128.45833333,27.04166667 128.45,27.04166667 128.45,27.03333333 128.45833333,27.03333333 128.45833333,27.025 128.45,27.025</coordinates></LinearRing></outerBoundaryIs></Polygon><Polygon><outerBoundaryIs><LinearRing><coordinates>128.64166667000001,27.38333333 128.63333333,27.38333333 128.63333333,27.375 128.625,27.375 128.61666667,27.375 128.61666667,27.36666667 128.60833333,27.36666667 128.6,27.36666667 128.6,27.35833333 128.59166667,27.35833333 128.59166667,27.35 128.58333333,27.35 128.58333333,27.34166667 128.575,27.34166667 128.56666667,27.34166667 128.56666667,27.33333333 128.56666667,27.325 128.55833333000001,27.325 128.55833333000001,27.33333333 128.55833333000001,27.34166667 128.55,27.34166667 128.55,27.35 128.54166667000001,27.35 128.54166667000001,27.35833333 128.53333333,27.35833333 128.53333333,27.36666667 128.53333333,27.375 128.53333333,27.38333333 128.53333333,27.39166667 128.54166667000001,27.39166667 128.55,27.39166667 128.55833333000001,27.39166667 128.56666667,27.39166667 128.575,27.39166667 128.58333333,27.39166667 128.59166667,27.39166667 128.6,27.39166667 128.6,27.4 128.60833333,27.4 128.61666667,27.4 128.625,27.4 128.63333333,27.4 128.63333333,27.40833333 128.64166667000001,27.40833333 128.65,27.40833333 128.65,27.41666667 128.65833333,27.41666667 128.66666667000001,27.41666667 128.66666667000001,27.425 128.675,27.425 128.68333333000001,27.425 128.68333333000001,27.43333333 128.69166667,27.43333333 128.7,27.43333333 128.70833333,27.43333333 128.70833333,27.425 128.7,27.425 128.69166667,27.425 128.69166667,27.41666667 128.68333333000001,27.41666667 128.675,27.41666667 128.675,27.40833333 128.66666667000001,27.40833333 128.66666667000001,27.4 128.65833333,27.4 128.65,27.4 128.65,27.39166667 128.65,27.38333333 128.64166667000001,27.38333333</coordinates></LinearRing></outerBoundaryIs></Polygon><Polygon><outerBoundaryIs><LinearRing><coordinates>129.21666667,28.08333333 129.225,28.08333333 129.225,28.075 129.21666667,28.075 129.21666667,28.08333333</coordinates></LinearRing></outerBoundaryIs></Polygon><Polygon><outerBoundaryIs><LinearRing><coordinates>129.34166667,28.08333333 129.34166667,28.075 129.33333333,28.075 129.325,28.075 129.325,28.08333333 129.325,28.09166667 129.325,28.1 129.325,28.10833333 129.33333333,28.10833333 129.34166667,28.10833333 129.35,28.10833333 129.35,28.1 129.35,28.09166667 129.34166667,28.09166667 129.34166667,28.08333333</coordinates></LinearRing></outerBoundaryIs></Polygon><Polygon><outerBoundaryIs><LinearRing><coordinates>129.26666667000001,28.01666667 129.26666667000001,28.00833333 129.25833333,28.00833333 129.25833333,28.01666667 129.25,28.01666667 129.24166667,28.01666667 129.24166667,28.025 129.23333333,28.025 129.225,28.025 129.21666667,28.025 129.20833333,28.025 129.20833333,28.03333333 129.20833333,28.04166667 129.21666667,28.04166667 129.21666667,28.05 129.225,28.05 129.225,28.04166667 129.23333333,28.04166667 129.23333333,28.03333333 129.24166667,28.03333333 129.25,28.03333333 129.25833333,28.03333333 129.26666667000001,28.03333333 129.26666667000001,28.025 129.26666667000001,28.01666667</coordinates></LinearRing></outerBoundaryIs></Polygon><Polygon><outerBoundaryIs><LinearRing><coordinates>129.16666667000001,28.025 129.16666667000001,28.01666667 129.15833333,28.01666667 129.15,28.01666667 129.15,28.025 129.15,28.03333333 129.15,28.04166667 129.15,28.05 129.15833333,28.05 129.15833333,28.05833333 129.16666667000001,28.05833333 129.175,28.05833333 129.175,28.05 129.16666667000001,28.05 129.16666667000001,28.04166667 129.16666667000001,28.03333333 129.16666667000001,28.025</coordinates></LinearRing></outerBoundaryIs></Polygon><Polygon><outerBoundaryIs><LinearRing><coordinates>128.98333333,27.66666667 128.975,27.66666667 128.96666667,27.66666667 128.95833333,27.66666667 128.95,27.66666667 128.95,27.65833333 128.94166667,27.65833333 128.93333333000001,27.65833333 128.93333333000001,27.66666667 128.925,27.66666667 128.925,27.675 128.925,27.68333333 128.91666667000001,27.68333333 128.91666667000001,27.69166667 128.91666667000001,27.7 128.90833333,27.7 128.9,27.7 128.9,27.70833333 128.89166667000001,27.70833333 128.89166667000001,27.71666667 128.88333333,27.71666667 128.88333333,27.725 128.89166667000001,27.725 128.89166667000001,27.73333333 128.9,27.73333333 128.9,27.74166667 128.9,27.75 128.90833333,27.75 128.90833333,27.75833333 128.90833333,27.76666667 128.9,27.76666667 128.9,27.775 128.9,27.78333333 128.89166667000001,27.78333333 128.89166667000001,27.79166667 128.89166667000001,27.8 128.89166667000001,27.80833333 128.89166667000001,27.81666667 128.89166667000001,27.825 128.88333333,27.825 128.88333333,27.83333333 128.89166667000001,27.83333333 128.89166667000001,27.84166667 128.89166667000001,27.85 128.89166667000001,27.85833333 128.89166667000001,27.86666667 128.89166667000001,27.875 128.89166667000001,27.88333333 128.9,27.88333333 128.9,27.89166667 128.90833333,27.89166667 128.91666667000001,27.89166667 128.91666667000001,27.88333333 128.925,27.88333333 128.93333333000001,27.88333333 128.94166667,27.88333333 128.95,27.88333333 128.95833333,27.88333333 128.96666667,27.88333333 128.975,27.88333333 128.975,27.875 128.96666667,27.875 128.96666667,27.86666667 128.95833333,27.86666667 128.95833333,27.85833333 128.96666667,27.85833333 128.96666667,27.85 128.96666667,27.84166667 128.96666667,27.83333333 128.96666667,27.825 128.96666667,27.81666667 128.975,27.81666667 128.975,27.80833333 128.98333333,27.80833333 128.98333333,27.8 128.99166667,27.8 129.0,27.8 129.0,27.79166667 129.00833333,27.79166667 129.00833333,27.78333333 129.01666667000001,27.78333333 129.01666667000001,27.775 129.025,27.775 129.03333333,27.775 129.03333333,27.76666667 129.04166667000001,27.76666667 129.04166667000001,27.75833333 129.03333333,27.75833333 129.03333333,27.75 129.03333333,27.74166667 129.025,27.74166667 129.025,27.73333333 129.025,27.725 129.025,27.71666667 129.01666667000001,27.71666667 129.00833333,27.71666667 129.00833333,27.70833333 129.0,27.70833333 129.0,27.7 129.0,27.69166667 129.0,27.68333333 129.0,27.675 128.99166667,27.675 128.99166667,27.66666667 128.98333333,27.66666667</coordinates></LinearRing></outerBoundaryIs></Polygon><Polygon><outerBoundaryIs><LinearRing><coordinates>129.26666667000001,28.15833333 129.275,28.15833333 129.275,28.15 129.26666667000001,28.15 129.25833333,28.15 129.25833333,28.15833333 129.26666667000001,28.15833333</coordinates></LinearRing></outerBoundaryIs></Polygon><Polygon><outerBoundaryIs><LinearRing><coordinates>129.23333333,28.19166667 129.24166667,28.19166667 129.24166667,28.18333333 129.23333333,28.18333333 129.23333333,28.19166667</coordinates></LinearRing></outerBoundaryIs></Polygon><Polygon><outerBoundaryIs><LinearRing><coordinates>129.375,28.11666667 129.38333333,28.11666667 129.38333333,28.10833333 129.375,28.10833333 129.36666667,28.10833333 129.36666667,28.11666667 129.36666667,28.125 129.36666667,28.13333333 129.375,28.13333333 129.375,28.125 129.375,28.11666667</coordinates></LinearRing></outerBoundaryIs></Polygon><Polygon><outerBoundaryIs><LinearRing><coordinates>129.28333333,28.075 129.28333333,28.06666667 129.275,28.06666667 129.275,28.075 129.26666667000001,28.075 129.26666667000001,28.08333333 129.26666667000001,28.09166667 129.26666667000001,28.1 129.26666667000001,28.10833333 129.25833333,28.10833333 129.25,28.10833333 129.25,28.1 129.24166667,28.1 129.23333333,28.1 129.23333333,28.09166667 129.225,28.09166667 129.225,28.1 129.225,28.10833333 129.225,28.11666667 129.225,28.125 129.21666667,28.125 129.21666667,28.13333333 129.21666667,28.14166667 129.20833333,28.14166667 129.2,28.14166667 129.2,28.15 129.2,28.15833333 129.19166667,28.15833333 129.19166667,28.16666667 129.18333333000001,28.16666667 129.18333333000001,28.175 129.18333333000001,28.18333333 129.19166667,28.18333333 129.2,28.18333333 129.2,28.19166667 129.20833333,28.19166667 129.21666667,28.19166667 129.21666667,28.18333333 129.20833333,28.18333333 129.20833333,28.175 129.21666667,28.175 129.21666667,28.16666667 129.21666667,28.15833333 129.225,28.15833333 129.225,28.15 129.23333333,28.15 129.24166667,28.15 129.25,28.15 129.25,28.14166667 129.24166667,28.14166667 129.24166667,28.13333333 129.25,28.13333333 129.25,28.125 129.25833333,28.125 129.26666667000001,28.125 129.26666667000001,28.11666667 129.275,28.11666667 129.28333333,28.11666667 129.29166667000001,28.11666667 129.29166667000001,28.10833333 129.29166667000001,28.1 129.3,28.1 129.3,28.10833333 129.30833333000001,28.10833333 129.31666667,28.10833333 129.31666667,28.1 129.31666667,28.09166667 129.30833333000001,28.09166667 129.30833333000001,28.08333333 129.3,28.08333333 129.3,28.09166667 129.29166667000001,28.09166667 129.29166667000001,28.08333333 129.28333333,28.08333333 129.28333333,28.075</coordinates></LinearRing></outerBoundaryIs></Polygon><Polygon><outerBoundaryIs><LinearRing><coordinates>129.2,28.29166667 129.20833333,28.29166667 129.21666667,28.29166667 129.21666667,28.28333333 129.20833333,28.28333333 129.2,28.28333333 129.19166667,28.28333333 129.19166667,28.29166667 129.2,28.29166667</coordinates></LinearRing></outerBoundaryIs></Polygon><Polygon><outerBoundaryIs><LinearRing><coordinates>129.61666667,28.44166667 129.625,28.44166667 129.625,28.43333333 129.61666667,28.43333333 129.61666667,28.44166667</coordinates></LinearRing></outerBoundaryIs></Polygon><Polygon><outerBoundaryIs><LinearRing><coordinates>129.61666667,29.45 129.61666667,29.44166667 129.60833333,29.44166667 129.6,29.44166667 129.59166667,29.44166667 129.59166667,29.45 129.59166667,29.45833333 129.6,29.45833333 129.6,29.46666667 129.60833333,29.46666667 129.60833333,29.45833333 129.61666667,29.45833333 129.61666667,29.45</coordinates></LinearRing></outerBoundaryIs></Polygon><Polygon><outerBoundaryIs><LinearRing><coordinates>129.9,29.825 129.90833333,29.825 129.90833333,29.81666667 129.9,29.81666667 129.9,29.825</coordinates></LinearRing></outerBoundaryIs></Polygon><Polygon><outerBoundaryIs><LinearRing><coordinates>129.88333333,29.825 129.88333333,29.81666667 129.875,29.81666667 129.86666667,29.81666667 129.85833333,29.81666667 129.85833333,29.825 129.85833333,29.83333333 129.85,29.83333333 129.85,29.84166667 129.84166667,29.84166667 129.84166667,29.85 129.84166667,29.85833333 129.84166667,29.86666667 129.84166667,29.875 129.85,29.875 129.85833333,29.875 129.86666667,29.875 129.875,29.875 129.875,29.86666667 129.88333333,29.86666667 129.89166667000001,29.86666667 129.89166667000001,29.85833333 129.89166667000001,29.85 129.89166667000001,29.84166667 129.9,29.84166667 129.9,29.83333333 129.9,29.825 129.89166667000001,29.825 129.88333333,29.825</coordinates></LinearRing></outerBoundaryIs></Polygon><Polygon><outerBoundaryIs><LinearRing><coordinates>129.70833333,29.60833333 129.70833333,29.6 129.7,29.6 129.7,29.60833333 129.69166667,29.60833333 129.69166667,29.61666667 129.69166667,29.625 129.69166667,29.63333333 129.69166667,29.64166667 129.7,29.64166667 129.7,29.65 129.70833333,29.65 129.71666667,29.65 129.71666667,29.65833333 129.725,29.65833333 129.73333333,29.65833333 129.74166667,29.65833333 129.74166667,29.65 129.74166667,29.64166667 129.74166667,29.63333333 129.73333333,29.63333333 129.73333333,29.625 129.725,29.625 129.725,29.61666667 129.71666667,29.61666667 129.71666667,29.60833333 129.70833333,29.60833333</coordinates></LinearRing></outerBoundaryIs></Polygon><Polygon><outerBoundaryIs><LinearRing><coordinates>129.65,28.45833333 129.65833333,28.45833333 129.65833333,28.45 129.65,28.45 129.65,28.45833333</coordinates></LinearRing></outerBoundaryIs></Polygon><Polygon><outerBoundaryIs><LinearRing><coordinates>129.66666667000001,28.40833333 129.66666667000001,28.4 129.65833333,28.4 129.65,28.4 129.64166667000001,28.4 129.64166667000001,28.40833333 129.64166667000001,28.41666667 129.65,28.41666667 129.65,28.425 129.65833333,28.425 129.65833333,28.43333333 129.65833333,28.44166667 129.66666667000001,28.44166667 129.66666667000001,28.45 129.675,28.45 129.675,28.45833333 129.675,28.46666667 129.66666667000001,28.46666667 129.66666667000001,28.475 129.65833333,28.475 129.65833333,28.48333333 129.65833333,28.49166667 129.65833333,28.5 129.66666667000001,28.5 129.66666667000001,28.50833333 129.675,28.50833333 129.675,28.51666667 129.68333333000001,28.51666667 129.69166667,28.51666667 129.69166667,28.50833333 129.69166667,28.5 129.69166667,28.49166667 129.7,28.49166667 129.7,28.48333333 129.7,28.475 129.70833333,28.475 129.70833333,28.46666667 129.71666667,28.46666667 129.71666667,28.45833333 129.725,28.45833333 129.725,28.45 129.71666667,28.45 129.71666667,28.44166667 129.71666667,28.43333333 129.71666667,28.425 129.70833333,28.425 129.7,28.425 129.7,28.41666667 129.69166667,28.41666667 129.68333333000001,28.41666667 129.68333333000001,28.40833333 129.675,28.40833333 129.66666667000001,28.40833333</coordinates></LinearRing></outerBoundaryIs><innerBoundaryIs><LinearRing><coordinates>129.66666667000001,28.44166667 129.66666667000001,28.43333333 129.675,28.43333333 129.675,28.44166667 129.66666667000001,28.44166667</coordinates></LinearRing></innerBoundaryIs></Polygon><Polygon><outerBoundaryIs><LinearRing><coordinates>129.93333333000001,28.29166667 129.925,28.29166667 129.91666667000001,28.29166667 129.91666667000001,28.3 129.91666667000001,28.30833333 129.91666667000001,28.31666667 129.925,28.31666667 129.925,28.325 129.93333333000001,28.325 129.94166667,28.325 129.95,28.325 129.95,28.33333333 129.95833333,28.33333333 129.95833333,28.34166667 129.96666667,28.34166667 129.975,28.34166667 129.975,28.35 129.98333333,28.35 129.98333333,28.35833333 129.99166667,28.35833333 129.99166667,28.36666667 130.0,28.36666667 130.00833333,28.36666667 130.00833333,28.375 130.01666667000001,28.375 130.025,28.375 130.03333333,28.375 130.03333333,28.36666667 130.03333333,28.35833333 130.03333333,28.35 130.025,28.35 130.025,28.34166667 130.01666667000001,28.34166667 130.01666667000001,28.33333333 130.00833333,28.33333333 130.0,28.33333333 130.0,28.325 130.0,28.31666667 129.99166667,28.31666667 129.99166667,28.30833333 129.98333333,28.30833333 129.98333333,28.3 129.98333333,28.29166667 129.975,28.29166667 129.975,28.28333333 129.96666667,28.28333333 129.96666667,28.275 129.95833333,28.275 129.95,28.275 129.94166667,28.275 129.93333333000001,28.275 129.93333333000001,28.28333333 129.93333333000001,28.29166667</coordinates></LinearRing></outerBoundaryIs></Polygon><Polygon><outerBoundaryIs><LinearRing><coordinates>129.3,28.175 129.29166667000001,28.175 129.29166667000001,28.18333333 129.29166667000001,28.19166667 129.28333333,28.19166667 129.28333333,28.18333333 129.275,28.18333333 129.275,28.19166667 129.275,28.2 129.28333333,28.2 129.28333333,28.20833333 129.29166667000001,28.20833333 129.29166667000001,28.21666667 129.29166667000001,28.225 129.28333333,28.225 129.28333333,28.21666667 129.275,28.21666667 129.275,28.225 129.26666667000001,28.225 129.25833333,28.225 129.25833333,28.23333333 129.25,28.23333333 129.25,28.225 129.25,28.21666667 129.25,28.20833333 129.24166667,28.20833333 129.24166667,28.21666667 129.23333333,28.21666667 129.225,28.21666667 129.225,28.225 129.21666667,28.225 129.21666667,28.21666667 129.20833333,28.21666667 129.2,28.21666667 129.2,28.225 129.19166667,28.225 129.18333333000001,28.225 129.175,28.225 129.175,28.23333333 129.175,28.24166667 129.16666667000001,28.24166667 129.15833333,28.24166667 129.15,28.24166667 129.15,28.25 129.15833333,28.25 129.16666667000001,28.25 129.175,28.25 129.175,28.25833333 129.18333333000001,28.25833333 129.19166667,28.25833333 129.2,28.25833333 129.2,28.25 129.20833333,28.25 129.21666667,28.25 129.21666667,28.25833333 129.225,28.25833333 129.225,28.26666667 129.23333333,28.26666667 129.23333333,28.25833333 129.24166667,28.25833333 129.25,28.25833333 129.25,28.25 129.25833333,28.25 129.25833333,28.25833333 129.26666667000001,28.25833333 129.275,28.25833333 129.28333333,28.25833333 129.28333333,28.26666667 129.29166667000001,28.26666667 129.3,28.26666667 129.3,28.275 129.29166667000001,28.275 129.29166667000001,28.28333333 129.28333333,28.28333333 129.275,28.28333333 129.26666667000001,28.28333333 129.26666667000001,28.275 129.25833333,28.275 129.25,28.275 129.25,28.28333333 129.24166667,28.28333333 129.23333333,28.28333333 129.23333333,28.29166667 129.225,28.29166667 129.225,28.3 129.23333333,28.3 129.24166667,28.3 129.24166667,28.30833333 129.25,28.30833333 129.25833333,28.30833333 129.26666667000001,28.30833333 129.26666667000001,28.31666667 129.275,28.31666667 129.275,28.325 129.28333333,28.325 129.29166667000001,28.325 129.3,28.325 129.30833333000001,28.325 129.30833333000001,28.33333333 129.31666667,28.33333333 129.31666667,28.34166667 129.325,28.34166667 129.325,28.35 129.33333333,28.35 129.33333333,28.35833333 129.34166667,28.35833333 129.35,28.35833333 129.35833333,28.35833333 129.35833333,28.35 129.36666667,28.35 129.375,28.35 129.375,28.35833333 129.38333333,28.35833333 129.38333333,28.36666667 129.39166667000001,28.36666667 129.39166667000001,28.35833333 129.4,28.35833333 129.4,28.35 129.40833333,28.35 129.40833333,28.35833333 129.40833333,28.36666667 129.40833333,28.375 129.41666667000001,28.375 129.41666667000001,28.38333333 129.425,28.38333333 129.43333333000001,28.38333333 129.43333333000001,28.375 129.44166667,28.375 129.45,28.375 129.45,28.38333333 129.45,28.39166667 129.45833333,28.39166667 129.45833333,28.4 129.45833333,28.40833333 129.46666667,28.40833333 129.46666667,28.4 129.46666667,28.39166667 129.475,28.39166667 129.48333333,28.39166667 129.48333333,28.4 129.49166667,28.4 129.5,28.4 129.5,28.39166667 129.5,28.38333333 129.5,28.375 129.50833333,28.375 129.50833333,28.38333333 129.50833333,28.39166667 129.51666667000001,28.39166667 129.51666667000001,28.4 129.51666667000001,28.40833333 129.51666667000001,28.41666667 129.51666667000001,28.425 129.51666667000001,28.43333333 129.525,28.43333333 129.525,28.44166667 129.53333333,28.44166667 129.53333333,28.45 129.54166667000001,28.45 129.55,28.45 129.55833333000001,28.45 129.56666667,28.45 129.575,28.45 129.575,28.45833333 129.58333333,28.45833333 129.59166667,28.45833333 129.59166667,28.46666667 129.6,28.46666667 129.60833333,28.46666667 129.61666667,28.46666667 129.61666667,28.45833333 129.60833333,28.45833333 129.60833333,28.45 129.60833333,28.44166667 129.60833333,28.43333333 129.6,28.43333333 129.6,28.425 129.59166667,28.425 129.59166667,28.41666667 129.59166667,28.40833333 129.6,28.40833333 129.60833333,28.40833333 129.60833333,28.41666667 129.60833333,28.425 129.61666667,28.425 129.61666667,28.41666667 129.625,28.41666667 129.625,28.40833333 129.625,28.4 129.61666667,28.4 129.60833333,28.4 129.60833333,28.39166667 129.60833333,28.38333333 129.6,28.38333333 129.6,28.375 129.59166667,28.375 129.59166667,28.36666667 129.58333333,28.36666667 129.58333333,28.35833333 129.575,28.35833333 129.575,28.35 129.575,28.34166667 129.56666667,28.34166667 129.56666667,28.33333333 129.55833333000001,28.33333333 129.55,28.33333333 129.54166667000001,28.33333333 129.53333333,28.33333333 129.53333333,28.325 129.53333333,28.31666667 129.53333333,28.30833333 129.525,28.30833333 129.525,28.3 129.51666667000001,28.3 129.50833333,28.3 129.5,28.3 129.49166667,28.3 129.49166667,28.29166667 129.48333333,28.29166667 129.475,28.29166667 129.46666667,28.29166667 129.46666667,28.3 129.45833333,28.3 129.45833333,28.29166667 129.45833333,28.28333333 129.45833333,28.275 129.45833333,28.26666667 129.45,28.26666667 129.45,28.25833333 129.44166667,28.25833333 129.44166667,28.25 129.44166667,28.24166667 129.43333333000001,28.24166667 129.43333333000001,28.25 129.425,28.25 129.41666667000001,28.25 129.41666667000001,28.24166667 129.41666667000001,28.23333333 129.425,28.23333333 129.43333333000001,28.23333333 129.44166667,28.23333333 129.44166667,28.225 129.45,28.225 129.45,28.21666667 129.45833333,28.21666667 129.46666667,28.21666667 129.475,28.21666667 129.475,28.20833333 129.46666667,28.20833333 129.45833333,28.20833333 129.45833333,28.2 129.45,28.2 129.44166667,28.2 129.43333333000001,28.2 129.43333333000001,28.19166667 129.425,28.19166667 129.41666667000001,28.19166667 129.40833333,28.19166667 129.4,28.19166667 129.4,28.18333333 129.40833333,28.18333333 129.40833333,28.175 129.40833333,28.16666667 129.40833333,28.15833333 129.4,28.15833333 129.39166667000001,28.15833333 129.39166667000001,28.16666667 129.38333333,28.16666667 129.375,28.16666667 129.36666667,28.16666667 129.35833333,28.16666667 129.35833333,28.175 129.35,28.175 129.34166667,28.175 129.34166667,28.16666667 129.34166667,28.15833333 129.35,28.15833333 129.35,28.15 129.35833333,28.15 129.36666667,28.15 129.36666667,28.14166667 129.36666667,28.13333333 129.35833333,28.13333333 129.35,28.13333333 129.34166667,28.13333333 129.33333333,28.13333333 129.325,28.13333333 129.31666667,28.13333333 129.31666667,28.14166667 129.30833333000001,28.14166667 129.30833333000001,28.15 129.3,28.15 129.29166667000001,28.15 129.29166667000001,28.15833333 129.29166667000001,28.16666667 129.3,28.16666667 129.3,28.175</coordinates></LinearRing></outerBoundaryIs></Polygon></MultiGeometry>
  </Placemark>
</Folder>
</Document></kml>
