# Supplementary material for: Species conservation profiles of a random sample of world spiders I: Agelenidae to Filistatidae
Source: Biodivers Data J. 2018 Apr 25;(6):e23555. doi: 10.3897/BDJ.6.e23555 (PMC5932090; doi:10.3897/BDJ.6.e23555)
Supplement: Supplementary material 2 — Distribution of Hololena hopi (Chamberlin & Ivie, 1942) [file bdj-06-e23555-s002.kml]

<?xml version="1.0" encoding="UTF-8"?>
<kml xmlns="http://earth.google.com/kml/2.2">
<Document>
<name></name>
<description><![CDATA[]]></description>

<Style id="1">
<LineStyle>
<width>1</width>
<color>ff0000ff</color>
</LineStyle>
<PolyStyle>
<fill>0</fill>
</PolyStyle>
</Style>

<Placemark>
<name>R Polygon</name>
<description><![CDATA[]]></description>
<styleUrl>#1</styleUrl>
<visibility>1</visibility>
<MultiGeometry>
<Polygon>
<outerBoundaryIs>
<LinearRing>
<coordinates>
-112.58,34.5
-112.573657608034,34.4997986676472
-112.567340754643,34.4991954812831
-112.561074875564,34.4981928697263
-112.554885201282,34.4967948701396
-112.54879665543,34.4950071117741
-112.542833754434,34.4928367933016
-112.537020508791,34.4902926538287
-112.53138032639,34.487384937707
-112.525935918254,34.4841253532831
-112.520709207095,34.4805270257531
-112.515721239031,34.4766044443119
-112.510992098852,34.4723734038105
-112.506540829134,34.4678509411557
-112.502385353571,34.4630552667085
-112.498542404795,34.4580056909571
-112.495027457005,34.4527225467611
-112.491854663655,34.4472271074773
-112.489036800465,34.4415415013002
-112.486585213973,34.4356886221592
-112.484509775856,34.4296920375328
-112.482818843168,34.4235758935509
-112.481519224699,34.4173648177667
-112.480616153554,34.4110838199901
-112.480113266082,34.4047581915824
-112.480012587233,34.3984134036165
-112.480314522405,34.3920750043143
-112.481017855812,34.3857685161727
-112.482119755379,34.3795193331935
-112.483615784144,34.373352618631
-112.485499918129,34.3672932036683
-112.48776457059,34.3613654874307
-112.490400622571,34.3555933387394
-112.493397459622,34.35
-112.496743014537,34.3446079936134
-112.500423815947,34.3394390312862
-112.504425042565,34.3345139266055
-112.508730582862,34.3298525112294
-112.513323099948,34.3254735550324
-112.518184101378,34.3213946905257
-112.523294013614,34.317632341857
-112.528632260843,34.3142016586765
-112.534177347827,34.3111164551345
-112.539906946459,34.3083891542568
-112.545797985667,34.3060307379214
-112.551826744316,34.3040507026385
-112.557968946721,34.3024570213115
-112.564199860403,34.3012561111324
-112.57049439567,34.3004528077427
-112.57682720665,34.3000503457617
-112.58317279335,34.3000503457617
-112.58950560433,34.3004528077427
-112.595800139597,34.3012561111324
-112.602031053279,34.3024570213115
-112.608173255684,34.3040507026385
-112.614202014333,34.3060307379214
-112.620093053541,34.3083891542568
-112.625822652173,34.3111164551345
-112.631367739157,34.3142016586765
-112.636705986386,34.317632341857
-112.641815898622,34.3213946905257
-112.646676900052,34.3254735550324
-112.651269417138,34.3298525112294
-112.655574957435,34.3345139266055
-112.659576184053,34.3394390312862
-112.663256985463,34.3446079936134
-112.666602540378,34.35
-112.669599377429,34.3555933387394
-112.67223542941,34.3613654874307
-112.674500081871,34.3672932036683
-112.676384215856,34.373352618631
-112.677880244621,34.3795193331935
-112.678982144188,34.3857685161727
-112.679685477595,34.3920750043143
-112.679987412767,34.3984134036165
-112.679886733918,34.4047581915824
-112.679383846446,34.4110838199901
-112.678480775301,34.4173648177667
-112.677181156832,34.4235758935509
-112.675490224144,34.4296920375328
-112.673414786027,34.4356886221592
-112.670963199535,34.4415415013002
-112.668145336345,34.4472271074773
-112.664972542995,34.4527225467611
-112.661457595205,34.4580056909571
-112.657614646429,34.4630552667085
-112.653459170866,34.4678509411557
-112.649007901148,34.4723734038105
-112.644278760969,34.4766044443119
-112.639290792905,34.4805270257531
-112.634064081746,34.4841253532831
-112.62861967361,34.487384937707
-112.622979491209,34.4902926538287
-112.617166245566,34.4928367933016
-112.61120334457,34.4950071117741
-112.605114798718,34.4967948701396
-112.598925124436,34.4981928697263
-112.592659245357,34.4991954812831
-112.586342391966,34.4997986676472
-112.58,34.5
</coordinates>
</LinearRing>
</outerBoundaryIs>
</Polygon>
<Polygon>
<outerBoundaryIs>
<LinearRing>
<coordinates>
-109.76,31.93
-109.753657608034,31.9297986676472
-109.747340754643,31.9291954812831
-109.741074875564,31.9281928697263
-109.734885201282,31.9267948701396
-109.72879665543,31.9250071117741
-109.722833754434,31.9228367933016
-109.717020508791,31.9202926538287
-109.71138032639,31.917384937707
-109.705935918254,31.9141253532831
-109.700709207095,31.9105270257531
-109.695721239031,31.9066044443119
-109.690992098852,31.9023734038105
-109.686540829134,31.8978509411557
-109.682385353571,31.8930552667085
-109.678542404795,31.8880056909571
-109.675027457005,31.882722546761
-109.671854663655,31.8772271074773
-109.669036800465,31.8715415013002
-109.666585213973,31.8656886221592
-109.664509775856,31.8596920375328
-109.662818843168,31.8535758935509
-109.661519224699,31.8473648177667
-109.660616153554,31.8410838199901
-109.660113266082,31.8347581915824
-109.660012587233,31.8284134036165
-109.660314522405,31.8220750043143
-109.661017855812,31.8157685161727
-109.662119755379,31.8095193331935
-109.663615784144,31.803352618631
-109.665499918129,31.7972932036683
-109.66776457059,31.7913654874307
-109.670400622571,31.7855933387394
-109.673397459622,31.78
-109.676743014537,31.7746079936134
-109.680423815947,31.7694390312862
-109.684425042565,31.7645139266055
-109.688730582862,31.7598525112294
-109.693323099948,31.7554735550324
-109.698184101378,31.7513946905257
-109.703294013614,31.747632341857
-109.708632260843,31.7442016586765
-109.714177347827,31.7411164551345
-109.719906946459,31.7383891542568
-109.725797985667,31.7360307379214
-109.731826744316,31.7340507026385
-109.737968946721,31.7324570213115
-109.744199860403,31.7312561111324
-109.75049439567,31.7304528077427
-109.75682720665,31.7300503457617
-109.76317279335,31.7300503457617
-109.76950560433,31.7304528077427
-109.775800139597,31.7312561111324
-109.782031053279,31.7324570213115
-109.788173255684,31.7340507026385
-109.794202014333,31.7360307379214
-109.800093053541,31.7383891542568
-109.805822652173,31.7411164551345
-109.811367739157,31.7442016586765
-109.816705986386,31.747632341857
-109.821815898622,31.7513946905257
-109.826676900052,31.7554735550324
-109.831269417138,31.7598525112294
-109.835574957435,31.7645139266055
-109.839576184053,31.7694390312862
-109.843256985463,31.7746079936134
-109.846602540378,31.78
-109.849599377429,31.7855933387394
-109.85223542941,31.7913654874307
-109.854500081871,31.7972932036683
-109.856384215856,31.803352618631
-109.857880244621,31.8095193331935
-109.858982144188,31.8157685161727
-109.859685477595,31.8220750043143
-109.859987412767,31.8284134036165
-109.859886733918,31.8347581915824
-109.859383846446,31.8410838199901
-109.858480775301,31.8473648177667
-109.857181156832,31.8535758935509
-109.855490224144,31.8596920375328
-109.853414786027,31.8656886221592
-109.850963199535,31.8715415013002
-109.848145336345,31.8772271074773
-109.844972542995,31.882722546761
-109.841457595205,31.8880056909571
-109.837614646429,31.8930552667085
-109.833459170866,31.8978509411557
-109.829007901148,31.9023734038105
-109.824278760969,31.9066044443119
-109.819290792905,31.9105270257531
-109.814064081746,31.9141253532831
-109.80861967361,31.917384937707
-109.802979491209,31.9202926538287
-109.797166245566,31.9228367933016
-109.79120334457,31.9250071117741
-109.785114798718,31.9267948701396
-109.778925124436,31.9281928697263
-109.772659245357,31.9291954812831
-109.766342391966,31.9297986676472
-109.76,31.93
</coordinates>
</LinearRing>
</outerBoundaryIs>
</Polygon>
</MultiGeometry>
</Placemark>
</Document>
</kml>
