# Supplementary material for: Species conservation profiles of a random sample of world spiders I: Agelenidae to Filistatidae
Source: Biodivers Data J. 2018 Apr 25;(6):e23555. doi: 10.3897/BDJ.6.e23555 (PMC5932090; doi:10.3897/BDJ.6.e23555)
Supplement: Supplementary material 3 — Distribution of Oramia occidentalis (Marples, 1959) [file bdj-06-e23555-s003.kml]

<?xml version="1.0" encoding="UTF-8"?>
<kml xmlns="http://earth.google.com/kml/2.2">
<Document>
<name></name>
<description><![CDATA[]]></description>

<Style id="1">
<LineStyle>
<width>1</width>
<color>ff0000ff</color>
</LineStyle>
<PolyStyle>
<fill>0</fill>
</PolyStyle>
</Style>

<Placemark>
<name>R Polygon</name>
<description><![CDATA[]]></description>
<styleUrl>#1</styleUrl>
<visibility>1</visibility>
<MultiGeometry>
<Polygon>
<outerBoundaryIs>
<LinearRing>
<coordinates>
168.229166666667,-46.8125
168.235509058632,-46.8127013323528
168.241825912024,-46.8133045187169
168.248091791103,-46.8143071302737
168.254281465385,-46.8157051298604
168.260370011237,-46.8174928882259
168.266332912233,-46.8196632066984
168.272146157876,-46.8222073461713
168.277786340277,-46.825115062293
168.283230748412,-46.8283746467169
168.288457459572,-46.8319729742469
168.293445427635,-46.8358955556881
168.298174567815,-46.8401265961895
168.302625837532,-46.8446490588443
168.306781313096,-46.8494447332915
168.310624261872,-46.8544943090429
168.314139209662,-46.8597774532389
168.317312003011,-46.8652728925227
168.320129866202,-46.8709584986998
168.322581452693,-46.8768113778408
168.324656890811,-46.8828079624672
168.326347823499,-46.8889241064491
168.327647441968,-46.8951351822333
168.328550513113,-46.9014161800099
168.329053400585,-46.9077418084176
168.329154079434,-46.9140865963835
168.328852144262,-46.9204249956857
168.328148810855,-46.9267314838273
168.327046911288,-46.9329806668065
168.325550882523,-46.939147381369
168.323666748538,-46.9452067963317
168.321402096077,-46.9511345125693
168.318766044096,-46.9569066612606
168.315769207045,-46.9625
168.31242365213,-46.9678920063866
168.30874285072,-46.9730609687138
168.304741624102,-46.9779860733945
168.300436083805,-46.9826474887706
168.295843566718,-46.9870264449676
168.290982565289,-46.9911053094743
168.285872653053,-46.994867658143
168.280534405824,-46.9982983413235
168.274989318839,-47.0013835448655
168.269259720207,-47.0041108457432
168.263368680999,-47.0064692620786
168.257339922351,-47.0084492973615
168.251197719945,-47.0100429786885
168.244966806264,-47.0112438888676
168.238672270997,-47.0120471922573
168.232339460017,-47.0124496542383
168.225993873317,-47.0124496542383
168.219661062336,-47.0120471922573
168.213366527069,-47.0112438888676
168.207135613388,-47.0100429786885
168.200993410983,-47.0084492973615
168.194964652334,-47.0064692620786
168.189073613126,-47.0041108457432
168.183344014494,-47.0013835448655
168.177798927509,-46.9982983413235
168.17246068028,-46.994867658143
168.167350768045,-46.9911053094743
168.162489766615,-46.9870264449676
168.157897249529,-46.9826474887706
168.153591709231,-46.9779860733945
168.149590482614,-46.9730609687138
168.145909681203,-46.9678920063866
168.142564126288,-46.9625
168.139567289238,-46.9569066612606
168.136931237256,-46.9511345125693
168.134666584795,-46.9452067963317
168.132782450811,-46.939147381369
168.131286422045,-46.9329806668065
168.130184522479,-46.9267314838273
168.129481189071,-46.9204249956857
168.129179253899,-46.9140865963835
168.129279932748,-46.9077418084176
168.129782820221,-46.9014161800099
168.130685891365,-46.8951351822333
168.131985509834,-46.8889241064491
168.133676442522,-46.8828079624672
168.13575188064,-46.8768113778408
168.138203467131,-46.8709584986998
168.141021330322,-46.8652728925227
168.144194123672,-46.8597774532389
168.147709071462,-46.8544943090429
168.151552020238,-46.8494447332915
168.155707495801,-46.8446490588443
168.160158765518,-46.8401265961895
168.164887905698,-46.8358955556881
168.169875873761,-46.8319729742469
168.175102584921,-46.8283746467169
168.180546993057,-46.825115062293
168.186187175458,-46.8222073461713
168.192000421101,-46.8196632066984
168.197963322097,-46.8174928882259
168.204051867949,-46.8157051298604
168.210241542231,-46.8143071302737
168.216507421309,-46.8133045187169
168.222824274701,-46.8127013323528
168.229166666667,-46.8125
</coordinates>
</LinearRing>
</outerBoundaryIs>
</Polygon>
</MultiGeometry>
</Placemark>
</Document>
</kml>
