# Supplementary material for: Species conservation profiles of a random sample of world spiders I: Agelenidae to Filistatidae
Source: Biodivers Data J. 2018 Apr 25;(6):e23555. doi: 10.3897/BDJ.6.e23555 (PMC5932090; doi:10.3897/BDJ.6.e23555)
Supplement: Supplementary material 4 — Distribution of Amaurobius transversus Leech, 1972 [file bdj-06-e23555-s004.kml]

<?xml version="1.0" encoding="UTF-8"?>
<kml xmlns="http://earth.google.com/kml/2.2">
<Document>
<name></name>
<description><![CDATA[]]></description>

<Style id="1">
<LineStyle>
<width>1</width>
<color>ff0000ff</color>
</LineStyle>
<PolyStyle>
<fill>0</fill>
</PolyStyle>
</Style>

<Placemark>
<name>R Polygon</name>
<description><![CDATA[]]></description>
<styleUrl>#1</styleUrl>
<visibility>1</visibility>
<MultiGeometry>
<Polygon>
<outerBoundaryIs>
<LinearRing>
<coordinates>
-121.39,35.93
-121.383657608034,35.9297986676472
-121.377340754643,35.9291954812831
-121.371074875564,35.9281928697263
-121.364885201282,35.9267948701396
-121.35879665543,35.9250071117741
-121.352833754434,35.9228367933016
-121.347020508791,35.9202926538287
-121.34138032639,35.917384937707
-121.335935918254,35.9141253532831
-121.330709207095,35.9105270257531
-121.325721239031,35.9066044443119
-121.320992098852,35.9023734038105
-121.316540829134,35.8978509411557
-121.312385353571,35.8930552667085
-121.308542404795,35.8880056909571
-121.305027457005,35.8827225467611
-121.301854663655,35.8772271074773
-121.299036800465,35.8715415013002
-121.296585213973,35.8656886221592
-121.294509775856,35.8596920375328
-121.292818843168,35.8535758935509
-121.291519224699,35.8473648177667
-121.290616153554,35.8410838199901
-121.290113266082,35.8347581915824
-121.290012587233,35.8284134036165
-121.290314522405,35.8220750043143
-121.291017855812,35.8157685161727
-121.292119755379,35.8095193331935
-121.293615784144,35.803352618631
-121.295499918129,35.7972932036683
-121.29776457059,35.7913654874307
-121.300400622571,35.7855933387394
-121.303397459622,35.78
-121.306743014537,35.7746079936134
-121.310423815947,35.7694390312862
-121.314425042565,35.7645139266055
-121.318730582862,35.7598525112294
-121.323323099948,35.7554735550324
-121.328184101378,35.7513946905257
-121.333294013614,35.747632341857
-121.338632260843,35.7442016586765
-121.344177347827,35.7411164551345
-121.349906946459,35.7383891542568
-121.355797985667,35.7360307379214
-121.361826744316,35.7340507026385
-121.367968946721,35.7324570213115
-121.374199860403,35.7312561111324
-121.38049439567,35.7304528077427
-121.38682720665,35.7300503457617
-121.39317279335,35.7300503457617
-121.39950560433,35.7304528077427
-121.405800139597,35.7312561111324
-121.412031053279,35.7324570213115
-121.418173255684,35.7340507026385
-121.424202014333,35.7360307379214
-121.430093053541,35.7383891542568
-121.435822652173,35.7411164551345
-121.441367739157,35.7442016586765
-121.446705986386,35.747632341857
-121.451815898622,35.7513946905257
-121.456676900052,35.7554735550324
-121.461269417138,35.7598525112294
-121.465574957435,35.7645139266055
-121.469576184053,35.7694390312862
-121.473256985463,35.7746079936134
-121.476602540378,35.78
-121.479599377429,35.7855933387394
-121.48223542941,35.7913654874307
-121.484500081871,35.7972932036683
-121.486384215856,35.803352618631
-121.487880244621,35.8095193331935
-121.488982144188,35.8157685161727
-121.489685477595,35.8220750043143
-121.489987412767,35.8284134036165
-121.489886733918,35.8347581915824
-121.489383846446,35.8410838199901
-121.488480775301,35.8473648177667
-121.487181156832,35.8535758935509
-121.485490224144,35.8596920375328
-121.483414786027,35.8656886221592
-121.480963199535,35.8715415013002
-121.478145336345,35.8772271074773
-121.474972542995,35.8827225467611
-121.471457595205,35.8880056909571
-121.467614646429,35.8930552667085
-121.463459170866,35.8978509411557
-121.459007901148,35.9023734038105
-121.454278760969,35.9066044443119
-121.449290792905,35.9105270257531
-121.444064081746,35.9141253532831
-121.43861967361,35.917384937707
-121.432979491209,35.9202926538287
-121.427166245566,35.9228367933016
-121.42120334457,35.9250071117741
-121.415114798718,35.9267948701396
-121.408925124436,35.9281928697263
-121.402659245357,35.9291954812831
-121.396342391966,35.9297986676472
-121.39,35.93
</coordinates>
</LinearRing>
</outerBoundaryIs>
</Polygon>
</MultiGeometry>
</Placemark>
</Document>
</kml>
