# Supplementary material for: Species conservation profiles of a random sample of world spiders I: Agelenidae to Filistatidae
Source: Biodivers Data J. 2018 Apr 25;(6):e23555. doi: 10.3897/BDJ.6.e23555 (PMC5932090; doi:10.3897/BDJ.6.e23555)
Supplement: Supplementary material 5 — Distribution of Callobius pauculus Leech, 1972 [file bdj-06-e23555-s005.kml]

<?xml version="1.0" encoding="UTF-8"?>
<kml xmlns="http://earth.google.com/kml/2.2">
<Document>
<name></name>
<description><![CDATA[]]></description>

<Style id="1">
<LineStyle>
<width>1</width>
<color>ff0000ff</color>
</LineStyle>
<PolyStyle>
<fill>0</fill>
</PolyStyle>
</Style>

<Placemark>
<name>R Polygon</name>
<description><![CDATA[]]></description>
<styleUrl>#1</styleUrl>
<visibility>1</visibility>
<MultiGeometry>
<Polygon>
<outerBoundaryIs>
<LinearRing>
<coordinates>
-122.92,39.97
-122.913657608034,39.9697986676472
-122.907340754643,39.9691954812831
-122.901074875564,39.9681928697263
-122.894885201282,39.9667948701396
-122.88879665543,39.9650071117741
-122.882833754434,39.9628367933016
-122.877020508791,39.9602926538287
-122.87138032639,39.957384937707
-122.865935918254,39.9541253532831
-122.860709207095,39.9505270257531
-122.855721239031,39.9466044443119
-122.850992098852,39.9423734038105
-122.846540829134,39.9378509411557
-122.842385353571,39.9330552667085
-122.838542404795,39.9280056909571
-122.835027457005,39.9227225467611
-122.831854663655,39.9172271074773
-122.829036800465,39.9115415013002
-122.826585213973,39.9056886221592
-122.824509775856,39.8996920375328
-122.822818843168,39.8935758935509
-122.821519224699,39.8873648177667
-122.820616153554,39.8810838199901
-122.820113266082,39.8747581915824
-122.820012587233,39.8684134036165
-122.820314522405,39.8620750043143
-122.821017855812,39.8557685161727
-122.822119755379,39.8495193331935
-122.823615784144,39.843352618631
-122.825499918129,39.8372932036683
-122.82776457059,39.8313654874307
-122.830400622571,39.8255933387394
-122.833397459622,39.82
-122.836743014537,39.8146079936134
-122.840423815947,39.8094390312862
-122.844425042565,39.8045139266055
-122.848730582862,39.7998525112294
-122.853323099948,39.7954735550324
-122.858184101378,39.7913946905257
-122.863294013614,39.787632341857
-122.868632260843,39.7842016586765
-122.874177347827,39.7811164551345
-122.879906946459,39.7783891542568
-122.885797985667,39.7760307379214
-122.891826744316,39.7740507026385
-122.897968946721,39.7724570213115
-122.904199860403,39.7712561111324
-122.91049439567,39.7704528077427
-122.91682720665,39.7700503457617
-122.92317279335,39.7700503457617
-122.92950560433,39.7704528077427
-122.935800139597,39.7712561111324
-122.942031053279,39.7724570213115
-122.948173255684,39.7740507026385
-122.954202014333,39.7760307379214
-122.960093053541,39.7783891542568
-122.965822652173,39.7811164551345
-122.971367739157,39.7842016586765
-122.976705986386,39.787632341857
-122.981815898622,39.7913946905257
-122.986676900052,39.7954735550324
-122.991269417138,39.7998525112294
-122.995574957435,39.8045139266055
-122.999576184053,39.8094390312862
-123.003256985463,39.8146079936134
-123.006602540378,39.82
-123.009599377429,39.8255933387394
-123.01223542941,39.8313654874307
-123.014500081871,39.8372932036683
-123.016384215856,39.843352618631
-123.017880244621,39.8495193331935
-123.018982144188,39.8557685161727
-123.019685477595,39.8620750043143
-123.019987412767,39.8684134036165
-123.019886733918,39.8747581915824
-123.019383846446,39.8810838199901
-123.018480775301,39.8873648177667
-123.017181156832,39.8935758935509
-123.015490224144,39.8996920375328
-123.013414786027,39.9056886221592
-123.010963199535,39.9115415013002
-123.008145336345,39.9172271074773
-123.004972542995,39.9227225467611
-123.001457595205,39.9280056909571
-122.997614646429,39.9330552667085
-122.993459170866,39.9378509411557
-122.989007901148,39.9423734038105
-122.984278760969,39.9466044443119
-122.979290792905,39.9505270257531
-122.974064081746,39.9541253532831
-122.96861967361,39.957384937707
-122.962979491209,39.9602926538287
-122.957166245566,39.9628367933016
-122.95120334457,39.9650071117741
-122.945114798718,39.9667948701396
-122.938925124436,39.9681928697263
-122.932659245357,39.9691954812831
-122.926342391966,39.9697986676472
-122.92,39.97
</coordinates>
</LinearRing>
</outerBoundaryIs>
</Polygon>
</MultiGeometry>
</Placemark>
</Document>
</kml>
