# Supplementary material for: Species conservation profiles of a random sample of world spiders I: Agelenidae to Filistatidae
Source: Biodivers Data J. 2018 Apr 25;(6):e23555. doi: 10.3897/BDJ.6.e23555 (PMC5932090; doi:10.3897/BDJ.6.e23555)
Supplement: Supplementary material 6 — Distribution of Thaloe ennery Brescovit, 1993 [file bdj-06-e23555-s006.kml]

<?xml version="1.0" encoding="UTF-8"?>
<kml xmlns="http://earth.google.com/kml/2.2">
<Document>
<name></name>
<description><![CDATA[]]></description>

<Style id="1">
<LineStyle>
<width>1</width>
<color>ff0000ff</color>
</LineStyle>
<PolyStyle>
<fill>0</fill>
</PolyStyle>
</Style>

<Placemark>
<name>R Polygon</name>
<description><![CDATA[]]></description>
<styleUrl>#1</styleUrl>
<visibility>1</visibility>
<MultiGeometry>
<Polygon>
<outerBoundaryIs>
<LinearRing>
<coordinates>
-72.48,19.58
-72.4736576080343,19.5797986676472
-72.4673407546426,19.5791954812831
-72.461074875564,19.5781928697263
-72.4548852012819,19.5767948701396
-72.4487966554302,19.5750071117741
-72.442833754434,19.5728367933016
-72.4370205087911,19.5702926538287
-72.43138032639,19.567384937707
-72.4259359182544,19.5641253532831
-72.4207092070945,19.5605270257531
-72.4157212390314,19.5566044443119
-72.4109920988518,19.5523734038105
-72.4065408291342,19.5478509411557
-72.4023853535708,19.5430552667085
-72.398542404795,19.5380056909571
-72.3950274570051,19.5327225467611
-72.3918546636553,19.5272271074773
-72.3890368004646,19.5215415013002
-72.3865852139735,19.5156886221592
-72.3845097758556,19.5096920375328
-72.3828188431677,19.5035758935509
-72.3815192246988,19.4973648177667
-72.3806161535539,19.4910838199901
-72.3801132660817,19.4847581915824
-72.3800125872326,19.4784134036165
-72.3803145224048,19.4720750043143
-72.3810178558119,19.4657685161727
-72.3821197553785,19.4595193331935
-72.383615784144,19.453352618631
-72.3854999181285,19.4472932036683
-72.3877645705895,19.4413654874307
-72.3904006225709,19.4355933387394
-72.3933974596216,19.43
-72.3967430145365,19.4246079936134
-72.4004238159469,19.4194390312862
-72.4044250425646,19.4145139266055
-72.4087305828621,19.4098525112294
-72.4133230999484,19.4054735550324
-72.4181841013779,19.4013946905257
-72.4232940136137,19.397632341857
-72.4286322608427,19.3942016586765
-72.4341773478273,19.3911164551345
-72.4399069464593,19.3883891542568
-72.4457979856674,19.3860307379214
-72.4518267443159,19.3840507026386
-72.4579689467214,19.3824570213115
-72.4641998604027,19.3812561111324
-72.4704943956696,19.3804528077427
-72.4768272066502,19.3800503457617
-72.4831727933498,19.3800503457617
-72.4895056043304,19.3804528077427
-72.4958001395973,19.3812561111324
-72.5020310532787,19.3824570213115
-72.5081732556841,19.3840507026386
-72.5142020143326,19.3860307379214
-72.5200930535407,19.3883891542568
-72.5258226521727,19.3911164551345
-72.5313677391573,19.3942016586765
-72.5367059863863,19.397632341857
-72.5418158986221,19.4013946905257
-72.5466769000516,19.4054735550324
-72.5512694171379,19.4098525112294
-72.5555749574354,19.4145139266055
-72.5595761840531,19.4194390312862
-72.5632569854635,19.4246079936134
-72.5666025403785,19.43
-72.5695993774291,19.4355933387394
-72.5722354294105,19.4413654874307
-72.5745000818715,19.4472932036683
-72.576384215856,19.453352618631
-72.5778802446215,19.4595193331935
-72.5789821441881,19.4657685161727
-72.5796854775952,19.4720750043143
-72.5799874127674,19.4784134036165
-72.5798867339183,19.4847581915824
-72.5793838464461,19.4910838199901
-72.5784807753012,19.4973648177667
-72.5771811568324,19.5035758935509
-72.5754902241444,19.5096920375328
-72.5734147860265,19.5156886221592
-72.5709631995355,19.5215415013002
-72.5681453363448,19.5272271074773
-72.564972542995,19.5327225467611
-72.561457595205,19.5380056909571
-72.5576146464292,19.5430552667085
-72.5534591708658,19.5478509411557
-72.5490079011482,19.5523734038105
-72.5442787609687,19.5566044443119
-72.5392907929055,19.5605270257531
-72.5340640817456,19.5641253532831
-72.5286196736101,19.567384937707
-72.5229794912089,19.5702926538287
-72.517166245566,19.5728367933016
-72.5112033445699,19.5750071117741
-72.5051147987181,19.5767948701396
-72.498925124436,19.5781928697263
-72.4926592453574,19.5791954812831
-72.4863423919657,19.5797986676472
-72.48,19.58
</coordinates>
</LinearRing>
</outerBoundaryIs>
</Polygon>
</MultiGeometry>
</Placemark>
</Document>
</kml>
