# Supplementary material for: Species conservation profiles of a random sample of world spiders I: Agelenidae to Filistatidae
Source: Biodivers Data J. 2018 Apr 25;(6):e23555. doi: 10.3897/BDJ.6.e23555 (PMC5932090; doi:10.3897/BDJ.6.e23555)
Supplement: Supplementary material 7 — Distribution of Timbuka meridiana (L. Koch, 1866) [file bdj-06-e23555-s007.kml]

<?xml version="1.0" encoding="UTF-8"?>
<kml xmlns="http://earth.google.com/kml/2.2">
<Document>
<name></name>
<description><![CDATA[]]></description>

<Style id="1">
<LineStyle>
<width>1</width>
<color>ff0000ff</color>
</LineStyle>
<PolyStyle>
<fill>0</fill>
</PolyStyle>
</Style>

<Placemark>
<name>R Polygon</name>
<description><![CDATA[]]></description>
<styleUrl>#1</styleUrl>
<visibility>1</visibility>
<MultiGeometry>
<Polygon>
<outerBoundaryIs>
<LinearRing>
<coordinates>
-74.3,4.67
-74.2936576080343,4.66979866764719
-74.2873407546426,4.66919548128308
-74.281074875564,4.66819286972627
-74.2748852012819,4.66679487013964
-74.2687966554302,4.66500711177409
-74.262833754434,4.66283679330161
-74.2570205087911,4.66029265382866
-74.2513803263899,4.65738493770698
-74.2459359182544,4.65412535328312
-74.2407092070945,4.65052702575311
-74.2357212390313,4.6466044443119
-74.2309920988518,4.64237340381051
-74.2265408291342,4.63785094115571
-74.2223853535708,4.63305526670845
-74.218542404795,4.62800569095712
-74.215027457005,4.62272254676105
-74.2118546636552,4.61722710747727
-74.2090368004645,4.61154150130019
-74.2065852139735,4.60568862215919
-74.2045097758556,4.59969203753283
-74.2028188431676,4.59357589355094
-74.2015192246988,4.58736481776669
-74.2006161535539,4.5810838199901
-74.2001132660817,4.57475819158237
-74.2000125872326,4.56841340361652
-74.2003145224048,4.56207500431432
-74.2010178558119,4.55576851617267
-74.2021197553785,4.54951933319348
-74.203615784144,4.543352618631
-74.2054999181285,4.53729320366826
-74.2077645705895,4.53136548743069
-74.2104006225709,4.52559333873942
-74.2133974596215,4.52
-74.2167430145365,4.51460799361339
-74.2204238159469,4.50943903128623
-74.2244250425646,4.50451392660547
-74.2287305828621,4.49985251122937
-74.2333230999484,4.49547355503242
-74.2381841013779,4.49139469052572
-74.2432940136137,4.48763234185702
-74.2486322608427,4.4842016586765
-74.2541773478273,4.48111645513451
-74.2599069464593,4.47838915425679
-74.2657979856674,4.47603073792141
-74.2718267443159,4.47405070263855
-74.2779689467213,4.47245702131146
-74.2841998604027,4.47125611113236
-74.2904943956696,4.47045280774269
-74.2968272066502,4.47005034576168
-74.3031727933498,4.47005034576168
-74.3095056043304,4.47045280774269
-74.3158001395973,4.47125611113236
-74.3220310532786,4.47245702131146
-74.3281732556841,4.47405070263855
-74.3342020143326,4.47603073792141
-74.3400930535407,4.47838915425679
-74.3458226521727,4.48111645513451
-74.3513677391573,4.4842016586765
-74.3567059863863,4.48763234185702
-74.3618158986221,4.49139469052572
-74.3666769000516,4.49547355503242
-74.3712694171379,4.49985251122937
-74.3755749574354,4.50451392660547
-74.3795761840531,4.50943903128623
-74.3832569854635,4.51460799361339
-74.3866025403784,4.52
-74.3895993774291,4.52559333873942
-74.3922354294105,4.53136548743069
-74.3945000818715,4.53729320366826
-74.396384215856,4.543352618631
-74.3978802446215,4.54951933319348
-74.3989821441881,4.55576851617267
-74.3996854775952,4.56207500431432
-74.3999874127674,4.56841340361652
-74.3998867339183,4.57475819158237
-74.3993838464461,4.5810838199901
-74.3984807753012,4.58736481776669
-74.3971811568323,4.59357589355094
-74.3954902241444,4.59969203753283
-74.3934147860265,4.60568862215919
-74.3909631995354,4.61154150130019
-74.3881453363447,4.61722710747727
-74.3849725429949,4.62272254676105
-74.381457595205,4.62800569095712
-74.3776146464292,4.63305526670845
-74.3734591708658,4.63785094115571
-74.3690079011482,4.64237340381051
-74.3642787609686,4.6466044443119
-74.3592907929055,4.65052702575311
-74.3540640817456,4.65412535328312
-74.34861967361,4.65738493770698
-74.3429794912089,4.66029265382866
-74.337166245566,4.66283679330161
-74.3312033445698,4.66500711177409
-74.3251147987181,4.66679487013964
-74.318925124436,4.66819286972627
-74.3126592453574,4.66919548128308
-74.3063423919657,4.66979866764719
-74.3,4.67
</coordinates>
</LinearRing>
</outerBoundaryIs>
</Polygon>
</MultiGeometry>
</Placemark>
</Document>
</kml>
