# Supplementary material for: Species conservation profiles of a random sample of world spiders I: Agelenidae to Filistatidae
Source: Biodivers Data J. 2018 Apr 25;(6):e23555. doi: 10.3897/BDJ.6.e23555 (PMC5932090; doi:10.3897/BDJ.6.e23555)
Supplement: Supplementary material 8 — Distribution of Wulfila fragilis Chickering, 1937 [file bdj-06-e23555-s008.kml]

<?xml version="1.0" encoding="UTF-8"?>
<kml xmlns="http://earth.google.com/kml/2.2">
<Document>
<name></name>
<description><![CDATA[]]></description>

<Style id="1">
<LineStyle>
<width>1</width>
<color>ff0000ff</color>
</LineStyle>
<PolyStyle>
<fill>0</fill>
</PolyStyle>
</Style>

<Placemark>
<name>R Polygon</name>
<description><![CDATA[]]></description>
<styleUrl>#1</styleUrl>
<visibility>1</visibility>
<MultiGeometry>
<Polygon>
<outerBoundaryIs>
<LinearRing>
<coordinates>
-79.85,9.25
-79.8436576080343,9.24979866764719
-79.8373407546426,9.24919548128308
-79.831074875564,9.24819286972627
-79.8248852012819,9.24679487013964
-79.8187966554301,9.2450071117741
-79.812833754434,9.24283679330161
-79.8070205087911,9.24029265382866
-79.8013803263899,9.23738493770698
-79.7959359182544,9.23412535328312
-79.7907092070945,9.23052702575311
-79.7857212390313,9.2266044443119
-79.7809920988518,9.22237340381051
-79.7765408291342,9.21785094115571
-79.7723853535708,9.21305526670845
-79.768542404795,9.20800569095712
-79.765027457005,9.20272254676105
-79.7618546636552,9.19722710747727
-79.7590368004645,9.19154150130019
-79.7565852139735,9.18568862215919
-79.7545097758556,9.17969203753283
-79.7528188431676,9.17357589355094
-79.7515192246988,9.16736481776669
-79.7506161535539,9.1610838199901
-79.7501132660817,9.15475819158237
-79.7500125872326,9.14841340361652
-79.7503145224048,9.14207500431432
-79.7510178558119,9.13576851617267
-79.7521197553785,9.12951933319348
-79.753615784144,9.123352618631
-79.7554999181285,9.11729320366826
-79.7577645705895,9.11136548743069
-79.7604006225709,9.10559333873942
-79.7633974596215,9.1
-79.7667430145365,9.09460799361339
-79.7704238159469,9.08943903128623
-79.7744250425646,9.08451392660547
-79.7787305828621,9.07985251122937
-79.7833230999484,9.07547355503242
-79.7881841013779,9.07139469052572
-79.7932940136137,9.06763234185702
-79.7986322608427,9.0642016586765
-79.8041773478272,9.06111645513451
-79.8099069464593,9.05838915425679
-79.8157979856674,9.05603073792141
-79.8218267443159,9.05405070263855
-79.8279689467213,9.05245702131146
-79.8341998604027,9.05125611113236
-79.8404943956696,9.05045280774269
-79.8468272066502,9.05005034576168
-79.8531727933498,9.05005034576168
-79.8595056043304,9.05045280774269
-79.8658001395973,9.05125611113236
-79.8720310532786,9.05245702131146
-79.8781732556841,9.05405070263855
-79.8842020143326,9.05603073792141
-79.8900930535407,9.05838915425679
-79.8958226521727,9.06111645513451
-79.9013677391573,9.0642016586765
-79.9067059863863,9.06763234185702
-79.9118158986221,9.07139469052572
-79.9166769000516,9.07547355503242
-79.9212694171379,9.07985251122937
-79.9255749574354,9.08451392660547
-79.9295761840531,9.08943903128623
-79.9332569854635,9.09460799361339
-79.9366025403784,9.1
-79.9395993774291,9.10559333873942
-79.9422354294105,9.11136548743069
-79.9445000818715,9.11729320366826
-79.946384215856,9.123352618631
-79.9478802446215,9.12951933319348
-79.9489821441881,9.13576851617267
-79.9496854775952,9.14207500431432
-79.9499874127674,9.14841340361652
-79.9498867339183,9.15475819158237
-79.9493838464461,9.1610838199901
-79.9484807753012,9.16736481776669
-79.9471811568323,9.17357589355094
-79.9454902241444,9.17969203753283
-79.9434147860265,9.18568862215919
-79.9409631995354,9.19154150130019
-79.9381453363447,9.19722710747727
-79.9349725429949,9.20272254676105
-79.931457595205,9.20800569095712
-79.9276146464292,9.21305526670845
-79.9234591708658,9.21785094115571
-79.9190079011482,9.22237340381051
-79.9142787609686,9.2266044443119
-79.9092907929055,9.23052702575311
-79.9040640817456,9.23412535328312
-79.89861967361,9.23738493770698
-79.8929794912089,9.24029265382866
-79.887166245566,9.24283679330161
-79.8812033445698,9.2450071117741
-79.8751147987181,9.24679487013964
-79.868925124436,9.24819286972627
-79.8626592453574,9.24919548128308
-79.8563423919657,9.24979866764719
-79.85,9.25
</coordinates>
</LinearRing>
</outerBoundaryIs>
</Polygon>
</MultiGeometry>
</Placemark>
</Document>
</kml>
