# Supplementary material for: Species conservation profiles of a random sample of world spiders I: Agelenidae to Filistatidae
Source: Biodivers Data J. 2018 Apr 25;(6):e23555. doi: 10.3897/BDJ.6.e23555 (PMC5932090; doi:10.3897/BDJ.6.e23555)
Supplement: Supplementary material 9 — Distribution of Wulfila inornatus (O. P.-Cambridge, 1898) [file bdj-06-e23555-s009.kml]

<?xml version="1.0" encoding="UTF-8"?>
<kml xmlns="http://earth.google.com/kml/2.2">
<Document>
<name></name>
<description><![CDATA[]]></description>

<Style id="1">
<LineStyle>
<width>1</width>
<color>ff0000ff</color>
</LineStyle>
<PolyStyle>
<fill>0</fill>
</PolyStyle>
</Style>

<Placemark>
<name>R Polygon</name>
<description><![CDATA[]]></description>
<styleUrl>#1</styleUrl>
<visibility>1</visibility>
<MultiGeometry>
<Polygon>
<outerBoundaryIs>
<LinearRing>
<coordinates>
-92.950752,17.670703
-92.9444096080343,17.6705016676472
-92.9380927546426,17.6698984812831
-92.931826875564,17.6688958697263
-92.9256372012819,17.6674978701396
-92.9195486554301,17.6657101117741
-92.913585754434,17.6635397933016
-92.9077725087911,17.6609956538287
-92.9021323263899,17.658087937707
-92.8966879182544,17.6548283532831
-92.8914612070945,17.6512300257531
-92.8864732390313,17.6473074443119
-92.8817440988518,17.6430764038105
-92.8772928291342,17.6385539411557
-92.8731373535708,17.6337582667085
-92.869294404795,17.6287086909571
-92.865779457005,17.6234255467611
-92.8626066636552,17.6179301074773
-92.8597888004645,17.6122445013002
-92.8573372139735,17.6063916221592
-92.8552617758556,17.6003950375328
-92.8535708431676,17.5942788935509
-92.8522712246988,17.5880678177667
-92.8513681535539,17.5817868199901
-92.8508652660817,17.5754611915824
-92.8507645872326,17.5691164036165
-92.8510665224048,17.5627780043143
-92.8517698558119,17.5564715161727
-92.8528717553785,17.5502223331935
-92.854367784144,17.544055618631
-92.8562519181285,17.5379962036683
-92.8585165705895,17.5320684874307
-92.8611526225709,17.5262963387394
-92.8641494596215,17.520703
-92.8674950145365,17.5153109936134
-92.8711758159469,17.5101420312862
-92.8751770425646,17.5052169266055
-92.8794825828621,17.5005555112294
-92.8840750999484,17.4961765550324
-92.8889361013779,17.4920976905257
-92.8940460136137,17.488335341857
-92.8993842608427,17.4849046586765
-92.9049293478272,17.4818194551345
-92.9106589464593,17.4790921542568
-92.9165499856674,17.4767337379214
-92.9225787443159,17.4747537026386
-92.9287209467213,17.4731600213115
-92.9349518604027,17.4719591111324
-92.9412463956696,17.4711558077427
-92.9475792066502,17.4707533457617
-92.9539247933498,17.4707533457617
-92.9602576043304,17.4711558077427
-92.9665521395973,17.4719591111324
-92.9727830532786,17.4731600213115
-92.9789252556841,17.4747537026386
-92.9849540143326,17.4767337379214
-92.9908450535407,17.4790921542568
-92.9965746521727,17.4818194551345
-93.0021197391573,17.4849046586765
-93.0074579863863,17.488335341857
-93.0125678986221,17.4920976905257
-93.0174289000516,17.4961765550324
-93.0220214171379,17.5005555112294
-93.0263269574354,17.5052169266055
-93.0303281840531,17.5101420312862
-93.0340089854635,17.5153109936134
-93.0373545403784,17.520703
-93.0403513774291,17.5262963387394
-93.0429874294105,17.5320684874307
-93.0452520818715,17.5379962036683
-93.047136215856,17.544055618631
-93.0486322446215,17.5502223331935
-93.0497341441881,17.5564715161727
-93.0504374775952,17.5627780043143
-93.0507394127674,17.5691164036165
-93.0506387339183,17.5754611915824
-93.0501358464461,17.5817868199901
-93.0492327753012,17.5880678177667
-93.0479331568323,17.5942788935509
-93.0462422241444,17.6003950375328
-93.0441667860265,17.6063916221592
-93.0417151995354,17.6122445013002
-93.0388973363447,17.6179301074773
-93.0357245429949,17.6234255467611
-93.032209595205,17.6287086909571
-93.0283666464292,17.6337582667085
-93.0242111708658,17.6385539411557
-93.0197599011482,17.6430764038105
-93.0150307609686,17.6473074443119
-93.0100427929055,17.6512300257531
-93.0048160817456,17.6548283532831
-92.99937167361,17.658087937707
-92.9937314912089,17.6609956538287
-92.987918245566,17.6635397933016
-92.9819553445698,17.6657101117741
-92.9758667987181,17.6674978701396
-92.969677124436,17.6688958697263
-92.9634112453574,17.6698984812831
-92.9570943919657,17.6705016676472
-92.950752,17.670703
</coordinates>
</LinearRing>
</outerBoundaryIs>
</Polygon>
<Polygon>
<outerBoundaryIs>
<LinearRing>
<coordinates>
-92.554909,16.524801
-92.5485666080343,16.5245996676472
-92.5422497546426,16.5239964812831
-92.535983875564,16.5229938697263
-92.5297942012819,16.5215958701396
-92.5237056554301,16.5198081117741
-92.517742754434,16.5176377933016
-92.5119295087911,16.5150936538287
-92.5062893263899,16.512185937707
-92.5008449182544,16.5089263532831
-92.4956182070945,16.5053280257531
-92.4906302390313,16.5014054443119
-92.4859010988518,16.4971744038105
-92.4814498291342,16.4926519411557
-92.4772943535708,16.4878562667085
-92.473451404795,16.4828066909571
-92.469936457005,16.477523546761
-92.4667636636552,16.4720281074773
-92.4639458004645,16.4663425013002
-92.4614942139735,16.4604896221592
-92.4594187758556,16.4544930375328
-92.4577278431676,16.4483768935509
-92.4564282246988,16.4421658177667
-92.4555251535539,16.4358848199901
-92.4550222660817,16.4295591915824
-92.4549215872326,16.4232144036165
-92.4552235224048,16.4168760043143
-92.4559268558119,16.4105695161727
-92.4570287553785,16.4043203331935
-92.458524784144,16.398153618631
-92.4604089181285,16.3920942036683
-92.4626735705895,16.3861664874307
-92.4653096225709,16.3803943387394
-92.4683064596215,16.374801
-92.4716520145365,16.3694089936134
-92.4753328159469,16.3642400312862
-92.4793340425646,16.3593149266055
-92.4836395828621,16.3546535112294
-92.4882320999484,16.3502745550324
-92.4930931013779,16.3461956905257
-92.4982030136137,16.342433341857
-92.5035412608427,16.3390026586765
-92.5090863478272,16.3359174551345
-92.5148159464593,16.3331901542568
-92.5207069856674,16.3308317379214
-92.5267357443159,16.3288517026385
-92.5328779467213,16.3272580213115
-92.5391088604027,16.3260571111324
-92.5454033956696,16.3252538077427
-92.5517362066502,16.3248513457617
-92.5580817933498,16.3248513457617
-92.5644146043304,16.3252538077427
-92.5707091395973,16.3260571111324
-92.5769400532786,16.3272580213115
-92.5830822556841,16.3288517026385
-92.5891110143326,16.3308317379214
-92.5950020535407,16.3331901542568
-92.6007316521727,16.3359174551345
-92.6062767391573,16.3390026586765
-92.6116149863863,16.342433341857
-92.6167248986221,16.3461956905257
-92.6215859000516,16.3502745550324
-92.6261784171379,16.3546535112294
-92.6304839574354,16.3593149266055
-92.6344851840531,16.3642400312862
-92.6381659854635,16.3694089936134
-92.6415115403784,16.374801
-92.6445083774291,16.3803943387394
-92.6471444294105,16.3861664874307
-92.6494090818715,16.3920942036683
-92.651293215856,16.398153618631
-92.6527892446215,16.4043203331935
-92.6538911441881,16.4105695161727
-92.6545944775952,16.4168760043143
-92.6548964127674,16.4232144036165
-92.6547957339183,16.4295591915824
-92.6542928464461,16.4358848199901
-92.6533897753012,16.4421658177667
-92.6520901568323,16.4483768935509
-92.6503992241444,16.4544930375328
-92.6483237860265,16.4604896221592
-92.6458721995354,16.4663425013002
-92.6430543363447,16.4720281074773
-92.6398815429949,16.477523546761
-92.636366595205,16.4828066909571
-92.6325236464292,16.4878562667085
-92.6283681708658,16.4926519411557
-92.6239169011482,16.4971744038105
-92.6191877609686,16.5014054443119
-92.6141997929055,16.5053280257531
-92.6089730817456,16.5089263532831
-92.60352867361,16.512185937707
-92.5978884912089,16.5150936538287
-92.592075245566,16.5176377933016
-92.5861123445698,16.5198081117741
-92.5800237987181,16.5215958701396
-92.573834124436,16.5229938697263
-92.5675682453574,16.5239964812831
-92.5612513919657,16.5245996676472
-92.554909,16.524801
</coordinates>
</LinearRing>
</outerBoundaryIs>
</Polygon>
</MultiGeometry>
</Placemark>
</Document>
</kml>
