# Supplementary material for: Species conservation profiles of a random sample of world spiders I: Agelenidae to Filistatidae
Source: Biodivers Data J. 2018 Apr 25;(6):e23555. doi: 10.3897/BDJ.6.e23555 (PMC5932090; doi:10.3897/BDJ.6.e23555)
Supplement: Supplementary material 10 — Distribution of Alpaida alticeps (Keyserling, 1879) [file bdj-06-e23555-s010.kml]

<?xml version="1.0" encoding="utf-8" ?>
<kml xmlns="http://www.opengis.net/kml/2.2">
<Document id="root_doc">
<Schema name="Alpaida_alticeps.kml" id="Alpaida_alticeps.kml">
	<SimpleField name="layer" type="float"></SimpleField>
</Schema>
<Folder><name>Alpaida_alticeps.kml</name>
  <Placemark>
	<Style><LineStyle><color>ff0000ff</color></LineStyle><PolyStyle><fill>0</fill></PolyStyle></Style>
	<ExtendedData><SchemaData schemaUrl="#Alpaida_alticeps.kml">
		<SimpleData name="layer">1</SimpleData>
	</SchemaData></ExtendedData>
      <MultiGeometry><Polygon><outerBoundaryIs><LinearRing><coordinates>-55.16666667,-34.16666667 -55.08333333,-34.16666667 -55.08333333,-34.25 -55.16666667,-34.25 -55.16666667,-34.16666667</coordinates></LinearRing></outerBoundaryIs></Polygon><Polygon><outerBoundaryIs><LinearRing><coordinates>-55.16666667,-34.33333333 -55.16666667,-34.41666667 -55.25,-34.41666667 -55.25,-34.33333333 -55.33333333,-34.33333333 -55.33333333,-34.25 -55.25,-34.25 -55.16666667,-34.25 -55.16666667,-34.33333333</coordinates></LinearRing></outerBoundaryIs></Polygon><Polygon><outerBoundaryIs><LinearRing><coordinates>-51.66666667,-29.0 -51.58333333,-29.0 -51.58333333,-29.08333333 -51.66666667,-29.08333333 -51.66666667,-29.0</coordinates></LinearRing></outerBoundaryIs></Polygon><Polygon><outerBoundaryIs><LinearRing><coordinates>-49.83333333,-27.33333333 -49.75,-27.33333333 -49.75,-27.41666667 -49.83333333,-27.41666667 -49.83333333,-27.33333333</coordinates></LinearRing></outerBoundaryIs></Polygon><Polygon><outerBoundaryIs><LinearRing><coordinates>-49.25,-27.33333333 -49.16666667,-27.33333333 -49.16666667,-27.41666667 -49.25,-27.41666667 -49.25,-27.33333333</coordinates></LinearRing></outerBoundaryIs></Polygon><Polygon><outerBoundaryIs><LinearRing><coordinates>-49.41666667,-27.33333333 -49.33333333,-27.33333333 -49.33333333,-27.41666667 -49.41666667,-27.41666667 -49.41666667,-27.33333333</coordinates></LinearRing></outerBoundaryIs></Polygon><Polygon><outerBoundaryIs><LinearRing><coordinates>-49.33333333,-27.25 -49.25,-27.25 -49.25,-27.33333333 -49.33333333,-27.33333333 -49.33333333,-27.25</coordinates></LinearRing></outerBoundaryIs></Polygon><Polygon><outerBoundaryIs><LinearRing><coordinates>-48.91666667,-26.16666667 -48.83333333,-26.16666667 -48.83333333,-26.25 -48.91666667,-26.25 -48.91666667,-26.16666667</coordinates></LinearRing></outerBoundaryIs></Polygon><Polygon><outerBoundaryIs><LinearRing><coordinates>-49.0,-27.58333333 -49.0,-27.66666667 -49.08333333,-27.66666667 -49.08333333,-27.58333333 -49.16666667,-27.58333333 -49.25,-27.58333333 -49.25,-27.5 -49.16666667,-27.5 -49.08333333,-27.5 -49.0,-27.5 -49.0,-27.58333333</coordinates></LinearRing></outerBoundaryIs></Polygon><Polygon><outerBoundaryIs><LinearRing><coordinates>-48.91666667,-28.66666667 -48.91666667,-28.75 -49.0,-28.75 -49.08333333,-28.75 -49.08333333,-28.83333333 -49.16666667,-28.83333333 -49.16666667,-28.91666667 -49.25,-28.91666667 -49.33333333,-28.91666667 -49.33333333,-29.0 -49.41666667,-29.0 -49.41666667,-29.08333333 -49.5,-29.08333333 -49.5,-29.16666667 -49.58333333,-29.16666667 -49.58333333,-29.25 -49.66666667,-29.25 -49.66666667,-29.33333333 -49.66666667,-29.41666667 -49.75,-29.41666667 -49.75,-29.5 -49.83333333,-29.5 -49.83333333,-29.58333333 -49.91666667,-29.58333333 -49.91666667,-29.66666667 -49.91666667,-29.75 -50.0,-29.75 -50.0,-29.83333333 -50.0,-29.91666667 -50.08333333,-29.91666667 -50.08333333,-30.0 -50.08333333,-30.08333333 -50.16666667,-30.08333333 -50.16666667,-30.16666667 -50.16666667,-30.25 -50.16666667,-30.33333333 -50.25,-30.33333333 -50.25,-30.41666667 -50.25,-30.5 -50.33333333,-30.5 -50.33333333,-30.58333333 -50.33333333,-30.66666667 -50.41666667,-30.66666667 -50.41666667,-30.75 -50.5,-30.75 -50.5,-30.83333333 -50.58333333,-30.83333333 -50.58333333,-30.91666667 -50.58333333,-31.0 -50.66666667,-31.0 -50.66666667,-31.08333333 -50.75,-31.08333333 -50.75,-31.16666667 -50.75,-31.25 -50.83333333,-31.25 -50.83333333,-31.33333333 -50.91666667,-31.33333333 -51.0,-31.33333333 -51.0,-31.41666667 -51.08333333,-31.41666667 -51.08333333,-31.5 -51.16666667,-31.5 -51.16666667,-31.58333333 -51.25,-31.58333333 -51.25,-31.66666667 -51.33333333,-31.66666667 -51.33333333,-31.75 -51.41666667,-31.75 -51.5,-31.75 -51.5,-31.83333333 -51.58333333,-31.83333333 -51.66666667,-31.83333333 -51.66666667,-31.91666667 -51.75,-31.91666667 -51.83333333,-31.91666667 -51.83333333,-32.0 -51.91666667,-32.0 -51.91666667,-32.08333333 -52.0,-32.08333333 -52.0,-32.16666667 -52.08333333,-32.16666667 -52.08333333,-32.25 -52.16666667,-32.25 -52.16666667,-32.33333333 -52.25,-32.33333333 -52.25,-32.41666667 -52.33333333,-32.41666667 -52.33333333,-32.5 -52.33333333,-32.58333333 -52.41666667,-32.58333333 -52.41666667,-32.66666667 -52.41666667,-32.75 -52.41666667,-32.83333333 -52.41666667,-32.91666667 -52.5,-32.91666667 -52.5,-33.0 -52.5,-33.08333333 -52.58333333,-33.08333333 -52.58333333,-33.16666667 -52.66666667,-33.16666667 -52.66666667,-33.25 -52.75,-33.25 -52.75,-33.33333333 -52.83333333,-33.33333333 -52.83333333,-33.41666667 -52.91666667,-33.41666667 -52.91666667,-33.5 -53.0,-33.5 -53.0,-33.58333333 -53.08333333,-33.58333333 -53.08333333,-33.66666667 -53.16666667,-33.66666667 -53.25,-33.66666667 -53.25,-33.75 -53.33333333,-33.75 -53.33333333,-33.83333333 -53.41666667,-33.83333333 -53.41666667,-33.91666667 -53.5,-33.91666667 -53.5,-34.0 -53.5,-34.08333333 -53.58333333,-34.08333333 -53.58333333,-34.16666667 -53.66666667,-34.16666667 -53.66666667,-34.25 -53.75,-34.25 -53.75,-34.33333333 -53.75,-34.41666667 -53.83333333,-34.41666667 -53.83333333,-34.5 -53.91666667,-34.5 -54.0,-34.5 -54.0,-34.58333333 -54.08333333,-34.58333333 -54.08333333,-34.66666667 -54.16666667,-34.66666667 -54.16666667,-34.75 -54.25,-34.75 -54.25,-34.66666667 -54.33333333,-34.66666667 -54.41666667,-34.66666667 -54.41666667,-34.58333333 -54.5,-34.58333333 -54.58333333,-34.58333333 -54.58333333,-34.5 -54.58333333,-34.41666667 -54.58333333,-34.33333333 -54.58333333,-34.25 -54.66666667,-34.25 -54.66666667,-34.33333333 -54.75,-34.33333333 -54.83333333,-34.33333333 -54.91666667,-34.33333333 -55.0,-34.33333333 -55.08333333,-34.33333333 -55.08333333,-34.25 -55.0,-34.25 -55.0,-34.16666667 -55.0,-34.08333333 -55.08333333,-34.08333333 -55.08333333,-34.0 -55.16666667,-34.0 -55.16666667,-33.91666667 -55.16666667,-33.83333333 -55.08333333,-33.83333333 -55.08333333,-33.75 -55.16666667,-33.75 -55.16666667,-33.66666667 -55.08333333,-33.66666667 -55.08333333,-33.58333333 -55.0,-33.58333333 -55.0,-33.5 -55.0,-33.41666667 -55.0,-33.33333333 -54.91666667,-33.33333333 -54.91666667,-33.25 -54.91666667,-33.16666667 -54.91666667,-33.08333333 -54.83333333,-33.08333333 -54.83333333,-33.0 -54.75,-33.0 -54.75,-32.91666667 -54.66666667,-32.91666667 -54.58333333,-32.91666667 -54.58333333,-32.83333333 -54.5,-32.83333333 -54.41666667,-32.83333333 -54.41666667,-32.75 -54.33333333,-32.75 -54.33333333,-32.66666667 -54.33333333,-32.58333333 -54.33333333,-32.5 -54.33333333,-32.41666667 -54.25,-32.41666667 -54.25,-32.33333333 -54.25,-32.25 -54.16666667,-32.25 -54.16666667,-32.16666667 -54.25,-32.16666667 -54.25,-32.08333333 -54.33333333,-32.08333333 -54.33333333,-32.0 -54.33333333,-31.91666667 -54.25,-31.91666667 -54.16666667,-31.91666667 -54.16666667,-31.83333333 -54.25,-31.83333333 -54.33333333,-31.83333333 -54.33333333,-31.75 -54.33333333,-31.66666667 -54.33333333,-31.58333333 -54.33333333,-31.5 -54.25,-31.5 -54.25,-31.41666667 -54.16666667,-31.41666667 -54.08333333,-31.41666667 -54.08333333,-31.33333333 -54.0,-31.33333333 -53.91666667,-31.33333333 -53.91666667,-31.41666667 -53.83333333,-31.41666667 -53.75,-31.41666667 -53.75,-31.33333333 -53.66666667,-31.33333333 -53.66666667,-31.25 -53.58333333,-31.25 -53.58333333,-31.16666667 -53.58333333,-31.08333333 -53.5,-31.08333333 -53.5,-31.0 -53.58333333,-31.0 -53.58333333,-30.91666667 -53.66666667,-30.91666667 -53.66666667,-30.83333333 -53.58333333,-30.83333333 -53.5,-30.83333333 -53.5,-30.75 -53.5,-30.66666667 -53.41666667,-30.66666667 -53.41666667,-30.58333333 -53.41666667,-30.5 -53.41666667,-30.41666667 -53.5,-30.41666667 -53.5,-30.33333333 -53.5,-30.25 -53.5,-30.16666667 -53.5,-30.08333333 -53.5,-30.0 -53.41666667,-30.0 -53.41666667,-29.91666667 -53.33333333,-29.91666667 -53.33333333,-29.83333333 -53.33333333,-29.75 -53.33333333,-29.66666667 -53.25,-29.66666667 -53.25,-29.75 -53.16666667,-29.75 -53.16666667,-29.66666667 -53.08333333,-29.66666667 -53.08333333,-29.75 -53.0,-29.75 -53.0,-29.66666667 -52.91666667,-29.66666667 -52.83333333,-29.66666667 -52.83333333,-29.58333333 -52.83333333,-29.5 -52.75,-29.5 -52.75,-29.58333333 -52.66666667,-29.58333333 -52.66666667,-29.5 -52.58333333,-29.5 -52.58333333,-29.41666667 -52.5,-29.41666667 -52.5,-29.33333333 -52.41666667,-29.33333333 -52.41666667,-29.25 -52.33333333,-29.25 -52.33333333,-29.16666667 -52.25,-29.16666667 -52.25,-29.08333333 -52.16666667,-29.08333333 -52.16666667,-29.16666667 -52.08333333,-29.16666667 -52.08333333,-29.08333333 -52.0,-29.08333333 -51.91666667,-29.08333333 -51.83333333,-29.08333333 -51.83333333,-29.16666667 -51.75,-29.16666667 -51.75,-29.08333333 -51.66666667,-29.08333333 -51.66666667,-29.16666667 -51.66666667,-29.25 -51.66666667,-29.33333333 -51.58333333,-29.33333333 -51.58333333,-29.41666667 -51.5,-29.41666667 -51.41666667,-29.41666667 -51.41666667,-29.33333333 -51.33333333,-29.33333333 -51.25,-29.33333333 -51.16666667,-29.33333333 -51.16666667,-29.41666667 -51.08333333,-29.41666667 -51.08333333,-29.5 -51.08333333,-29.58333333 -51.0,-29.58333333 -50.91666667,-29.58333333 -50.83333333,-29.58333333 -50.83333333,-29.5 -50.83333333,-29.41666667 -50.75,-29.41666667 -50.75,-29.5 -50.66666667,-29.5 -50.66666667,-29.58333333 -50.58333333,-29.58333333 -50.5,-29.58333333 -50.41666667,-29.58333333 -50.41666667,-29.66666667 -50.5,-29.66666667 -50.5,-29.75 -50.41666667,-29.75 -50.33333333,-29.75 -50.25,-29.75 -50.25,-29.66666667 -50.25,-29.58333333 -50.16666667,-29.58333333 -50.16666667,-29.5 -50.16666667,-29.41666667 -50.08333333,-29.41666667 -50.0,-29.41666667 -50.0,-29.33333333 -50.0,-29.25 -50.08333333,-29.25 -50.08333333,-29.16666667 -50.0,-29.16666667 -50.0,-29.08333333 -49.91666667,-29.08333333 -49.91666667,-29.0 -49.91666667,-28.91666667 -49.91666667,-28.83333333 -49.91666667,-28.75 -49.83333333,-28.75 -49.83333333,-28.66666667 -49.75,-28.66666667 -49.75,-28.58333333 -49.75,-28.5 -49.83333333,-28.5 -49.91666667,-28.5 -49.91666667,-28.58333333 -50.0,-28.58333333 -50.08333333,-28.58333333 -50.16666667,-28.58333333 -50.25,-28.58333333 -50.25,-28.66666667 -50.33333333,-28.66666667 -50.41666667,-28.66666667 -50.41666667,-28.58333333 -50.41666667,-28.5 -50.5,-28.5 -50.5,-28.41666667 -50.5,-28.33333333 -50.58333333,-28.33333333 -50.58333333,-28.25 -50.58333333,-28.16666667 -50.58333333,-28.08333333 -50.58333333,-28.0 -50.58333333,-27.91666667 -50.5,-27.91666667 -50.5,-27.83333333 -50.5,-27.75 -50.41666667,-27.75 -50.41666667,-27.66666667 -50.33333333,-27.66666667 -50.25,-27.66666667 -50.25,-27.58333333 -50.16666667,-27.58333333 -50.08333333,-27.58333333 -50.0,-27.58333333 -49.91666667,-27.58333333 -49.83333333,-27.58333333 -49.75,-27.58333333 -49.75,-27.5 -49.75,-27.41666667 -49.66666667,-27.41666667 -49.58333333,-27.41666667 -49.58333333,-27.5 -49.5,-27.5 -49.41666667,-27.5 -49.41666667,-27.58333333 -49.33333333,-27.58333333 -49.33333333,-27.66666667 -49.25,-27.66666667 -49.25,-27.75 -49.33333333,-27.75 -49.41666667,-27.75 -49.41666667,-27.83333333 -49.41666667,-27.91666667 -49.5,-27.91666667 -49.5,-28.0 -49.41666667,-28.0 -49.33333333,-28.0 -49.33333333,-27.91666667 -49.25,-27.91666667 -49.25,-27.83333333 -49.16666667,-27.83333333 -49.08333333,-27.83333333 -49.0,-27.83333333 -49.0,-27.75 -49.0,-27.66666667 -48.91666667,-27.66666667 -48.91666667,-27.58333333 -48.91666667,-27.5 -49.0,-27.5 -49.0,-27.41666667 -49.08333333,-27.41666667 -49.08333333,-27.33333333 -49.16666667,-27.33333333 -49.16666667,-27.25 -49.25,-27.25 -49.25,-27.16666667 -49.16666667,-27.16666667 -49.08333333,-27.16666667 -49.08333333,-27.08333333 -49.08333333,-27.0 -49.16666667,-27.0 -49.25,-27.0 -49.25,-27.08333333 -49.33333333,-27.08333333 -49.41666667,-27.08333333 -49.41666667,-27.16666667 -49.5,-27.16666667 -49.5,-27.08333333 -49.58333333,-27.08333333 -49.66666667,-27.08333333 -49.66666667,-27.0 -49.58333333,-27.0 -49.5,-27.0 -49.41666667,-27.0 -49.41666667,-26.91666667 -49.33333333,-26.91666667 -49.33333333,-26.83333333 -49.41666667,-26.83333333 -49.5,-26.83333333 -49.5,-26.75 -49.58333333,-26.75 -49.58333333,-26.66666667 -49.58333333,-26.58333333 -49.66666667,-26.58333333 -49.75,-26.58333333 -49.75,-26.5 -49.83333333,-26.5 -49.83333333,-26.41666667 -49.83333333,-26.33333333 -49.83333333,-26.25 -49.83333333,-26.16666667 -49.83333333,-26.08333333 -49.75,-26.08333333 -49.75,-26.0 -49.66666667,-26.0 -49.66666667,-25.91666667 -49.58333333,-25.91666667 -49.5,-25.91666667 -49.5,-25.83333333 -49.5,-25.75 -49.58333333,-25.75 -49.58333333,-25.66666667 -49.5,-25.66666667 -49.5,-25.58333333 -49.5,-25.5 -49.41666667,-25.5 -49.33333333,-25.5 -49.25,-25.5 -49.25,-25.58333333 -49.16666667,-25.58333333 -49.16666667,-25.66666667 -49.16666667,-25.75 -49.16666667,-25.83333333 -49.16666667,-25.91666667 -49.16666667,-26.0 -49.16666667,-26.08333333 -49.25,-26.08333333 -49.25,-26.16666667 -49.33333333,-26.16666667 -49.33333333,-26.25 -49.33333333,-26.33333333 -49.25,-26.33333333 -49.25,-26.41666667 -49.16666667,-26.41666667 -49.16666667,-26.33333333 -49.08333333,-26.33333333 -49.0,-26.33333333 -48.91666667,-26.33333333 -48.83333333,-26.33333333 -48.83333333,-26.41666667 -48.75,-26.41666667 -48.75,-26.5 -48.66666667,-26.5 -48.58333333,-26.5 -48.58333333,-26.58333333 -48.66666667,-26.58333333 -48.66666667,-26.66666667 -48.66666667,-26.75 -48.58333333,-26.75 -48.58333333,-26.83333333 -48.58333333,-26.91666667 -48.58333333,-27.0 -48.58333333,-27.08333333 -48.5,-27.08333333 -48.41666667,-27.08333333 -48.41666667,-27.16666667 -48.41666667,-27.25 -48.33333333,-27.25 -48.33333333,-27.33333333 -48.33333333,-27.41666667 -48.33333333,-27.5 -48.33333333,-27.58333333 -48.41666667,-27.58333333 -48.41666667,-27.66666667 -48.41666667,-27.75 -48.5,-27.75 -48.5,-27.83333333 -48.41666667,-27.83333333 -48.41666667,-27.91666667 -48.5,-27.91666667 -48.58333333,-27.91666667 -48.58333333,-28.0 -48.58333333,-28.08333333 -48.58333333,-28.16666667 -48.58333333,-28.25 -48.66666667,-28.25 -48.66666667,-28.33333333 -48.66666667,-28.41666667 -48.75,-28.41666667 -48.75,-28.5 -48.75,-28.58333333 -48.75,-28.66666667 -48.83333333,-28.66666667 -48.91666667,-28.66666667</coordinates></LinearRing></outerBoundaryIs><innerBoundaryIs><LinearRing><coordinates>-48.91666667,-27.5 -48.83333333,-27.5 -48.83333333,-27.41666667 -48.91666667,-27.41666667 -48.91666667,-27.5</coordinates></LinearRing></innerBoundaryIs><innerBoundaryIs><LinearRing><coordinates>-48.83333333,-27.41666667 -48.75,-27.41666667 -48.75,-27.33333333 -48.83333333,-27.33333333 -48.83333333,-27.41666667</coordinates></LinearRing></innerBoundaryIs><innerBoundaryIs><LinearRing><coordinates>-49.58333333,-26.58333333 -49.5,-26.58333333 -49.41666667,-26.58333333 -49.33333333,-26.58333333 -49.33333333,-26.66666667 -49.25,-26.66666667 -49.25,-26.58333333 -49.25,-26.5 -49.33333333,-26.5 -49.41666667,-26.5 -49.41666667,-26.41666667 -49.5,-26.41666667 -49.58333333,-26.41666667 -49.58333333,-26.5 -49.58333333,-26.58333333</coordinates></LinearRing></innerBoundaryIs><innerBoundaryIs><LinearRing><coordinates>-49.33333333,-26.66666667 -49.41666667,-26.66666667 -49.41666667,-26.75 -49.33333333,-26.75 -49.33333333,-26.66666667</coordinates></LinearRing></innerBoundaryIs><innerBoundaryIs><LinearRing><coordinates>-48.41666667,-27.25 -48.5,-27.25 -48.5,-27.33333333 -48.41666667,-27.33333333 -48.41666667,-27.25</coordinates></LinearRing></innerBoundaryIs><innerBoundaryIs><LinearRing><coordinates>-49.83333333,-28.16666667 -49.83333333,-28.25 -49.75,-28.25 -49.66666667,-28.25 -49.66666667,-28.16666667 -49.75,-28.16666667 -49.83333333,-28.16666667</coordinates></LinearRing></innerBoundaryIs><innerBoundaryIs><LinearRing><coordinates>-49.66666667,-28.16666667 -49.58333333,-28.16666667 -49.58333333,-28.25 -49.58333333,-28.33333333 -49.5,-28.33333333 -49.5,-28.25 -49.5,-28.16666667 -49.41666667,-28.16666667 -49.41666667,-28.08333333 -49.5,-28.08333333 -49.58333333,-28.08333333 -49.58333333,-28.0 -49.66666667,-28.0 -49.75,-28.0 -49.75,-28.08333333 -49.66666667,-28.08333333 -49.66666667,-28.16666667</coordinates></LinearRing></innerBoundaryIs><innerBoundaryIs><LinearRing><coordinates>-49.75,-28.0 -49.75,-27.91666667 -49.83333333,-27.91666667 -49.83333333,-28.0 -49.75,-28.0</coordinates></LinearRing></innerBoundaryIs><innerBoundaryIs><LinearRing><coordinates>-49.83333333,-27.91666667 -49.83333333,-27.83333333 -49.91666667,-27.83333333 -49.91666667,-27.91666667 -49.83333333,-27.91666667</coordinates></LinearRing></innerBoundaryIs><innerBoundaryIs><LinearRing><coordinates>-51.41666667,-31.08333333 -51.41666667,-31.16666667 -51.5,-31.16666667 -51.58333333,-31.16666667 -51.58333333,-31.25 -51.58333333,-31.33333333 -51.66666667,-31.33333333 -51.75,-31.33333333 -51.83333333,-31.33333333 -51.91666667,-31.33333333 -51.91666667,-31.41666667 -52.0,-31.41666667 -52.0,-31.5 -52.0,-31.58333333 -52.0,-31.66666667 -52.0,-31.75 -51.91666667,-31.75 -51.91666667,-31.83333333 -51.83333333,-31.83333333 -51.83333333,-31.75 -51.75,-31.75 -51.66666667,-31.75 -51.66666667,-31.66666667 -51.58333333,-31.66666667 -51.58333333,-31.58333333 -51.5,-31.58333333 -51.5,-31.5 -51.5,-31.41666667 -51.41666667,-31.41666667 -51.41666667,-31.5 -51.33333333,-31.5 -51.33333333,-31.41666667 -51.25,-31.41666667 -51.25,-31.33333333 -51.16666667,-31.33333333 -51.16666667,-31.25 -51.16666667,-31.16666667 -51.25,-31.16666667 -51.25,-31.08333333 -51.25,-31.0 -51.16666667,-31.0 -51.08333333,-31.0 -51,-31 -51.0,-30.91666667 -51.0,-30.83333333 -50.91666667,-30.83333333 -50.83333333,-30.83333333 -50.83333333,-30.75 -50.75,-30.75 -50.75,-30.66666667 -50.75,-30.58333333 -50.75,-30.5 -50.75,-30.41666667 -50.75,-30.33333333 -50.83333333,-30.33333333 -50.91666667,-30.33333333 -50.91666667,-30.41666667 -50.91666667,-30.5 -51.0,-30.5 -51.0,-30.41666667 -51.08333333,-30.41666667 -51.08333333,-30.5 -51.16666667,-30.5 -51.25,-30.5 -51.25,-30.58333333 -51.25,-30.66666667 -51.25,-30.75 -51.25,-30.83333333 -51.33333333,-30.83333333 -51.33333333,-30.91666667 -51.41666667,-30.91666667 -51.41666667,-31.0 -51.41666667,-31.08333333</coordinates></LinearRing></innerBoundaryIs><innerBoundaryIs><LinearRing><coordinates>-53.58333333,-31.33333333 -53.58333333,-31.41666667 -53.5,-31.41666667 -53.5,-31.33333333 -53.58333333,-31.33333333</coordinates></LinearRing></innerBoundaryIs><innerBoundaryIs><LinearRing><coordinates>-49.58333333,-27.66666667 -49.58333333,-27.75 -49.5,-27.75 -49.5,-27.66666667 -49.58333333,-27.66666667</coordinates></LinearRing></innerBoundaryIs><innerBoundaryIs><LinearRing><coordinates>-49.66666667,-28.41666667 -49.66666667,-28.5 -49.58333333,-28.5 -49.58333333,-28.41666667 -49.66666667,-28.41666667</coordinates></LinearRing></innerBoundaryIs><innerBoundaryIs><LinearRing><coordinates>-48.91666667,-27.91666667 -48.83333333,-27.91666667 -48.83333333,-27.83333333 -48.75,-27.83333333 -48.66666667,-27.83333333 -48.66666667,-27.75 -48.75,-27.75 -48.83333333,-27.75 -48.91666667,-27.75 -48.91666667,-27.83333333 -48.91666667,-27.91666667</coordinates></LinearRing></innerBoundaryIs><innerBoundaryIs><LinearRing><coordinates>-49.0,-26.75 -49.0,-26.83333333 -48.91666667,-26.83333333 -48.91666667,-26.75 -49.0,-26.75</coordinates></LinearRing></innerBoundaryIs></Polygon><Polygon><outerBoundaryIs><LinearRing><coordinates>-39.25,-17.91666667 -39.16666667,-17.91666667 -39.16666667,-18.0 -39.25,-18.0 -39.25,-17.91666667</coordinates></LinearRing></outerBoundaryIs></Polygon><Polygon><outerBoundaryIs><LinearRing><coordinates>-42.0,-17.5 -41.91666667,-17.5 -41.91666667,-17.58333333 -42.0,-17.58333333 -42.08333333,-17.58333333 -42.08333333,-17.5 -42.0,-17.5</coordinates></LinearRing></outerBoundaryIs></Polygon><Polygon><outerBoundaryIs><LinearRing><coordinates>-44.08333333,-23.16666667 -44.08333333,-23.25 -44.16666667,-23.25 -44.25,-23.25 -44.33333333,-23.25 -44.33333333,-23.16666667 -44.33333333,-23.08333333 -44.33333333,-23.0 -44.33333333,-22.91666667 -44.41666667,-22.91666667 -44.5,-22.91666667 -44.58333333,-22.91666667 -44.58333333,-23.0 -44.66666667,-23.0 -44.75,-23.0 -44.75,-23.08333333 -44.75,-23.16666667 -44.83333333,-23.16666667 -44.83333333,-23.25 -44.91666667,-23.25 -45.0,-23.25 -45.08333333,-23.25 -45.08333333,-23.33333333 -45.16666667,-23.33333333 -45.25,-23.33333333 -45.25,-23.41666667 -45.33333333,-23.41666667 -45.33333333,-23.5 -45.41666667,-23.5 -45.5,-23.5 -45.58333333,-23.5 -45.66666667,-23.5 -45.75,-23.5 -45.83333333,-23.5 -45.91666667,-23.5 -46.0,-23.5 -46.08333333,-23.5 -46.08333333,-23.58333333 -46.16666667,-23.58333333 -46.25,-23.58333333 -46.33333333,-23.58333333 -46.41666667,-23.58333333 -46.41666667,-23.66666667 -46.5,-23.66666667 -46.5,-23.75 -46.58333333,-23.75 -46.66666667,-23.75 -46.75,-23.75 -46.83333333,-23.75 -46.91666667,-23.75 -47.0,-23.75 -47.0,-23.83333333 -47.08333333,-23.83333333 -47.08333333,-23.91666667 -47.16666667,-23.91666667 -47.16666667,-23.83333333 -47.25,-23.83333333 -47.25,-23.75 -47.33333333,-23.75 -47.41666667,-23.75 -47.41666667,-23.83333333 -47.5,-23.83333333 -47.58333333,-23.83333333 -47.58333333,-23.91666667 -47.66666667,-23.91666667 -47.75,-23.91666667 -47.75,-24.0 -47.66666667,-24.0 -47.66666667,-24.08333333 -47.58333333,-24.08333333 -47.58333333,-24.16666667 -47.58333333,-24.25 -47.5,-24.25 -47.5,-24.33333333 -47.58333333,-24.33333333 -47.58333333,-24.41666667 -47.58333333,-24.5 -47.66666667,-24.5 -47.66666667,-24.58333333 -47.75,-24.58333333 -47.75,-24.66666667 -47.83333333,-24.66666667 -47.91666667,-24.66666667 -48.0,-24.66666667 -48.08333333,-24.66666667 -48.08333333,-24.75 -48.16666667,-24.75 -48.16666667,-24.66666667 -48.25,-24.66666667 -48.33333333,-24.66666667 -48.41666667,-24.66666667 -48.5,-24.66666667 -48.5,-24.75 -48.58333333,-24.75 -48.58333333,-24.83333333 -48.66666667,-24.83333333 -48.66666667,-24.91666667 -48.66666667,-25.0 -48.75,-25.0 -48.75,-24.91666667 -48.83333333,-24.91666667 -48.91666667,-24.91666667 -49.0,-24.91666667 -49.08333333,-24.91666667 -49.08333333,-24.83333333 -49.0,-24.83333333 -49.0,-24.75 -49.0,-24.66666667 -48.91666667,-24.66666667 -48.91666667,-24.58333333 -48.91666667,-24.5 -49.0,-24.5 -49.0,-24.41666667 -49.0,-24.33333333 -49.0,-24.25 -48.91666667,-24.25 -48.83333333,-24.25 -48.83333333,-24.16666667 -48.83333333,-24.08333333 -48.75,-24.08333333 -48.66666667,-24.08333333 -48.58333333,-24.08333333 -48.5,-24.08333333 -48.5,-24.0 -48.41666667,-24.0 -48.33333333,-24.0 -48.25,-24.0 -48.16666667,-24.0 -48.16666667,-23.91666667 -48.08333333,-23.91666667 -48.08333333,-23.83333333 -48.08333333,-23.75 -48.0,-23.75 -47.91666667,-23.75 -47.83333333,-23.75 -47.75,-23.75 -47.66666667,-23.75 -47.58333333,-23.75 -47.58333333,-23.66666667 -47.5,-23.66666667 -47.5,-23.58333333 -47.5,-23.5 -47.58333333,-23.5 -47.66666667,-23.5 -47.66666667,-23.41666667 -47.58333333,-23.41666667 -47.58333333,-23.33333333 -47.66666667,-23.33333333 -47.66666667,-23.25 -47.58333333,-23.25 -47.58333333,-23.16666667 -47.58333333,-23.08333333 -47.58333333,-23.0 -47.58333333,-22.91666667 -47.66666667,-22.91666667 -47.66666667,-22.83333333 -47.75,-22.83333333 -47.75,-22.75 -47.83333333,-22.75 -47.91666667,-22.75 -48.0,-22.75 -48.08333333,-22.75 -48.08333333,-22.66666667 -48.08333333,-22.58333333 -48.16666667,-22.58333333 -48.16666667,-22.5 -48.25,-22.5 -48.25,-22.41666667 -48.33333333,-22.41666667 -48.33333333,-22.33333333 -48.25,-22.33333333 -48.16666667,-22.33333333 -48.08333333,-22.33333333 -48.08333333,-22.25 -48.08333333,-22.16666667 -48.0,-22.16666667 -48.0,-22.08333333 -47.91666667,-22.08333333 -47.91666667,-22.0 -47.91666667,-21.91666667 -47.83333333,-21.91666667 -47.75,-21.91666667 -47.66666667,-21.91666667 -47.66666667,-21.83333333 -47.58333333,-21.83333333 -47.58333333,-21.75 -47.5,-21.75 -47.5,-21.66666667 -47.41666667,-21.66666667 -47.41666667,-21.58333333 -47.33333333,-21.58333333 -47.33333333,-21.5 -47.25,-21.5 -47.25,-21.41666667 -47.16666667,-21.41666667 -47.16666667,-21.33333333 -47.16666667,-21.25 -47.08333333,-21.25 -47.0,-21.25 -47.0,-21.16666667 -46.91666667,-21.16666667 -46.91666667,-21.08333333 -46.83333333,-21.08333333 -46.83333333,-21.0 -46.83333333,-20.91666667 -46.75,-20.91666667 -46.66666667,-20.91666667 -46.66666667,-20.83333333 -46.58333333,-20.83333333 -46.58333333,-20.75 -46.5,-20.75 -46.5,-20.66666667 -46.41666667,-20.66666667 -46.33333333,-20.66666667 -46.25,-20.66666667 -46.25,-20.58333333 -46.16666667,-20.58333333 -46.08333333,-20.58333333 -46.08333333,-20.5 -46.16666667,-20.5 -46.16666667,-20.41666667 -46.16666667,-20.33333333 -46.16666667,-20.25 -46.25,-20.25 -46.25,-20.16666667 -46.33333333,-20.16666667 -46.33333333,-20.08333333 -46.25,-20.08333333 -46.25,-20.0 -46.16666667,-20.0 -46.16666667,-19.91666667 -46.16666667,-19.83333333 -46.16666667,-19.75 -46.08333333,-19.75 -46.0,-19.75 -46.0,-19.66666667 -46.0,-19.58333333 -45.91666667,-19.58333333 -45.91666667,-19.5 -45.91666667,-19.41666667 -45.91666667,-19.33333333 -45.83333333,-19.33333333 -45.83333333,-19.25 -45.83333333,-19.16666667 -45.83333333,-19.08333333 -45.91666667,-19.08333333 -45.91666667,-19.0 -45.91666667,-18.91666667 -45.91666667,-18.83333333 -45.83333333,-18.83333333 -45.83333333,-18.75 -45.83333333,-18.66666667 -45.75,-18.66666667 -45.66666667,-18.66666667 -45.66666667,-18.58333333 -45.58333333,-18.58333333 -45.58333333,-18.66666667 -45.5,-18.66666667 -45.5,-18.75 -45.5,-18.83333333 -45.41666667,-18.83333333 -45.33333333,-18.83333333 -45.25,-18.83333333 -45.25,-18.91666667 -45.16666667,-18.91666667 -45.08333333,-18.91666667 -45.08333333,-18.83333333 -45.0,-18.83333333 -44.91666667,-18.83333333 -44.91666667,-18.75 -44.83333333,-18.75 -44.83333333,-18.66666667 -44.91666667,-18.66666667 -44.91666667,-18.58333333 -45.0,-18.58333333 -45.0,-18.5 -45.0,-18.41666667 -44.91666667,-18.41666667 -44.83333333,-18.41666667 -44.83333333,-18.5 -44.83333333,-18.58333333 -44.75,-18.58333333 -44.75,-18.66666667 -44.66666667,-18.66666667 -44.58333333,-18.66666667 -44.5,-18.66666667 -44.41666667,-18.66666667 -44.33333333,-18.66666667 -44.33333333,-18.75 -44.25,-18.75 -44.16666667,-18.75 -44.08333333,-18.75 -44.08333333,-18.66666667 -44.0,-18.66666667 -44.0,-18.58333333 -44.08333333,-18.58333333 -44.08333333,-18.5 -44.08333333,-18.41666667 -44.0,-18.41666667 -44.0,-18.33333333 -44.0,-18.25 -44.0,-18.16666667 -44.08333333,-18.16666667 -44.08333333,-18.08333333 -44.08333333,-18.0 -44,-18 -44.0,-17.91666667 -43.91666667,-17.91666667 -43.91666667,-17.83333333 -43.91666667,-17.75 -43.83333333,-17.75 -43.83333333,-17.66666667 -43.83333333,-17.58333333 -43.83333333,-17.5 -43.75,-17.5 -43.66666667,-17.5 -43.66666667,-17.58333333 -43.66666667,-17.66666667 -43.66666667,-17.75 -43.66666667,-17.83333333 -43.58333333,-17.83333333 -43.58333333,-17.75 -43.58333333,-17.66666667 -43.5,-17.66666667 -43.41666667,-17.66666667 -43.33333333,-17.66666667 -43.33333333,-17.58333333 -43.25,-17.58333333 -43.25,-17.5 -43.16666667,-17.5 -43.16666667,-17.41666667 -43.08333333,-17.41666667 -43.08333333,-17.5 -43.08333333,-17.58333333 -43.08333333,-17.66666667 -43.0,-17.66666667 -43.0,-17.58333333 -42.91666667,-17.58333333 -42.83333333,-17.58333333 -42.75,-17.58333333 -42.66666667,-17.58333333 -42.58333333,-17.58333333 -42.5,-17.58333333 -42.41666667,-17.58333333 -42.41666667,-17.5 -42.41666667,-17.41666667 -42.33333333,-17.41666667 -42.33333333,-17.5 -42.25,-17.5 -42.16666667,-17.5 -42.16666667,-17.58333333 -42.08333333,-17.58333333 -42.08333333,-17.66666667 -42.0,-17.66666667 -41.91666667,-17.66666667 -41.91666667,-17.75 -41.83333333,-17.75 -41.83333333,-17.83333333 -41.75,-17.83333333 -41.66666667,-17.83333333 -41.58333333,-17.83333333 -41.58333333,-17.91666667 -41.5,-17.91666667 -41.41666667,-17.91666667 -41.33333333,-17.91666667 -41.25,-17.91666667 -41.25,-17.83333333 -41.16666667,-17.83333333 -41.08333333,-17.83333333 -41.08333333,-17.75 -41.0,-17.75 -40.91666667,-17.75 -40.91666667,-17.66666667 -40.83333333,-17.66666667 -40.75,-17.66666667 -40.75,-17.58333333 -40.66666667,-17.58333333 -40.66666667,-17.5 -40.58333333,-17.5 -40.58333333,-17.41666667 -40.58333333,-17.33333333 -40.5,-17.33333333 -40.5,-17.25 -40.5,-17.16666667 -40.5,-17.08333333 -40.41666667,-17.08333333 -40.33333333,-17.08333333 -40.33333333,-17.0 -40.25,-17.0 -40.16666667,-17.0 -40.08333333,-17.0 -40.08333333,-16.91666667 -40.0,-16.91666667 -40.0,-16.83333333 -39.91666667,-16.83333333 -39.91666667,-16.75 -39.83333333,-16.75 -39.83333333,-16.66666667 -39.83333333,-16.58333333 -39.75,-16.58333333 -39.75,-16.5 -39.75,-16.41666667 -39.66666667,-16.41666667 -39.66666667,-16.33333333 -39.66666667,-16.25 -39.66666667,-16.16666667 -39.58333333,-16.16666667 -39.58333333,-16.08333333 -39.58333333,-16.0 -39.58333333,-15.91666667 -39.5,-15.91666667 -39.5,-15.83333333 -39.5,-15.75 -39.5,-15.66666667 -39.5,-15.58333333 -39.5,-15.5 -39.58333333,-15.5 -39.58333333,-15.41666667 -39.58333333,-15.33333333 -39.66666667,-15.33333333 -39.66666667,-15.25 -39.66666667,-15.16666667 -39.58333333,-15.16666667 -39.58333333,-15.08333333 -39.58333333,-15.0 -39.58333333,-14.91666667 -39.58333333,-14.83333333 -39.66666667,-14.83333333 -39.66666667,-14.75 -39.66666667,-14.66666667 -39.66666667,-14.58333333 -39.66666667,-14.5 -39.66666667,-14.41666667 -39.66666667,-14.33333333 -39.75,-14.33333333 -39.75,-14.25 -39.83333333,-14.25 -39.83333333,-14.16666667 -39.91666667,-14.16666667 -39.91666667,-14.08333333 -39.91666667,-14.0 -39.83333333,-14.0 -39.83333333,-13.91666667 -39.75,-13.91666667 -39.75,-14.0 -39.66666667,-14.0 -39.58333333,-14.0 -39.58333333,-14.08333333 -39.5,-14.08333333 -39.5,-14.16666667 -39.41666667,-14.16666667 -39.33333333,-14.16666667 -39.33333333,-14.25 -39.25,-14.25 -39.25,-14.33333333 -39.25,-14.41666667 -39.33333333,-14.41666667 -39.33333333,-14.5 -39.33333333,-14.58333333 -39.25,-14.58333333 -39.25,-14.66666667 -39.25,-14.75 -39.25,-14.83333333 -39.25,-14.91666667 -39.25,-15.0 -39.25,-15.08333333 -39.16666667,-15.08333333 -39.16666667,-15.16666667 -39.16666667,-15.25 -39.16666667,-15.33333333 -39.08333333,-15.33333333 -39.08333333,-15.41666667 -39.08333333,-15.5 -39.08333333,-15.58333333 -39.0,-15.58333333 -39.0,-15.5 -39.0,-15.41666667 -38.91666667,-15.41666667 -38.91666667,-15.5 -38.91666667,-15.58333333 -38.91666667,-15.66666667 -38.83333333,-15.66666667 -38.83333333,-15.75 -38.83333333,-15.83333333 -38.83333333,-15.91666667 -38.83333333,-16.0 -38.91666667,-16.0 -38.91666667,-16.08333333 -38.91666667,-16.16666667 -38.91666667,-16.25 -39.0,-16.25 -39.0,-16.33333333 -39.0,-16.41666667 -39.0,-16.5 -39.0,-16.58333333 -39.08333333,-16.58333333 -39.08333333,-16.66666667 -39.08333333,-16.75 -39.08333333,-16.83333333 -39.08333333,-16.91666667 -39.08333333,-17.0 -39.16666667,-17.0 -39.16666667,-17.08333333 -39.16666667,-17.16666667 -39.16666667,-17.25 -39.16666667,-17.33333333 -39.16666667,-17.41666667 -39.16666667,-17.5 -39.16666667,-17.58333333 -39.08333333,-17.58333333 -39.08333333,-17.66666667 -39.08333333,-17.75 -39.16666667,-17.75 -39.16666667,-17.83333333 -39.25,-17.83333333 -39.25,-17.91666667 -39.33333333,-17.91666667 -39.33333333,-18.0 -39.41666667,-18.0 -39.5,-18.0 -39.5,-18.08333333 -39.5,-18.16666667 -39.58333333,-18.16666667 -39.58333333,-18.25 -39.58333333,-18.33333333 -39.66666667,-18.33333333 -39.66666667,-18.41666667 -39.66666667,-18.5 -39.66666667,-18.58333333 -39.66666667,-18.66666667 -39.75,-18.66666667 -39.75,-18.75 -39.75,-18.83333333 -39.66666667,-18.83333333 -39.66666667,-18.91666667 -39.66666667,-19.0 -39.66666667,-19.08333333 -39.66666667,-19.16666667 -39.66666667,-19.25 -39.66666667,-19.33333333 -39.66666667,-19.41666667 -39.66666667,-19.5 -39.75,-19.5 -39.75,-19.58333333 -39.75,-19.66666667 -39.83333333,-19.66666667 -39.83333333,-19.75 -39.91666667,-19.75 -40.0,-19.75 -40.0,-19.83333333 -40.0,-19.91666667 -40.08333333,-19.91666667 -40.08333333,-20.0 -40.08333333,-20.08333333 -40.16666667,-20.08333333 -40.16666667,-20.16666667 -40.16666667,-20.25 -40.16666667,-20.33333333 -40.25,-20.33333333 -40.25,-20.41666667 -40.25,-20.5 -40.33333333,-20.5 -40.33333333,-20.58333333 -40.33333333,-20.66666667 -40.41666667,-20.66666667 -40.5,-20.66666667 -40.5,-20.75 -40.5,-20.83333333 -40.58333333,-20.83333333 -40.58333333,-20.91666667 -40.66666667,-20.91666667 -40.75,-20.91666667 -40.75,-21.0 -40.75,-21.08333333 -40.83333333,-21.08333333 -40.83333333,-21.16666667 -40.91666667,-21.16666667 -40.91666667,-21.25 -40.91666667,-21.33333333 -40.91666667,-21.41666667 -41.0,-21.41666667 -41.0,-21.5 -41.0,-21.58333333 -41.0,-21.66666667 -41.0,-21.75 -41.0,-21.83333333 -40.91666667,-21.83333333 -40.91666667,-21.91666667 -40.91666667,-22.0 -40.91666667,-22.08333333 -41.0,-22.08333333 -41.08333333,-22.08333333 -41.08333333,-22.16666667 -41.16666667,-22.16666667 -41.25,-22.16666667 -41.33333333,-22.16666667 -41.33333333,-22.25 -41.41666667,-22.25 -41.5,-22.25 -41.58333333,-22.25 -41.58333333,-22.33333333 -41.66666667,-22.33333333 -41.66666667,-22.41666667 -41.75,-22.41666667 -41.75,-22.5 -41.83333333,-22.5 -41.83333333,-22.58333333 -41.91666667,-22.58333333 -41.91666667,-22.66666667 -41.83333333,-22.66666667 -41.83333333,-22.75 -41.83333333,-22.83333333 -41.91666667,-22.83333333 -41.91666667,-22.91666667 -41.91666667,-23.0 -42,-23 -42.0,-23.08333333 -42.08333333,-23.08333333 -42.08333333,-23.0 -42.16666667,-23.0 -42.25,-23.0 -42.33333333,-23.0 -42.41666667,-23.0 -42.5,-23.0 -42.58333333,-23.0 -42.66666667,-23.0 -42.75,-23.0 -42.83333333,-23.0 -42.91666667,-23.0 -43,-23 -43.08333333,-23.0 -43.16666667,-23.0 -43.25,-23.0 -43.25,-23.08333333 -43.33333333,-23.08333333 -43.41666667,-23.08333333 -43.5,-23.08333333 -43.58333333,-23.08333333 -43.66666667,-23.08333333 -43.75,-23.08333333 -43.83333333,-23.08333333 -43.91666667,-23.08333333 -43.91666667,-23.16666667 -44.0,-23.16666667 -44.08333333,-23.16666667</coordinates></LinearRing></outerBoundaryIs><innerBoundaryIs><LinearRing><coordinates>-46.58333333,-21.91666667 -46.58333333,-22.0 -46.58333333,-22.08333333 -46.5,-22.08333333 -46.41666667,-22.08333333 -46.41666667,-22.0 -46.33333333,-22.0 -46.25,-22.0 -46.16666667,-22.0 -46.16666667,-21.91666667 -46.25,-21.91666667 -46.25,-21.83333333 -46.25,-21.75 -46.33333333,-21.75 -46.41666667,-21.75 -46.5,-21.75 -46.58333333,-21.75 -46.58333333,-21.83333333 -46.58333333,-21.91666667</coordinates></LinearRing></innerBoundaryIs><innerBoundaryIs><LinearRing><coordinates>-46.58333333,-21.75 -46.58333333,-21.66666667 -46.66666667,-21.66666667 -46.66666667,-21.75 -46.58333333,-21.75</coordinates></LinearRing></innerBoundaryIs><innerBoundaryIs><LinearRing><coordinates>-44.91666667,-22.5 -44.83333333,-22.5 -44.83333333,-22.41666667 -44.91666667,-22.41666667 -44.91666667,-22.5</coordinates></LinearRing></innerBoundaryIs><innerBoundaryIs><LinearRing><coordinates>-44.83333333,-22.41666667 -44.75,-22.41666667 -44.66666667,-22.41666667 -44.58333333,-22.41666667 -44.58333333,-22.33333333 -44.58333333,-22.25 -44.66666667,-22.25 -44.75,-22.25 -44.75,-22.33333333 -44.83333333,-22.33333333 -44.83333333,-22.41666667</coordinates></LinearRing></innerBoundaryIs><innerBoundaryIs><LinearRing><coordinates>-44.75,-22.25 -44.75,-22.16666667 -44.83333333,-22.16666667 -44.83333333,-22.25 -44.75,-22.25</coordinates></LinearRing></innerBoundaryIs><innerBoundaryIs><LinearRing><coordinates>-44.75,-22.16666667 -44.66666667,-22.16666667 -44.66666667,-22.08333333 -44.75,-22.08333333 -44.75,-22.16666667</coordinates></LinearRing></innerBoundaryIs><innerBoundaryIs><LinearRing><coordinates>-43.41666667,-22.5 -43.41666667,-22.58333333 -43.33333333,-22.58333333 -43.25,-22.58333333 -43.16666667,-22.58333333 -43.16666667,-22.5 -43.08333333,-22.5 -43.08333333,-22.41666667 -43.16666667,-22.41666667 -43.16666667,-22.33333333 -43.25,-22.33333333 -43.25,-22.41666667 -43.25,-22.5 -43.33333333,-22.5 -43.41666667,-22.5</coordinates></LinearRing></innerBoundaryIs><innerBoundaryIs><LinearRing><coordinates>-43.41666667,-22.58333333 -43.5,-22.58333333 -43.5,-22.66666667 -43.41666667,-22.66666667 -43.41666667,-22.58333333</coordinates></LinearRing></innerBoundaryIs><innerBoundaryIs><LinearRing><coordinates>-45.91666667,-22.75 -45.83333333,-22.75 -45.83333333,-22.66666667 -45.91666667,-22.66666667 -45.91666667,-22.75</coordinates></LinearRing></innerBoundaryIs><innerBoundaryIs><LinearRing><coordinates>-45.83333333,-22.75 -45.83333333,-22.83333333 -45.91666667,-22.83333333 -45.91666667,-22.91666667 -45.83333333,-22.91666667 -45.75,-22.91666667 -45.75,-22.83333333 -45.75,-22.75 -45.83333333,-22.75</coordinates></LinearRing></innerBoundaryIs><innerBoundaryIs><LinearRing><coordinates>-45.5,-22.75 -45.41666667,-22.75 -45.41666667,-22.66666667 -45.5,-22.66666667 -45.5,-22.75</coordinates></LinearRing></innerBoundaryIs><innerBoundaryIs><LinearRing><coordinates>-45.41666667,-22.66666667 -45.33333333,-22.66666667 -45.33333333,-22.58333333 -45.41666667,-22.58333333 -45.41666667,-22.66666667</coordinates></LinearRing></innerBoundaryIs><innerBoundaryIs><LinearRing><coordinates>-44.91666667,-21.0 -44.91666667,-21.08333333 -44.83333333,-21.08333333 -44.83333333,-21.16666667 -44.75,-21.16666667 -44.66666667,-21.16666667 -44.66666667,-21.08333333 -44.58333333,-21.08333333 -44.58333333,-21.0 -44.58333333,-20.91666667 -44.66666667,-20.91666667 -44.66666667,-20.83333333 -44.75,-20.83333333 -44.83333333,-20.83333333 -44.91666667,-20.83333333 -44.91666667,-20.91666667 -44.91666667,-21.0</coordinates></LinearRing></innerBoundaryIs><innerBoundaryIs><LinearRing><coordinates>-42.33333333,-17.83333333 -42.33333333,-17.91666667 -42.25,-17.91666667 -42.25,-18.0 -42.16666667,-18.0 -42.08333333,-18.0 -42.08333333,-17.91666667 -42.16666667,-17.91666667 -42.16666667,-17.83333333 -42.25,-17.83333333 -42.33333333,-17.83333333</coordinates></LinearRing></innerBoundaryIs><innerBoundaryIs><LinearRing><coordinates>-42.0,-18.08333333 -41.91666667,-18.08333333 -41.91666667,-18.0 -41.91666667,-17.91666667 -42.0,-17.91666667 -42,-18 -42.0,-18.08333333</coordinates></LinearRing></innerBoundaryIs><innerBoundaryIs><LinearRing><coordinates>-40.16666667,-17.5 -40.08333333,-17.5 -40.0,-17.5 -40.0,-17.41666667 -40.0,-17.33333333 -40.08333333,-17.33333333 -40.08333333,-17.41666667 -40.16666667,-17.41666667 -40.16666667,-17.5</coordinates></LinearRing></innerBoundaryIs></Polygon></MultiGeometry>
  </Placemark>
</Folder>
</Document></kml>
