# Supplementary material for: Species conservation profiles of a random sample of world spiders I: Agelenidae to Filistatidae
Source: Biodivers Data J. 2018 Apr 25;(6):e23555. doi: 10.3897/BDJ.6.e23555 (PMC5932090; doi:10.3897/BDJ.6.e23555)
Supplement: Supplementary material 11 — Distribution of Alpaida veniliae (Keyserling, 1865) [file bdj-06-e23555-s011.kml]

<?xml version="1.0" encoding="utf-8" ?>
<kml xmlns="http://www.opengis.net/kml/2.2">
<Document id="root_doc">
<Schema name="Alpaida_veniliae.kml" id="Alpaida_veniliae.kml">
	<SimpleField name="layer" type="float"></SimpleField>
</Schema>
<Folder><name>Alpaida_veniliae.kml</name>
  <Placemark>
	<Style><LineStyle><color>ff0000ff</color></LineStyle><PolyStyle><fill>0</fill></PolyStyle></Style>
	<ExtendedData><SchemaData schemaUrl="#Alpaida_veniliae.kml">
		<SimpleData name="layer">1</SimpleData>
	</SchemaData></ExtendedData>
      <MultiGeometry><Polygon><outerBoundaryIs><LinearRing><coordinates>-69.75,-55.41666667 -69.75,-55.5 -69.83333333,-55.5 -69.83333333,-55.41666667 -69.91666667,-55.41666667 -70.0,-55.41666667 -70.08333333,-55.41666667 -70.08333333,-55.33333333 -70.16666667,-55.33333333 -70.25,-55.33333333 -70.25,-55.25 -70.16666667,-55.25 -70.16666667,-55.16666667 -70.08333333,-55.16666667 -70.08333333,-55.08333333 -70.16666667,-55.08333333 -70.16666667,-55.0 -70.08333333,-55.0 -70.08333333,-54.91666667 -70.0,-54.91666667 -69.91666667,-54.91666667 -69.91666667,-55.0 -69.91666667,-55.08333333 -69.91666667,-55.16666667 -69.83333333,-55.16666667 -69.83333333,-55.25 -69.75,-55.25 -69.66666667,-55.25 -69.66666667,-55.33333333 -69.58333333,-55.33333333 -69.58333333,-55.41666667 -69.5,-55.41666667 -69.41666667,-55.41666667 -69.41666667,-55.5 -69.33333333,-55.5 -69.25,-55.5 -69.25,-55.41666667 -69.16666667,-55.41666667 -69.16666667,-55.5 -69.08333333,-55.5 -69.0,-55.5 -68.91666667,-55.5 -68.91666667,-55.58333333 -68.91666667,-55.66666667 -69.0,-55.66666667 -69.08333333,-55.66666667 -69.16666667,-55.66666667 -69.16666667,-55.58333333 -69.25,-55.58333333 -69.33333333,-55.58333333 -69.41666667,-55.58333333 -69.5,-55.58333333 -69.5,-55.5 -69.58333333,-55.5 -69.66666667,-55.5 -69.66666667,-55.41666667 -69.75,-55.41666667</coordinates></LinearRing></outerBoundaryIs></Polygon><Polygon><outerBoundaryIs><LinearRing><coordinates>-69.91666667,-54.83333333 -69.83333333,-54.83333333 -69.83333333,-54.91666667 -69.91666667,-54.91666667 -69.91666667,-54.83333333</coordinates></LinearRing></outerBoundaryIs></Polygon><Polygon><outerBoundaryIs><LinearRing><coordinates>-70.16666667,-54.83333333 -70.08333333,-54.83333333 -70.08333333,-54.91666667 -70.16666667,-54.91666667 -70.16666667,-54.83333333</coordinates></LinearRing></outerBoundaryIs></Polygon><Polygon><outerBoundaryIs><LinearRing><coordinates>-70.75,-54.5 -70.66666667,-54.5 -70.66666667,-54.58333333 -70.75,-54.58333333 -70.75,-54.5</coordinates></LinearRing></outerBoundaryIs></Polygon><Polygon><outerBoundaryIs><LinearRing><coordinates>-70.91666667,-54.08333333 -70.83333333,-54.08333333 -70.83333333,-54.16666667 -70.91666667,-54.16666667 -71.0,-54.16666667 -71.0,-54.08333333 -70.91666667,-54.08333333</coordinates></LinearRing></outerBoundaryIs></Polygon><Polygon><outerBoundaryIs><LinearRing><coordinates>-72.33333333,-52.66666667 -72.25,-52.66666667 -72.25,-52.75 -72.33333333,-52.75 -72.33333333,-52.66666667</coordinates></LinearRing></outerBoundaryIs></Polygon><Polygon><outerBoundaryIs><LinearRing><coordinates>-74.0,-52.91666667 -73.91666667,-52.91666667 -73.91666667,-53.0 -74,-53 -74.0,-52.91666667</coordinates></LinearRing></outerBoundaryIs></Polygon><Polygon><outerBoundaryIs><LinearRing><coordinates>-74.08333333,-50.16666667 -74.0,-50.16666667 -74.0,-50.25 -74.08333333,-50.25 -74.08333333,-50.16666667</coordinates></LinearRing></outerBoundaryIs></Polygon><Polygon><outerBoundaryIs><LinearRing><coordinates>-74.16666667,-49.91666667 -74.08333333,-49.91666667 -74.08333333,-50.0 -74.16666667,-50.0 -74.25,-50.0 -74.25,-49.91666667 -74.25,-49.83333333 -74.16666667,-49.83333333 -74.16666667,-49.91666667</coordinates></LinearRing></outerBoundaryIs></Polygon><Polygon><outerBoundaryIs><LinearRing><coordinates>-74.75,-48.41666667 -74.66666667,-48.41666667 -74.66666667,-48.5 -74.75,-48.5 -74.75,-48.41666667</coordinates></LinearRing></outerBoundaryIs></Polygon><Polygon><outerBoundaryIs><LinearRing><coordinates>-74.58333333,-48.66666667 -74.5,-48.66666667 -74.5,-48.75 -74.58333333,-48.75 -74.58333333,-48.66666667</coordinates></LinearRing></outerBoundaryIs></Polygon><Polygon><outerBoundaryIs><LinearRing><coordinates>-74.33333333,-49.41666667 -74.25,-49.41666667 -74.25,-49.5 -74.33333333,-49.5 -74.33333333,-49.41666667</coordinates></LinearRing></outerBoundaryIs></Polygon><Polygon><outerBoundaryIs><LinearRing><coordinates>-73.33333333,-47.41666667 -73.25,-47.41666667 -73.25,-47.5 -73.33333333,-47.5 -73.41666667,-47.5 -73.41666667,-47.41666667 -73.33333333,-47.41666667</coordinates></LinearRing></outerBoundaryIs></Polygon><Polygon><outerBoundaryIs><LinearRing><coordinates>-73.16666667,-47.5 -73.08333333,-47.5 -73.08333333,-47.58333333 -73.16666667,-47.58333333 -73.25,-47.58333333 -73.25,-47.5 -73.16666667,-47.5</coordinates></LinearRing></outerBoundaryIs></Polygon><Polygon><outerBoundaryIs><LinearRing><coordinates>-73.08333333,-48.25 -73.0,-48.25 -73.0,-48.33333333 -73.08333333,-48.33333333 -73.08333333,-48.25</coordinates></LinearRing></outerBoundaryIs></Polygon><Polygon><outerBoundaryIs><LinearRing><coordinates>-72.75,-46.75 -72.66666667,-46.75 -72.66666667,-46.83333333 -72.75,-46.83333333 -72.83333333,-46.83333333 -72.83333333,-46.75 -72.75,-46.75</coordinates></LinearRing></outerBoundaryIs></Polygon><Polygon><outerBoundaryIs><LinearRing><coordinates>-72.66666667,-46.5 -72.66666667,-46.58333333 -72.75,-46.58333333 -72.75,-46.5 -72.75,-46.41666667 -72.75,-46.33333333 -72.66666667,-46.33333333 -72.66666667,-46.41666667 -72.66666667,-46.5</coordinates></LinearRing></outerBoundaryIs></Polygon><Polygon><outerBoundaryIs><LinearRing><coordinates>-72.58333333,-46.66666667 -72.58333333,-46.75 -72.66666667,-46.75 -72.66666667,-46.66666667 -72.66666667,-46.58333333 -72.58333333,-46.58333333 -72.58333333,-46.66666667</coordinates></LinearRing></outerBoundaryIs></Polygon><Polygon><outerBoundaryIs><LinearRing><coordinates>-72.75,-46.25 -72.75,-46.33333333 -72.83333333,-46.33333333 -72.83333333,-46.25 -72.83333333,-46.16666667 -72.75,-46.16666667 -72.75,-46.25</coordinates></LinearRing></outerBoundaryIs></Polygon><Polygon><outerBoundaryIs><LinearRing><coordinates>-73.25,-54.16666667 -73.33333333,-54.16666667 -73.41666667,-54.16666667 -73.41666667,-54.08333333 -73.5,-54.08333333 -73.5,-54.0 -73.41666667,-54.0 -73.41666667,-53.91666667 -73.41666667,-53.83333333 -73.41666667,-53.75 -73.5,-53.75 -73.58333333,-53.75 -73.66666667,-53.75 -73.75,-53.75 -73.75,-53.66666667 -73.83333333,-53.66666667 -73.91666667,-53.66666667 -73.91666667,-53.58333333 -74.0,-53.58333333 -74.0,-53.5 -73.91666667,-53.5 -73.91666667,-53.41666667 -73.91666667,-53.33333333 -73.91666667,-53.25 -73.83333333,-53.25 -73.75,-53.25 -73.75,-53.16666667 -73.83333333,-53.16666667 -73.83333333,-53.08333333 -73.83333333,-53.0 -73.83333333,-52.91666667 -73.91666667,-52.91666667 -73.91666667,-52.83333333 -73.83333333,-52.83333333 -73.75,-52.83333333 -73.75,-52.75 -73.83333333,-52.75 -73.91666667,-52.75 -74.0,-52.75 -74.08333333,-52.75 -74.16666667,-52.75 -74.16666667,-52.66666667 -74.25,-52.66666667 -74.25,-52.58333333 -74.33333333,-52.58333333 -74.33333333,-52.66666667 -74.41666667,-52.66666667 -74.41666667,-52.58333333 -74.5,-52.58333333 -74.58333333,-52.58333333 -74.66666667,-52.58333333 -74.66666667,-52.5 -74.66666667,-52.41666667 -74.75,-52.41666667 -74.83333333,-52.41666667 -74.83333333,-52.33333333 -74.91666667,-52.33333333 -75.0,-52.33333333 -75.0,-52.25 -74.91666667,-52.25 -74.91666667,-52.16666667 -75.0,-52.16666667 -75.08333333,-52.16666667 -75.08333333,-52.08333333 -75.08333333,-52.0 -75.08333333,-51.91666667 -75.16666667,-51.91666667 -75.16666667,-51.83333333 -75.16666667,-51.75 -75.08333333,-51.75 -75.08333333,-51.66666667 -75.0,-51.66666667 -75.0,-51.58333333 -74.91666667,-51.58333333 -74.91666667,-51.5 -74.83333333,-51.5 -74.75,-51.5 -74.66666667,-51.5 -74.66666667,-51.41666667 -74.66666667,-51.33333333 -74.58333333,-51.33333333 -74.58333333,-51.25 -74.58333333,-51.16666667 -74.5,-51.16666667 -74.5,-51.08333333 -74.5,-51.0 -74.41666667,-51.0 -74.33333333,-51.0 -74.33333333,-50.91666667 -74.41666667,-50.91666667 -74.41666667,-50.83333333 -74.33333333,-50.83333333 -74.33333333,-50.75 -74.25,-50.75 -74.25,-50.66666667 -74.25,-50.58333333 -74.16666667,-50.58333333 -74.16666667,-50.5 -74.25,-50.5 -74.33333333,-50.5 -74.33333333,-50.41666667 -74.25,-50.41666667 -74.16666667,-50.41666667 -74.08333333,-50.41666667 -74.08333333,-50.33333333 -74.0,-50.33333333 -74.0,-50.25 -73.91666667,-50.25 -73.83333333,-50.25 -73.83333333,-50.33333333 -73.91666667,-50.33333333 -73.91666667,-50.41666667 -73.91666667,-50.5 -73.83333333,-50.5 -73.75,-50.5 -73.75,-50.41666667 -73.66666667,-50.41666667 -73.66666667,-50.33333333 -73.58333333,-50.33333333 -73.5,-50.33333333 -73.5,-50.41666667 -73.5,-50.5 -73.58333333,-50.5 -73.58333333,-50.58333333 -73.5,-50.58333333 -73.41666667,-50.58333333 -73.41666667,-50.66666667 -73.5,-50.66666667 -73.5,-50.75 -73.58333333,-50.75 -73.58333333,-50.66666667 -73.66666667,-50.66666667 -73.66666667,-50.75 -73.66666667,-50.83333333 -73.66666667,-50.91666667 -73.58333333,-50.91666667 -73.58333333,-51.0 -73.58333333,-51.08333333 -73.58333333,-51.16666667 -73.58333333,-51.25 -73.5,-51.25 -73.5,-51.33333333 -73.5,-51.41666667 -73.41666667,-51.41666667 -73.33333333,-51.41666667 -73.33333333,-51.33333333 -73.33333333,-51.25 -73.33333333,-51.16666667 -73.25,-51.16666667 -73.25,-51.25 -73.16666667,-51.25 -73.08333333,-51.25 -73.08333333,-51.33333333 -73.16666667,-51.33333333 -73.25,-51.33333333 -73.25,-51.41666667 -73.25,-51.5 -73.25,-51.58333333 -73.16666667,-51.58333333 -73.08333333,-51.58333333 -73.08333333,-51.66666667 -73.0,-51.66666667 -73.0,-51.75 -73.08333333,-51.75 -73.16666667,-51.75 -73.16666667,-51.83333333 -73.08333333,-51.83333333 -73.08333333,-51.91666667 -73.08333333,-52.0 -73,-52 -72.91666667,-52.0 -72.91666667,-52.08333333 -73.0,-52.08333333 -73.0,-52.16666667 -72.91666667,-52.16666667 -72.83333333,-52.16666667 -72.83333333,-52.25 -72.83333333,-52.33333333 -72.75,-52.33333333 -72.66666667,-52.33333333 -72.58333333,-52.33333333 -72.58333333,-52.41666667 -72.58333333,-52.5 -72.58333333,-52.58333333 -72.5,-52.58333333 -72.5,-52.66666667 -72.41666667,-52.66666667 -72.41666667,-52.75 -72.33333333,-52.75 -72.33333333,-52.83333333 -72.41666667,-52.83333333 -72.41666667,-52.91666667 -72.41666667,-53.0 -72.33333333,-53.0 -72.33333333,-53.08333333 -72.25,-53.08333333 -72.16666667,-53.08333333 -72.16666667,-53.16666667 -72.16666667,-53.25 -72.08333333,-53.25 -72.08333333,-53.16666667 -72.08333333,-53.08333333 -72.0,-53.08333333 -71.91666667,-53.08333333 -71.91666667,-53.16666667 -71.83333333,-53.16666667 -71.83333333,-53.25 -71.75,-53.25 -71.75,-53.33333333 -71.75,-53.41666667 -71.66666667,-53.41666667 -71.66666667,-53.5 -71.75,-53.5 -71.75,-53.58333333 -71.83333333,-53.58333333 -71.91666667,-53.58333333 -72.0,-53.58333333 -72.0,-53.66666667 -71.91666667,-53.66666667 -71.83333333,-53.66666667 -71.83333333,-53.75 -71.75,-53.75 -71.66666667,-53.75 -71.66666667,-53.66666667 -71.58333333,-53.66666667 -71.58333333,-53.75 -71.58333333,-53.83333333 -71.66666667,-53.83333333 -71.66666667,-53.91666667 -71.58333333,-53.91666667 -71.5,-53.91666667 -71.5,-53.83333333 -71.41666667,-53.83333333 -71.41666667,-53.91666667 -71.33333333,-53.91666667 -71.25,-53.91666667 -71.25,-54.0 -71.16666667,-54.0 -71.08333333,-54.0 -71,-54 -71.0,-54.08333333 -71.08333333,-54.08333333 -71.16666667,-54.08333333 -71.16666667,-54.16666667 -71.16666667,-54.25 -71.08333333,-54.25 -71.08333333,-54.16666667 -71.0,-54.16666667 -71.0,-54.25 -70.91666667,-54.25 -70.83333333,-54.25 -70.83333333,-54.33333333 -70.83333333,-54.41666667 -70.91666667,-54.41666667 -70.91666667,-54.5 -71.0,-54.5 -71.08333333,-54.5 -71.16666667,-54.5 -71.16666667,-54.58333333 -71.08333333,-54.58333333 -71.0,-54.58333333 -70.91666667,-54.58333333 -70.91666667,-54.66666667 -70.83333333,-54.66666667 -70.83333333,-54.58333333 -70.75,-54.58333333 -70.75,-54.66666667 -70.66666667,-54.66666667 -70.58333333,-54.66666667 -70.5,-54.66666667 -70.5,-54.75 -70.5,-54.83333333 -70.41666667,-54.83333333 -70.33333333,-54.83333333 -70.33333333,-54.91666667 -70.25,-54.91666667 -70.16666667,-54.91666667 -70.16666667,-55.0 -70.25,-55.0 -70.25,-55.08333333 -70.25,-55.16666667 -70.33333333,-55.16666667 -70.33333333,-55.25 -70.41666667,-55.25 -70.5,-55.25 -70.58333333,-55.25 -70.66666667,-55.25 -70.75,-55.25 -70.75,-55.16666667 -70.83333333,-55.16666667 -70.91666667,-55.16666667 -70.91666667,-55.08333333 -71.0,-55.08333333 -71.0,-55.16666667 -71.08333333,-55.16666667 -71.08333333,-55.08333333 -71.16666667,-55.08333333 -71.25,-55.08333333 -71.25,-55.0 -71.33333333,-55.0 -71.41666667,-55.0 -71.5,-55.0 -71.5,-54.91666667 -71.5,-54.83333333 -71.58333333,-54.83333333 -71.66666667,-54.83333333 -71.66666667,-54.75 -71.75,-54.75 -71.75,-54.83333333 -71.83333333,-54.83333333 -71.83333333,-54.75 -71.91666667,-54.75 -72.0,-54.75 -72.08333333,-54.75 -72.08333333,-54.66666667 -72.16666667,-54.66666667 -72.16666667,-54.58333333 -72.08333333,-54.58333333 -72.08333333,-54.5 -72.16666667,-54.5 -72.25,-54.5 -72.33333333,-54.5 -72.41666667,-54.5 -72.5,-54.5 -72.5,-54.41666667 -72.58333333,-54.41666667 -72.58333333,-54.33333333 -72.66666667,-54.33333333 -72.75,-54.33333333 -72.83333333,-54.33333333 -72.83333333,-54.25 -72.91666667,-54.25 -73.0,-54.25 -73.08333333,-54.25 -73.08333333,-54.16666667 -73.16666667,-54.16666667 -73.25,-54.16666667</coordinates></LinearRing></outerBoundaryIs><innerBoundaryIs><LinearRing><coordinates>-75.08333333,-51.75 -75.08333333,-51.83333333 -75.0,-51.83333333 -75.0,-51.75 -75.08333333,-51.75</coordinates></LinearRing></innerBoundaryIs><innerBoundaryIs><LinearRing><coordinates>-74.91666667,-51.58333333 -74.91666667,-51.66666667 -74.83333333,-51.66666667 -74.83333333,-51.58333333 -74.91666667,-51.58333333</coordinates></LinearRing></innerBoundaryIs><innerBoundaryIs><LinearRing><coordinates>-74.33333333,-51.0 -74.33333333,-51.08333333 -74.25,-51.08333333 -74.25,-51.0 -74.33333333,-51.0</coordinates></LinearRing></innerBoundaryIs><innerBoundaryIs><LinearRing><coordinates>-74.16666667,-50.58333333 -74.16666667,-50.66666667 -74.08333333,-50.66666667 -74.0,-50.66666667 -74.0,-50.58333333 -74.0,-50.5 -74.08333333,-50.5 -74.08333333,-50.58333333 -74.16666667,-50.58333333</coordinates></LinearRing></innerBoundaryIs><innerBoundaryIs><LinearRing><coordinates>-71.83333333,-53.25 -71.91666667,-53.25 -72.0,-53.25 -72.0,-53.33333333 -72.0,-53.41666667 -72.0,-53.5 -71.91666667,-53.5 -71.83333333,-53.5 -71.83333333,-53.41666667 -71.83333333,-53.33333333 -71.83333333,-53.25</coordinates></LinearRing></innerBoundaryIs><innerBoundaryIs><LinearRing><coordinates>-71.83333333,-53.75 -71.91666667,-53.75 -72.0,-53.75 -72.0,-53.83333333 -71.91666667,-53.83333333 -71.83333333,-53.83333333 -71.83333333,-53.75</coordinates></LinearRing></innerBoundaryIs><innerBoundaryIs><LinearRing><coordinates>-72.83333333,-54.25 -72.75,-54.25 -72.75,-54.16666667 -72.83333333,-54.16666667 -72.83333333,-54.25</coordinates></LinearRing></innerBoundaryIs><innerBoundaryIs><LinearRing><coordinates>-71.58333333,-54.08333333 -71.5,-54.08333333 -71.41666667,-54.08333333 -71.41666667,-54.0 -71.5,-54.0 -71.58333333,-54.0 -71.58333333,-54.08333333</coordinates></LinearRing></innerBoundaryIs><innerBoundaryIs><LinearRing><coordinates>-70.5,-55.0 -70.41666667,-55.0 -70.41666667,-54.91666667 -70.5,-54.91666667 -70.5,-55.0</coordinates></LinearRing></innerBoundaryIs><innerBoundaryIs><LinearRing><coordinates>-70.83333333,-54.83333333 -70.83333333,-54.91666667 -70.75,-54.91666667 -70.75,-54.83333333 -70.83333333,-54.83333333</coordinates></LinearRing></innerBoundaryIs><innerBoundaryIs><LinearRing><coordinates>-72.66666667,-53.75 -72.66666667,-53.83333333 -72.58333333,-53.83333333 -72.5,-53.83333333 -72.5,-53.75 -72.58333333,-53.75 -72.66666667,-53.75</coordinates></LinearRing></innerBoundaryIs><innerBoundaryIs><LinearRing><coordinates>-73.58333333,-53.08333333 -73.5,-53.08333333 -73.5,-53.0 -73.58333333,-53.0 -73.58333333,-53.08333333</coordinates></LinearRing></innerBoundaryIs><innerBoundaryIs><LinearRing><coordinates>-73.16666667,-52.91666667 -73.08333333,-52.91666667 -73.08333333,-52.83333333 -73.0,-52.83333333 -73.0,-52.75 -73.08333333,-52.75 -73.16666667,-52.75 -73.16666667,-52.83333333 -73.16666667,-52.91666667</coordinates></LinearRing></innerBoundaryIs><innerBoundaryIs><LinearRing><coordinates>-72.66666667,-53.0 -72.58333333,-53.0 -72.5,-53.0 -72.5,-52.91666667 -72.58333333,-52.91666667 -72.66666667,-52.91666667 -72.66666667,-53.0</coordinates></LinearRing></innerBoundaryIs><innerBoundaryIs><LinearRing><coordinates>-73.75,-53.0 -73.66666667,-53.0 -73.66666667,-52.91666667 -73.75,-52.91666667 -73.75,-53.0</coordinates></LinearRing></innerBoundaryIs><innerBoundaryIs><LinearRing><coordinates>-74.41666667,-52.5 -74.33333333,-52.5 -74.33333333,-52.41666667 -74.41666667,-52.41666667 -74.41666667,-52.5</coordinates></LinearRing></innerBoundaryIs><innerBoundaryIs><LinearRing><coordinates>-72.83333333,-52.5 -72.83333333,-52.58333333 -72.75,-52.58333333 -72.66666667,-52.58333333 -72.66666667,-52.5 -72.66666667,-52.41666667 -72.75,-52.41666667 -72.75,-52.5 -72.83333333,-52.5</coordinates></LinearRing></innerBoundaryIs><innerBoundaryIs><LinearRing><coordinates>-73.41666667,-51.75 -73.41666667,-51.83333333 -73.33333333,-51.83333333 -73.33333333,-51.75 -73.41666667,-51.75</coordinates></LinearRing></innerBoundaryIs><innerBoundaryIs><LinearRing><coordinates>-75,-52 -75.0,-52.08333333 -74.91666667,-52.08333333 -74.91666667,-52.0 -74.83333333,-52.0 -74.75,-52.0 -74.75,-51.91666667 -74.83333333,-51.91666667 -74.91666667,-51.91666667 -75.0,-51.91666667 -75,-52</coordinates></LinearRing></innerBoundaryIs><innerBoundaryIs><LinearRing><coordinates>-74.75,-51.58333333 -74.75,-51.66666667 -74.66666667,-51.66666667 -74.66666667,-51.58333333 -74.75,-51.58333333</coordinates></LinearRing></innerBoundaryIs><innerBoundaryIs><LinearRing><coordinates>-74.58333333,-51.58333333 -74.5,-51.58333333 -74.5,-51.66666667 -74.41666667,-51.66666667 -74.41666667,-51.58333333 -74.41666667,-51.5 -74.5,-51.5 -74.58333333,-51.5 -74.58333333,-51.58333333</coordinates></LinearRing></innerBoundaryIs><innerBoundaryIs><LinearRing><coordinates>-74.33333333,-51.58333333 -74.25,-51.58333333 -74.16666667,-51.58333333 -74.16666667,-51.5 -74.25,-51.5 -74.25,-51.41666667 -74.33333333,-51.41666667 -74.33333333,-51.5 -74.33333333,-51.58333333</coordinates></LinearRing></innerBoundaryIs></Polygon><Polygon><outerBoundaryIs><LinearRing><coordinates>-72.25,-45.16666667 -72.16666667,-45.16666667 -72.16666667,-45.25 -72.25,-45.25 -72.25,-45.16666667</coordinates></LinearRing></outerBoundaryIs></Polygon><Polygon><outerBoundaryIs><LinearRing><coordinates>-72.08333333,-43.08333333 -72.0,-43.08333333 -72.0,-43.16666667 -72.08333333,-43.16666667 -72.08333333,-43.08333333</coordinates></LinearRing></outerBoundaryIs></Polygon><Polygon><outerBoundaryIs><LinearRing><coordinates>-71.75,-42.16666667 -71.66666667,-42.16666667 -71.66666667,-42.25 -71.75,-42.25 -71.75,-42.16666667</coordinates></LinearRing></outerBoundaryIs></Polygon><Polygon><outerBoundaryIs><LinearRing><coordinates>-71.66666667,-42.08333333 -71.58333333,-42.08333333 -71.58333333,-42.16666667 -71.66666667,-42.16666667 -71.66666667,-42.08333333</coordinates></LinearRing></outerBoundaryIs></Polygon><Polygon><outerBoundaryIs><LinearRing><coordinates>-71.5,-42.0 -71.5,-42.08333333 -71.58333333,-42.08333333 -71.58333333,-42.0 -71.58333333,-41.91666667 -71.5,-41.91666667 -71.5,-42.0</coordinates></LinearRing></outerBoundaryIs></Polygon><Polygon><outerBoundaryIs><LinearRing><coordinates>-72.16666667,-42.5 -72.08333333,-42.5 -72.08333333,-42.58333333 -72.16666667,-42.58333333 -72.16666667,-42.5</coordinates></LinearRing></outerBoundaryIs></Polygon><Polygon><outerBoundaryIs><LinearRing><coordinates>-71.75,-43.5 -71.66666667,-43.5 -71.66666667,-43.58333333 -71.75,-43.58333333 -71.75,-43.5</coordinates></LinearRing></outerBoundaryIs></Polygon><Polygon><outerBoundaryIs><LinearRing><coordinates>-71.66666667,-40.75 -71.66666667,-40.83333333 -71.75,-40.83333333 -71.75,-40.75 -71.83333333,-40.75 -71.83333333,-40.66666667 -71.75,-40.66666667 -71.75,-40.58333333 -71.66666667,-40.58333333 -71.66666667,-40.66666667 -71.66666667,-40.75</coordinates></LinearRing></outerBoundaryIs></Polygon><Polygon><outerBoundaryIs><LinearRing><coordinates>-72.25,-41.0 -72.16666667,-41.0 -72.16666667,-41.08333333 -72.25,-41.08333333 -72.25,-41.0</coordinates></LinearRing></outerBoundaryIs></Polygon><Polygon><outerBoundaryIs><LinearRing><coordinates>-72.41666667,-41.08333333 -72.33333333,-41.08333333 -72.25,-41.08333333 -72.25,-41.16666667 -72.33333333,-41.16666667 -72.41666667,-41.16666667 -72.41666667,-41.08333333</coordinates></LinearRing></outerBoundaryIs></Polygon><Polygon><outerBoundaryIs><LinearRing><coordinates>-71.58333333,-39.33333333 -71.5,-39.33333333 -71.5,-39.41666667 -71.58333333,-39.41666667 -71.66666667,-39.41666667 -71.75,-39.41666667 -71.75,-39.33333333 -71.66666667,-39.33333333 -71.58333333,-39.33333333</coordinates></LinearRing></outerBoundaryIs></Polygon><Polygon><outerBoundaryIs><LinearRing><coordinates>-72.08333333,-39.83333333 -72.08333333,-39.91666667 -72.16666667,-39.91666667 -72.25,-39.91666667 -72.33333333,-39.91666667 -72.33333333,-39.83333333 -72.25,-39.83333333 -72.16666667,-39.83333333 -72.16666667,-39.75 -72.08333333,-39.75 -72.0,-39.75 -72.0,-39.66666667 -71.91666667,-39.66666667 -71.83333333,-39.66666667 -71.83333333,-39.75 -71.91666667,-39.75 -71.91666667,-39.83333333 -72.0,-39.83333333 -72.08333333,-39.83333333</coordinates></LinearRing></outerBoundaryIs></Polygon><Polygon><outerBoundaryIs><LinearRing><coordinates>-71.83333333,-40.5 -71.75,-40.5 -71.75,-40.58333333 -71.83333333,-40.58333333 -71.83333333,-40.5</coordinates></LinearRing></outerBoundaryIs></Polygon><Polygon><outerBoundaryIs><LinearRing><coordinates>-71.91666667,-38.83333333 -71.83333333,-38.83333333 -71.75,-38.83333333 -71.75,-38.91666667 -71.83333333,-38.91666667 -71.91666667,-38.91666667 -71.91666667,-38.83333333</coordinates></LinearRing></outerBoundaryIs></Polygon><Polygon><outerBoundaryIs><LinearRing><coordinates>-71.66666667,-41.58333333 -71.58333333,-41.58333333 -71.58333333,-41.66666667 -71.66666667,-41.66666667 -71.66666667,-41.58333333</coordinates></LinearRing></outerBoundaryIs></Polygon><Polygon><outerBoundaryIs><LinearRing><coordinates>-72.41666667,-45.25 -72.33333333,-45.25 -72.33333333,-45.33333333 -72.41666667,-45.33333333 -72.41666667,-45.25</coordinates></LinearRing></outerBoundaryIs></Polygon><Polygon><outerBoundaryIs><LinearRing><coordinates>-63.16666667,-37.25 -63.08333333,-37.25 -63.08333333,-37.33333333 -63.16666667,-37.33333333 -63.16666667,-37.25</coordinates></LinearRing></outerBoundaryIs></Polygon><Polygon><outerBoundaryIs><LinearRing><coordinates>-72.75,-35.83333333 -72.66666667,-35.83333333 -72.66666667,-35.91666667 -72.75,-35.91666667 -72.75,-35.83333333</coordinates></LinearRing></outerBoundaryIs></Polygon><Polygon><outerBoundaryIs><LinearRing><coordinates>-72.5,-35.75 -72.5,-35.83333333 -72.58333333,-35.83333333 -72.66666667,-35.83333333 -72.66666667,-35.75 -72.66666667,-35.66666667 -72.66666667,-35.58333333 -72.66666667,-35.5 -72.58333333,-35.5 -72.58333333,-35.41666667 -72.5,-35.41666667 -72.5,-35.5 -72.5,-35.58333333 -72.41666667,-35.58333333 -72.41666667,-35.66666667 -72.5,-35.66666667 -72.5,-35.75</coordinates></LinearRing></outerBoundaryIs></Polygon><Polygon><outerBoundaryIs><LinearRing><coordinates>-71.33333333,-34.66666667 -71.25,-34.66666667 -71.16666667,-34.66666667 -71.16666667,-34.75 -71.25,-34.75 -71.33333333,-34.75 -71.33333333,-34.66666667</coordinates></LinearRing></outerBoundaryIs></Polygon><Polygon><outerBoundaryIs><LinearRing><coordinates>-73.66666667,-47.08333333 -73.66666667,-47.16666667 -73.75,-47.16666667 -73.75,-47.25 -73.66666667,-47.25 -73.66666667,-47.33333333 -73.58333333,-47.33333333 -73.58333333,-47.41666667 -73.5,-47.41666667 -73.5,-47.5 -73.5,-47.58333333 -73.41666667,-47.58333333 -73.41666667,-47.66666667 -73.33333333,-47.66666667 -73.25,-47.66666667 -73.16666667,-47.66666667 -73.08333333,-47.66666667 -73.08333333,-47.58333333 -73.0,-47.58333333 -73.0,-47.66666667 -73.0,-47.75 -73.08333333,-47.75 -73.16666667,-47.75 -73.25,-47.75 -73.25,-47.83333333 -73.25,-47.91666667 -73.16666667,-47.91666667 -73.08333333,-47.91666667 -73.08333333,-48.0 -73.08333333,-48.08333333 -73.08333333,-48.16666667 -73.08333333,-48.25 -73.16666667,-48.25 -73.16666667,-48.33333333 -73.25,-48.33333333 -73.25,-48.41666667 -73.33333333,-48.41666667 -73.41666667,-48.41666667 -73.5,-48.41666667 -73.5,-48.5 -73.58333333,-48.5 -73.66666667,-48.5 -73.66666667,-48.58333333 -73.75,-48.58333333 -73.75,-48.66666667 -73.75,-48.75 -73.75,-48.83333333 -73.75,-48.91666667 -73.75,-49.0 -73.66666667,-49.0 -73.66666667,-49.08333333 -73.66666667,-49.16666667 -73.75,-49.16666667 -73.75,-49.25 -73.75,-49.33333333 -73.75,-49.41666667 -73.83333333,-49.41666667 -73.91666667,-49.41666667 -74.0,-49.41666667 -74.0,-49.5 -73.91666667,-49.5 -73.83333333,-49.5 -73.75,-49.5 -73.75,-49.58333333 -73.75,-49.66666667 -73.66666667,-49.66666667 -73.58333333,-49.66666667 -73.58333333,-49.75 -73.66666667,-49.75 -73.66666667,-49.83333333 -73.75,-49.83333333 -73.75,-49.75 -73.83333333,-49.75 -73.83333333,-49.66666667 -73.91666667,-49.66666667 -73.91666667,-49.75 -73.91666667,-49.83333333 -73.83333333,-49.83333333 -73.83333333,-49.91666667 -73.91666667,-49.91666667 -73.91666667,-50.0 -73.83333333,-50.0 -73.83333333,-50.08333333 -73.91666667,-50.08333333 -73.91666667,-50.16666667 -74.0,-50.16666667 -74.0,-50.08333333 -74.08333333,-50.08333333 -74.08333333,-50.0 -74,-50 -74.0,-49.91666667 -74.08333333,-49.91666667 -74.08333333,-49.83333333 -74.16666667,-49.83333333 -74.16666667,-49.75 -74.16666667,-49.66666667 -74.25,-49.66666667 -74.33333333,-49.66666667 -74.33333333,-49.58333333 -74.25,-49.58333333 -74.25,-49.5 -74.16666667,-49.5 -74.16666667,-49.41666667 -74.16666667,-49.33333333 -74.08333333,-49.33333333 -74.08333333,-49.25 -74.16666667,-49.25 -74.25,-49.25 -74.25,-49.16666667 -74.16666667,-49.16666667 -74.16666667,-49.08333333 -74.08333333,-49.08333333 -74.08333333,-49.0 -74.16666667,-49.0 -74.25,-49.0 -74.25,-49.08333333 -74.33333333,-49.08333333 -74.33333333,-49.16666667 -74.33333333,-49.25 -74.33333333,-49.33333333 -74.33333333,-49.41666667 -74.41666667,-49.41666667 -74.41666667,-49.33333333 -74.41666667,-49.25 -74.41666667,-49.16666667 -74.41666667,-49.08333333 -74.5,-49.08333333 -74.5,-49.0 -74.41666667,-49.0 -74.41666667,-48.91666667 -74.5,-48.91666667 -74.5,-48.83333333 -74.5,-48.75 -74.41666667,-48.75 -74.41666667,-48.66666667 -74.5,-48.66666667 -74.5,-48.58333333 -74.58333333,-48.58333333 -74.58333333,-48.5 -74.58333333,-48.41666667 -74.66666667,-48.41666667 -74.66666667,-48.33333333 -74.66666667,-48.25 -74.75,-48.25 -74.75,-48.16666667 -74.83333333,-48.16666667 -74.83333333,-48.08333333 -74.75,-48.08333333 -74.75,-48.0 -74.83333333,-48.0 -74.83333333,-47.91666667 -74.91666667,-47.91666667 -75.0,-47.91666667 -75.08333333,-47.91666667 -75.08333333,-48.0 -75.16666667,-48.0 -75.25,-48.0 -75.25,-48.08333333 -75.33333333,-48.08333333 -75.33333333,-48.0 -75.33333333,-47.91666667 -75.33333333,-47.83333333 -75.41666667,-47.83333333 -75.41666667,-47.75 -75.41666667,-47.66666667 -75.33333333,-47.66666667 -75.25,-47.66666667 -75.16666667,-47.66666667 -75.08333333,-47.66666667 -75.0,-47.66666667 -74.91666667,-47.66666667 -74.83333333,-47.66666667 -74.83333333,-47.75 -74.75,-47.75 -74.75,-47.66666667 -74.75,-47.58333333 -74.66666667,-47.58333333 -74.66666667,-47.5 -74.58333333,-47.5 -74.58333333,-47.41666667 -74.5,-47.41666667 -74.5,-47.33333333 -74.41666667,-47.33333333 -74.41666667,-47.25 -74.5,-47.25 -74.5,-47.16666667 -74.5,-47.08333333 -74.5,-47.0 -74.41666667,-47.0 -74.33333333,-47.0 -74.25,-47.0 -74.16666667,-47.0 -74.16666667,-46.91666667 -74.25,-46.91666667 -74.33333333,-46.91666667 -74.41666667,-46.91666667 -74.5,-46.91666667 -74.58333333,-46.91666667 -74.58333333,-47.0 -74.66666667,-47.0 -74.66666667,-46.91666667 -74.75,-46.91666667 -74.75,-46.83333333 -74.83333333,-46.83333333 -74.91666667,-46.83333333 -75.0,-46.83333333 -75.0,-46.75 -75.08333333,-46.75 -75.08333333,-46.66666667 -75.16666667,-46.66666667 -75.16666667,-46.75 -75.16666667,-46.83333333 -75.25,-46.83333333 -75.25,-46.91666667 -75.33333333,-46.91666667 -75.33333333,-47.0 -75.41666667,-47.0 -75.5,-47.0 -75.58333333,-47.0 -75.58333333,-46.91666667 -75.58333333,-46.83333333 -75.66666667,-46.83333333 -75.66666667,-46.75 -75.66666667,-46.66666667 -75.66666667,-46.58333333 -75.58333333,-46.58333333 -75.58333333,-46.5 -75.5,-46.5 -75.41666667,-46.5 -75.41666667,-46.41666667 -75.33333333,-46.41666667 -75.33333333,-46.33333333 -75.25,-46.33333333 -75.25,-46.25 -75.16666667,-46.25 -75.08333333,-46.25 -75.08333333,-46.16666667 -75.08333333,-46.08333333 -75.08333333,-46.0 -75.08333333,-45.91666667 -75.08333333,-45.83333333 -75.0,-45.83333333 -75.0,-45.75 -74.91666667,-45.75 -74.91666667,-45.66666667 -75.0,-45.66666667 -75.0,-45.58333333 -74.91666667,-45.58333333 -74.83333333,-45.58333333 -74.83333333,-45.5 -74.75,-45.5 -74.75,-45.58333333 -74.66666667,-45.58333333 -74.58333333,-45.58333333 -74.58333333,-45.5 -74.58333333,-45.41666667 -74.58333333,-45.33333333 -74.66666667,-45.33333333 -74.66666667,-45.25 -74.66666667,-45.16666667 -74.58333333,-45.16666667 -74.58333333,-45.08333333 -74.5,-45.08333333 -74.5,-45.0 -74.5,-44.91666667 -74.5,-44.83333333 -74.58333333,-44.83333333 -74.58333333,-44.75 -74.66666667,-44.75 -74.75,-44.75 -74.83333333,-44.75 -74.83333333,-44.66666667 -74.83333333,-44.58333333 -74.83333333,-44.5 -74.75,-44.5 -74.66666667,-44.5 -74.66666667,-44.58333333 -74.58333333,-44.58333333 -74.58333333,-44.5 -74.58333333,-44.41666667 -74.5,-44.41666667 -74.5,-44.33333333 -74.41666667,-44.33333333 -74.41666667,-44.25 -74.41666667,-44.16666667 -74.41666667,-44.08333333 -74.41666667,-44.0 -74.33333333,-44.0 -74.25,-44.0 -74.25,-43.91666667 -74.16666667,-43.91666667 -74.16666667,-43.83333333 -74.16666667,-43.75 -74.08333333,-43.75 -74.0,-43.75 -74.0,-43.83333333 -73.91666667,-43.83333333 -73.91666667,-43.75 -73.83333333,-43.75 -73.75,-43.75 -73.75,-43.83333333 -73.66666667,-43.83333333 -73.66666667,-43.91666667 -73.58333333,-43.91666667 -73.58333333,-44.0 -73.5,-44.0 -73.5,-44.08333333 -73.41666667,-44.08333333 -73.41666667,-44.16666667 -73.5,-44.16666667 -73.5,-44.25 -73.41666667,-44.25 -73.41666667,-44.33333333 -73.5,-44.33333333 -73.58333333,-44.33333333 -73.58333333,-44.41666667 -73.5,-44.41666667 -73.5,-44.5 -73.58333333,-44.5 -73.58333333,-44.58333333 -73.58333333,-44.66666667 -73.5,-44.66666667 -73.5,-44.58333333 -73.41666667,-44.58333333 -73.41666667,-44.5 -73.33333333,-44.5 -73.33333333,-44.41666667 -73.33333333,-44.33333333 -73.33333333,-44.25 -73.33333333,-44.16666667 -73.33333333,-44.08333333 -73.33333333,-44.0 -73.33333333,-43.91666667 -73.33333333,-43.83333333 -73.25,-43.83333333 -73.16666667,-43.83333333 -73.08333333,-43.83333333 -73.08333333,-43.75 -73.08333333,-43.66666667 -73.08333333,-43.58333333 -73.08333333,-43.5 -73.16666667,-43.5 -73.16666667,-43.41666667 -73.08333333,-43.41666667 -73.08333333,-43.33333333 -73.08333333,-43.25 -73.0,-43.25 -72.91666667,-43.25 -72.91666667,-43.16666667 -72.91666667,-43.08333333 -72.91666667,-43.0 -72.83333333,-43.0 -72.83333333,-42.91666667 -72.83333333,-42.83333333 -72.91666667,-42.83333333 -73.0,-42.83333333 -73.0,-42.75 -73.08333333,-42.75 -73.16666667,-42.75 -73.16666667,-42.66666667 -73.25,-42.66666667 -73.33333333,-42.66666667 -73.41666667,-42.66666667 -73.5,-42.66666667 -73.5,-42.75 -73.41666667,-42.75 -73.41666667,-42.83333333 -73.41666667,-42.91666667 -73.33333333,-42.91666667 -73.33333333,-43.0 -73.33333333,-43.08333333 -73.41666667,-43.08333333 -73.41666667,-43.16666667 -73.5,-43.16666667 -73.5,-43.25 -73.58333333,-43.25 -73.58333333,-43.33333333 -73.66666667,-43.33333333 -73.66666667,-43.41666667 -73.75,-43.41666667 -73.83333333,-43.41666667 -73.83333333,-43.5 -73.91666667,-43.5 -73.91666667,-43.41666667 -74.0,-43.41666667 -74.08333333,-43.41666667 -74.16666667,-43.41666667 -74.16666667,-43.5 -74.25,-43.5 -74.33333333,-43.5 -74.33333333,-43.41666667 -74.33333333,-43.33333333 -74.41666667,-43.33333333 -74.41666667,-43.25 -74.41666667,-43.16666667 -74.41666667,-43.08333333 -74.33333333,-43.08333333 -74.33333333,-43.0 -74.33333333,-42.91666667 -74.25,-42.91666667 -74.25,-42.83333333 -74.16666667,-42.83333333 -74.16666667,-42.75 -74.16666667,-42.66666667 -74.16666667,-42.58333333 -74.25,-42.58333333 -74.25,-42.5 -74.25,-42.41666667 -74.25,-42.33333333 -74.25,-42.25 -74.16666667,-42.25 -74.16666667,-42.16666667 -74.08333333,-42.16666667 -74.08333333,-42.08333333 -74.08333333,-42.0 -74.08333333,-41.91666667 -74.08333333,-41.83333333 -74.08333333,-41.75 -74.0,-41.75 -73.91666667,-41.75 -73.83333333,-41.75 -73.83333333,-41.66666667 -73.75,-41.66666667 -73.75,-41.58333333 -73.83333333,-41.58333333 -73.83333333,-41.5 -73.91666667,-41.5 -73.91666667,-41.41666667 -73.91666667,-41.33333333 -73.91666667,-41.25 -73.91666667,-41.16666667 -74.0,-41.16666667 -74.0,-41.08333333 -74,-41 -74.0,-40.91666667 -73.91666667,-40.91666667 -73.91666667,-40.83333333 -73.91666667,-40.75 -73.91666667,-40.66666667 -73.83333333,-40.66666667 -73.83333333,-40.58333333 -73.75,-40.58333333 -73.75,-40.5 -73.83333333,-40.5 -73.83333333,-40.41666667 -73.83333333,-40.33333333 -73.75,-40.33333333 -73.75,-40.25 -73.75,-40.16666667 -73.75,-40.08333333 -73.75,-40.0 -73.75,-39.91666667 -73.66666667,-39.91666667 -73.58333333,-39.91666667 -73.58333333,-39.83333333 -73.5,-39.83333333 -73.41666667,-39.83333333 -73.41666667,-39.75 -73.41666667,-39.66666667 -73.41666667,-39.58333333 -73.33333333,-39.58333333 -73.33333333,-39.5 -73.33333333,-39.41666667 -73.25,-39.41666667 -73.25,-39.33333333 -73.25,-39.25 -73.33333333,-39.25 -73.33333333,-39.16666667 -73.33333333,-39.08333333 -73.33333333,-39.0 -73.41666667,-39.0 -73.41666667,-38.91666667 -73.41666667,-38.83333333 -73.5,-38.83333333 -73.5,-38.75 -73.5,-38.66666667 -73.5,-38.58333333 -73.58333333,-38.58333333 -73.58333333,-38.5 -73.58333333,-38.41666667 -73.58333333,-38.33333333 -73.58333333,-38.25 -73.5,-38.25 -73.5,-38.16666667 -73.5,-38.08333333 -73.5,-38.0 -73.58333333,-38.0 -73.58333333,-37.91666667 -73.58333333,-37.83333333 -73.66666667,-37.83333333 -73.66666667,-37.75 -73.66666667,-37.66666667 -73.75,-37.66666667 -73.75,-37.58333333 -73.66666667,-37.58333333 -73.66666667,-37.5 -73.66666667,-37.41666667 -73.75,-37.41666667 -73.75,-37.33333333 -73.75,-37.25 -73.66666667,-37.25 -73.66666667,-37.16666667 -73.66666667,-37.08333333 -73.58333333,-37.08333333 -73.58333333,-37.0 -73.58333333,-36.91666667 -73.5,-36.91666667 -73.5,-37.0 -73.41666667,-37.0 -73.41666667,-37.08333333 -73.5,-37.08333333 -73.5,-37.16666667 -73.41666667,-37.16666667 -73.33333333,-37.16666667 -73.25,-37.16666667 -73.25,-37.08333333 -73.25,-37.0 -73.25,-36.91666667 -73.16666667,-36.91666667 -73.16666667,-36.83333333 -73.25,-36.83333333 -73.25,-36.75 -73.16666667,-36.75 -73.16666667,-36.66666667 -73.16666667,-36.58333333 -73.08333333,-36.58333333 -73.0,-36.58333333 -73.0,-36.5 -72.91666667,-36.5 -72.91666667,-36.41666667 -72.91666667,-36.33333333 -72.91666667,-36.25 -72.83333333,-36.25 -72.83333333,-36.16666667 -72.83333333,-36.08333333 -72.83333333,-36.0 -72.83333333,-35.91666667 -72.75,-35.91666667 -72.75,-36.0 -72.75,-36.08333333 -72.75,-36.16666667 -72.75,-36.25 -72.75,-36.33333333 -72.66666667,-36.33333333 -72.66666667,-36.25 -72.58333333,-36.25 -72.58333333,-36.16666667 -72.5,-36.16666667 -72.5,-36.08333333 -72.5,-36.0 -72.41666667,-36.0 -72.33333333,-36.0 -72.33333333,-35.91666667 -72.33333333,-35.83333333 -72.25,-35.83333333 -72.25,-35.75 -72.16666667,-35.75 -72.16666667,-35.66666667 -72.16666667,-35.58333333 -72.08333333,-35.58333333 -72.0,-35.58333333 -71.91666667,-35.58333333 -71.91666667,-35.5 -72.0,-35.5 -72.08333333,-35.5 -72.16666667,-35.5 -72.16666667,-35.41666667 -72.08333333,-35.41666667 -72.0,-35.41666667 -71.91666667,-35.41666667 -71.91666667,-35.33333333 -71.83333333,-35.33333333 -71.83333333,-35.25 -71.83333333,-35.16666667 -71.75,-35.16666667 -71.75,-35.08333333 -71.83333333,-35.08333333 -71.91666667,-35.08333333 -71.91666667,-35.16666667 -71.91666667,-35.25 -72.0,-35.25 -72.0,-35.33333333 -72.08333333,-35.33333333 -72.08333333,-35.25 -72.16666667,-35.25 -72.16666667,-35.16666667 -72.25,-35.16666667 -72.25,-35.25 -72.33333333,-35.25 -72.33333333,-35.33333333 -72.41666667,-35.33333333 -72.41666667,-35.41666667 -72.5,-35.41666667 -72.5,-35.33333333 -72.5,-35.25 -72.41666667,-35.25 -72.41666667,-35.16666667 -72.33333333,-35.16666667 -72.33333333,-35.08333333 -72.25,-35.08333333 -72.25,-35.0 -72.25,-34.91666667 -72.25,-34.83333333 -72.16666667,-34.83333333 -72.16666667,-34.75 -72.08333333,-34.75 -72.08333333,-34.66666667 -72.08333333,-34.58333333 -72.08333333,-34.5 -72.08333333,-34.41666667 -72.08333333,-34.33333333 -72.0,-34.33333333 -72.0,-34.41666667 -72.0,-34.5 -71.91666667,-34.5 -71.91666667,-34.58333333 -71.83333333,-34.58333333 -71.75,-34.58333333 -71.66666667,-34.58333333 -71.66666667,-34.66666667 -71.66666667,-34.75 -71.66666667,-34.83333333 -71.66666667,-34.91666667 -71.58333333,-34.91666667 -71.58333333,-35.0 -71.5,-35.0 -71.41666667,-35.0 -71.41666667,-34.91666667 -71.33333333,-34.91666667 -71.33333333,-34.83333333 -71.25,-34.83333333 -71.16666667,-34.83333333 -71.16666667,-34.75 -71.08333333,-34.75 -71.0,-34.75 -71.0,-34.83333333 -71.0,-34.91666667 -71.08333333,-34.91666667 -71.16666667,-34.91666667 -71.16666667,-35.0 -71.16666667,-35.08333333 -71.25,-35.08333333 -71.25,-35.16666667 -71.25,-35.25 -71.25,-35.33333333 -71.25,-35.41666667 -71.25,-35.5 -71.25,-35.58333333 -71.33333333,-35.58333333 -71.33333333,-35.66666667 -71.33333333,-35.75 -71.33333333,-35.83333333 -71.33333333,-35.91666667 -71.33333333,-36.0 -71.41666667,-36.0 -71.41666667,-36.08333333 -71.41666667,-36.16666667 -71.41666667,-36.25 -71.5,-36.25 -71.5,-36.33333333 -71.5,-36.41666667 -71.58333333,-36.41666667 -71.58333333,-36.5 -71.58333333,-36.58333333 -71.66666667,-36.58333333 -71.66666667,-36.66666667 -71.66666667,-36.75 -71.66666667,-36.83333333 -71.75,-36.83333333 -71.75,-36.91666667 -71.75,-37.0 -71.75,-37.08333333 -71.75,-37.16666667 -71.75,-37.25 -71.66666667,-37.25 -71.66666667,-37.33333333 -71.66666667,-37.41666667 -71.75,-37.41666667 -71.75,-37.5 -71.75,-37.58333333 -71.75,-37.66666667 -71.75,-37.75 -71.83333333,-37.75 -71.83333333,-37.83333333 -71.91666667,-37.83333333 -72.0,-37.83333333 -72.0,-37.91666667 -72,-38 -72.0,-38.08333333 -72.08333333,-38.08333333 -72.08333333,-38.16666667 -72.08333333,-38.25 -72.0,-38.25 -72.0,-38.33333333 -71.91666667,-38.33333333 -71.91666667,-38.41666667 -71.83333333,-38.41666667 -71.83333333,-38.5 -71.91666667,-38.5 -72.0,-38.5 -72.0,-38.58333333 -72.0,-38.66666667 -72.0,-38.75 -72.08333333,-38.75 -72.08333333,-38.83333333 -72.08333333,-38.91666667 -72.0,-38.91666667 -71.91666667,-38.91666667 -71.91666667,-39.0 -72,-39 -72.0,-39.08333333 -72.08333333,-39.08333333 -72.16666667,-39.08333333 -72.25,-39.08333333 -72.25,-39.16666667 -72.16666667,-39.16666667 -72.08333333,-39.16666667 -72.08333333,-39.25 -72.0,-39.25 -71.91666667,-39.25 -71.83333333,-39.25 -71.83333333,-39.16666667 -71.75,-39.16666667 -71.75,-39.25 -71.75,-39.33333333 -71.83333333,-39.33333333 -71.91666667,-39.33333333 -72.0,-39.33333333 -72.08333333,-39.33333333 -72.16666667,-39.33333333 -72.25,-39.33333333 -72.25,-39.41666667 -72.33333333,-39.41666667 -72.41666667,-39.41666667 -72.41666667,-39.5 -72.33333333,-39.5 -72.25,-39.5 -72.16666667,-39.5 -72.08333333,-39.5 -72.0,-39.5 -72.0,-39.58333333 -72.08333333,-39.58333333 -72.16666667,-39.58333333 -72.16666667,-39.66666667 -72.16666667,-39.75 -72.25,-39.75 -72.33333333,-39.75 -72.33333333,-39.83333333 -72.41666667,-39.83333333 -72.41666667,-39.91666667 -72.41666667,-40.0 -72.41666667,-40.08333333 -72.33333333,-40.08333333 -72.25,-40.08333333 -72.16666667,-40.08333333 -72.16666667,-40.16666667 -72.08333333,-40.16666667 -72.0,-40.16666667 -71.91666667,-40.16666667 -71.91666667,-40.25 -71.83333333,-40.25 -71.83333333,-40.33333333 -71.91666667,-40.33333333 -71.91666667,-40.41666667 -72.0,-40.41666667 -72.08333333,-40.41666667 -72.16666667,-40.41666667 -72.25,-40.41666667 -72.25,-40.33333333 -72.33333333,-40.33333333 -72.41666667,-40.33333333 -72.41666667,-40.41666667 -72.41666667,-40.5 -72.33333333,-40.5 -72.33333333,-40.58333333 -72.25,-40.58333333 -72.16666667,-40.58333333 -72.16666667,-40.66666667 -72.25,-40.66666667 -72.25,-40.75 -72.33333333,-40.75 -72.33333333,-40.83333333 -72.25,-40.83333333 -72.16666667,-40.83333333 -72.16666667,-40.91666667 -72.25,-40.91666667 -72.33333333,-40.91666667 -72.33333333,-41.0 -72.41666667,-41.0 -72.5,-41.0 -72.5,-41.08333333 -72.5,-41.16666667 -72.41666667,-41.16666667 -72.41666667,-41.25 -72.33333333,-41.25 -72.33333333,-41.33333333 -72.25,-41.33333333 -72.25,-41.41666667 -72.25,-41.5 -72.25,-41.58333333 -72.16666667,-41.58333333 -72.08333333,-41.58333333 -72.08333333,-41.66666667 -72.0,-41.66666667 -72.0,-41.58333333 -72.0,-41.5 -71.91666667,-41.5 -71.91666667,-41.58333333 -71.91666667,-41.66666667 -71.91666667,-41.75 -71.91666667,-41.83333333 -71.91666667,-41.91666667 -71.83333333,-41.91666667 -71.83333333,-42.0 -71.83333333,-42.08333333 -71.91666667,-42.08333333 -72.0,-42.08333333 -72.08333333,-42.08333333 -72.16666667,-42.08333333 -72.16666667,-42.0 -72.08333333,-42.0 -72,-42 -72.0,-41.91666667 -72.08333333,-41.91666667 -72.16666667,-41.91666667 -72.16666667,-41.83333333 -72.08333333,-41.83333333 -72.08333333,-41.75 -72.16666667,-41.75 -72.16666667,-41.66666667 -72.25,-41.66666667 -72.25,-41.75 -72.25,-41.83333333 -72.33333333,-41.83333333 -72.33333333,-41.91666667 -72.33333333,-42.0 -72.41666667,-42.0 -72.41666667,-42.08333333 -72.33333333,-42.08333333 -72.33333333,-42.16666667 -72.25,-42.16666667 -72.16666667,-42.16666667 -72.16666667,-42.25 -72.16666667,-42.33333333 -72.16666667,-42.41666667 -72.16666667,-42.5 -72.25,-42.5 -72.25,-42.58333333 -72.25,-42.66666667 -72.16666667,-42.66666667 -72.16666667,-42.75 -72.16666667,-42.83333333 -72.25,-42.83333333 -72.25,-42.91666667 -72.33333333,-42.91666667 -72.33333333,-43.0 -72.25,-43.0 -72.25,-43.08333333 -72.16666667,-43.08333333 -72.16666667,-43.16666667 -72.25,-43.16666667 -72.25,-43.25 -72.16666667,-43.25 -72.16666667,-43.33333333 -72.08333333,-43.33333333 -72.08333333,-43.25 -72.0,-43.25 -72.0,-43.16666667 -71.91666667,-43.16666667 -71.83333333,-43.16666667 -71.83333333,-43.25 -71.91666667,-43.25 -71.91666667,-43.33333333 -72.0,-43.33333333 -72.0,-43.41666667 -72.08333333,-43.41666667 -72.08333333,-43.5 -72.0,-43.5 -72.0,-43.58333333 -71.91666667,-43.58333333 -71.83333333,-43.58333333 -71.75,-43.58333333 -71.75,-43.66666667 -71.83333333,-43.66666667 -71.91666667,-43.66666667 -72.0,-43.66666667 -72.08333333,-43.66666667 -72.08333333,-43.75 -72.16666667,-43.75 -72.16666667,-43.83333333 -72.25,-43.83333333 -72.25,-43.91666667 -72.16666667,-43.91666667 -72.16666667,-44.0 -72.16666667,-44.08333333 -72.08333333,-44.08333333 -72.08333333,-44.16666667 -72.16666667,-44.16666667 -72.16666667,-44.25 -72.25,-44.25 -72.33333333,-44.25 -72.33333333,-44.33333333 -72.41666667,-44.33333333 -72.5,-44.33333333 -72.5,-44.41666667 -72.41666667,-44.41666667 -72.41666667,-44.5 -72.33333333,-44.5 -72.33333333,-44.58333333 -72.25,-44.58333333 -72.25,-44.66666667 -72.16666667,-44.66666667 -72.08333333,-44.66666667 -72.08333333,-44.75 -72.16666667,-44.75 -72.16666667,-44.83333333 -72.16666667,-44.91666667 -72.08333333,-44.91666667 -72.08333333,-45.0 -72.08333333,-45.08333333 -72.08333333,-45.16666667 -72.16666667,-45.16666667 -72.16666667,-45.08333333 -72.16666667,-45.0 -72.25,-45.0 -72.33333333,-45.0 -72.41666667,-45.0 -72.41666667,-45.08333333 -72.5,-45.08333333 -72.5,-45.16666667 -72.58333333,-45.16666667 -72.58333333,-45.25 -72.5,-45.25 -72.5,-45.33333333 -72.41666667,-45.33333333 -72.41666667,-45.41666667 -72.33333333,-45.41666667 -72.33333333,-45.5 -72.41666667,-45.5 -72.5,-45.5 -72.5,-45.58333333 -72.41666667,-45.58333333 -72.41666667,-45.66666667 -72.5,-45.66666667 -72.5,-45.75 -72.41666667,-45.75 -72.41666667,-45.83333333 -72.5,-45.83333333 -72.58333333,-45.83333333 -72.66666667,-45.83333333 -72.66666667,-45.91666667 -72.75,-45.91666667 -72.83333333,-45.91666667 -72.91666667,-45.91666667 -72.91666667,-45.83333333 -73.0,-45.83333333 -73.0,-45.91666667 -73,-46 -73.0,-46.08333333 -72.91666667,-46.08333333 -72.83333333,-46.08333333 -72.83333333,-46.16666667 -72.91666667,-46.16666667 -73.0,-46.16666667 -73.08333333,-46.16666667 -73.08333333,-46.25 -73.08333333,-46.33333333 -73.0,-46.33333333 -73.0,-46.41666667 -73.0,-46.5 -73.08333333,-46.5 -73.08333333,-46.58333333 -73.16666667,-46.58333333 -73.25,-46.58333333 -73.25,-46.5 -73.33333333,-46.5 -73.41666667,-46.5 -73.5,-46.5 -73.5,-46.58333333 -73.5,-46.66666667 -73.58333333,-46.66666667 -73.58333333,-46.75 -73.58333333,-46.83333333 -73.58333333,-46.91666667 -73.66666667,-46.91666667 -73.66666667,-47.0 -73.66666667,-47.08333333</coordinates></LinearRing></outerBoundaryIs><innerBoundaryIs><LinearRing><coordinates>-74.08333333,-49.08333333 -74.08333333,-49.16666667 -74.0,-49.16666667 -74.0,-49.08333333 -74.08333333,-49.08333333</coordinates></LinearRing></innerBoundaryIs><innerBoundaryIs><LinearRing><coordinates>-74.41666667,-47.25 -74.33333333,-47.25 -74.33333333,-47.16666667 -74.41666667,-47.16666667 -74.41666667,-47.25</coordinates></LinearRing></innerBoundaryIs><innerBoundaryIs><LinearRing><coordinates>-74.91666667,-45.75 -74.91666667,-45.83333333 -74.83333333,-45.83333333 -74.83333333,-45.75 -74.91666667,-45.75</coordinates></LinearRing></innerBoundaryIs><innerBoundaryIs><LinearRing><coordinates>-73.83333333,-41.75 -73.83333333,-41.83333333 -73.75,-41.83333333 -73.75,-41.75 -73.83333333,-41.75</coordinates></LinearRing></innerBoundaryIs><innerBoundaryIs><LinearRing><coordinates>-72.16666667,-35.16666667 -72.08333333,-35.16666667 -72.0,-35.16666667 -72.0,-35.08333333 -72.08333333,-35.08333333 -72.16666667,-35.08333333 -72.16666667,-35.16666667</coordinates></LinearRing></innerBoundaryIs><innerBoundaryIs><LinearRing><coordinates>-71.41666667,-35.0 -71.41666667,-35.08333333 -71.5,-35.08333333 -71.5,-35.16666667 -71.41666667,-35.16666667 -71.33333333,-35.16666667 -71.33333333,-35.08333333 -71.33333333,-35.0 -71.41666667,-35.0</coordinates></LinearRing></innerBoundaryIs><innerBoundaryIs><LinearRing><coordinates>-72.33333333,-41.83333333 -72.33333333,-41.75 -72.41666667,-41.75 -72.41666667,-41.83333333 -72.33333333,-41.83333333</coordinates></LinearRing></innerBoundaryIs><innerBoundaryIs><LinearRing><coordinates>-72.66666667,-45.83333333 -72.66666667,-45.75 -72.66666667,-45.66666667 -72.75,-45.66666667 -72.75,-45.75 -72.83333333,-45.75 -72.83333333,-45.83333333 -72.75,-45.83333333 -72.66666667,-45.83333333</coordinates></LinearRing></innerBoundaryIs><innerBoundaryIs><LinearRing><coordinates>-73.08333333,-46.16666667 -73.08333333,-46.08333333 -73.16666667,-46.08333333 -73.16666667,-46.16666667 -73.08333333,-46.16666667</coordinates></LinearRing></innerBoundaryIs><innerBoundaryIs><LinearRing><coordinates>-72.75,-41.58333333 -72.83333333,-41.58333333 -72.91666667,-41.58333333 -72.91666667,-41.66666667 -72.83333333,-41.66666667 -72.83333333,-41.75 -72.75,-41.75 -72.75,-41.66666667 -72.75,-41.58333333</coordinates></LinearRing></innerBoundaryIs><innerBoundaryIs><LinearRing><coordinates>-72.83333333,-41.75 -72.91666667,-41.75 -72.91666667,-41.83333333 -72.83333333,-41.83333333 -72.83333333,-41.75</coordinates></LinearRing></innerBoundaryIs><innerBoundaryIs><LinearRing><coordinates>-72.25,-43.66666667 -72.16666667,-43.66666667 -72.16666667,-43.58333333 -72.16666667,-43.5 -72.25,-43.5 -72.25,-43.58333333 -72.25,-43.66666667</coordinates></LinearRing></innerBoundaryIs><innerBoundaryIs><LinearRing><coordinates>-72.25,-43.5 -72.25,-43.41666667 -72.33333333,-43.41666667 -72.33333333,-43.5 -72.25,-43.5</coordinates></LinearRing></innerBoundaryIs><innerBoundaryIs><LinearRing><coordinates>-72.58333333,-43.25 -72.58333333,-43.33333333 -72.5,-43.33333333 -72.5,-43.25 -72.58333333,-43.25</coordinates></LinearRing></innerBoundaryIs><innerBoundaryIs><LinearRing><coordinates>-72.5,-43.33333333 -72.5,-43.41666667 -72.41666667,-43.41666667 -72.41666667,-43.33333333 -72.5,-43.33333333</coordinates></LinearRing></innerBoundaryIs><innerBoundaryIs><LinearRing><coordinates>-72.58333333,-42.91666667 -72.5,-42.91666667 -72.5,-42.83333333 -72.58333333,-42.83333333 -72.58333333,-42.91666667</coordinates></LinearRing></innerBoundaryIs><innerBoundaryIs><LinearRing><coordinates>-72.5,-42.83333333 -72.41666667,-42.83333333 -72.33333333,-42.83333333 -72.33333333,-42.75 -72.41666667,-42.75 -72.5,-42.75 -72.5,-42.83333333</coordinates></LinearRing></innerBoundaryIs><innerBoundaryIs><LinearRing><coordinates>-74.16666667,-48.66666667 -74.08333333,-48.66666667 -74.08333333,-48.58333333 -74.16666667,-48.58333333 -74.16666667,-48.66666667</coordinates></LinearRing></innerBoundaryIs><innerBoundaryIs><LinearRing><coordinates>-74.33333333,-48.83333333 -74.33333333,-48.91666667 -74.25,-48.91666667 -74.25,-48.83333333 -74.33333333,-48.83333333</coordinates></LinearRing></innerBoundaryIs><innerBoundaryIs><LinearRing><coordinates>-73.66666667,-48.41666667 -73.58333333,-48.41666667 -73.58333333,-48.33333333 -73.66666667,-48.33333333 -73.66666667,-48.41666667</coordinates></LinearRing></innerBoundaryIs><innerBoundaryIs><LinearRing><coordinates>-72.41666667,-41.5 -72.33333333,-41.5 -72.33333333,-41.41666667 -72.41666667,-41.41666667 -72.41666667,-41.5</coordinates></LinearRing></innerBoundaryIs><innerBoundaryIs><LinearRing><coordinates>-72.5,-43.58333333 -72.41666667,-43.58333333 -72.41666667,-43.5 -72.5,-43.5 -72.5,-43.58333333</coordinates></LinearRing></innerBoundaryIs><innerBoundaryIs><LinearRing><coordinates>-72.41666667,-43.66666667 -72.5,-43.66666667 -72.5,-43.75 -72.41666667,-43.75 -72.41666667,-43.66666667</coordinates></LinearRing></innerBoundaryIs><innerBoundaryIs><LinearRing><coordinates>-73.58333333,-45.16666667 -73.58333333,-45.08333333 -73.66666667,-45.08333333 -73.66666667,-45.16666667 -73.58333333,-45.16666667</coordinates></LinearRing></innerBoundaryIs><innerBoundaryIs><LinearRing><coordinates>-72.25,-44.91666667 -72.25,-44.83333333 -72.25,-44.75 -72.33333333,-44.75 -72.41666667,-44.75 -72.41666667,-44.83333333 -72.41666667,-44.91666667 -72.33333333,-44.91666667 -72.25,-44.91666667</coordinates></LinearRing></innerBoundaryIs><innerBoundaryIs><LinearRing><coordinates>-73.58333333,-44.83333333 -73.58333333,-44.91666667 -73.5,-44.91666667 -73.41666667,-44.91666667 -73.41666667,-44.83333333 -73.41666667,-44.75 -73.5,-44.75 -73.58333333,-44.75 -73.58333333,-44.83333333</coordinates></LinearRing></innerBoundaryIs><innerBoundaryIs><LinearRing><coordinates>-72.91666667,-44.08333333 -72.83333333,-44.08333333 -72.83333333,-44.0 -72.91666667,-44.0 -72.91666667,-44.08333333</coordinates></LinearRing></innerBoundaryIs><innerBoundaryIs><LinearRing><coordinates>-74.08333333,-44.0 -74.08333333,-44.08333333 -74.0,-44.08333333 -74,-44 -74.08333333,-44.0</coordinates></LinearRing></innerBoundaryIs><innerBoundaryIs><LinearRing><coordinates>-72.66666667,-43.58333333 -72.58333333,-43.58333333 -72.58333333,-43.5 -72.66666667,-43.5 -72.66666667,-43.58333333</coordinates></LinearRing></innerBoundaryIs><innerBoundaryIs><LinearRing><coordinates>-73.16666667,-42.58333333 -73.08333333,-42.58333333 -73.0,-42.58333333 -73.0,-42.66666667 -72.91666667,-42.66666667 -72.91666667,-42.58333333 -72.83333333,-42.58333333 -72.83333333,-42.5 -72.75,-42.5 -72.75,-42.41666667 -72.83333333,-42.41666667 -72.83333333,-42.33333333 -72.91666667,-42.33333333 -72.91666667,-42.25 -72.83333333,-42.25 -72.83333333,-42.16666667 -72.75,-42.16666667 -72.66666667,-42.16666667 -72.66666667,-42.08333333 -72.75,-42.08333333 -72.75,-42.0 -72.83333333,-42.0 -72.91666667,-42.0 -72.91666667,-41.91666667 -73.0,-41.91666667 -73.08333333,-41.91666667 -73.16666667,-41.91666667 -73.25,-41.91666667 -73.25,-41.83333333 -73.33333333,-41.83333333 -73.41666667,-41.83333333 -73.41666667,-41.91666667 -73.5,-41.91666667 -73.5,-42.0 -73.41666667,-42.0 -73.41666667,-42.08333333 -73.33333333,-42.08333333 -73.33333333,-42.16666667 -73.33333333,-42.25 -73.25,-42.25 -73.16666667,-42.25 -73.08333333,-42.25 -73.0,-42.25 -73.0,-42.33333333 -73.08333333,-42.33333333 -73.08333333,-42.41666667 -73.16666667,-42.41666667 -73.16666667,-42.33333333 -73.25,-42.33333333 -73.25,-42.41666667 -73.25,-42.5 -73.16666667,-42.5 -73.16666667,-42.58333333</coordinates></LinearRing></innerBoundaryIs><innerBoundaryIs><LinearRing><coordinates>-72.83333333,-43.5 -72.75,-43.5 -72.75,-43.41666667 -72.83333333,-43.41666667 -72.83333333,-43.5</coordinates></LinearRing></innerBoundaryIs><innerBoundaryIs><LinearRing><coordinates>-73.41666667,-42.41666667 -73.33333333,-42.41666667 -73.33333333,-42.33333333 -73.41666667,-42.33333333 -73.41666667,-42.41666667</coordinates></LinearRing></innerBoundaryIs><innerBoundaryIs><LinearRing><coordinates>-72.33333333,-42.33333333 -72.25,-42.33333333 -72.25,-42.25 -72.33333333,-42.25 -72.33333333,-42.33333333</coordinates></LinearRing></innerBoundaryIs><innerBoundaryIs><LinearRing><coordinates>-72.66666667,-39.58333333 -72.66666667,-39.66666667 -72.58333333,-39.66666667 -72.58333333,-39.58333333 -72.66666667,-39.58333333</coordinates></LinearRing></innerBoundaryIs><innerBoundaryIs><LinearRing><coordinates>-72.58333333,-39.41666667 -72.58333333,-39.5 -72.5,-39.5 -72.5,-39.41666667 -72.58333333,-39.41666667</coordinates></LinearRing></innerBoundaryIs><innerBoundaryIs><LinearRing><coordinates>-73.25,-37.75 -73.16666667,-37.75 -73.16666667,-37.83333333 -73.08333333,-37.83333333 -73.08333333,-37.91666667 -73.0,-37.91666667 -72.91666667,-37.91666667 -72.91666667,-37.83333333 -72.83333333,-37.83333333 -72.83333333,-37.75 -72.83333333,-37.66666667 -72.91666667,-37.66666667 -73.0,-37.66666667 -73.0,-37.58333333 -73.0,-37.5 -73.08333333,-37.5 -73.08333333,-37.58333333 -73.16666667,-37.58333333 -73.25,-37.58333333 -73.25,-37.66666667 -73.25,-37.75</coordinates></LinearRing></innerBoundaryIs><innerBoundaryIs><LinearRing><coordinates>-72.5,-36.33333333 -72.41666667,-36.33333333 -72.41666667,-36.25 -72.5,-36.25 -72.5,-36.33333333</coordinates></LinearRing></innerBoundaryIs><innerBoundaryIs><LinearRing><coordinates>-71.66666667,-35.25 -71.66666667,-35.33333333 -71.58333333,-35.33333333 -71.58333333,-35.25 -71.66666667,-35.25</coordinates></LinearRing></innerBoundaryIs><innerBoundaryIs><LinearRing><coordinates>-72.16666667,-35.0 -72.08333333,-35.0 -72,-35 -72.0,-34.91666667 -72.08333333,-34.91666667 -72.16666667,-34.91666667 -72.16666667,-35.0</coordinates></LinearRing></innerBoundaryIs></Polygon><Polygon><outerBoundaryIs><LinearRing><coordinates>-71.33333333,-34.58333333 -71.33333333,-34.66666667 -71.41666667,-34.66666667 -71.41666667,-34.58333333 -71.41666667,-34.5 -71.33333333,-34.5 -71.33333333,-34.58333333</coordinates></LinearRing></outerBoundaryIs></Polygon><Polygon><outerBoundaryIs><LinearRing><coordinates>-64.33333333,-29.33333333 -64.25,-29.33333333 -64.25,-29.41666667 -64.33333333,-29.41666667 -64.33333333,-29.33333333</coordinates></LinearRing></outerBoundaryIs></Polygon><Polygon><outerBoundaryIs><LinearRing><coordinates>-64.25,-29.16666667 -64.16666667,-29.16666667 -64.16666667,-29.25 -64.25,-29.25 -64.25,-29.16666667</coordinates></LinearRing></outerBoundaryIs></Polygon><Polygon><outerBoundaryIs><LinearRing><coordinates>-65.33333333,-27.66666667 -65.41666667,-27.66666667 -65.5,-27.66666667 -65.5,-27.58333333 -65.58333333,-27.58333333 -65.66666667,-27.58333333 -65.66666667,-27.5 -65.66666667,-27.41666667 -65.66666667,-27.33333333 -65.66666667,-27.25 -65.58333333,-27.25 -65.58333333,-27.16666667 -65.58333333,-27.08333333 -65.5,-27.08333333 -65.41666667,-27.08333333 -65.33333333,-27.08333333 -65.25,-27.08333333 -65.25,-27.16666667 -65.16666667,-27.16666667 -65.16666667,-27.25 -65.08333333,-27.25 -65.08333333,-27.33333333 -65.08333333,-27.41666667 -65.08333333,-27.5 -65.08333333,-27.58333333 -65.16666667,-27.58333333 -65.16666667,-27.66666667 -65.25,-27.66666667 -65.33333333,-27.66666667</coordinates></LinearRing></outerBoundaryIs></Polygon><Polygon><outerBoundaryIs><LinearRing><coordinates>-49.75,-25.25 -49.66666667,-25.25 -49.58333333,-25.25 -49.58333333,-25.33333333 -49.66666667,-25.33333333 -49.75,-25.33333333 -49.75,-25.25</coordinates></LinearRing></outerBoundaryIs></Polygon><Polygon><outerBoundaryIs><LinearRing><coordinates>-49.08333333,-24.58333333 -49.0,-24.58333333 -49.0,-24.66666667 -49.08333333,-24.66666667 -49.08333333,-24.58333333</coordinates></LinearRing></outerBoundaryIs></Polygon><Polygon><outerBoundaryIs><LinearRing><coordinates>-49.5,-25.16666667 -49.5,-25.25 -49.58333333,-25.25 -49.58333333,-25.16666667 -49.66666667,-25.16666667 -49.66666667,-25.08333333 -49.75,-25.08333333 -49.75,-25.16666667 -49.83333333,-25.16666667 -49.83333333,-25.08333333 -49.83333333,-25.0 -49.75,-25.0 -49.75,-24.91666667 -49.66666667,-24.91666667 -49.66666667,-24.83333333 -49.58333333,-24.83333333 -49.5,-24.83333333 -49.41666667,-24.83333333 -49.33333333,-24.83333333 -49.33333333,-24.91666667 -49.33333333,-25.0 -49.41666667,-25.0 -49.41666667,-25.08333333 -49.5,-25.08333333 -49.5,-25.16666667</coordinates></LinearRing></outerBoundaryIs></Polygon><Polygon><outerBoundaryIs><LinearRing><coordinates>-49.33333333,-24.75 -49.25,-24.75 -49.25,-24.83333333 -49.33333333,-24.83333333 -49.33333333,-24.75</coordinates></LinearRing></outerBoundaryIs></Polygon><Polygon><outerBoundaryIs><LinearRing><coordinates>-45.16666667,-23.83333333 -45.16666667,-23.91666667 -45.25,-23.91666667 -45.25,-23.83333333 -45.25,-23.75 -45.16666667,-23.75 -45.08333333,-23.75 -45.08333333,-23.83333333 -45.16666667,-23.83333333</coordinates></LinearRing></outerBoundaryIs></Polygon><Polygon><outerBoundaryIs><LinearRing><coordinates>-45.58333333,-23.83333333 -45.5,-23.83333333 -45.5,-23.91666667 -45.58333333,-23.91666667 -45.58333333,-23.83333333</coordinates></LinearRing></outerBoundaryIs></Polygon><Polygon><outerBoundaryIs><LinearRing><coordinates>-50.41666667,-23.83333333 -50.41666667,-23.91666667 -50.5,-23.91666667 -50.5,-23.83333333 -50.5,-23.75 -50.5,-23.66666667 -50.5,-23.58333333 -50.5,-23.5 -50.41666667,-23.5 -50.33333333,-23.5 -50.33333333,-23.58333333 -50.25,-23.58333333 -50.25,-23.66666667 -50.25,-23.75 -50.33333333,-23.75 -50.33333333,-23.83333333 -50.41666667,-23.83333333</coordinates></LinearRing></outerBoundaryIs></Polygon><Polygon><outerBoundaryIs><LinearRing><coordinates>-45.25,-23.66666667 -45.25,-23.75 -45.33333333,-23.75 -45.41666667,-23.75 -45.5,-23.75 -45.5,-23.66666667 -45.41666667,-23.66666667 -45.41666667,-23.58333333 -45.33333333,-23.58333333 -45.25,-23.58333333 -45.25,-23.66666667</coordinates></LinearRing></outerBoundaryIs></Polygon><Polygon><outerBoundaryIs><LinearRing><coordinates>-51.66666667,-23.08333333 -51.58333333,-23.08333333 -51.58333333,-23.16666667 -51.66666667,-23.16666667 -51.66666667,-23.08333333</coordinates></LinearRing></outerBoundaryIs></Polygon><Polygon><outerBoundaryIs><LinearRing><coordinates>-44.58333333,-23.0 -44.5,-23.0 -44.41666667,-23.0 -44.41666667,-23.08333333 -44.5,-23.08333333 -44.58333333,-23.08333333 -44.58333333,-23.0</coordinates></LinearRing></outerBoundaryIs></Polygon><Polygon><outerBoundaryIs><LinearRing><coordinates>-51.25,-23.16666667 -51.25,-23.25 -51.33333333,-23.25 -51.33333333,-23.16666667 -51.33333333,-23.08333333 -51.33333333,-23.0 -51.25,-23.0 -51.25,-23.08333333 -51.25,-23.16666667</coordinates></LinearRing></outerBoundaryIs></Polygon><Polygon><outerBoundaryIs><LinearRing><coordinates>-44.41666667,-22.91666667 -44.33333333,-22.91666667 -44.33333333,-23.0 -44.41666667,-23.0 -44.41666667,-22.91666667</coordinates></LinearRing></outerBoundaryIs></Polygon><Polygon><outerBoundaryIs><LinearRing><coordinates>-44.83333333,-23.41666667 -44.83333333,-23.5 -44.91666667,-23.5 -44.91666667,-23.41666667 -45.0,-23.41666667 -45.0,-23.5 -45.0,-23.58333333 -45.08333333,-23.58333333 -45.16666667,-23.58333333 -45.25,-23.58333333 -45.25,-23.5 -45.16666667,-23.5 -45.16666667,-23.41666667 -45.08333333,-23.41666667 -45.08333333,-23.33333333 -45.0,-23.33333333 -45.0,-23.25 -44.91666667,-23.25 -44.91666667,-23.33333333 -44.83333333,-23.33333333 -44.75,-23.33333333 -44.75,-23.25 -44.75,-23.16666667 -44.75,-23.08333333 -44.66666667,-23.08333333 -44.66666667,-23.16666667 -44.58333333,-23.16666667 -44.58333333,-23.25 -44.66666667,-23.25 -44.66666667,-23.33333333 -44.66666667,-23.41666667 -44.75,-23.41666667 -44.83333333,-23.41666667</coordinates></LinearRing></outerBoundaryIs></Polygon><Polygon><outerBoundaryIs><LinearRing><coordinates>-51.66666667,-23.41666667 -51.58333333,-23.41666667 -51.58333333,-23.5 -51.66666667,-23.5 -51.66666667,-23.41666667</coordinates></LinearRing></outerBoundaryIs></Polygon><Polygon><outerBoundaryIs><LinearRing><coordinates>-50.0,-23.58333333 -50.0,-23.66666667 -50.08333333,-23.66666667 -50.16666667,-23.66666667 -50.16666667,-23.58333333 -50.25,-23.58333333 -50.25,-23.5 -50.25,-23.41666667 -50.16666667,-23.41666667 -50.16666667,-23.33333333 -50.08333333,-23.33333333 -50.0,-23.33333333 -50.0,-23.41666667 -49.91666667,-23.41666667 -49.91666667,-23.5 -49.91666667,-23.58333333 -50.0,-23.58333333</coordinates></LinearRing></outerBoundaryIs></Polygon><Polygon><outerBoundaryIs><LinearRing><coordinates>-51.75,-23.33333333 -51.66666667,-23.33333333 -51.66666667,-23.41666667 -51.75,-23.41666667 -51.75,-23.33333333</coordinates></LinearRing></outerBoundaryIs></Polygon><Polygon><outerBoundaryIs><LinearRing><coordinates>-52.33333333,-21.75 -52.25,-21.75 -52.25,-21.83333333 -52.33333333,-21.83333333 -52.33333333,-21.75</coordinates></LinearRing></outerBoundaryIs></Polygon><Polygon><outerBoundaryIs><LinearRing><coordinates>-52.5,-22.08333333 -52.41666667,-22.08333333 -52.41666667,-22.16666667 -52.5,-22.16666667 -52.5,-22.08333333</coordinates></LinearRing></outerBoundaryIs></Polygon><Polygon><outerBoundaryIs><LinearRing><coordinates>-52.66666667,-22.16666667 -52.58333333,-22.16666667 -52.58333333,-22.25 -52.66666667,-22.25 -52.66666667,-22.16666667</coordinates></LinearRing></outerBoundaryIs></Polygon><Polygon><outerBoundaryIs><LinearRing><coordinates>-55.0,-19.25 -54.91666667,-19.25 -54.91666667,-19.33333333 -55.0,-19.33333333 -55.0,-19.25</coordinates></LinearRing></outerBoundaryIs></Polygon><Polygon><outerBoundaryIs><LinearRing><coordinates>-54.91666667,-20.16666667 -54.91666667,-20.25 -55.0,-20.25 -55.0,-20.16666667 -55.08333333,-20.16666667 -55.16666667,-20.16666667 -55.16666667,-20.08333333 -55.08333333,-20.08333333 -55.0,-20.08333333 -54.91666667,-20.08333333 -54.91666667,-20.16666667</coordinates></LinearRing></outerBoundaryIs></Polygon><Polygon><outerBoundaryIs><LinearRing><coordinates>-45.75,-24.08333333 -45.66666667,-24.08333333 -45.66666667,-24.16666667 -45.75,-24.16666667 -45.75,-24.08333333</coordinates></LinearRing></outerBoundaryIs></Polygon><Polygon><outerBoundaryIs><LinearRing><coordinates>-50.66666667,-24.08333333 -50.66666667,-24.16666667 -50.75,-24.16666667 -50.83333333,-24.16666667 -50.83333333,-24.08333333 -50.83333333,-24.0 -50.91666667,-24.0 -50.91666667,-23.91666667 -51.0,-23.91666667 -51.0,-23.83333333 -50.91666667,-23.83333333 -50.91666667,-23.75 -51.0,-23.75 -51.0,-23.66666667 -51.08333333,-23.66666667 -51.16666667,-23.66666667 -51.16666667,-23.75 -51.25,-23.75 -51.25,-23.66666667 -51.33333333,-23.66666667 -51.33333333,-23.58333333 -51.33333333,-23.5 -51.25,-23.5 -51.25,-23.41666667 -51.25,-23.33333333 -51.16666667,-23.33333333 -51.16666667,-23.25 -51.16666667,-23.16666667 -51.08333333,-23.16666667 -51.08333333,-23.08333333 -51.08333333,-23.0 -51,-23 -51.0,-23.08333333 -50.91666667,-23.08333333 -50.91666667,-23.16666667 -50.91666667,-23.25 -50.91666667,-23.33333333 -50.91666667,-23.41666667 -50.83333333,-23.41666667 -50.83333333,-23.5 -50.83333333,-23.58333333 -50.91666667,-23.58333333 -50.91666667,-23.66666667 -50.83333333,-23.66666667 -50.83333333,-23.75 -50.83333333,-23.83333333 -50.83333333,-23.91666667 -50.75,-23.91666667 -50.66666667,-23.91666667 -50.58333333,-23.91666667 -50.58333333,-24.0 -50.66666667,-24.0 -50.66666667,-24.08333333</coordinates></LinearRing></outerBoundaryIs></Polygon><Polygon><outerBoundaryIs><LinearRing><coordinates>-47.41666667,-24.16666667 -47.33333333,-24.16666667 -47.33333333,-24.25 -47.41666667,-24.25 -47.41666667,-24.16666667</coordinates></LinearRing></outerBoundaryIs></Polygon><Polygon><outerBoundaryIs><LinearRing><coordinates>-47.25,-24.41666667 -47.16666667,-24.41666667 -47.08333333,-24.41666667 -47.08333333,-24.33333333 -47.08333333,-24.25 -47.0,-24.25 -47.0,-24.16666667 -47.0,-24.08333333 -46.91666667,-24.08333333 -46.83333333,-24.08333333 -46.75,-24.08333333 -46.75,-24.0 -46.66666667,-24.0 -46.66666667,-24.08333333 -46.58333333,-24.08333333 -46.58333333,-24.16666667 -46.66666667,-24.16666667 -46.75,-24.16666667 -46.75,-24.25 -46.83333333,-24.25 -46.83333333,-24.33333333 -46.91666667,-24.33333333 -46.91666667,-24.41666667 -47.0,-24.41666667 -47.0,-24.5 -47.08333333,-24.5 -47.16666667,-24.5 -47.25,-24.5 -47.25,-24.41666667</coordinates></LinearRing></outerBoundaryIs></Polygon><Polygon><outerBoundaryIs><LinearRing><coordinates>-46.25,-24.0 -46.25,-24.08333333 -46.33333333,-24.08333333 -46.41666667,-24.08333333 -46.5,-24.08333333 -46.58333333,-24.08333333 -46.58333333,-24.0 -46.58333333,-23.91666667 -46.5,-23.91666667 -46.5,-23.83333333 -46.41666667,-23.83333333 -46.33333333,-23.83333333 -46.25,-23.83333333 -46.16666667,-23.83333333 -46.16666667,-23.75 -46.08333333,-23.75 -46.0,-23.75 -45.91666667,-23.75 -45.91666667,-23.66666667 -45.83333333,-23.66666667 -45.83333333,-23.75 -45.75,-23.75 -45.66666667,-23.75 -45.58333333,-23.75 -45.58333333,-23.83333333 -45.66666667,-23.83333333 -45.75,-23.83333333 -45.83333333,-23.83333333 -45.91666667,-23.83333333 -46.0,-23.83333333 -46.08333333,-23.83333333 -46.08333333,-23.91666667 -46.16666667,-23.91666667 -46.16666667,-24.0 -46.25,-24.0</coordinates></LinearRing></outerBoundaryIs></Polygon><Polygon><outerBoundaryIs><LinearRing><coordinates>-55.16666667,-18.41666667 -55.08333333,-18.41666667 -55.08333333,-18.5 -55.16666667,-18.5 -55.16666667,-18.41666667</coordinates></LinearRing></outerBoundaryIs></Polygon><Polygon><outerBoundaryIs><LinearRing><coordinates>-39.25,-17.91666667 -39.16666667,-17.91666667 -39.16666667,-18.0 -39.25,-18.0 -39.25,-17.91666667</coordinates></LinearRing></outerBoundaryIs></Polygon><Polygon><outerBoundaryIs><LinearRing><coordinates>-57.0,-17.91666667 -56.91666667,-17.91666667 -56.91666667,-18.0 -57,-18 -57.08333333,-18.0 -57.08333333,-17.91666667 -57.0,-17.91666667</coordinates></LinearRing></outerBoundaryIs></Polygon><Polygon><outerBoundaryIs><LinearRing><coordinates>-56.08333333,-18.16666667 -56.16666667,-18.16666667 -56.25,-18.16666667 -56.25,-18.08333333 -56.33333333,-18.08333333 -56.41666667,-18.08333333 -56.41666667,-18.16666667 -56.5,-18.16666667 -56.5,-18.08333333 -56.58333333,-18.08333333 -56.58333333,-18.0 -56.66666667,-18.0 -56.66666667,-17.91666667 -56.75,-17.91666667 -56.75,-17.83333333 -56.66666667,-17.83333333 -56.58333333,-17.83333333 -56.5,-17.83333333 -56.41666667,-17.83333333 -56.33333333,-17.83333333 -56.33333333,-17.91666667 -56.25,-17.91666667 -56.16666667,-17.91666667 -56.08333333,-17.91666667 -56.0,-17.91666667 -56,-18 -55.91666667,-18.0 -55.83333333,-18.0 -55.83333333,-18.08333333 -55.83333333,-18.16666667 -55.91666667,-18.16666667 -56.0,-18.16666667 -56.08333333,-18.16666667</coordinates></LinearRing></outerBoundaryIs></Polygon><Polygon><outerBoundaryIs><LinearRing><coordinates>-56.83333333,-18.0 -56.75,-18.0 -56.75,-18.08333333 -56.83333333,-18.08333333 -56.83333333,-18.0</coordinates></LinearRing></outerBoundaryIs></Polygon><Polygon><outerBoundaryIs><LinearRing><coordinates>-59.33333333,-17.75 -59.25,-17.75 -59.16666667,-17.75 -59.16666667,-17.83333333 -59.25,-17.83333333 -59.33333333,-17.83333333 -59.33333333,-17.75</coordinates></LinearRing></outerBoundaryIs></Polygon><Polygon><outerBoundaryIs><LinearRing><coordinates>-58.58333333,-17.91666667 -58.5,-17.91666667 -58.5,-17.83333333 -58.58333333,-17.83333333 -58.66666667,-17.83333333 -58.75,-17.83333333 -58.75,-17.91666667 -58.75,-18.0 -58.83333333,-18.0 -58.83333333,-17.91666667 -58.91666667,-17.91666667 -58.91666667,-17.83333333 -59.0,-17.83333333 -59.0,-17.75 -59.08333333,-17.75 -59.16666667,-17.75 -59.16666667,-17.66666667 -59.25,-17.66666667 -59.33333333,-17.66666667 -59.33333333,-17.75 -59.41666667,-17.75 -59.5,-17.75 -59.58333333,-17.75 -59.58333333,-17.83333333 -59.58333333,-17.91666667 -59.58333333,-18.0 -59.5,-18.0 -59.5,-18.08333333 -59.41666667,-18.08333333 -59.33333333,-18.08333333 -59.33333333,-18.16666667 -59.33333333,-18.25 -59.41666667,-18.25 -59.5,-18.25 -59.5,-18.16666667 -59.58333333,-18.16666667 -59.66666667,-18.16666667 -59.75,-18.16666667 -59.75,-18.08333333 -59.83333333,-18.08333333 -59.83333333,-18.0 -59.91666667,-18.0 -59.91666667,-17.91666667 -60.0,-17.91666667 -60.08333333,-17.91666667 -60.08333333,-17.83333333 -60.16666667,-17.83333333 -60.25,-17.83333333 -60.33333333,-17.83333333 -60.41666667,-17.83333333 -60.41666667,-17.75 -60.5,-17.75 -60.58333333,-17.75 -60.66666667,-17.75 -60.66666667,-17.66666667 -60.75,-17.66666667 -60.75,-17.58333333 -60.83333333,-17.58333333 -60.83333333,-17.5 -60.83333333,-17.41666667 -60.75,-17.41666667 -60.75,-17.33333333 -60.75,-17.25 -60.66666667,-17.25 -60.66666667,-17.16666667 -60.75,-17.16666667 -60.75,-17.08333333 -60.75,-17.0 -60.66666667,-17.0 -60.66666667,-16.91666667 -60.58333333,-16.91666667 -60.58333333,-16.83333333 -60.5,-16.83333333 -60.5,-16.75 -60.41666667,-16.75 -60.41666667,-16.66666667 -60.41666667,-16.58333333 -60.41666667,-16.5 -60.33333333,-16.5 -60.33333333,-16.41666667 -60.25,-16.41666667 -60.16666667,-16.41666667 -60.08333333,-16.41666667 -60.0,-16.41666667 -60.0,-16.33333333 -60.0,-16.25 -60.0,-16.16666667 -60.08333333,-16.16666667 -60.08333333,-16.25 -60.16666667,-16.25 -60.25,-16.25 -60.25,-16.16666667 -60.33333333,-16.16666667 -60.33333333,-16.08333333 -60.41666667,-16.08333333 -60.41666667,-16.0 -60.33333333,-16.0 -60.33333333,-15.91666667 -60.41666667,-15.91666667 -60.41666667,-15.83333333 -60.33333333,-15.83333333 -60.25,-15.83333333 -60.25,-15.91666667 -60.16666667,-15.91666667 -60.08333333,-15.91666667 -60.0,-15.91666667 -59.91666667,-15.91666667 -59.91666667,-16.0 -59.83333333,-16.0 -59.83333333,-16.08333333 -59.91666667,-16.08333333 -59.91666667,-16.16666667 -59.91666667,-16.25 -59.83333333,-16.25 -59.83333333,-16.33333333 -59.75,-16.33333333 -59.75,-16.25 -59.66666667,-16.25 -59.58333333,-16.25 -59.5,-16.25 -59.5,-16.33333333 -59.41666667,-16.33333333 -59.41666667,-16.25 -59.41666667,-16.16666667 -59.33333333,-16.16666667 -59.25,-16.16666667 -59.25,-16.25 -59.16666667,-16.25 -59.16666667,-16.16666667 -59.16666667,-16.08333333 -59.08333333,-16.08333333 -59.0,-16.08333333 -58.91666667,-16.08333333 -58.83333333,-16.08333333 -58.75,-16.08333333 -58.66666667,-16.08333333 -58.66666667,-16.16666667 -58.58333333,-16.16666667 -58.5,-16.16666667 -58.5,-16.25 -58.41666667,-16.25 -58.33333333,-16.25 -58.33333333,-16.33333333 -58.33333333,-16.41666667 -58.25,-16.41666667 -58.16666667,-16.41666667 -58.08333333,-16.41666667 -58.08333333,-16.33333333 -58.0,-16.33333333 -57.91666667,-16.33333333 -57.83333333,-16.33333333 -57.83333333,-16.41666667 -57.83333333,-16.5 -57.83333333,-16.58333333 -57.83333333,-16.66666667 -57.75,-16.66666667 -57.75,-16.75 -57.66666667,-16.75 -57.66666667,-16.83333333 -57.66666667,-16.91666667 -57.58333333,-16.91666667 -57.58333333,-17.0 -57.58333333,-17.08333333 -57.58333333,-17.16666667 -57.58333333,-17.25 -57.58333333,-17.33333333 -57.66666667,-17.33333333 -57.66666667,-17.41666667 -57.75,-17.41666667 -57.83333333,-17.41666667 -57.91666667,-17.41666667 -57.91666667,-17.5 -57.83333333,-17.5 -57.75,-17.5 -57.75,-17.58333333 -57.75,-17.66666667 -57.75,-17.75 -57.75,-17.83333333 -57.66666667,-17.83333333 -57.66666667,-17.91666667 -57.75,-17.91666667 -57.83333333,-17.91666667 -57.83333333,-17.83333333 -57.91666667,-17.83333333 -57.91666667,-17.75 -57.91666667,-17.66666667 -58.0,-17.66666667 -58.0,-17.75 -58.0,-17.83333333 -58.08333333,-17.83333333 -58.16666667,-17.83333333 -58.16666667,-17.91666667 -58.25,-17.91666667 -58.25,-18.0 -58.33333333,-18.0 -58.33333333,-17.91666667 -58.41666667,-17.91666667 -58.41666667,-18.0 -58.5,-18.0 -58.58333333,-18.0 -58.58333333,-17.91666667</coordinates></LinearRing></outerBoundaryIs><innerBoundaryIs><LinearRing><coordinates>-58.16666667,-17.66666667 -58.08333333,-17.66666667 -58.08333333,-17.58333333 -58.16666667,-17.58333333 -58.16666667,-17.66666667</coordinates></LinearRing></innerBoundaryIs></Polygon><Polygon><outerBoundaryIs><LinearRing><coordinates>-67.25,-14.83333333 -67.25,-14.91666667 -67.33333333,-14.91666667 -67.33333333,-14.83333333 -67.41666667,-14.83333333 -67.41666667,-14.75 -67.33333333,-14.75 -67.25,-14.75 -67.25,-14.83333333</coordinates></LinearRing></outerBoundaryIs></Polygon><Polygon><outerBoundaryIs><LinearRing><coordinates>-65.5,-14.58333333 -65.41666667,-14.58333333 -65.41666667,-14.66666667 -65.5,-14.66666667 -65.5,-14.58333333</coordinates></LinearRing></outerBoundaryIs></Polygon><Polygon><outerBoundaryIs><LinearRing><coordinates>-54.58333333,-14.91666667 -54.5,-14.91666667 -54.5,-15.0 -54.58333333,-15.0 -54.58333333,-14.91666667</coordinates></LinearRing></outerBoundaryIs></Polygon><Polygon><outerBoundaryIs><LinearRing><coordinates>-65.75,-14.25 -65.66666667,-14.25 -65.66666667,-14.33333333 -65.75,-14.33333333 -65.75,-14.25</coordinates></LinearRing></outerBoundaryIs></Polygon><Polygon><outerBoundaryIs><LinearRing><coordinates>-39.75,-13.91666667 -39.75,-14.0 -39.83333333,-14.0 -39.83333333,-13.91666667 -39.83333333,-13.83333333 -39.75,-13.83333333 -39.75,-13.91666667</coordinates></LinearRing></outerBoundaryIs></Polygon><Polygon><outerBoundaryIs><LinearRing><coordinates>-57.75,-14.91666667 -57.75,-15.0 -57.83333333,-15.0 -57.91666667,-15.0 -57.91666667,-14.91666667 -57.91666667,-14.83333333 -57.91666667,-14.75 -57.91666667,-14.66666667 -57.91666667,-14.58333333 -57.91666667,-14.5 -57.83333333,-14.5 -57.83333333,-14.41666667 -57.83333333,-14.33333333 -57.75,-14.33333333 -57.66666667,-14.33333333 -57.66666667,-14.41666667 -57.66666667,-14.5 -57.58333333,-14.5 -57.5,-14.5 -57.5,-14.58333333 -57.5,-14.66666667 -57.58333333,-14.66666667 -57.58333333,-14.75 -57.5,-14.75 -57.5,-14.83333333 -57.58333333,-14.83333333 -57.66666667,-14.83333333 -57.66666667,-14.91666667 -57.75,-14.91666667</coordinates></LinearRing></outerBoundaryIs></Polygon><Polygon><outerBoundaryIs><LinearRing><coordinates>-68.41666667,-13.16666667 -68.33333333,-13.16666667 -68.33333333,-13.25 -68.41666667,-13.25 -68.41666667,-13.16666667</coordinates></LinearRing></outerBoundaryIs></Polygon><Polygon><outerBoundaryIs><LinearRing><coordinates>-54.0,-15.33333333 -54.0,-15.41666667 -54.08333333,-15.41666667 -54.08333333,-15.33333333 -54.16666667,-15.33333333 -54.16666667,-15.25 -54.16666667,-15.16666667 -54.25,-15.16666667 -54.25,-15.08333333 -54.25,-15.0 -54.33333333,-15.0 -54.33333333,-14.91666667 -54.33333333,-14.83333333 -54.33333333,-14.75 -54.25,-14.75 -54.25,-14.66666667 -54.25,-14.58333333 -54.16666667,-14.58333333 -54.16666667,-14.5 -54.08333333,-14.5 -54.08333333,-14.41666667 -54.0,-14.41666667 -53.91666667,-14.41666667 -53.83333333,-14.41666667 -53.75,-14.41666667 -53.75,-14.5 -53.66666667,-14.5 -53.58333333,-14.5 -53.58333333,-14.58333333 -53.58333333,-14.66666667 -53.58333333,-14.75 -53.66666667,-14.75 -53.66666667,-14.83333333 -53.66666667,-14.91666667 -53.58333333,-14.91666667 -53.58333333,-15.0 -53.58333333,-15.08333333 -53.58333333,-15.16666667 -53.58333333,-15.25 -53.66666667,-15.25 -53.66666667,-15.33333333 -53.75,-15.33333333 -53.83333333,-15.33333333 -53.91666667,-15.33333333 -54.0,-15.33333333</coordinates></LinearRing></outerBoundaryIs></Polygon><Polygon><outerBoundaryIs><LinearRing><coordinates>-55.83333333,-10.75 -55.75,-10.75 -55.75,-10.83333333 -55.83333333,-10.83333333 -55.91666667,-10.83333333 -55.91666667,-10.75 -55.83333333,-10.75</coordinates></LinearRing></outerBoundaryIs></Polygon><Polygon><outerBoundaryIs><LinearRing><coordinates>-55.41666667,-10.75 -55.33333333,-10.75 -55.25,-10.75 -55.16666667,-10.75 -55.16666667,-10.83333333 -55.25,-10.83333333 -55.33333333,-10.83333333 -55.41666667,-10.83333333 -55.41666667,-10.75</coordinates></LinearRing></outerBoundaryIs></Polygon><Polygon><outerBoundaryIs><LinearRing><coordinates>-73.91666667,-10.58333333 -73.83333333,-10.58333333 -73.83333333,-10.66666667 -73.91666667,-10.66666667 -73.91666667,-10.58333333</coordinates></LinearRing></outerBoundaryIs></Polygon><Polygon><outerBoundaryIs><LinearRing><coordinates>-56.0,-10.66666667 -55.91666667,-10.66666667 -55.91666667,-10.75 -56.0,-10.75 -56.08333333,-10.75 -56.16666667,-10.75 -56.16666667,-10.66666667 -56.08333333,-10.66666667 -56.0,-10.66666667</coordinates></LinearRing></outerBoundaryIs></Polygon><Polygon><outerBoundaryIs><LinearRing><coordinates>-54.83333333,-10.58333333 -54.75,-10.58333333 -54.75,-10.66666667 -54.83333333,-10.66666667 -54.91666667,-10.66666667 -54.91666667,-10.58333333 -54.83333333,-10.58333333</coordinates></LinearRing></outerBoundaryIs></Polygon><Polygon><outerBoundaryIs><LinearRing><coordinates>-56.5,-10.58333333 -56.41666667,-10.58333333 -56.41666667,-10.66666667 -56.5,-10.66666667 -56.58333333,-10.66666667 -56.58333333,-10.58333333 -56.5,-10.58333333</coordinates></LinearRing></outerBoundaryIs></Polygon><Polygon><outerBoundaryIs><LinearRing><coordinates>-54.66666667,-10.5 -54.58333333,-10.5 -54.58333333,-10.58333333 -54.66666667,-10.58333333 -54.66666667,-10.5</coordinates></LinearRing></outerBoundaryIs></Polygon><Polygon><outerBoundaryIs><LinearRing><coordinates>-56.75,-10.5 -56.66666667,-10.5 -56.58333333,-10.5 -56.58333333,-10.58333333 -56.66666667,-10.58333333 -56.75,-10.58333333 -56.75,-10.5</coordinates></LinearRing></outerBoundaryIs></Polygon><Polygon><outerBoundaryIs><LinearRing><coordinates>-64.66666667,-10.91666667 -64.58333333,-10.91666667 -64.58333333,-11.0 -64.66666667,-11.0 -64.66666667,-10.91666667</coordinates></LinearRing></outerBoundaryIs></Polygon><Polygon><outerBoundaryIs><LinearRing><coordinates>-57.58333333,-12.08333333 -57.5,-12.08333333 -57.5,-12.16666667 -57.58333333,-12.16666667 -57.58333333,-12.08333333</coordinates></LinearRing></outerBoundaryIs></Polygon><Polygon><outerBoundaryIs><LinearRing><coordinates>-62.5,-11.91666667 -62.41666667,-11.91666667 -62.41666667,-12.0 -62.5,-12.0 -62.5,-11.91666667</coordinates></LinearRing></outerBoundaryIs></Polygon><Polygon><outerBoundaryIs><LinearRing><coordinates>-62.66666667,-11.91666667 -62.66666667,-12.0 -62.75,-12.0 -62.83333333,-12.0 -62.83333333,-11.91666667 -62.91666667,-11.91666667 -62.91666667,-11.83333333 -63.0,-11.83333333 -63.08333333,-11.83333333 -63.08333333,-11.75 -63.08333333,-11.66666667 -63.0,-11.66666667 -62.91666667,-11.66666667 -62.91666667,-11.58333333 -63.0,-11.58333333 -63.0,-11.5 -63.08333333,-11.5 -63.08333333,-11.41666667 -63.0,-11.41666667 -62.91666667,-11.41666667 -62.83333333,-11.41666667 -62.83333333,-11.5 -62.75,-11.5 -62.75,-11.58333333 -62.66666667,-11.58333333 -62.58333333,-11.58333333 -62.58333333,-11.66666667 -62.58333333,-11.75 -62.66666667,-11.75 -62.66666667,-11.83333333 -62.66666667,-11.91666667</coordinates></LinearRing></outerBoundaryIs></Polygon><Polygon><outerBoundaryIs><LinearRing><coordinates>-71.25,-12.91666667 -71.25,-13.0 -71.33333333,-13.0 -71.41666667,-13.0 -71.41666667,-12.91666667 -71.41666667,-12.83333333 -71.41666667,-12.75 -71.41666667,-12.66666667 -71.41666667,-12.58333333 -71.33333333,-12.58333333 -71.33333333,-12.5 -71.33333333,-12.41666667 -71.41666667,-12.41666667 -71.41666667,-12.33333333 -71.5,-12.33333333 -71.5,-12.25 -71.41666667,-12.25 -71.41666667,-12.16666667 -71.41666667,-12.08333333 -71.5,-12.08333333 -71.5,-12.0 -71.5,-11.91666667 -71.5,-11.83333333 -71.58333333,-11.83333333 -71.58333333,-11.75 -71.5,-11.75 -71.5,-11.66666667 -71.41666667,-11.66666667 -71.33333333,-11.66666667 -71.33333333,-11.75 -71.25,-11.75 -71.25,-11.66666667 -71.16666667,-11.66666667 -71.16666667,-11.58333333 -71.08333333,-11.58333333 -71.08333333,-11.5 -71.08333333,-11.41666667 -71.0,-11.41666667 -71.0,-11.33333333 -71.08333333,-11.33333333 -71.08333333,-11.25 -71.0,-11.25 -70.91666667,-11.25 -70.83333333,-11.25 -70.75,-11.25 -70.66666667,-11.25 -70.58333333,-11.25 -70.5,-11.25 -70.5,-11.33333333 -70.5,-11.41666667 -70.41666667,-11.41666667 -70.41666667,-11.5 -70.33333333,-11.5 -70.25,-11.5 -70.25,-11.58333333 -70.16666667,-11.58333333 -70.16666667,-11.66666667 -70.08333333,-11.66666667 -70.0,-11.66666667 -69.91666667,-11.66666667 -69.91666667,-11.75 -69.83333333,-11.75 -69.75,-11.75 -69.75,-11.83333333 -69.66666667,-11.83333333 -69.66666667,-11.91666667 -69.58333333,-11.91666667 -69.58333333,-12.0 -69.5,-12.0 -69.5,-12.08333333 -69.5,-12.16666667 -69.5,-12.25 -69.41666667,-12.25 -69.41666667,-12.33333333 -69.33333333,-12.33333333 -69.33333333,-12.41666667 -69.33333333,-12.5 -69.25,-12.5 -69.25,-12.58333333 -69.16666667,-12.58333333 -69.16666667,-12.66666667 -69.16666667,-12.75 -69.08333333,-12.75 -69.08333333,-12.83333333 -69.0,-12.83333333 -69.0,-12.91666667 -69,-13 -68.91666667,-13.0 -68.91666667,-13.08333333 -68.91666667,-13.16666667 -68.83333333,-13.16666667 -68.83333333,-13.25 -68.91666667,-13.25 -68.91666667,-13.33333333 -68.91666667,-13.41666667 -68.83333333,-13.41666667 -68.83333333,-13.5 -68.91666667,-13.5 -68.91666667,-13.58333333 -69.0,-13.58333333 -69.0,-13.5 -69.0,-13.41666667 -69.08333333,-13.41666667 -69.16666667,-13.41666667 -69.16666667,-13.5 -69.25,-13.5 -69.33333333,-13.5 -69.41666667,-13.5 -69.5,-13.5 -69.5,-13.58333333 -69.58333333,-13.58333333 -69.66666667,-13.58333333 -69.66666667,-13.66666667 -69.75,-13.66666667 -69.75,-13.58333333 -69.83333333,-13.58333333 -69.91666667,-13.58333333 -70.0,-13.58333333 -70.0,-13.5 -70.08333333,-13.5 -70.08333333,-13.58333333 -70.16666667,-13.58333333 -70.25,-13.58333333 -70.25,-13.5 -70.33333333,-13.5 -70.41666667,-13.5 -70.5,-13.5 -70.5,-13.41666667 -70.58333333,-13.41666667 -70.66666667,-13.41666667 -70.66666667,-13.33333333 -70.75,-13.33333333 -70.83333333,-13.33333333 -70.83333333,-13.25 -70.91666667,-13.25 -70.91666667,-13.16666667 -71.0,-13.16666667 -71.0,-13.08333333 -71.08333333,-13.08333333 -71.16666667,-13.08333333 -71.16666667,-13.0 -71.08333333,-13.0 -71.08333333,-12.91666667 -71.16666667,-12.91666667 -71.25,-12.91666667</coordinates></LinearRing></outerBoundaryIs><innerBoundaryIs><LinearRing><coordinates>-71.33333333,-12.91666667 -71.25,-12.91666667 -71.25,-12.83333333 -71.25,-12.75 -71.33333333,-12.75 -71.33333333,-12.83333333 -71.33333333,-12.91666667</coordinates></LinearRing></innerBoundaryIs><innerBoundaryIs><LinearRing><coordinates>-71.33333333,-12.58333333 -71.33333333,-12.66666667 -71.25,-12.66666667 -71.25,-12.58333333 -71.33333333,-12.58333333</coordinates></LinearRing></innerBoundaryIs></Polygon><Polygon><outerBoundaryIs><LinearRing><coordinates>-68.33333333,-13.0 -68.33333333,-13.08333333 -68.41666667,-13.08333333 -68.5,-13.08333333 -68.58333333,-13.08333333 -68.66666667,-13.08333333 -68.75,-13.08333333 -68.75,-13.0 -68.75,-12.91666667 -68.75,-12.83333333 -68.66666667,-12.83333333 -68.66666667,-12.91666667 -68.66666667,-13.0 -68.58333333,-13.0 -68.5,-13.0 -68.5,-12.91666667 -68.41666667,-12.91666667 -68.41666667,-12.83333333 -68.33333333,-12.83333333 -68.25,-12.83333333 -68.25,-12.91666667 -68.25,-13.0 -68.33333333,-13.0</coordinates></LinearRing></outerBoundaryIs></Polygon><Polygon><outerBoundaryIs><LinearRing><coordinates>-68.08333333,-13.08333333 -68.08333333,-13.16666667 -68.16666667,-13.16666667 -68.16666667,-13.08333333 -68.16666667,-13.0 -68.16666667,-12.91666667 -68.16666667,-12.83333333 -68.08333333,-12.83333333 -68.08333333,-12.91666667 -68.0,-12.91666667 -68.0,-12.83333333 -68.0,-12.75 -68.08333333,-12.75 -68.08333333,-12.66666667 -68.08333333,-12.58333333 -68.0,-12.58333333 -68.0,-12.66666667 -67.91666667,-12.66666667 -67.83333333,-12.66666667 -67.83333333,-12.58333333 -67.75,-12.58333333 -67.75,-12.66666667 -67.75,-12.75 -67.75,-12.83333333 -67.83333333,-12.83333333 -67.83333333,-12.91666667 -67.91666667,-12.91666667 -67.91666667,-13.0 -68,-13 -68.0,-13.08333333 -68.08333333,-13.08333333</coordinates></LinearRing></outerBoundaryIs></Polygon><Polygon><outerBoundaryIs><LinearRing><coordinates>-57.33333333,-13.83333333 -57.33333333,-13.91666667 -57.41666667,-13.91666667 -57.5,-13.91666667 -57.58333333,-13.91666667 -57.66666667,-13.91666667 -57.75,-13.91666667 -57.75,-13.83333333 -57.75,-13.75 -57.75,-13.66666667 -57.66666667,-13.66666667 -57.66666667,-13.58333333 -57.66666667,-13.5 -57.66666667,-13.41666667 -57.66666667,-13.33333333 -57.58333333,-13.33333333 -57.58333333,-13.25 -57.58333333,-13.16666667 -57.66666667,-13.16666667 -57.66666667,-13.08333333 -57.66666667,-13.0 -57.66666667,-12.91666667 -57.66666667,-12.83333333 -57.66666667,-12.75 -57.66666667,-12.66666667 -57.58333333,-12.66666667 -57.58333333,-12.58333333 -57.58333333,-12.5 -57.58333333,-12.41666667 -57.58333333,-12.33333333 -57.58333333,-12.25 -57.5,-12.25 -57.5,-12.16666667 -57.41666667,-12.16666667 -57.33333333,-12.16666667 -57.33333333,-12.08333333 -57.33333333,-12.0 -57.33333333,-11.91666667 -57.33333333,-11.83333333 -57.25,-11.83333333 -57.16666667,-11.83333333 -57.08333333,-11.83333333 -57.08333333,-11.75 -57.0,-11.75 -56.91666667,-11.75 -56.83333333,-11.75 -56.83333333,-11.66666667 -56.75,-11.66666667 -56.75,-11.75 -56.66666667,-11.75 -56.66666667,-11.66666667 -56.58333333,-11.66666667 -56.5,-11.66666667 -56.5,-11.75 -56.41666667,-11.75 -56.33333333,-11.75 -56.25,-11.75 -56.25,-11.83333333 -56.25,-11.91666667 -56.16666667,-11.91666667 -56.08333333,-11.91666667 -56.08333333,-12.0 -56.08333333,-12.08333333 -56.16666667,-12.08333333 -56.16666667,-12.16666667 -56.16666667,-12.25 -56.16666667,-12.33333333 -56.08333333,-12.33333333 -56.08333333,-12.25 -56.0,-12.25 -56.0,-12.16666667 -55.91666667,-12.16666667 -55.83333333,-12.16666667 -55.83333333,-12.25 -55.91666667,-12.25 -55.91666667,-12.33333333 -56.0,-12.33333333 -56.0,-12.41666667 -56.0,-12.5 -56.0,-12.58333333 -55.91666667,-12.58333333 -55.91666667,-12.66666667 -55.83333333,-12.66666667 -55.83333333,-12.58333333 -55.83333333,-12.5 -55.83333333,-12.41666667 -55.75,-12.41666667 -55.75,-12.5 -55.66666667,-12.5 -55.66666667,-12.58333333 -55.58333333,-12.58333333 -55.5,-12.58333333 -55.41666667,-12.58333333 -55.41666667,-12.5 -55.33333333,-12.5 -55.25,-12.5 -55.25,-12.58333333 -55.25,-12.66666667 -55.25,-12.75 -55.16666667,-12.75 -55.16666667,-12.83333333 -55.16666667,-12.91666667 -55.16666667,-13.0 -55.25,-13.0 -55.25,-13.08333333 -55.25,-13.16666667 -55.33333333,-13.16666667 -55.41666667,-13.16666667 -55.41666667,-13.25 -55.41666667,-13.33333333 -55.41666667,-13.41666667 -55.5,-13.41666667 -55.58333333,-13.41666667 -55.58333333,-13.5 -55.66666667,-13.5 -55.66666667,-13.58333333 -55.75,-13.58333333 -55.83333333,-13.58333333 -55.91666667,-13.58333333 -56.0,-13.58333333 -56.08333333,-13.58333333 -56.08333333,-13.66666667 -56.16666667,-13.66666667 -56.25,-13.66666667 -56.25,-13.75 -56.25,-13.83333333 -56.33333333,-13.83333333 -56.41666667,-13.83333333 -56.5,-13.83333333 -56.5,-13.75 -56.58333333,-13.75 -56.66666667,-13.75 -56.66666667,-13.83333333 -56.75,-13.83333333 -56.83333333,-13.83333333 -56.91666667,-13.83333333 -57.0,-13.83333333 -57.0,-13.75 -57.08333333,-13.75 -57.08333333,-13.83333333 -57.16666667,-13.83333333 -57.25,-13.83333333 -57.33333333,-13.83333333</coordinates></LinearRing></outerBoundaryIs><innerBoundaryIs><LinearRing><coordinates>-57.58333333,-13.58333333 -57.58333333,-13.66666667 -57.58333333,-13.75 -57.5,-13.75 -57.5,-13.66666667 -57.5,-13.58333333 -57.5,-13.5 -57.58333333,-13.5 -57.58333333,-13.58333333</coordinates></LinearRing></innerBoundaryIs></Polygon><Polygon><outerBoundaryIs><LinearRing><coordinates>-68.25,-12.75 -68.16666667,-12.75 -68.16666667,-12.83333333 -68.25,-12.83333333 -68.25,-12.75</coordinates></LinearRing></outerBoundaryIs></Polygon><Polygon><outerBoundaryIs><LinearRing><coordinates>-74.91666667,-10.33333333 -74.83333333,-10.33333333 -74.83333333,-10.41666667 -74.91666667,-10.41666667 -74.91666667,-10.33333333</coordinates></LinearRing></outerBoundaryIs></Polygon><Polygon><outerBoundaryIs><LinearRing><coordinates>-53.83333333,-10.08333333 -53.75,-10.08333333 -53.75,-10.16666667 -53.83333333,-10.16666667 -53.83333333,-10.08333333</coordinates></LinearRing></outerBoundaryIs></Polygon><Polygon><outerBoundaryIs><LinearRing><coordinates>-66.66666667,-10.16666667 -66.58333333,-10.16666667 -66.58333333,-10.25 -66.66666667,-10.25 -66.66666667,-10.16666667</coordinates></LinearRing></outerBoundaryIs></Polygon><Polygon><outerBoundaryIs><LinearRing><coordinates>-61.91666667,-10.16666667 -61.83333333,-10.16666667 -61.83333333,-10.25 -61.91666667,-10.25 -61.91666667,-10.16666667</coordinates></LinearRing></outerBoundaryIs></Polygon><Polygon><outerBoundaryIs><LinearRing><coordinates>-53.75,-10.0 -53.66666667,-10.0 -53.66666667,-10.08333333 -53.75,-10.08333333 -53.75,-10.0</coordinates></LinearRing></outerBoundaryIs></Polygon><Polygon><outerBoundaryIs><LinearRing><coordinates>-57.58333333,-10.0 -57.5,-10.0 -57.5,-10.08333333 -57.58333333,-10.08333333 -57.58333333,-10.0</coordinates></LinearRing></outerBoundaryIs></Polygon><Polygon><outerBoundaryIs><LinearRing><coordinates>-53.25,-9.66666667 -53.16666667,-9.66666667 -53.16666667,-9.75 -53.25,-9.75 -53.25,-9.66666667</coordinates></LinearRing></outerBoundaryIs></Polygon><Polygon><outerBoundaryIs><LinearRing><coordinates>-74.33333333,-9.66666667 -74.25,-9.66666667 -74.25,-9.75 -74.33333333,-9.75 -74.41666667,-9.75 -74.41666667,-9.66666667 -74.33333333,-9.66666667</coordinates></LinearRing></outerBoundaryIs></Polygon><Polygon><outerBoundaryIs><LinearRing><coordinates>-56.83333333,-9.91666667 -56.75,-9.91666667 -56.75,-10.0 -56.83333333,-10.0 -56.83333333,-9.91666667</coordinates></LinearRing></outerBoundaryIs></Polygon><Polygon><outerBoundaryIs><LinearRing><coordinates>-53.66666667,-9.91666667 -53.58333333,-9.91666667 -53.5,-9.91666667 -53.5,-10.0 -53.58333333,-10.0 -53.66666667,-10.0 -53.66666667,-9.91666667</coordinates></LinearRing></outerBoundaryIs></Polygon><Polygon><outerBoundaryIs><LinearRing><coordinates>-66.75,-9.91666667 -66.66666667,-9.91666667 -66.66666667,-10.0 -66.75,-10.0 -66.75,-9.91666667</coordinates></LinearRing></outerBoundaryIs></Polygon><Polygon><outerBoundaryIs><LinearRing><coordinates>-63.08333333,-10.16666667 -63.08333333,-10.25 -63.16666667,-10.25 -63.25,-10.25 -63.25,-10.16666667 -63.25,-10.08333333 -63.25,-10.0 -63.16666667,-10.0 -63.08333333,-10.0 -63.08333333,-9.91666667 -63.0,-9.91666667 -63,-10 -63.0,-10.08333333 -62.91666667,-10.08333333 -62.91666667,-10.16666667 -63.0,-10.16666667 -63.08333333,-10.16666667</coordinates></LinearRing></outerBoundaryIs></Polygon><Polygon><outerBoundaryIs><LinearRing><coordinates>-56.91666667,-10.0 -56.91666667,-10.08333333 -57.0,-10.08333333 -57.08333333,-10.08333333 -57.16666667,-10.08333333 -57.16666667,-10.0 -57.08333333,-10.0 -57.08333333,-9.91666667 -57.0,-9.91666667 -56.91666667,-9.91666667 -56.91666667,-10.0</coordinates></LinearRing></outerBoundaryIs></Polygon><Polygon><outerBoundaryIs><LinearRing><coordinates>-53.41666667,-9.83333333 -53.33333333,-9.83333333 -53.33333333,-9.91666667 -53.41666667,-9.91666667 -53.41666667,-9.83333333</coordinates></LinearRing></outerBoundaryIs></Polygon><Polygon><outerBoundaryIs><LinearRing><coordinates>-56.66666667,-9.83333333 -56.58333333,-9.83333333 -56.58333333,-9.91666667 -56.66666667,-9.91666667 -56.66666667,-9.83333333</coordinates></LinearRing></outerBoundaryIs></Polygon><Polygon><outerBoundaryIs><LinearRing><coordinates>-69.58333333,-9.83333333 -69.5,-9.83333333 -69.5,-9.91666667 -69.58333333,-9.91666667 -69.58333333,-9.83333333</coordinates></LinearRing></outerBoundaryIs></Polygon><Polygon><outerBoundaryIs><LinearRing><coordinates>-55.83333333,-9.83333333 -55.83333333,-9.91666667 -55.91666667,-9.91666667 -55.91666667,-9.83333333 -55.91666667,-9.75 -55.91666667,-9.66666667 -55.83333333,-9.66666667 -55.83333333,-9.75 -55.75,-9.75 -55.75,-9.83333333 -55.83333333,-9.83333333</coordinates></LinearRing></outerBoundaryIs></Polygon><Polygon><outerBoundaryIs><LinearRing><coordinates>-53.33333333,-9.75 -53.25,-9.75 -53.25,-9.83333333 -53.33333333,-9.83333333 -53.33333333,-9.75</coordinates></LinearRing></outerBoundaryIs></Polygon><Polygon><outerBoundaryIs><LinearRing><coordinates>-58.41666667,-9.25 -58.33333333,-9.25 -58.33333333,-9.33333333 -58.41666667,-9.33333333 -58.41666667,-9.25</coordinates></LinearRing></outerBoundaryIs></Polygon><Polygon><outerBoundaryIs><LinearRing><coordinates>-58.08333333,-9.33333333 -58.0,-9.33333333 -58.0,-9.41666667 -58.08333333,-9.41666667 -58.08333333,-9.33333333</coordinates></LinearRing></outerBoundaryIs></Polygon><Polygon><outerBoundaryIs><LinearRing><coordinates>-52.83333333,-9.25 -52.75,-9.25 -52.75,-9.33333333 -52.83333333,-9.33333333 -52.83333333,-9.25</coordinates></LinearRing></outerBoundaryIs></Polygon><Polygon><outerBoundaryIs><LinearRing><coordinates>-67.08333333,-9.25 -67.0,-9.25 -67.0,-9.33333333 -67.08333333,-9.33333333 -67.08333333,-9.25</coordinates></LinearRing></outerBoundaryIs></Polygon><Polygon><outerBoundaryIs><LinearRing><coordinates>-64.5,-9.5 -64.41666667,-9.5 -64.41666667,-9.58333333 -64.5,-9.58333333 -64.5,-9.5</coordinates></LinearRing></outerBoundaryIs></Polygon><Polygon><outerBoundaryIs><LinearRing><coordinates>-57.83333333,-9.91666667 -57.91666667,-9.91666667 -57.91666667,-9.83333333 -57.91666667,-9.75 -58.0,-9.75 -58.08333333,-9.75 -58.08333333,-9.66666667 -58.16666667,-9.66666667 -58.16666667,-9.58333333 -58.16666667,-9.5 -58.08333333,-9.5 -58.0,-9.5 -58.0,-9.58333333 -57.91666667,-9.58333333 -57.91666667,-9.66666667 -57.83333333,-9.66666667 -57.83333333,-9.75 -57.75,-9.75 -57.75,-9.83333333 -57.66666667,-9.83333333 -57.66666667,-9.91666667 -57.58333333,-9.91666667 -57.58333333,-10.0 -57.66666667,-10.0 -57.75,-10.0 -57.75,-9.91666667 -57.83333333,-9.91666667</coordinates></LinearRing></outerBoundaryIs></Polygon><Polygon><outerBoundaryIs><LinearRing><coordinates>-53.0,-9.41666667 -52.91666667,-9.41666667 -52.91666667,-9.5 -53.0,-9.5 -53.0,-9.41666667</coordinates></LinearRing></outerBoundaryIs></Polygon><Polygon><outerBoundaryIs><LinearRing><coordinates>-55.91666667,-9.41666667 -55.83333333,-9.41666667 -55.83333333,-9.5 -55.91666667,-9.5 -55.91666667,-9.41666667</coordinates></LinearRing></outerBoundaryIs></Polygon><Polygon><outerBoundaryIs><LinearRing><coordinates>-58.16666667,-9.41666667 -58.16666667,-9.5 -58.25,-9.5 -58.25,-9.41666667 -58.33333333,-9.41666667 -58.33333333,-9.33333333 -58.25,-9.33333333 -58.16666667,-9.33333333 -58.16666667,-9.41666667</coordinates></LinearRing></outerBoundaryIs></Polygon><Polygon><outerBoundaryIs><LinearRing><coordinates>-76.41666667,-8.75 -76.33333333,-8.75 -76.33333333,-8.83333333 -76.41666667,-8.83333333 -76.41666667,-8.75</coordinates></LinearRing></outerBoundaryIs></Polygon><Polygon><outerBoundaryIs><LinearRing><coordinates>-50.08333333,-8.83333333 -50.0,-8.83333333 -50.0,-8.91666667 -50.08333333,-8.91666667 -50.08333333,-8.83333333</coordinates></LinearRing></outerBoundaryIs></Polygon><Polygon><outerBoundaryIs><LinearRing><coordinates>-50.83333333,-8.75 -50.75,-8.75 -50.66666667,-8.75 -50.66666667,-8.83333333 -50.75,-8.83333333 -50.83333333,-8.83333333 -50.83333333,-8.75</coordinates></LinearRing></outerBoundaryIs></Polygon><Polygon><outerBoundaryIs><LinearRing><coordinates>-76.5,-8.58333333 -76.41666667,-8.58333333 -76.41666667,-8.66666667 -76.5,-8.66666667 -76.5,-8.58333333</coordinates></LinearRing></outerBoundaryIs></Polygon><Polygon><outerBoundaryIs><LinearRing><coordinates>-52.0,-8.58333333 -51.91666667,-8.58333333 -51.91666667,-8.66666667 -52.0,-8.66666667 -52.0,-8.58333333</coordinates></LinearRing></outerBoundaryIs></Polygon><Polygon><outerBoundaryIs><LinearRing><coordinates>-59.16666667,-8.58333333 -59.08333333,-8.58333333 -59.08333333,-8.66666667 -59.16666667,-8.66666667 -59.16666667,-8.58333333</coordinates></LinearRing></outerBoundaryIs></Polygon><Polygon><outerBoundaryIs><LinearRing><coordinates>-51.5,-8.66666667 -51.41666667,-8.66666667 -51.41666667,-8.75 -51.5,-8.75 -51.5,-8.66666667</coordinates></LinearRing></outerBoundaryIs></Polygon><Polygon><outerBoundaryIs><LinearRing><coordinates>-51.25,-8.66666667 -51.16666667,-8.66666667 -51.16666667,-8.75 -51.25,-8.75 -51.25,-8.66666667</coordinates></LinearRing></outerBoundaryIs></Polygon><Polygon><outerBoundaryIs><LinearRing><coordinates>-76.58333333,-8.5 -76.5,-8.5 -76.5,-8.58333333 -76.58333333,-8.58333333 -76.58333333,-8.5</coordinates></LinearRing></outerBoundaryIs></Polygon><Polygon><outerBoundaryIs><LinearRing><coordinates>-76.33333333,-9.0 -76.25,-9.0 -76.25,-9.08333333 -76.33333333,-9.08333333 -76.33333333,-9.0</coordinates></LinearRing></outerBoundaryIs></Polygon><Polygon><outerBoundaryIs><LinearRing><coordinates>-49.58333333,-9.08333333 -49.5,-9.08333333 -49.5,-9.16666667 -49.58333333,-9.16666667 -49.66666667,-9.16666667 -49.66666667,-9.08333333 -49.66666667,-9.0 -49.58333333,-9.0 -49.58333333,-9.08333333</coordinates></LinearRing></outerBoundaryIs></Polygon><Polygon><outerBoundaryIs><LinearRing><coordinates>-35.16666667,-9.0 -35.16666667,-9.08333333 -35.25,-9.08333333 -35.25,-9.16666667 -35.25,-9.25 -35.33333333,-9.25 -35.33333333,-9.33333333 -35.41666667,-9.33333333 -35.41666667,-9.41666667 -35.5,-9.41666667 -35.5,-9.5 -35.58333333,-9.5 -35.58333333,-9.58333333 -35.66666667,-9.58333333 -35.66666667,-9.66666667 -35.66666667,-9.75 -35.75,-9.75 -35.75,-9.83333333 -35.83333333,-9.83333333 -35.83333333,-9.91666667 -35.91666667,-9.91666667 -35.91666667,-9.83333333 -35.91666667,-9.75 -35.91666667,-9.66666667 -35.83333333,-9.66666667 -35.83333333,-9.58333333 -35.75,-9.58333333 -35.75,-9.5 -35.66666667,-9.5 -35.66666667,-9.41666667 -35.66666667,-9.33333333 -35.58333333,-9.33333333 -35.58333333,-9.25 -35.58333333,-9.16666667 -35.5,-9.16666667 -35.41666667,-9.16666667 -35.41666667,-9.08333333 -35.5,-9.08333333 -35.5,-9.0 -35.41666667,-9.0 -35.41666667,-8.91666667 -35.41666667,-8.83333333 -35.41666667,-8.75 -35.41666667,-8.66666667 -35.41666667,-8.58333333 -35.41666667,-8.5 -35.33333333,-8.5 -35.33333333,-8.41666667 -35.25,-8.41666667 -35.16666667,-8.41666667 -35.16666667,-8.33333333 -35.08333333,-8.33333333 -35.0,-8.33333333 -34.91666667,-8.33333333 -34.91666667,-8.41666667 -34.91666667,-8.5 -35.0,-8.5 -35.0,-8.58333333 -35.0,-8.66666667 -35.0,-8.75 -35.08333333,-8.75 -35.08333333,-8.83333333 -35.08333333,-8.91666667 -35.08333333,-9.0 -35.16666667,-9.0</coordinates></LinearRing></outerBoundaryIs></Polygon><Polygon><outerBoundaryIs><LinearRing><coordinates>-52.58333333,-9.0 -52.5,-9.0 -52.41666667,-9.0 -52.33333333,-9.0 -52.33333333,-9.08333333 -52.41666667,-9.08333333 -52.5,-9.08333333 -52.58333333,-9.08333333 -52.58333333,-9.0</coordinates></LinearRing></outerBoundaryIs></Polygon><Polygon><outerBoundaryIs><LinearRing><coordinates>-56.16666667,-9.0 -56.08333333,-9.0 -56.08333333,-8.91666667 -56.08333333,-8.83333333 -56.0,-8.83333333 -56.0,-8.91666667 -56,-9 -56.0,-9.08333333 -56.08333333,-9.08333333 -56.16666667,-9.08333333 -56.16666667,-9.0</coordinates></LinearRing></outerBoundaryIs></Polygon><Polygon><outerBoundaryIs><LinearRing><coordinates>-50.16666667,-8.91666667 -50.08333333,-8.91666667 -50.08333333,-9.0 -50.16666667,-9.0 -50.16666667,-8.91666667</coordinates></LinearRing></outerBoundaryIs></Polygon><Polygon><outerBoundaryIs><LinearRing><coordinates>-49.91666667,-8.91666667 -49.83333333,-8.91666667 -49.75,-8.91666667 -49.66666667,-8.91666667 -49.66666667,-9.0 -49.75,-9.0 -49.83333333,-9.0 -49.91666667,-9.0 -49.91666667,-8.91666667</coordinates></LinearRing></outerBoundaryIs></Polygon><Polygon><outerBoundaryIs><LinearRing><coordinates>-52.0,-8.91666667 -51.91666667,-8.91666667 -51.91666667,-9.0 -52,-9 -52.0,-8.91666667</coordinates></LinearRing></outerBoundaryIs></Polygon><Polygon><outerBoundaryIs><LinearRing><coordinates>-50.33333333,-8.91666667 -50.25,-8.91666667 -50.25,-9.0 -50.33333333,-9.0 -50.33333333,-8.91666667</coordinates></LinearRing></outerBoundaryIs></Polygon><Polygon><outerBoundaryIs><LinearRing><coordinates>-52.08333333,-8.91666667 -52.08333333,-9.0 -52.16666667,-9.0 -52.16666667,-8.91666667 -52.16666667,-8.83333333 -52.08333333,-8.83333333 -52.0,-8.83333333 -52.0,-8.91666667 -52.08333333,-8.91666667</coordinates></LinearRing></outerBoundaryIs></Polygon><Polygon><outerBoundaryIs><LinearRing><coordinates>-67.25,-8.91666667 -67.25,-9.0 -67.33333333,-9.0 -67.33333333,-8.91666667 -67.33333333,-8.83333333 -67.25,-8.83333333 -67.25,-8.91666667</coordinates></LinearRing></outerBoundaryIs></Polygon><Polygon><outerBoundaryIs><LinearRing><coordinates>-52.25,-8.91666667 -52.25,-9.0 -52.33333333,-9.0 -52.33333333,-8.91666667 -52.33333333,-8.83333333 -52.25,-8.83333333 -52.25,-8.91666667</coordinates></LinearRing></outerBoundaryIs></Polygon><Polygon><outerBoundaryIs><LinearRing><coordinates>-56.58333333,-7.83333333 -56.5,-7.83333333 -56.5,-7.91666667 -56.58333333,-7.91666667 -56.66666667,-7.91666667 -56.66666667,-7.83333333 -56.58333333,-7.83333333</coordinates></LinearRing></outerBoundaryIs></Polygon><Polygon><outerBoundaryIs><LinearRing><coordinates>-56.5,-7.75 -56.41666667,-7.75 -56.41666667,-7.83333333 -56.5,-7.83333333 -56.5,-7.75</coordinates></LinearRing></outerBoundaryIs></Polygon><Polygon><outerBoundaryIs><LinearRing><coordinates>-49.83333333,-7.66666667 -49.83333333,-7.75 -49.91666667,-7.75 -49.91666667,-7.66666667 -49.91666667,-7.58333333 -49.83333333,-7.58333333 -49.83333333,-7.66666667</coordinates></LinearRing></outerBoundaryIs></Polygon><Polygon><outerBoundaryIs><LinearRing><coordinates>-56.33333333,-7.66666667 -56.33333333,-7.75 -56.41666667,-7.75 -56.41666667,-7.66666667 -56.41666667,-7.58333333 -56.41666667,-7.5 -56.33333333,-7.5 -56.33333333,-7.58333333 -56.33333333,-7.66666667</coordinates></LinearRing></outerBoundaryIs></Polygon><Polygon><outerBoundaryIs><LinearRing><coordinates>-71.33333333,-7.58333333 -71.25,-7.58333333 -71.25,-7.66666667 -71.33333333,-7.66666667 -71.33333333,-7.58333333</coordinates></LinearRing></outerBoundaryIs></Polygon><Polygon><outerBoundaryIs><LinearRing><coordinates>-55.33333333,-7.5 -55.25,-7.5 -55.25,-7.58333333 -55.33333333,-7.58333333 -55.33333333,-7.5</coordinates></LinearRing></outerBoundaryIs></Polygon><Polygon><outerBoundaryIs><LinearRing><coordinates>-59.83333333,-8.16666667 -59.75,-8.16666667 -59.75,-8.25 -59.83333333,-8.25 -59.83333333,-8.16666667</coordinates></LinearRing></outerBoundaryIs></Polygon><Polygon><outerBoundaryIs><LinearRing><coordinates>-72.66666667,-8.33333333 -72.66666667,-8.41666667 -72.75,-8.41666667 -72.75,-8.33333333 -72.83333333,-8.33333333 -72.83333333,-8.25 -72.91666667,-8.25 -72.91666667,-8.16666667 -72.91666667,-8.08333333 -72.83333333,-8.08333333 -72.83333333,-8.0 -72.75,-8.0 -72.66666667,-8.0 -72.58333333,-8.0 -72.58333333,-8.08333333 -72.5,-8.08333333 -72.5,-8.16666667 -72.5,-8.25 -72.5,-8.33333333 -72.58333333,-8.33333333 -72.66666667,-8.33333333</coordinates></LinearRing></outerBoundaryIs></Polygon><Polygon><outerBoundaryIs><LinearRing><coordinates>-67.16666667,-8.25 -67.16666667,-8.33333333 -67.25,-8.33333333 -67.25,-8.25 -67.33333333,-8.25 -67.33333333,-8.16666667 -67.25,-8.16666667 -67.16666667,-8.16666667 -67.16666667,-8.08333333 -67.08333333,-8.08333333 -67.08333333,-8.16666667 -67.08333333,-8.25 -67.16666667,-8.25</coordinates></LinearRing></outerBoundaryIs></Polygon><Polygon><outerBoundaryIs><LinearRing><coordinates>-77.08333333,-7.16666667 -77.0,-7.16666667 -77.0,-7.25 -77.08333333,-7.25 -77.08333333,-7.16666667</coordinates></LinearRing></outerBoundaryIs></Polygon><Polygon><outerBoundaryIs><LinearRing><coordinates>-49.41666667,-7.16666667 -49.33333333,-7.16666667 -49.33333333,-7.25 -49.41666667,-7.25 -49.41666667,-7.16666667</coordinates></LinearRing></outerBoundaryIs></Polygon><Polygon><outerBoundaryIs><LinearRing><coordinates>-55.91666667,-7.16666667 -55.83333333,-7.16666667 -55.83333333,-7.25 -55.91666667,-7.25 -55.91666667,-7.16666667</coordinates></LinearRing></outerBoundaryIs></Polygon><Polygon><outerBoundaryIs><LinearRing><coordinates>-52.25,-7.16666667 -52.25,-7.25 -52.33333333,-7.25 -52.33333333,-7.16666667 -52.33333333,-7.08333333 -52.25,-7.08333333 -52.25,-7.16666667</coordinates></LinearRing></outerBoundaryIs></Polygon><Polygon><outerBoundaryIs><LinearRing><coordinates>-51.91666667,-7.08333333 -51.83333333,-7.08333333 -51.83333333,-7.16666667 -51.91666667,-7.16666667 -51.91666667,-7.08333333</coordinates></LinearRing></outerBoundaryIs></Polygon><Polygon><outerBoundaryIs><LinearRing><coordinates>-55.83333333,-7.08333333 -55.75,-7.08333333 -55.75,-7.16666667 -55.83333333,-7.16666667 -55.83333333,-7.08333333</coordinates></LinearRing></outerBoundaryIs></Polygon><Polygon><outerBoundaryIs><LinearRing><coordinates>-52.0,-6.91666667 -51.91666667,-6.91666667 -51.91666667,-7.0 -52,-7 -52.08333333,-7.0 -52.16666667,-7.0 -52.16666667,-6.91666667 -52.08333333,-6.91666667 -52.0,-6.91666667</coordinates></LinearRing></outerBoundaryIs></Polygon><Polygon><outerBoundaryIs><LinearRing><coordinates>-49.25,-6.91666667 -49.16666667,-6.91666667 -49.16666667,-7.0 -49.25,-7.0 -49.25,-6.91666667</coordinates></LinearRing></outerBoundaryIs></Polygon><Polygon><outerBoundaryIs><LinearRing><coordinates>-50.08333333,-6.5 -50.0,-6.5 -50.0,-6.58333333 -50.08333333,-6.58333333 -50.08333333,-6.5</coordinates></LinearRing></outerBoundaryIs></Polygon><Polygon><outerBoundaryIs><LinearRing><coordinates>-50.0,-6.83333333 -50.0,-6.91666667 -50.08333333,-6.91666667 -50.08333333,-6.83333333 -50.16666667,-6.83333333 -50.16666667,-6.75 -50.25,-6.75 -50.25,-6.83333333 -50.33333333,-6.83333333 -50.33333333,-6.75 -50.33333333,-6.66666667 -50.25,-6.66666667 -50.25,-6.58333333 -50.16666667,-6.58333333 -50.08333333,-6.58333333 -50.08333333,-6.66666667 -50.0,-6.66666667 -50.0,-6.75 -50.0,-6.83333333</coordinates></LinearRing></outerBoundaryIs></Polygon><Polygon><outerBoundaryIs><LinearRing><coordinates>-51.08333333,-6.75 -51.0,-6.75 -51.0,-6.83333333 -51.08333333,-6.83333333 -51.08333333,-6.75</coordinates></LinearRing></outerBoundaryIs></Polygon><Polygon><outerBoundaryIs><LinearRing><coordinates>-50.41666667,-6.91666667 -50.41666667,-7.0 -50.5,-7.0 -50.5,-6.91666667 -50.5,-6.83333333 -50.58333333,-6.83333333 -50.58333333,-6.75 -50.58333333,-6.66666667 -50.5,-6.66666667 -50.41666667,-6.66666667 -50.41666667,-6.75 -50.41666667,-6.83333333 -50.33333333,-6.83333333 -50.33333333,-6.91666667 -50.41666667,-6.91666667</coordinates></LinearRing></outerBoundaryIs></Polygon><Polygon><outerBoundaryIs><LinearRing><coordinates>-56.5,-7.33333333 -56.5,-7.41666667 -56.58333333,-7.41666667 -56.58333333,-7.33333333 -56.58333333,-7.25 -56.5,-7.25 -56.5,-7.33333333</coordinates></LinearRing></outerBoundaryIs></Polygon><Polygon><outerBoundaryIs><LinearRing><coordinates>-68.5,-7.41666667 -68.41666667,-7.41666667 -68.41666667,-7.5 -68.5,-7.5 -68.5,-7.41666667</coordinates></LinearRing></outerBoundaryIs></Polygon><Polygon><outerBoundaryIs><LinearRing><coordinates>-77.0,-7.25 -76.91666667,-7.25 -76.91666667,-7.33333333 -77.0,-7.33333333 -77.0,-7.25</coordinates></LinearRing></outerBoundaryIs></Polygon><Polygon><outerBoundaryIs><LinearRing><coordinates>-50.91666667,-7.25 -50.83333333,-7.25 -50.75,-7.25 -50.75,-7.33333333 -50.83333333,-7.33333333 -50.91666667,-7.33333333 -50.91666667,-7.25</coordinates></LinearRing></outerBoundaryIs></Polygon><Polygon><outerBoundaryIs><LinearRing><coordinates>-47.58333333,-5.83333333 -47.5,-5.83333333 -47.5,-5.91666667 -47.58333333,-5.91666667 -47.58333333,-5.83333333</coordinates></LinearRing></outerBoundaryIs></Polygon><Polygon><outerBoundaryIs><LinearRing><coordinates>-47.5,-5.75 -47.41666667,-5.75 -47.33333333,-5.75 -47.33333333,-5.83333333 -47.41666667,-5.83333333 -47.5,-5.83333333 -47.5,-5.75</coordinates></LinearRing></outerBoundaryIs></Polygon><Polygon><outerBoundaryIs><LinearRing><coordinates>-53.16666667,-5.75 -53.08333333,-5.75 -53.08333333,-5.83333333 -53.16666667,-5.83333333 -53.16666667,-5.75</coordinates></LinearRing></outerBoundaryIs></Polygon><Polygon><outerBoundaryIs><LinearRing><coordinates>-42.33333333,-5.58333333 -42.25,-5.58333333 -42.25,-5.66666667 -42.33333333,-5.66666667 -42.33333333,-5.58333333</coordinates></LinearRing></outerBoundaryIs></Polygon><Polygon><outerBoundaryIs><LinearRing><coordinates>-53.75,-5.58333333 -53.66666667,-5.58333333 -53.66666667,-5.66666667 -53.75,-5.66666667 -53.75,-5.58333333</coordinates></LinearRing></outerBoundaryIs></Polygon><Polygon><outerBoundaryIs><LinearRing><coordinates>-42.41666667,-5.25 -42.33333333,-5.25 -42.33333333,-5.33333333 -42.41666667,-5.33333333 -42.5,-5.33333333 -42.5,-5.25 -42.41666667,-5.25</coordinates></LinearRing></outerBoundaryIs></Polygon><Polygon><outerBoundaryIs><LinearRing><coordinates>-45.08333333,-5.25 -45.0,-5.25 -45.0,-5.33333333 -45.08333333,-5.33333333 -45.08333333,-5.25</coordinates></LinearRing></outerBoundaryIs></Polygon><Polygon><outerBoundaryIs><LinearRing><coordinates>-44.5,-5.25 -44.41666667,-5.25 -44.41666667,-5.33333333 -44.5,-5.33333333 -44.58333333,-5.33333333 -44.58333333,-5.25 -44.58333333,-5.16666667 -44.5,-5.16666667 -44.5,-5.25</coordinates></LinearRing></outerBoundaryIs></Polygon><Polygon><outerBoundaryIs><LinearRing><coordinates>-44.75,-5.16666667 -44.66666667,-5.16666667 -44.66666667,-5.25 -44.75,-5.25 -44.83333333,-5.25 -44.83333333,-5.16666667 -44.75,-5.16666667</coordinates></LinearRing></outerBoundaryIs></Polygon><Polygon><outerBoundaryIs><LinearRing><coordinates>-44.91666667,-5.08333333 -44.83333333,-5.08333333 -44.83333333,-5.16666667 -44.91666667,-5.16666667 -45.0,-5.16666667 -45.08333333,-5.16666667 -45.08333333,-5.08333333 -45.08333333,-5.0 -45,-5 -44.91666667,-5.0 -44.91666667,-5.08333333</coordinates></LinearRing></outerBoundaryIs></Polygon><Polygon><outerBoundaryIs><LinearRing><coordinates>-42.33333333,-5.5 -42.33333333,-5.58333333 -42.41666667,-5.58333333 -42.5,-5.58333333 -42.58333333,-5.58333333 -42.58333333,-5.5 -42.58333333,-5.41666667 -42.66666667,-5.41666667 -42.75,-5.41666667 -42.83333333,-5.41666667 -42.83333333,-5.5 -42.91666667,-5.5 -42.91666667,-5.58333333 -43.0,-5.58333333 -43.0,-5.66666667 -43.08333333,-5.66666667 -43.16666667,-5.66666667 -43.16666667,-5.58333333 -43.08333333,-5.58333333 -43.08333333,-5.5 -43.08333333,-5.41666667 -43.08333333,-5.33333333 -43.0,-5.33333333 -42.91666667,-5.33333333 -42.91666667,-5.25 -43.0,-5.25 -43.0,-5.16666667 -43.0,-5.08333333 -42.91666667,-5.08333333 -42.91666667,-5.16666667 -42.83333333,-5.16666667 -42.75,-5.16666667 -42.66666667,-5.16666667 -42.58333333,-5.16666667 -42.58333333,-5.25 -42.58333333,-5.33333333 -42.5,-5.33333333 -42.5,-5.41666667 -42.41666667,-5.41666667 -42.33333333,-5.41666667 -42.33333333,-5.5</coordinates></LinearRing></outerBoundaryIs></Polygon><Polygon><outerBoundaryIs><LinearRing><coordinates>-53.66666667,-5.5 -53.58333333,-5.5 -53.58333333,-5.58333333 -53.66666667,-5.58333333 -53.66666667,-5.5</coordinates></LinearRing></outerBoundaryIs></Polygon><Polygon><outerBoundaryIs><LinearRing><coordinates>-38.0,-4.25 -37.91666667,-4.25 -37.91666667,-4.33333333 -38.0,-4.33333333 -38.0,-4.25</coordinates></LinearRing></outerBoundaryIs></Polygon><Polygon><outerBoundaryIs><LinearRing><coordinates>-52.66666667,-4.0 -52.58333333,-4.0 -52.58333333,-4.08333333 -52.66666667,-4.08333333 -52.66666667,-4.0</coordinates></LinearRing></outerBoundaryIs></Polygon><Polygon><outerBoundaryIs><LinearRing><coordinates>-52.66666667,-4.16666667 -52.58333333,-4.16666667 -52.58333333,-4.25 -52.66666667,-4.25 -52.66666667,-4.16666667</coordinates></LinearRing></outerBoundaryIs></Polygon><Polygon><outerBoundaryIs><LinearRing><coordinates>-37.75,-4.41666667 -37.66666667,-4.41666667 -37.66666667,-4.5 -37.75,-4.5 -37.83333333,-4.5 -37.83333333,-4.41666667 -37.91666667,-4.41666667 -37.91666667,-4.33333333 -37.83333333,-4.33333333 -37.75,-4.33333333 -37.75,-4.41666667</coordinates></LinearRing></outerBoundaryIs></Polygon><Polygon><outerBoundaryIs><LinearRing><coordinates>-52.66666667,-4.58333333 -52.66666667,-4.66666667 -52.75,-4.66666667 -52.75,-4.58333333 -52.75,-4.5 -52.66666667,-4.5 -52.66666667,-4.58333333</coordinates></LinearRing></outerBoundaryIs></Polygon><Polygon><outerBoundaryIs><LinearRing><coordinates>-52.66666667,-4.33333333 -52.66666667,-4.41666667 -52.75,-4.41666667 -52.75,-4.33333333 -52.75,-4.25 -52.66666667,-4.25 -52.66666667,-4.33333333</coordinates></LinearRing></outerBoundaryIs></Polygon><Polygon><outerBoundaryIs><LinearRing><coordinates>-45.58333333,-4.83333333 -45.5,-4.83333333 -45.5,-4.91666667 -45.58333333,-4.91666667 -45.58333333,-4.83333333</coordinates></LinearRing></outerBoundaryIs></Polygon><Polygon><outerBoundaryIs><LinearRing><coordinates>-53.16666667,-6.08333333 -53.08333333,-6.08333333 -53.08333333,-6.0 -53.08333333,-5.91666667 -53.08333333,-5.83333333 -53.0,-5.83333333 -53.0,-5.91666667 -52.91666667,-5.91666667 -52.91666667,-5.83333333 -52.83333333,-5.83333333 -52.83333333,-5.75 -52.75,-5.75 -52.66666667,-5.75 -52.66666667,-5.66666667 -52.58333333,-5.66666667 -52.5,-5.66666667 -52.5,-5.75 -52.41666667,-5.75 -52.41666667,-5.83333333 -52.33333333,-5.83333333 -52.33333333,-5.91666667 -52.33333333,-6.0 -52.25,-6.0 -52.16666667,-6.0 -52.08333333,-6.0 -52.08333333,-6.08333333 -52.16666667,-6.08333333 -52.25,-6.08333333 -52.25,-6.16666667 -52.25,-6.25 -52.16666667,-6.25 -52.16666667,-6.33333333 -52.08333333,-6.33333333 -52.08333333,-6.25 -52.0,-6.25 -52.0,-6.33333333 -52.0,-6.41666667 -52.0,-6.5 -52.0,-6.58333333 -51.91666667,-6.58333333 -51.83333333,-6.58333333 -51.75,-6.58333333 -51.75,-6.66666667 -51.75,-6.75 -51.66666667,-6.75 -51.66666667,-6.66666667 -51.58333333,-6.66666667 -51.5,-6.66666667 -51.5,-6.58333333 -51.41666667,-6.58333333 -51.41666667,-6.5 -51.33333333,-6.5 -51.25,-6.5 -51.25,-6.58333333 -51.16666667,-6.58333333 -51.16666667,-6.66666667 -51.25,-6.66666667 -51.33333333,-6.66666667 -51.33333333,-6.75 -51.33333333,-6.83333333 -51.25,-6.83333333 -51.16666667,-6.83333333 -51.08333333,-6.83333333 -51.08333333,-6.91666667 -51.16666667,-6.91666667 -51.16666667,-7.0 -51.25,-7.0 -51.33333333,-7.0 -51.33333333,-7.08333333 -51.41666667,-7.08333333 -51.41666667,-7.16666667 -51.33333333,-7.16666667 -51.33333333,-7.25 -51.25,-7.25 -51.25,-7.33333333 -51.33333333,-7.33333333 -51.41666667,-7.33333333 -51.5,-7.33333333 -51.5,-7.25 -51.58333333,-7.25 -51.66666667,-7.25 -51.66666667,-7.33333333 -51.66666667,-7.41666667 -51.75,-7.41666667 -51.83333333,-7.41666667 -51.83333333,-7.33333333 -51.83333333,-7.25 -51.75,-7.25 -51.75,-7.16666667 -51.66666667,-7.16666667 -51.66666667,-7.08333333 -51.75,-7.08333333 -51.83333333,-7.08333333 -51.83333333,-7.0 -51.75,-7.0 -51.75,-6.91666667 -51.66666667,-6.91666667 -51.66666667,-6.83333333 -51.75,-6.83333333 -51.83333333,-6.83333333 -51.83333333,-6.75 -51.91666667,-6.75 -51.91666667,-6.66666667 -52.0,-6.66666667 -52.08333333,-6.66666667 -52.08333333,-6.58333333 -52.16666667,-6.58333333 -52.16666667,-6.66666667 -52.25,-6.66666667 -52.25,-6.58333333 -52.33333333,-6.58333333 -52.41666667,-6.58333333 -52.41666667,-6.5 -52.5,-6.5 -52.58333333,-6.5 -52.66666667,-6.5 -52.66666667,-6.58333333 -52.75,-6.58333333 -52.83333333,-6.58333333 -52.83333333,-6.5 -52.91666667,-6.5 -52.91666667,-6.41666667 -52.83333333,-6.41666667 -52.75,-6.41666667 -52.75,-6.33333333 -52.75,-6.25 -52.75,-6.16666667 -52.75,-6.08333333 -52.83333333,-6.08333333 -52.83333333,-6.0 -52.91666667,-6.0 -52.91666667,-6.08333333 -52.91666667,-6.16666667 -53.0,-6.16666667 -53.08333333,-6.16666667 -53.16666667,-6.16666667 -53.16666667,-6.08333333</coordinates></LinearRing></outerBoundaryIs><innerBoundaryIs><LinearRing><coordinates>-52.83333333,-6.0 -52.75,-6.0 -52.75,-5.91666667 -52.83333333,-5.91666667 -52.83333333,-6.0</coordinates></LinearRing></innerBoundaryIs></Polygon><Polygon><outerBoundaryIs><LinearRing><coordinates>-51.66666667,-6.25 -51.66666667,-6.33333333 -51.75,-6.33333333 -51.83333333,-6.33333333 -51.83333333,-6.25 -51.83333333,-6.16666667 -51.83333333,-6.08333333 -51.91666667,-6.08333333 -51.91666667,-6.0 -51.83333333,-6.0 -51.75,-6.0 -51.75,-6.08333333 -51.75,-6.16666667 -51.66666667,-6.16666667 -51.58333333,-6.16666667 -51.58333333,-6.25 -51.66666667,-6.25</coordinates></LinearRing></outerBoundaryIs></Polygon><Polygon><outerBoundaryIs><LinearRing><coordinates>-50.0,-7.41666667 -50.0,-7.5 -50.08333333,-7.5 -50.08333333,-7.41666667 -50.16666667,-7.41666667 -50.25,-7.41666667 -50.25,-7.33333333 -50.16666667,-7.33333333 -50.16666667,-7.25 -50.08333333,-7.25 -50.08333333,-7.16666667 -50.08333333,-7.08333333 -50.16666667,-7.08333333 -50.25,-7.08333333 -50.25,-7.0 -50.25,-6.91666667 -50.16666667,-6.91666667 -50.08333333,-6.91666667 -50.08333333,-7.0 -50,-7 -50.0,-7.08333333 -49.91666667,-7.08333333 -49.91666667,-7.0 -49.83333333,-7.0 -49.83333333,-6.91666667 -49.75,-6.91666667 -49.75,-6.83333333 -49.66666667,-6.83333333 -49.66666667,-6.75 -49.66666667,-6.66666667 -49.58333333,-6.66666667 -49.5,-6.66666667 -49.5,-6.58333333 -49.5,-6.5 -49.5,-6.41666667 -49.5,-6.33333333 -49.41666667,-6.33333333 -49.41666667,-6.25 -49.5,-6.25 -49.5,-6.16666667 -49.5,-6.08333333 -49.41666667,-6.08333333 -49.33333333,-6.08333333 -49.33333333,-6.16666667 -49.33333333,-6.25 -49.33333333,-6.33333333 -49.33333333,-6.41666667 -49.33333333,-6.5 -49.33333333,-6.58333333 -49.41666667,-6.58333333 -49.41666667,-6.66666667 -49.41666667,-6.75 -49.41666667,-6.83333333 -49.41666667,-6.91666667 -49.33333333,-6.91666667 -49.33333333,-7.0 -49.41666667,-7.0 -49.41666667,-7.08333333 -49.5,-7.08333333 -49.5,-7.16666667 -49.5,-7.25 -49.41666667,-7.25 -49.41666667,-7.33333333 -49.5,-7.33333333 -49.5,-7.41666667 -49.58333333,-7.41666667 -49.58333333,-7.5 -49.58333333,-7.58333333 -49.66666667,-7.58333333 -49.66666667,-7.66666667 -49.75,-7.66666667 -49.75,-7.58333333 -49.75,-7.5 -49.66666667,-7.5 -49.66666667,-7.41666667 -49.75,-7.41666667 -49.83333333,-7.41666667 -49.83333333,-7.33333333 -49.75,-7.33333333 -49.75,-7.25 -49.83333333,-7.25 -49.83333333,-7.16666667 -49.91666667,-7.16666667 -49.91666667,-7.25 -49.91666667,-7.33333333 -50.0,-7.33333333 -50.0,-7.41666667</coordinates></LinearRing></outerBoundaryIs><innerBoundaryIs><LinearRing><coordinates>-49.66666667,-7.08333333 -49.75,-7.08333333 -49.75,-7.16666667 -49.66666667,-7.16666667 -49.66666667,-7.08333333</coordinates></LinearRing></innerBoundaryIs></Polygon><Polygon><outerBoundaryIs><LinearRing><coordinates>-34.83333333,-8.08333333 -34.83333333,-8.16666667 -34.91666667,-8.16666667 -34.91666667,-8.08333333 -34.91666667,-8.0 -34.91666667,-7.91666667 -34.91666667,-7.83333333 -35.0,-7.83333333 -35.0,-7.75 -35.0,-7.66666667 -35.0,-7.58333333 -35.08333333,-7.58333333 -35.08333333,-7.5 -35.0,-7.5 -35.0,-7.41666667 -35.0,-7.33333333 -35.0,-7.25 -35.0,-7.16666667 -35.08333333,-7.16666667 -35.08333333,-7.08333333 -35.0,-7.08333333 -35,-7 -35.0,-6.91666667 -35.08333333,-6.91666667 -35.08333333,-6.83333333 -35.08333333,-6.75 -35.08333333,-6.66666667 -35.16666667,-6.66666667 -35.16666667,-6.58333333 -35.08333333,-6.58333333 -35.08333333,-6.5 -35.16666667,-6.5 -35.16666667,-6.41666667 -35.16666667,-6.33333333 -35.16666667,-6.25 -35.16666667,-6.16666667 -35.25,-6.16666667 -35.25,-6.08333333 -35.25,-6.0 -35.33333333,-6.0 -35.33333333,-5.91666667 -35.33333333,-5.83333333 -35.41666667,-5.83333333 -35.41666667,-5.75 -35.33333333,-5.75 -35.33333333,-5.66666667 -35.41666667,-5.66666667 -35.41666667,-5.58333333 -35.33333333,-5.58333333 -35.25,-5.58333333 -35.25,-5.5 -35.16666667,-5.5 -35.16666667,-5.58333333 -35.16666667,-5.66666667 -35.16666667,-5.75 -35.16666667,-5.83333333 -35.08333333,-5.83333333 -35.08333333,-5.91666667 -35.08333333,-6.0 -35.08333333,-6.08333333 -35.08333333,-6.16666667 -35.0,-6.16666667 -35.0,-6.25 -35.0,-6.33333333 -34.91666667,-6.33333333 -34.91666667,-6.41666667 -34.91666667,-6.5 -34.91666667,-6.58333333 -34.91666667,-6.66666667 -34.91666667,-6.75 -34.91666667,-6.83333333 -34.83333333,-6.83333333 -34.83333333,-6.91666667 -34.83333333,-7.0 -34.75,-7.0 -34.75,-7.08333333 -34.75,-7.16666667 -34.75,-7.25 -34.75,-7.33333333 -34.75,-7.41666667 -34.75,-7.5 -34.75,-7.58333333 -34.75,-7.66666667 -34.75,-7.75 -34.83333333,-7.75 -34.83333333,-7.83333333 -34.75,-7.83333333 -34.75,-7.91666667 -34.75,-8.0 -34.83333333,-8.0 -34.83333333,-8.08333333</coordinates></LinearRing></outerBoundaryIs></Polygon><Polygon><outerBoundaryIs><LinearRing><coordinates>-54.91666667,-6.0 -54.83333333,-6.0 -54.83333333,-6.08333333 -54.91666667,-6.08333333 -54.91666667,-6.0</coordinates></LinearRing></outerBoundaryIs></Polygon><Polygon><outerBoundaryIs><LinearRing><coordinates>-52.0,-5.91666667 -51.91666667,-5.91666667 -51.91666667,-6.0 -52,-6 -52.0,-5.91666667</coordinates></LinearRing></outerBoundaryIs></Polygon><Polygon><outerBoundaryIs><LinearRing><coordinates>-55.0,-5.91666667 -54.91666667,-5.91666667 -54.91666667,-6.0 -55,-6 -55.0,-5.91666667</coordinates></LinearRing></outerBoundaryIs></Polygon><Polygon><outerBoundaryIs><LinearRing><coordinates>-55.75,-5.91666667 -55.66666667,-5.91666667 -55.66666667,-6.0 -55.75,-6.0 -55.83333333,-6.0 -55.83333333,-5.91666667 -55.75,-5.91666667</coordinates></LinearRing></outerBoundaryIs></Polygon><Polygon><outerBoundaryIs><LinearRing><coordinates>-64.75,-17.33333333 -64.75,-17.41666667 -64.83333333,-17.41666667 -64.83333333,-17.33333333 -64.91666667,-17.33333333 -65.0,-17.33333333 -65.0,-17.41666667 -65.08333333,-17.41666667 -65.16666667,-17.41666667 -65.16666667,-17.33333333 -65.16666667,-17.25 -65.25,-17.25 -65.33333333,-17.25 -65.41666667,-17.25 -65.41666667,-17.16666667 -65.5,-17.16666667 -65.5,-17.08333333 -65.58333333,-17.08333333 -65.66666667,-17.08333333 -65.66666667,-17.0 -65.66666667,-16.91666667 -65.75,-16.91666667 -65.75,-16.83333333 -65.83333333,-16.83333333 -65.83333333,-16.75 -65.83333333,-16.66666667 -65.91666667,-16.66666667 -65.91666667,-16.58333333 -66.0,-16.58333333 -66.0,-16.5 -66.08333333,-16.5 -66.08333333,-16.41666667 -66.16666667,-16.41666667 -66.16666667,-16.33333333 -66.25,-16.33333333 -66.25,-16.25 -66.25,-16.16666667 -66.33333333,-16.16666667 -66.33333333,-16.08333333 -66.41666667,-16.08333333 -66.41666667,-16.0 -66.41666667,-15.91666667 -66.5,-15.91666667 -66.5,-15.83333333 -66.58333333,-15.83333333 -66.58333333,-15.75 -66.66666667,-15.75 -66.66666667,-15.66666667 -66.66666667,-15.58333333 -66.75,-15.58333333 -66.75,-15.5 -66.66666667,-15.5 -66.58333333,-15.5 -66.5,-15.5 -66.5,-15.58333333 -66.41666667,-15.58333333 -66.41666667,-15.5 -66.41666667,-15.41666667 -66.41666667,-15.33333333 -66.5,-15.33333333 -66.58333333,-15.33333333 -66.58333333,-15.25 -66.66666667,-15.25 -66.66666667,-15.16666667 -66.75,-15.16666667 -66.83333333,-15.16666667 -66.83333333,-15.25 -66.91666667,-15.25 -66.91666667,-15.16666667 -67.0,-15.16666667 -67.08333333,-15.16666667 -67.08333333,-15.08333333 -67.08333333,-15.0 -67.16666667,-15.0 -67.16666667,-14.91666667 -67.16666667,-14.83333333 -67.16666667,-14.75 -67.25,-14.75 -67.25,-14.66666667 -67.33333333,-14.66666667 -67.33333333,-14.58333333 -67.41666667,-14.58333333 -67.41666667,-14.66666667 -67.5,-14.66666667 -67.58333333,-14.66666667 -67.58333333,-14.75 -67.58333333,-14.83333333 -67.66666667,-14.83333333 -67.66666667,-14.75 -67.66666667,-14.66666667 -67.75,-14.66666667 -67.75,-14.58333333 -67.75,-14.5 -67.66666667,-14.5 -67.66666667,-14.58333333 -67.58333333,-14.58333333 -67.58333333,-14.5 -67.58333333,-14.41666667 -67.66666667,-14.41666667 -67.66666667,-14.33333333 -67.75,-14.33333333 -67.75,-14.25 -67.75,-14.16666667 -67.83333333,-14.16666667 -67.83333333,-14.08333333 -67.91666667,-14.08333333 -68.0,-14.08333333 -68,-14 -68.0,-13.91666667 -68.08333333,-13.91666667 -68.08333333,-13.83333333 -68.16666667,-13.83333333 -68.16666667,-13.75 -68.25,-13.75 -68.33333333,-13.75 -68.33333333,-13.66666667 -68.25,-13.66666667 -68.25,-13.58333333 -68.25,-13.5 -68.25,-13.41666667 -68.33333333,-13.41666667 -68.33333333,-13.5 -68.41666667,-13.5 -68.41666667,-13.41666667 -68.5,-13.41666667 -68.5,-13.33333333 -68.5,-13.25 -68.41666667,-13.25 -68.41666667,-13.33333333 -68.33333333,-13.33333333 -68.25,-13.33333333 -68.25,-13.25 -68.16666667,-13.25 -68.08333333,-13.25 -68.08333333,-13.16666667 -68.0,-13.16666667 -67.91666667,-13.16666667 -67.91666667,-13.08333333 -67.83333333,-13.08333333 -67.83333333,-13.0 -67.83333333,-12.91666667 -67.75,-12.91666667 -67.66666667,-12.91666667 -67.66666667,-12.83333333 -67.58333333,-12.83333333 -67.5,-12.83333333 -67.5,-12.75 -67.58333333,-12.75 -67.58333333,-12.66666667 -67.58333333,-12.58333333 -67.66666667,-12.58333333 -67.66666667,-12.5 -67.58333333,-12.5 -67.58333333,-12.41666667 -67.5,-12.41666667 -67.41666667,-12.41666667 -67.41666667,-12.5 -67.33333333,-12.5 -67.33333333,-12.41666667 -67.25,-12.41666667 -67.25,-12.5 -67.16666667,-12.5 -67.16666667,-12.41666667 -67.08333333,-12.41666667 -67.0,-12.41666667 -67.0,-12.33333333 -66.91666667,-12.33333333 -66.91666667,-12.25 -66.91666667,-12.16666667 -67.0,-12.16666667 -67.08333333,-12.16666667 -67.08333333,-12.08333333 -67.08333333,-12.0 -67.16666667,-12.0 -67.16666667,-11.91666667 -67.16666667,-11.83333333 -67.16666667,-11.75 -67.25,-11.75 -67.25,-11.66666667 -67.25,-11.58333333 -67.33333333,-11.58333333 -67.41666667,-11.58333333 -67.41666667,-11.5 -67.41666667,-11.41666667 -67.33333333,-11.41666667 -67.33333333,-11.33333333 -67.33333333,-11.25 -67.33333333,-11.16666667 -67.33333333,-11.08333333 -67.41666667,-11.08333333 -67.41666667,-11.16666667 -67.5,-11.16666667 -67.5,-11.08333333 -67.5,-11.0 -67.5,-10.91666667 -67.5,-10.83333333 -67.5,-10.75 -67.58333333,-10.75 -67.66666667,-10.75 -67.75,-10.75 -67.83333333,-10.75 -67.83333333,-10.66666667 -67.91666667,-10.66666667 -68.0,-10.66666667 -68.0,-10.58333333 -68.0,-10.5 -68.08333333,-10.5 -68.08333333,-10.41666667 -68.08333333,-10.33333333 -68.16666667,-10.33333333 -68.16666667,-10.25 -68.25,-10.25 -68.25,-10.16666667 -68.33333333,-10.16666667 -68.33333333,-10.08333333 -68.33333333,-10.0 -68.33333333,-9.91666667 -68.33333333,-9.83333333 -68.25,-9.83333333 -68.25,-9.75 -68.25,-9.66666667 -68.16666667,-9.66666667 -68.16666667,-9.58333333 -68.08333333,-9.58333333 -68.0,-9.58333333 -68.0,-9.5 -67.91666667,-9.5 -67.83333333,-9.5 -67.83333333,-9.41666667 -67.75,-9.41666667 -67.66666667,-9.41666667 -67.66666667,-9.33333333 -67.58333333,-9.33333333 -67.58333333,-9.25 -67.5,-9.25 -67.5,-9.16666667 -67.5,-9.08333333 -67.41666667,-9.08333333 -67.33333333,-9.08333333 -67.25,-9.08333333 -67.25,-9.16666667 -67.16666667,-9.16666667 -67.16666667,-9.25 -67.16666667,-9.33333333 -67.08333333,-9.33333333 -67.08333333,-9.41666667 -67.0,-9.41666667 -67.0,-9.5 -66.91666667,-9.5 -66.91666667,-9.41666667 -66.83333333,-9.41666667 -66.75,-9.41666667 -66.75,-9.5 -66.75,-9.58333333 -66.75,-9.66666667 -66.83333333,-9.66666667 -66.83333333,-9.75 -66.83333333,-9.83333333 -66.83333333,-9.91666667 -66.83333333,-10.0 -66.75,-10.0 -66.75,-10.08333333 -66.75,-10.16666667 -66.83333333,-10.16666667 -66.83333333,-10.25 -66.75,-10.25 -66.66666667,-10.25 -66.66666667,-10.33333333 -66.66666667,-10.41666667 -66.66666667,-10.5 -66.66666667,-10.58333333 -66.58333333,-10.58333333 -66.5,-10.58333333 -66.5,-10.66666667 -66.41666667,-10.66666667 -66.33333333,-10.66666667 -66.25,-10.66666667 -66.16666667,-10.66666667 -66.16666667,-10.58333333 -66.16666667,-10.5 -66.08333333,-10.5 -66.0,-10.5 -66.0,-10.41666667 -65.91666667,-10.41666667 -65.91666667,-10.33333333 -65.83333333,-10.33333333 -65.83333333,-10.25 -65.75,-10.25 -65.75,-10.16666667 -65.75,-10.08333333 -65.75,-10.0 -65.75,-9.91666667 -65.75,-9.83333333 -65.66666667,-9.83333333 -65.66666667,-9.75 -65.58333333,-9.75 -65.58333333,-9.66666667 -65.5,-9.66666667 -65.5,-9.58333333 -65.41666667,-9.58333333 -65.41666667,-9.5 -65.33333333,-9.5 -65.33333333,-9.41666667 -65.25,-9.41666667 -65.16666667,-9.41666667 -65.08333333,-9.41666667 -65.08333333,-9.33333333 -65.0,-9.33333333 -64.91666667,-9.33333333 -64.91666667,-9.25 -64.83333333,-9.25 -64.75,-9.25 -64.75,-9.16666667 -64.66666667,-9.16666667 -64.58333333,-9.16666667 -64.58333333,-9.08333333 -64.5,-9.08333333 -64.5,-9.16666667 -64.41666667,-9.16666667 -64.41666667,-9.25 -64.41666667,-9.33333333 -64.5,-9.33333333 -64.5,-9.41666667 -64.58333333,-9.41666667 -64.58333333,-9.5 -64.58333333,-9.58333333 -64.5,-9.58333333 -64.5,-9.66666667 -64.58333333,-9.66666667 -64.58333333,-9.75 -64.66666667,-9.75 -64.66666667,-9.83333333 -64.75,-9.83333333 -64.75,-9.91666667 -64.75,-10.0 -64.75,-10.08333333 -64.83333333,-10.08333333 -64.83333333,-10.16666667 -64.83333333,-10.25 -64.91666667,-10.25 -64.91666667,-10.33333333 -64.83333333,-10.33333333 -64.83333333,-10.41666667 -64.91666667,-10.41666667 -64.91666667,-10.5 -64.83333333,-10.5 -64.83333333,-10.58333333 -64.91666667,-10.58333333 -64.91666667,-10.66666667 -64.83333333,-10.66666667 -64.75,-10.66666667 -64.66666667,-10.66666667 -64.58333333,-10.66666667 -64.58333333,-10.75 -64.5,-10.75 -64.5,-10.83333333 -64.58333333,-10.83333333 -64.66666667,-10.83333333 -64.75,-10.83333333 -64.83333333,-10.83333333 -64.91666667,-10.83333333 -64.91666667,-10.91666667 -64.83333333,-10.91666667 -64.75,-10.91666667 -64.75,-11.0 -64.66666667,-11.0 -64.66666667,-11.08333333 -64.58333333,-11.08333333 -64.5,-11.08333333 -64.5,-11.16666667 -64.41666667,-11.16666667 -64.33333333,-11.16666667 -64.33333333,-11.25 -64.41666667,-11.25 -64.41666667,-11.33333333 -64.5,-11.33333333 -64.5,-11.41666667 -64.41666667,-11.41666667 -64.33333333,-11.41666667 -64.33333333,-11.5 -64.33333333,-11.58333333 -64.41666667,-11.58333333 -64.5,-11.58333333 -64.58333333,-11.58333333 -64.58333333,-11.66666667 -64.5,-11.66666667 -64.5,-11.75 -64.5,-11.83333333 -64.41666667,-11.83333333 -64.41666667,-11.91666667 -64.33333333,-11.91666667 -64.25,-11.91666667 -64.16666667,-11.91666667 -64.16666667,-12.0 -64.25,-12.0 -64.25,-12.08333333 -64.25,-12.16666667 -64.16666667,-12.16666667 -64.08333333,-12.16666667 -64.08333333,-12.25 -64.16666667,-12.25 -64.16666667,-12.33333333 -64.16666667,-12.41666667 -64.08333333,-12.41666667 -64.0,-12.41666667 -63.91666667,-12.41666667 -63.91666667,-12.33333333 -63.83333333,-12.33333333 -63.83333333,-12.41666667 -63.75,-12.41666667 -63.75,-12.33333333 -63.66666667,-12.33333333 -63.58333333,-12.33333333 -63.5,-12.33333333 -63.5,-12.41666667 -63.41666667,-12.41666667 -63.41666667,-12.5 -63.33333333,-12.5 -63.33333333,-12.58333333 -63.33333333,-12.66666667 -63.41666667,-12.66666667 -63.41666667,-12.75 -63.41666667,-12.83333333 -63.5,-12.83333333 -63.5,-12.91666667 -63.5,-13.0 -63.5,-13.08333333 -63.58333333,-13.08333333 -63.58333333,-13.16666667 -63.5,-13.16666667 -63.41666667,-13.16666667 -63.41666667,-13.08333333 -63.33333333,-13.08333333 -63.33333333,-13.0 -63.25,-13.0 -63.25,-12.91666667 -63.25,-12.83333333 -63.25,-12.75 -63.16666667,-12.75 -63.16666667,-12.83333333 -63.16666667,-12.91666667 -63.08333333,-12.91666667 -63.08333333,-13.0 -63,-13 -63.0,-13.08333333 -62.91666667,-13.08333333 -62.91666667,-13.16666667 -63.0,-13.16666667 -63.0,-13.25 -63.08333333,-13.25 -63.16666667,-13.25 -63.16666667,-13.16666667 -63.25,-13.16666667 -63.25,-13.25 -63.33333333,-13.25 -63.41666667,-13.25 -63.5,-13.25 -63.5,-13.33333333 -63.41666667,-13.33333333 -63.41666667,-13.41666667 -63.5,-13.41666667 -63.5,-13.5 -63.58333333,-13.5 -63.66666667,-13.5 -63.66666667,-13.58333333 -63.66666667,-13.66666667 -63.75,-13.66666667 -63.75,-13.58333333 -63.83333333,-13.58333333 -63.91666667,-13.58333333 -63.91666667,-13.66666667 -64.0,-13.66666667 -64.08333333,-13.66666667 -64.08333333,-13.58333333 -64.0,-13.58333333 -64.0,-13.5 -64.08333333,-13.5 -64.08333333,-13.41666667 -64.16666667,-13.41666667 -64.25,-13.41666667 -64.25,-13.5 -64.33333333,-13.5 -64.41666667,-13.5 -64.5,-13.5 -64.58333333,-13.5 -64.58333333,-13.41666667 -64.66666667,-13.41666667 -64.66666667,-13.5 -64.66666667,-13.58333333 -64.75,-13.58333333 -64.83333333,-13.58333333 -64.91666667,-13.58333333 -64.91666667,-13.66666667 -65.0,-13.66666667 -65.08333333,-13.66666667 -65.16666667,-13.66666667 -65.16666667,-13.75 -65.25,-13.75 -65.25,-13.83333333 -65.33333333,-13.83333333 -65.33333333,-13.91666667 -65.33333333,-14.0 -65.25,-14.0 -65.16666667,-14.0 -65.08333333,-14.0 -65.08333333,-14.08333333 -65.08333333,-14.16666667 -65.08333333,-14.25 -65.16666667,-14.25 -65.25,-14.25 -65.25,-14.33333333 -65.33333333,-14.33333333 -65.33333333,-14.25 -65.41666667,-14.25 -65.5,-14.25 -65.58333333,-14.25 -65.66666667,-14.25 -65.66666667,-14.16666667 -65.75,-14.16666667 -65.83333333,-14.16666667 -65.83333333,-14.25 -65.83333333,-14.33333333 -65.91666667,-14.33333333 -65.91666667,-14.41666667 -65.83333333,-14.41666667 -65.75,-14.41666667 -65.66666667,-14.41666667 -65.66666667,-14.5 -65.58333333,-14.5 -65.58333333,-14.58333333 -65.58333333,-14.66666667 -65.5,-14.66666667 -65.5,-14.75 -65.41666667,-14.75 -65.41666667,-14.83333333 -65.41666667,-14.91666667 -65.33333333,-14.91666667 -65.33333333,-14.83333333 -65.25,-14.83333333 -65.16666667,-14.83333333 -65.08333333,-14.83333333 -65.08333333,-14.91666667 -65.0,-14.91666667 -65.0,-14.83333333 -64.91666667,-14.83333333 -64.83333333,-14.83333333 -64.83333333,-14.91666667 -64.75,-14.91666667 -64.75,-14.83333333 -64.66666667,-14.83333333 -64.66666667,-14.75 -64.75,-14.75 -64.75,-14.66666667 -64.75,-14.58333333 -64.83333333,-14.58333333 -64.83333333,-14.5 -64.83333333,-14.41666667 -64.91666667,-14.41666667 -64.91666667,-14.33333333 -64.91666667,-14.25 -64.91666667,-14.16666667 -65.0,-14.16666667 -65.0,-14.08333333 -64.91666667,-14.08333333 -64.83333333,-14.08333333 -64.75,-14.08333333 -64.75,-14.16666667 -64.66666667,-14.16666667 -64.58333333,-14.16666667 -64.58333333,-14.25 -64.5,-14.25 -64.5,-14.33333333 -64.5,-14.41666667 -64.41666667,-14.41666667 -64.41666667,-14.5 -64.33333333,-14.5 -64.25,-14.5 -64.25,-14.58333333 -64.16666667,-14.58333333 -64.08333333,-14.58333333 -64.08333333,-14.5 -64.0,-14.5 -64.0,-14.41666667 -63.91666667,-14.41666667 -63.83333333,-14.41666667 -63.75,-14.41666667 -63.66666667,-14.41666667 -63.58333333,-14.41666667 -63.58333333,-14.5 -63.58333333,-14.58333333 -63.5,-14.58333333 -63.5,-14.5 -63.41666667,-14.5 -63.33333333,-14.5 -63.33333333,-14.58333333 -63.33333333,-14.66666667 -63.41666667,-14.66666667 -63.41666667,-14.75 -63.33333333,-14.75 -63.33333333,-14.83333333 -63.33333333,-14.91666667 -63.33333333,-15.0 -63.33333333,-15.08333333 -63.25,-15.08333333 -63.25,-15.16666667 -63.16666667,-15.16666667 -63.16666667,-15.25 -63.16666667,-15.33333333 -63.25,-15.33333333 -63.25,-15.41666667 -63.16666667,-15.41666667 -63.16666667,-15.5 -63.16666667,-15.58333333 -63.16666667,-15.66666667 -63.16666667,-15.75 -63.16666667,-15.83333333 -63.08333333,-15.83333333 -63.08333333,-15.91666667 -63.08333333,-16.0 -63.08333333,-16.08333333 -63.0,-16.08333333 -63.0,-16.16666667 -63.0,-16.25 -63.0,-16.33333333 -62.91666667,-16.33333333 -62.83333333,-16.33333333 -62.83333333,-16.41666667 -62.75,-16.41666667 -62.75,-16.5 -62.75,-16.58333333 -62.75,-16.66666667 -62.83333333,-16.66666667 -62.91666667,-16.66666667 -63.0,-16.66666667 -63.0,-16.75 -63.08333333,-16.75 -63.08333333,-16.83333333 -63.08333333,-16.91666667 -63.08333333,-17.0 -63.08333333,-17.08333333 -63.16666667,-17.08333333 -63.16666667,-17.16666667 -63.16666667,-17.25 -63.08333333,-17.25 -63.08333333,-17.33333333 -63.08333333,-17.41666667 -63.08333333,-17.5 -63.16666667,-17.5 -63.16666667,-17.58333333 -63.25,-17.58333333 -63.33333333,-17.58333333 -63.33333333,-17.66666667 -63.41666667,-17.66666667 -63.5,-17.66666667 -63.5,-17.58333333 -63.58333333,-17.58333333 -63.58333333,-17.66666667 -63.66666667,-17.66666667 -63.66666667,-17.58333333 -63.66666667,-17.5 -63.66666667,-17.41666667 -63.75,-17.41666667 -63.75,-17.33333333 -63.75,-17.25 -63.83333333,-17.25 -63.83333333,-17.33333333 -63.83333333,-17.41666667 -63.91666667,-17.41666667 -64.0,-17.41666667 -64.08333333,-17.41666667 -64.16666667,-17.41666667 -64.25,-17.41666667 -64.33333333,-17.41666667 -64.41666667,-17.41666667 -64.5,-17.41666667 -64.58333333,-17.41666667 -64.58333333,-17.33333333 -64.66666667,-17.33333333 -64.75,-17.33333333</coordinates></LinearRing></outerBoundaryIs><innerBoundaryIs><LinearRing><coordinates>-66.41666667,-15.58333333 -66.41666667,-15.66666667 -66.41666667,-15.75 -66.33333333,-15.75 -66.33333333,-15.66666667 -66.33333333,-15.58333333 -66.41666667,-15.58333333</coordinates></LinearRing></innerBoundaryIs><innerBoundaryIs><LinearRing><coordinates>-67.41666667,-14.58333333 -67.41666667,-14.5 -67.5,-14.5 -67.5,-14.58333333 -67.41666667,-14.58333333</coordinates></LinearRing></innerBoundaryIs><innerBoundaryIs><LinearRing><coordinates>-67.5,-12.83333333 -67.5,-12.91666667 -67.58333333,-12.91666667 -67.58333333,-13.0 -67.5,-13.0 -67.41666667,-13.0 -67.41666667,-13.08333333 -67.33333333,-13.08333333 -67.33333333,-13.0 -67.25,-13.0 -67.25,-12.91666667 -67.33333333,-12.91666667 -67.33333333,-12.83333333 -67.33333333,-12.75 -67.41666667,-12.75 -67.41666667,-12.83333333 -67.5,-12.83333333</coordinates></LinearRing></innerBoundaryIs><innerBoundaryIs><LinearRing><coordinates>-64.91666667,-10.25 -64.91666667,-10.16666667 -64.91666667,-10.08333333 -65.0,-10.08333333 -65.0,-10.16666667 -65.0,-10.25 -64.91666667,-10.25</coordinates></LinearRing></innerBoundaryIs><innerBoundaryIs><LinearRing><coordinates>-64.91666667,-10.66666667 -65.0,-10.66666667 -65.08333333,-10.66666667 -65.08333333,-10.75 -65.0,-10.75 -64.91666667,-10.75 -64.91666667,-10.66666667</coordinates></LinearRing></innerBoundaryIs><innerBoundaryIs><LinearRing><coordinates>-65.08333333,-10.75 -65.16666667,-10.75 -65.16666667,-10.83333333 -65.08333333,-10.83333333 -65.08333333,-10.75</coordinates></LinearRing></innerBoundaryIs><innerBoundaryIs><LinearRing><coordinates>-64.25,-12.16666667 -64.33333333,-12.16666667 -64.41666667,-12.16666667 -64.41666667,-12.25 -64.33333333,-12.25 -64.25,-12.25 -64.25,-12.16666667</coordinates></LinearRing></innerBoundaryIs><innerBoundaryIs><LinearRing><coordinates>-64.25,-13.41666667 -64.25,-13.33333333 -64.33333333,-13.33333333 -64.41666667,-13.33333333 -64.41666667,-13.41666667 -64.33333333,-13.41666667 -64.25,-13.41666667</coordinates></LinearRing></innerBoundaryIs><innerBoundaryIs><LinearRing><coordinates>-65.91666667,-14.33333333 -65.91666667,-14.25 -66.0,-14.25 -66.0,-14.33333333 -65.91666667,-14.33333333</coordinates></LinearRing></innerBoundaryIs><innerBoundaryIs><LinearRing><coordinates>-66.0,-14.25 -66.0,-14.16666667 -66.0,-14.08333333 -66.08333333,-14.08333333 -66.08333333,-14.16666667 -66.08333333,-14.25 -66.0,-14.25</coordinates></LinearRing></innerBoundaryIs><innerBoundaryIs><LinearRing><coordinates>-65.58333333,-14.66666667 -65.66666667,-14.66666667 -65.66666667,-14.75 -65.58333333,-14.75 -65.58333333,-14.66666667</coordinates></LinearRing></innerBoundaryIs><innerBoundaryIs><LinearRing><coordinates>-64.75,-14.91666667 -64.75,-15.0 -64.66666667,-15.0 -64.66666667,-14.91666667 -64.75,-14.91666667</coordinates></LinearRing></innerBoundaryIs><innerBoundaryIs><LinearRing><coordinates>-64.66666667,-14.75 -64.58333333,-14.75 -64.58333333,-14.66666667 -64.58333333,-14.58333333 -64.66666667,-14.58333333 -64.66666667,-14.66666667 -64.66666667,-14.75</coordinates></LinearRing></innerBoundaryIs><innerBoundaryIs><LinearRing><coordinates>-67.08333333,-12.91666667 -67.08333333,-13.0 -67.08333333,-13.08333333 -67.0,-13.08333333 -67,-13 -67.0,-12.91666667 -67.08333333,-12.91666667</coordinates></LinearRing></innerBoundaryIs><innerBoundaryIs><LinearRing><coordinates>-67.08333333,-13.08333333 -67.16666667,-13.08333333 -67.16666667,-13.16666667 -67.16666667,-13.25 -67.08333333,-13.25 -67.08333333,-13.16666667 -67.08333333,-13.08333333</coordinates></LinearRing></innerBoundaryIs><innerBoundaryIs><LinearRing><coordinates>-64.0,-16.16666667 -64.08333333,-16.16666667 -64.08333333,-16.25 -64.0,-16.25 -64.0,-16.16666667</coordinates></LinearRing></innerBoundaryIs><innerBoundaryIs><LinearRing><coordinates>-64.08333333,-16.16666667 -64.08333333,-16.08333333 -64.16666667,-16.08333333 -64.16666667,-16.16666667 -64.08333333,-16.16666667</coordinates></LinearRing></innerBoundaryIs><innerBoundaryIs><LinearRing><coordinates>-64.41666667,-15.66666667 -64.33333333,-15.66666667 -64.33333333,-15.58333333 -64.41666667,-15.58333333 -64.41666667,-15.66666667</coordinates></LinearRing></innerBoundaryIs><innerBoundaryIs><LinearRing><coordinates>-64.33333333,-15.66666667 -64.33333333,-15.75 -64.33333333,-15.83333333 -64.25,-15.83333333 -64.25,-15.75 -64.25,-15.66666667 -64.33333333,-15.66666667</coordinates></LinearRing></innerBoundaryIs><innerBoundaryIs><LinearRing><coordinates>-64.25,-15.83333333 -64.25,-15.91666667 -64.16666667,-15.91666667 -64.16666667,-15.83333333 -64.25,-15.83333333</coordinates></LinearRing></innerBoundaryIs><innerBoundaryIs><LinearRing><coordinates>-64.16666667,-15.91666667 -64.16666667,-16.0 -64.08333333,-16.0 -64.08333333,-15.91666667 -64.16666667,-15.91666667</coordinates></LinearRing></innerBoundaryIs><innerBoundaryIs><LinearRing><coordinates>-65.83333333,-14.91666667 -65.75,-14.91666667 -65.75,-14.83333333 -65.83333333,-14.83333333 -65.83333333,-14.91666667</coordinates></LinearRing></innerBoundaryIs><innerBoundaryIs><LinearRing><coordinates>-65.83333333,-14.83333333 -65.83333333,-14.75 -65.91666667,-14.75 -65.91666667,-14.83333333 -65.83333333,-14.83333333</coordinates></LinearRing></innerBoundaryIs><innerBoundaryIs><LinearRing><coordinates>-65.83333333,-14.75 -65.75,-14.75 -65.75,-14.66666667 -65.83333333,-14.66666667 -65.83333333,-14.75</coordinates></LinearRing></innerBoundaryIs><innerBoundaryIs><LinearRing><coordinates>-63.66666667,-12.91666667 -63.66666667,-13.0 -63.58333333,-13.0 -63.58333333,-12.91666667 -63.66666667,-12.91666667</coordinates></LinearRing></innerBoundaryIs><innerBoundaryIs><LinearRing><coordinates>-63.75,-17.0 -63.66666667,-17.0 -63.66666667,-16.91666667 -63.75,-16.91666667 -63.75,-17.0</coordinates></LinearRing></innerBoundaryIs><innerBoundaryIs><LinearRing><coordinates>-64.33333333,-12.33333333 -64.41666667,-12.33333333 -64.41666667,-12.41666667 -64.33333333,-12.41666667 -64.25,-12.41666667 -64.25,-12.33333333 -64.33333333,-12.33333333</coordinates></LinearRing></innerBoundaryIs><innerBoundaryIs><LinearRing><coordinates>-66.66666667,-10.75 -66.58333333,-10.75 -66.58333333,-10.66666667 -66.66666667,-10.66666667 -66.66666667,-10.75</coordinates></LinearRing></innerBoundaryIs></Polygon><Polygon><outerBoundaryIs><LinearRing><coordinates>-54.16666667,-10.33333333 -54.08333333,-10.33333333 -54.08333333,-10.41666667 -54.16666667,-10.41666667 -54.16666667,-10.33333333</coordinates></LinearRing></outerBoundaryIs></Polygon><Polygon><outerBoundaryIs><LinearRing><coordinates>-57.16666667,-10.33333333 -57.08333333,-10.33333333 -57.0,-10.33333333 -56.91666667,-10.33333333 -56.91666667,-10.41666667 -57.0,-10.41666667 -57.08333333,-10.41666667 -57.16666667,-10.41666667 -57.16666667,-10.33333333</coordinates></LinearRing></outerBoundaryIs></Polygon><Polygon><outerBoundaryIs><LinearRing><coordinates>-36.58333333,-10.58333333 -36.58333333,-10.66666667 -36.66666667,-10.66666667 -36.75,-10.66666667 -36.75,-10.58333333 -36.66666667,-10.58333333 -36.66666667,-10.5 -36.58333333,-10.5 -36.58333333,-10.41666667 -36.5,-10.41666667 -36.5,-10.33333333 -36.41666667,-10.33333333 -36.41666667,-10.25 -36.33333333,-10.25 -36.25,-10.25 -36.25,-10.33333333 -36.25,-10.41666667 -36.33333333,-10.41666667 -36.33333333,-10.5 -36.41666667,-10.5 -36.5,-10.5 -36.5,-10.58333333 -36.58333333,-10.58333333</coordinates></LinearRing></outerBoundaryIs></Polygon><Polygon><outerBoundaryIs><LinearRing><coordinates>-54.41666667,-10.41666667 -54.33333333,-10.41666667 -54.33333333,-10.5 -54.41666667,-10.5 -54.41666667,-10.41666667</coordinates></LinearRing></outerBoundaryIs></Polygon><Polygon><outerBoundaryIs><LinearRing><coordinates>-56.83333333,-10.41666667 -56.75,-10.41666667 -56.75,-10.5 -56.83333333,-10.5 -56.91666667,-10.5 -56.91666667,-10.41666667 -56.83333333,-10.41666667</coordinates></LinearRing></outerBoundaryIs></Polygon><Polygon><outerBoundaryIs><LinearRing><coordinates>-57.33333333,-10.25 -57.25,-10.25 -57.25,-10.33333333 -57.33333333,-10.33333333 -57.41666667,-10.33333333 -57.41666667,-10.25 -57.5,-10.25 -57.5,-10.16666667 -57.5,-10.08333333 -57.41666667,-10.08333333 -57.41666667,-10.16666667 -57.33333333,-10.16666667 -57.33333333,-10.25</coordinates></LinearRing></outerBoundaryIs></Polygon><Polygon><outerBoundaryIs><LinearRing><coordinates>-56.16666667,-35.0 -56.25,-35.0 -56.25,-34.91666667 -56.33333333,-34.91666667 -56.41666667,-34.91666667 -56.5,-34.91666667 -56.5,-34.83333333 -56.58333333,-34.83333333 -56.58333333,-34.75 -56.66666667,-34.75 -56.75,-34.75 -56.83333333,-34.75 -56.91666667,-34.75 -56.91666667,-34.66666667 -57.0,-34.66666667 -57.0,-34.58333333 -57.08333333,-34.58333333 -57.08333333,-34.5 -57.16666667,-34.5 -57.25,-34.5 -57.33333333,-34.5 -57.41666667,-34.5 -57.5,-34.5 -57.58333333,-34.5 -57.66666667,-34.5 -57.75,-34.5 -57.83333333,-34.5 -57.91666667,-34.5 -57.91666667,-34.41666667 -58.0,-34.41666667 -58.0,-34.33333333 -58.08333333,-34.33333333 -58.08333333,-34.25 -58.16666667,-34.25 -58.25,-34.25 -58.33333333,-34.25 -58.33333333,-34.33333333 -58.41666667,-34.33333333 -58.41666667,-34.41666667 -58.41666667,-34.5 -58.33333333,-34.5 -58.33333333,-34.58333333 -58.25,-34.58333333 -58.25,-34.66666667 -58.16666667,-34.66666667 -58.16666667,-34.75 -58.08333333,-34.75 -58.0,-34.75 -57.91666667,-34.75 -57.83333333,-34.75 -57.83333333,-34.83333333 -57.75,-34.83333333 -57.75,-34.91666667 -57.66666667,-34.91666667 -57.58333333,-34.91666667 -57.58333333,-35.0 -57.5,-35.0 -57.41666667,-35.0 -57.41666667,-35.08333333 -57.33333333,-35.08333333 -57.33333333,-35.16666667 -57.25,-35.16666667 -57.25,-35.25 -57.16666667,-35.25 -57.16666667,-35.33333333 -57.08333333,-35.33333333 -57.08333333,-35.41666667 -57.08333333,-35.5 -57.08333333,-35.58333333 -57.16666667,-35.58333333 -57.16666667,-35.66666667 -57.25,-35.66666667 -57.25,-35.75 -57.33333333,-35.75 -57.33333333,-35.83333333 -57.33333333,-35.91666667 -57.33333333,-36.0 -57.25,-36.0 -57.25,-36.08333333 -57.25,-36.16666667 -57.16666667,-36.16666667 -57.08333333,-36.16666667 -57.08333333,-36.25 -57.0,-36.25 -57.0,-36.33333333 -56.91666667,-36.33333333 -56.83333333,-36.33333333 -56.83333333,-36.25 -56.75,-36.25 -56.66666667,-36.25 -56.66666667,-36.33333333 -56.66666667,-36.41666667 -56.66666667,-36.5 -56.66666667,-36.58333333 -56.66666667,-36.66666667 -56.66666667,-36.75 -56.66666667,-36.83333333 -56.66666667,-36.91666667 -56.66666667,-37.0 -56.75,-37.0 -56.75,-37.08333333 -56.83333333,-37.08333333 -56.83333333,-37.16666667 -56.83333333,-37.25 -56.91666667,-37.25 -56.91666667,-37.33333333 -57.0,-37.33333333 -57.0,-37.41666667 -57.0,-37.5 -57.08333333,-37.5 -57.08333333,-37.58333333 -57.16666667,-37.58333333 -57.16666667,-37.66666667 -57.25,-37.66666667 -57.33333333,-37.66666667 -57.33333333,-37.75 -57.41666667,-37.75 -57.41666667,-37.83333333 -57.5,-37.83333333 -57.5,-37.91666667 -57.5,-38.0 -57.5,-38.08333333 -57.5,-38.16666667 -57.58333333,-38.16666667 -57.58333333,-38.25 -57.66666667,-38.25 -57.75,-38.25 -57.75,-38.33333333 -57.83333333,-38.33333333 -57.91666667,-38.33333333 -57.91666667,-38.41666667 -58.0,-38.41666667 -58.08333333,-38.41666667 -58.16666667,-38.41666667 -58.16666667,-38.5 -58.25,-38.5 -58.33333333,-38.5 -58.33333333,-38.58333333 -58.41666667,-38.58333333 -58.5,-38.58333333 -58.58333333,-38.58333333 -58.66666667,-38.58333333 -58.66666667,-38.66666667 -58.75,-38.66666667 -58.83333333,-38.66666667 -58.91666667,-38.66666667 -59.0,-38.66666667 -59.0,-38.75 -59.08333333,-38.75 -59.16666667,-38.75 -59.25,-38.75 -59.33333333,-38.75 -59.41666667,-38.75 -59.41666667,-38.83333333 -59.5,-38.83333333 -59.58333333,-38.83333333 -59.66666667,-38.83333333 -59.75,-38.83333333 -59.83333333,-38.83333333 -59.83333333,-38.91666667 -59.91666667,-38.91666667 -60.0,-38.91666667 -60.08333333,-38.91666667 -60.16666667,-38.91666667 -60.25,-38.91666667 -60.33333333,-38.91666667 -60.41666667,-38.91666667 -60.5,-38.91666667 -60.5,-39.0 -60.58333333,-39.0 -60.66666667,-39.0 -60.75,-39.0 -60.83333333,-39.0 -60.91666667,-39.0 -61,-39 -61.08333333,-39.0 -61.16666667,-39.0 -61.25,-39.0 -61.33333333,-39.0 -61.41666667,-39.0 -61.41666667,-38.91666667 -61.33333333,-38.91666667 -61.25,-38.91666667 -61.16666667,-38.91666667 -61.16666667,-38.83333333 -61.08333333,-38.83333333 -61.08333333,-38.75 -61.0,-38.75 -60.91666667,-38.75 -60.91666667,-38.66666667 -60.83333333,-38.66666667 -60.83333333,-38.58333333 -60.75,-38.58333333 -60.75,-38.5 -60.83333333,-38.5 -60.83333333,-38.41666667 -60.91666667,-38.41666667 -60.91666667,-38.33333333 -61.0,-38.33333333 -61.0,-38.25 -60.91666667,-38.25 -60.91666667,-38.16666667 -61.0,-38.16666667 -61.0,-38.08333333 -61,-38 -61.08333333,-38.0 -61.08333333,-37.91666667 -61.16666667,-37.91666667 -61.16666667,-37.83333333 -61.25,-37.83333333 -61.25,-37.75 -61.33333333,-37.75 -61.33333333,-37.66666667 -61.41666667,-37.66666667 -61.5,-37.66666667 -61.58333333,-37.66666667 -61.58333333,-37.58333333 -61.66666667,-37.58333333 -61.75,-37.58333333 -61.75,-37.5 -61.83333333,-37.5 -61.91666667,-37.5 -61.91666667,-37.41666667 -62.0,-37.41666667 -62.08333333,-37.41666667 -62.16666667,-37.41666667 -62.16666667,-37.33333333 -62.25,-37.33333333 -62.33333333,-37.33333333 -62.41666667,-37.33333333 -62.5,-37.33333333 -62.58333333,-37.33333333 -62.66666667,-37.33333333 -62.75,-37.33333333 -62.75,-37.25 -62.83333333,-37.25 -62.91666667,-37.25 -63.0,-37.25 -63.08333333,-37.25 -63.08333333,-37.16666667 -63.16666667,-37.16666667 -63.16666667,-37.08333333 -63.08333333,-37.08333333 -63.08333333,-37.0 -63.08333333,-36.91666667 -63.08333333,-36.83333333 -63.16666667,-36.83333333 -63.16666667,-36.75 -63.16666667,-36.66666667 -63.25,-36.66666667 -63.33333333,-36.66666667 -63.33333333,-36.58333333 -63.41666667,-36.58333333 -63.41666667,-36.5 -63.41666667,-36.41666667 -63.5,-36.41666667 -63.5,-36.33333333 -63.58333333,-36.33333333 -63.66666667,-36.33333333 -63.66666667,-36.41666667 -63.75,-36.41666667 -63.75,-36.5 -63.83333333,-36.5 -63.91666667,-36.5 -63.91666667,-36.41666667 -64.0,-36.41666667 -64.08333333,-36.41666667 -64.16666667,-36.41666667 -64.25,-36.41666667 -64.25,-36.33333333 -64.33333333,-36.33333333 -64.33333333,-36.25 -64.33333333,-36.16666667 -64.33333333,-36.08333333 -64.33333333,-36.0 -64.33333333,-35.91666667 -64.33333333,-35.83333333 -64.33333333,-35.75 -64.33333333,-35.66666667 -64.33333333,-35.58333333 -64.33333333,-35.5 -64.41666667,-35.5 -64.41666667,-35.41666667 -64.41666667,-35.33333333 -64.41666667,-35.25 -64.33333333,-35.25 -64.33333333,-35.16666667 -64.33333333,-35.08333333 -64.33333333,-35.0 -64.33333333,-34.91666667 -64.33333333,-34.83333333 -64.33333333,-34.75 -64.33333333,-34.66666667 -64.33333333,-34.58333333 -64.25,-34.58333333 -64.25,-34.5 -64.16666667,-34.5 -64.16666667,-34.41666667 -64.16666667,-34.33333333 -64.16666667,-34.25 -64.16666667,-34.16666667 -64.16666667,-34.08333333 -64.16666667,-34.0 -64.08333333,-34.0 -64.08333333,-33.91666667 -64.0,-33.91666667 -64.0,-33.83333333 -63.91666667,-33.83333333 -63.91666667,-33.75 -63.91666667,-33.66666667 -63.83333333,-33.66666667 -63.83333333,-33.58333333 -63.83333333,-33.5 -63.75,-33.5 -63.75,-33.41666667 -63.66666667,-33.41666667 -63.66666667,-33.33333333 -63.66666667,-33.25 -63.58333333,-33.25 -63.58333333,-33.16666667 -63.58333333,-33.08333333 -63.5,-33.08333333 -63.5,-33.0 -63.5,-32.91666667 -63.41666667,-32.91666667 -63.41666667,-32.83333333 -63.33333333,-32.83333333 -63.33333333,-32.75 -63.25,-32.75 -63.25,-32.66666667 -63.16666667,-32.66666667 -63.08333333,-32.66666667 -63.08333333,-32.58333333 -63.08333333,-32.5 -63.08333333,-32.41666667 -63.08333333,-32.33333333 -63.08333333,-32.25 -63.0,-32.25 -63.0,-32.16666667 -63.0,-32.08333333 -63,-32 -63.08333333,-32.0 -63.08333333,-31.91666667 -63.08333333,-31.83333333 -63.08333333,-31.75 -63.08333333,-31.66666667 -63.08333333,-31.58333333 -63.08333333,-31.5 -63.16666667,-31.5 -63.16666667,-31.41666667 -63.16666667,-31.33333333 -63.25,-31.33333333 -63.25,-31.25 -63.25,-31.16666667 -63.33333333,-31.16666667 -63.33333333,-31.08333333 -63.41666667,-31.08333333 -63.41666667,-31.0 -63.5,-31.0 -63.5,-30.91666667 -63.5,-30.83333333 -63.58333333,-30.83333333 -63.58333333,-30.75 -63.58333333,-30.66666667 -63.58333333,-30.58333333 -63.5,-30.58333333 -63.5,-30.5 -63.5,-30.41666667 -63.58333333,-30.41666667 -63.58333333,-30.33333333 -63.5,-30.33333333 -63.5,-30.25 -63.5,-30.16666667 -63.5,-30.08333333 -63.5,-30.0 -63.5,-29.91666667 -63.5,-29.83333333 -63.5,-29.75 -63.41666667,-29.75 -63.41666667,-29.66666667 -63.41666667,-29.58333333 -63.33333333,-29.58333333 -63.33333333,-29.5 -63.33333333,-29.41666667 -63.41666667,-29.41666667 -63.41666667,-29.33333333 -63.33333333,-29.33333333 -63.33333333,-29.25 -63.41666667,-29.25 -63.41666667,-29.16666667 -63.41666667,-29.08333333 -63.41666667,-29.0 -63.33333333,-29.0 -63.25,-29.0 -63.25,-28.91666667 -63.16666667,-28.91666667 -63.16666667,-28.83333333 -63.08333333,-28.83333333 -63.0,-28.83333333 -62.91666667,-28.83333333 -62.91666667,-28.75 -62.83333333,-28.75 -62.83333333,-28.66666667 -62.83333333,-28.58333333 -62.75,-28.58333333 -62.75,-28.5 -62.66666667,-28.5 -62.66666667,-28.41666667 -62.58333333,-28.41666667 -62.58333333,-28.33333333 -62.5,-28.33333333 -62.41666667,-28.33333333 -62.41666667,-28.25 -62.5,-28.25 -62.5,-28.16666667 -62.5,-28.08333333 -62.41666667,-28.08333333 -62.41666667,-28.0 -62.33333333,-28.0 -62.25,-28.0 -62.25,-27.91666667 -62.25,-27.83333333 -62.16666667,-27.83333333 -62.08333333,-27.83333333 -62.08333333,-27.75 -62.08333333,-27.66666667 -62.0,-27.66666667 -61.91666667,-27.66666667 -61.91666667,-27.58333333 -61.91666667,-27.5 -61.91666667,-27.41666667 -61.91666667,-27.33333333 -61.83333333,-27.33333333 -61.83333333,-27.25 -61.75,-27.25 -61.75,-27.16666667 -61.75,-27.08333333 -61.75,-27.0 -61.75,-26.91666667 -61.66666667,-26.91666667 -61.66666667,-26.83333333 -61.66666667,-26.75 -61.66666667,-26.66666667 -61.66666667,-26.58333333 -61.58333333,-26.58333333 -61.58333333,-26.5 -61.58333333,-26.41666667 -61.5,-26.41666667 -61.5,-26.33333333 -61.41666667,-26.33333333 -61.41666667,-26.25 -61.41666667,-26.16666667 -61.33333333,-26.16666667 -61.33333333,-26.08333333 -61.33333333,-26.0 -61.33333333,-25.91666667 -61.25,-25.91666667 -61.25,-25.83333333 -61.25,-25.75 -61.25,-25.66666667 -61.25,-25.58333333 -61.25,-25.5 -61.25,-25.41666667 -61.25,-25.33333333 -61.25,-25.25 -61.16666667,-25.25 -61.16666667,-25.16666667 -61.16666667,-25.08333333 -61.08333333,-25.08333333 -61.08333333,-25.0 -61,-25 -61.0,-25.08333333 -60.91666667,-25.08333333 -60.91666667,-25.0 -60.91666667,-24.91666667 -60.83333333,-24.91666667 -60.83333333,-24.83333333 -60.83333333,-24.75 -60.75,-24.75 -60.75,-24.66666667 -60.75,-24.58333333 -60.66666667,-24.58333333 -60.58333333,-24.58333333 -60.58333333,-24.5 -60.5,-24.5 -60.41666667,-24.5 -60.41666667,-24.41666667 -60.33333333,-24.41666667 -60.25,-24.41666667 -60.25,-24.33333333 -60.16666667,-24.33333333 -60.08333333,-24.33333333 -60.08333333,-24.25 -60.0,-24.25 -60.0,-24.16666667 -59.91666667,-24.16666667 -59.91666667,-24.08333333 -59.91666667,-24.0 -59.83333333,-24.0 -59.83333333,-23.91666667 -59.83333333,-23.83333333 -59.83333333,-23.75 -59.83333333,-23.66666667 -59.75,-23.66666667 -59.75,-23.58333333 -59.75,-23.5 -59.66666667,-23.5 -59.66666667,-23.41666667 -59.66666667,-23.33333333 -59.58333333,-23.33333333 -59.58333333,-23.25 -59.5,-23.25 -59.5,-23.16666667 -59.41666667,-23.16666667 -59.33333333,-23.16666667 -59.25,-23.16666667 -59.16666667,-23.16666667 -59.16666667,-23.08333333 -59.08333333,-23.08333333 -59.08333333,-23.0 -59.08333333,-22.91666667 -59.0,-22.91666667 -59.0,-22.83333333 -58.91666667,-22.83333333 -58.91666667,-22.75 -58.91666667,-22.66666667 -58.91666667,-22.58333333 -58.83333333,-22.58333333 -58.83333333,-22.5 -58.83333333,-22.41666667 -58.75,-22.41666667 -58.75,-22.33333333 -58.75,-22.25 -58.66666667,-22.25 -58.66666667,-22.16666667 -58.66666667,-22.08333333 -58.75,-22.08333333 -58.83333333,-22.08333333 -58.83333333,-22.0 -58.83333333,-21.91666667 -58.75,-21.91666667 -58.75,-21.83333333 -58.66666667,-21.83333333 -58.66666667,-21.75 -58.66666667,-21.66666667 -58.66666667,-21.58333333 -58.66666667,-21.5 -58.66666667,-21.41666667 -58.66666667,-21.33333333 -58.58333333,-21.33333333 -58.58333333,-21.25 -58.58333333,-21.16666667 -58.58333333,-21.08333333 -58.5,-21.08333333 -58.5,-21.0 -58.5,-20.91666667 -58.41666667,-20.91666667 -58.41666667,-20.83333333 -58.41666667,-20.75 -58.33333333,-20.75 -58.33333333,-20.66666667 -58.25,-20.66666667 -58.25,-20.58333333 -58.25,-20.5 -58.16666667,-20.5 -58.16666667,-20.41666667 -58.08333333,-20.41666667 -58.08333333,-20.33333333 -58.08333333,-20.25 -58.08333333,-20.16666667 -58.08333333,-20.08333333 -58.16666667,-20.08333333 -58.16666667,-20.0 -58.16666667,-19.91666667 -58.16666667,-19.83333333 -58.16666667,-19.75 -58.08333333,-19.75 -58.08333333,-19.66666667 -58.0,-19.66666667 -58.0,-19.58333333 -57.91666667,-19.58333333 -57.91666667,-19.5 -57.83333333,-19.5 -57.75,-19.5 -57.66666667,-19.5 -57.58333333,-19.5 -57.58333333,-19.41666667 -57.5,-19.41666667 -57.41666667,-19.41666667 -57.33333333,-19.41666667 -57.33333333,-19.5 -57.25,-19.5 -57.25,-19.41666667 -57.25,-19.33333333 -57.16666667,-19.33333333 -57.08333333,-19.33333333 -57.08333333,-19.25 -57.08333333,-19.16666667 -57.0,-19.16666667 -56.91666667,-19.16666667 -56.91666667,-19.08333333 -56.83333333,-19.08333333 -56.75,-19.08333333 -56.75,-19.0 -56.66666667,-19.0 -56.66666667,-18.91666667 -56.58333333,-18.91666667 -56.5,-18.91666667 -56.41666667,-18.91666667 -56.41666667,-19.0 -56.33333333,-19.0 -56.33333333,-19.08333333 -56.25,-19.08333333 -56.25,-19.16666667 -56.16666667,-19.16666667 -56.08333333,-19.16666667 -56.08333333,-19.08333333 -56.08333333,-19.0 -56.08333333,-18.91666667 -56.08333333,-18.83333333 -56.16666667,-18.83333333 -56.16666667,-18.75 -56.25,-18.75 -56.33333333,-18.75 -56.33333333,-18.66666667 -56.33333333,-18.58333333 -56.25,-18.58333333 -56.16666667,-18.58333333 -56.16666667,-18.5 -56.08333333,-18.5 -56.08333333,-18.41666667 -56.0,-18.41666667 -56.0,-18.33333333 -55.91666667,-18.33333333 -55.91666667,-18.25 -55.83333333,-18.25 -55.75,-18.25 -55.66666667,-18.25 -55.58333333,-18.25 -55.58333333,-18.33333333 -55.5,-18.33333333 -55.5,-18.41666667 -55.41666667,-18.41666667 -55.33333333,-18.41666667 -55.25,-18.41666667 -55.25,-18.5 -55.16666667,-18.5 -55.16666667,-18.58333333 -55.16666667,-18.66666667 -55.08333333,-18.66666667 -55.0,-18.66666667 -55.0,-18.75 -55.0,-18.83333333 -55.08333333,-18.83333333 -55.08333333,-18.91666667 -55.08333333,-19.0 -55.08333333,-19.08333333 -55.08333333,-19.16666667 -55.08333333,-19.25 -55.16666667,-19.25 -55.16666667,-19.33333333 -55.25,-19.33333333 -55.25,-19.41666667 -55.25,-19.5 -55.33333333,-19.5 -55.33333333,-19.58333333 -55.33333333,-19.66666667 -55.33333333,-19.75 -55.41666667,-19.75 -55.41666667,-19.83333333 -55.41666667,-19.91666667 -55.33333333,-19.91666667 -55.25,-19.91666667 -55.25,-20.0 -55.33333333,-20.0 -55.33333333,-20.08333333 -55.33333333,-20.16666667 -55.25,-20.16666667 -55.16666667,-20.16666667 -55.16666667,-20.25 -55.08333333,-20.25 -55.08333333,-20.33333333 -55.0,-20.33333333 -55.0,-20.41666667 -55.0,-20.5 -55.0,-20.58333333 -54.91666667,-20.58333333 -54.91666667,-20.66666667 -54.91666667,-20.75 -54.91666667,-20.83333333 -55.0,-20.83333333 -55.0,-20.91666667 -55.08333333,-20.91666667 -55.16666667,-20.91666667 -55.16666667,-21.0 -55.25,-21.0 -55.25,-20.91666667 -55.33333333,-20.91666667 -55.33333333,-21.0 -55.41666667,-21.0 -55.41666667,-21.08333333 -55.41666667,-21.16666667 -55.5,-21.16666667 -55.5,-21.08333333 -55.58333333,-21.08333333 -55.58333333,-21.16666667 -55.58333333,-21.25 -55.66666667,-21.25 -55.66666667,-21.33333333 -55.58333333,-21.33333333 -55.58333333,-21.41666667 -55.58333333,-21.5 -55.66666667,-21.5 -55.66666667,-21.58333333 -55.58333333,-21.58333333 -55.5,-21.58333333 -55.5,-21.5 -55.5,-21.41666667 -55.5,-21.33333333 -55.41666667,-21.33333333 -55.41666667,-21.25 -55.33333333,-21.25 -55.33333333,-21.16666667 -55.25,-21.16666667 -55.25,-21.25 -55.16666667,-21.25 -55.08333333,-21.25 -55.08333333,-21.16666667 -55.0,-21.16666667 -54.91666667,-21.16666667 -54.91666667,-21.08333333 -54.83333333,-21.08333333 -54.83333333,-21.16666667 -54.75,-21.16666667 -54.66666667,-21.16666667 -54.66666667,-21.25 -54.58333333,-21.25 -54.58333333,-21.33333333 -54.5,-21.33333333 -54.5,-21.41666667 -54.41666667,-21.41666667 -54.33333333,-21.41666667 -54.33333333,-21.5 -54.25,-21.5 -54.16666667,-21.5 -54.08333333,-21.5 -54.08333333,-21.41666667 -54.0,-21.41666667 -54.0,-21.5 -53.91666667,-21.5 -53.83333333,-21.5 -53.83333333,-21.58333333 -53.75,-21.58333333 -53.75,-21.66666667 -53.66666667,-21.66666667 -53.58333333,-21.66666667 -53.58333333,-21.75 -53.5,-21.75 -53.41666667,-21.75 -53.41666667,-21.83333333 -53.41666667,-21.91666667 -53.41666667,-22.0 -53.41666667,-22.08333333 -53.41666667,-22.16666667 -53.33333333,-22.16666667 -53.33333333,-22.25 -53.25,-22.25 -53.25,-22.16666667 -53.25,-22.08333333 -53.16666667,-22.08333333 -53.16666667,-22.16666667 -53.16666667,-22.25 -53.08333333,-22.25 -53.0,-22.25 -52.91666667,-22.25 -52.83333333,-22.25 -52.75,-22.25 -52.66666667,-22.25 -52.66666667,-22.33333333 -52.75,-22.33333333 -52.75,-22.41666667 -52.83333333,-22.41666667 -52.83333333,-22.5 -52.75,-22.5 -52.66666667,-22.5 -52.58333333,-22.5 -52.58333333,-22.58333333 -52.5,-22.58333333 -52.41666667,-22.58333333 -52.33333333,-22.58333333 -52.25,-22.58333333 -52.16666667,-22.58333333 -52.08333333,-22.58333333 -52.08333333,-22.66666667 -52.0,-22.66666667 -52.0,-22.58333333 -51.91666667,-22.58333333 -51.83333333,-22.58333333 -51.75,-22.58333333 -51.66666667,-22.58333333 -51.66666667,-22.66666667 -51.66666667,-22.75 -51.75,-22.75 -51.75,-22.83333333 -51.75,-22.91666667 -51.75,-23.0 -51.66666667,-23.0 -51.66666667,-23.08333333 -51.75,-23.08333333 -51.83333333,-23.08333333 -51.91666667,-23.08333333 -51.91666667,-23.16666667 -51.91666667,-23.25 -51.83333333,-23.25 -51.83333333,-23.33333333 -51.91666667,-23.33333333 -52.0,-23.33333333 -52.0,-23.25 -52.08333333,-23.25 -52.08333333,-23.16666667 -52.08333333,-23.08333333 -52.16666667,-23.08333333 -52.25,-23.08333333 -52.25,-23.16666667 -52.25,-23.25 -52.25,-23.33333333 -52.16666667,-23.33333333 -52.16666667,-23.41666667 -52.08333333,-23.41666667 -52.0,-23.41666667 -52.0,-23.5 -51.91666667,-23.5 -51.83333333,-23.5 -51.75,-23.5 -51.75,-23.58333333 -51.66666667,-23.58333333 -51.66666667,-23.66666667 -51.58333333,-23.66666667 -51.58333333,-23.58333333 -51.5,-23.58333333 -51.41666667,-23.58333333 -51.41666667,-23.66666667 -51.33333333,-23.66666667 -51.33333333,-23.75 -51.33333333,-23.83333333 -51.33333333,-23.91666667 -51.33333333,-24.0 -51.25,-24.0 -51.16666667,-24.0 -51.16666667,-24.08333333 -51.08333333,-24.08333333 -51.08333333,-24.16666667 -51.0,-24.16666667 -50.91666667,-24.16666667 -50.83333333,-24.16666667 -50.83333333,-24.25 -50.91666667,-24.25 -50.91666667,-24.33333333 -50.91666667,-24.41666667 -50.91666667,-24.5 -50.91666667,-24.58333333 -51.0,-24.58333333 -51.08333333,-24.58333333 -51.16666667,-24.58333333 -51.16666667,-24.66666667 -51.08333333,-24.66666667 -51.08333333,-24.75 -51.0,-24.75 -51.0,-24.83333333 -50.91666667,-24.83333333 -50.91666667,-24.91666667 -50.83333333,-24.91666667 -50.83333333,-25.0 -50.83333333,-25.08333333 -50.83333333,-25.16666667 -50.91666667,-25.16666667 -50.91666667,-25.25 -50.91666667,-25.33333333 -50.83333333,-25.33333333 -50.83333333,-25.41666667 -50.83333333,-25.5 -50.75,-25.5 -50.75,-25.58333333 -50.83333333,-25.58333333 -50.91666667,-25.58333333 -50.91666667,-25.5 -51.0,-25.5 -51.08333333,-25.5 -51.08333333,-25.41666667 -51.16666667,-25.41666667 -51.16666667,-25.33333333 -51.25,-25.33333333 -51.25,-25.25 -51.16666667,-25.25 -51.16666667,-25.16666667 -51.25,-25.16666667 -51.25,-25.08333333 -51.25,-25.0 -51.33333333,-25.0 -51.41666667,-25.0 -51.5,-25.0 -51.5,-24.91666667 -51.58333333,-24.91666667 -51.66666667,-24.91666667 -51.66666667,-24.83333333 -51.66666667,-24.75 -51.75,-24.75 -51.75,-24.66666667 -51.83333333,-24.66666667 -51.91666667,-24.66666667 -51.91666667,-24.75 -51.91666667,-24.83333333 -52.0,-24.83333333 -52.0,-24.91666667 -51.91666667,-24.91666667 -51.83333333,-24.91666667 -51.83333333,-25.0 -51.75,-25.0 -51.75,-25.08333333 -51.75,-25.16666667 -51.66666667,-25.16666667 -51.58333333,-25.16666667 -51.58333333,-25.25 -51.5,-25.25 -51.41666667,-25.25 -51.41666667,-25.33333333 -51.33333333,-25.33333333 -51.33333333,-25.41666667 -51.33333333,-25.5 -51.41666667,-25.5 -51.5,-25.5 -51.5,-25.58333333 -51.5,-25.66666667 -51.58333333,-25.66666667 -51.58333333,-25.75 -51.58333333,-25.83333333 -51.5,-25.83333333 -51.5,-25.75 -51.41666667,-25.75 -51.33333333,-25.75 -51.25,-25.75 -51.16666667,-25.75 -51.16666667,-25.83333333 -51.25,-25.83333333 -51.25,-25.91666667 -51.16666667,-25.91666667 -51.16666667,-26.0 -51.08333333,-26.0 -51.08333333,-26.08333333 -51.0,-26.08333333 -50.91666667,-26.08333333 -50.91666667,-26.0 -50.91666667,-25.91666667 -50.91666667,-25.83333333 -50.83333333,-25.83333333 -50.83333333,-25.91666667 -50.75,-25.91666667 -50.75,-25.83333333 -50.66666667,-25.83333333 -50.66666667,-25.75 -50.58333333,-25.75 -50.58333333,-25.83333333 -50.5,-25.83333333 -50.5,-25.91666667 -50.41666667,-25.91666667 -50.41666667,-26.0 -50.41666667,-26.08333333 -50.33333333,-26.08333333 -50.33333333,-26.16666667 -50.33333333,-26.25 -50.25,-26.25 -50.25,-26.33333333 -50.16666667,-26.33333333 -50.16666667,-26.41666667 -50.08333333,-26.41666667 -50.0,-26.41666667 -50.0,-26.5 -49.91666667,-26.5 -49.91666667,-26.58333333 -49.83333333,-26.58333333 -49.75,-26.58333333 -49.75,-26.66666667 -49.66666667,-26.66666667 -49.66666667,-26.75 -49.58333333,-26.75 -49.58333333,-26.66666667 -49.5,-26.66666667 -49.41666667,-26.66666667 -49.41666667,-26.58333333 -49.33333333,-26.58333333 -49.33333333,-26.5 -49.41666667,-26.5 -49.41666667,-26.41666667 -49.33333333,-26.41666667 -49.33333333,-26.33333333 -49.25,-26.33333333 -49.16666667,-26.33333333 -49.08333333,-26.33333333 -49.0,-26.33333333 -49.0,-26.25 -49.0,-26.16666667 -49.0,-26.08333333 -48.91666667,-26.08333333 -48.91666667,-26.0 -48.83333333,-26.0 -48.83333333,-25.91666667 -48.83333333,-25.83333333 -48.75,-25.83333333 -48.75,-25.75 -48.75,-25.66666667 -48.66666667,-25.66666667 -48.66666667,-25.75 -48.58333333,-25.75 -48.58333333,-25.66666667 -48.58333333,-25.58333333 -48.66666667,-25.58333333 -48.75,-25.58333333 -48.83333333,-25.58333333 -48.83333333,-25.5 -48.91666667,-25.5 -48.91666667,-25.41666667 -48.83333333,-25.41666667 -48.83333333,-25.33333333 -48.75,-25.33333333 -48.75,-25.25 -48.66666667,-25.25 -48.66666667,-25.33333333 -48.58333333,-25.33333333 -48.58333333,-25.25 -48.58333333,-25.16666667 -48.5,-25.16666667 -48.41666667,-25.16666667 -48.33333333,-25.16666667 -48.25,-25.16666667 -48.25,-25.08333333 -48.16666667,-25.08333333 -48.16666667,-25.0 -48.08333333,-25.0 -48,-25 -48.0,-24.91666667 -48.0,-24.83333333 -48.08333333,-24.83333333 -48.08333333,-24.75 -48.16666667,-24.75 -48.25,-24.75 -48.25,-24.66666667 -48.33333333,-24.66666667 -48.41666667,-24.66666667 -48.5,-24.66666667 -48.5,-24.75 -48.41666667,-24.75 -48.41666667,-24.83333333 -48.5,-24.83333333 -48.5,-24.91666667 -48.58333333,-24.91666667 -48.58333333,-24.83333333 -48.58333333,-24.75 -48.66666667,-24.75 -48.75,-24.75 -48.83333333,-24.75 -48.83333333,-24.83333333 -48.91666667,-24.83333333 -48.91666667,-24.75 -49.0,-24.75 -49.0,-24.66666667 -48.91666667,-24.66666667 -48.91666667,-24.58333333 -48.83333333,-24.58333333 -48.75,-24.58333333 -48.66666667,-24.58333333 -48.66666667,-24.5 -48.58333333,-24.5 -48.58333333,-24.41666667 -48.5,-24.41666667 -48.41666667,-24.41666667 -48.41666667,-24.5 -48.33333333,-24.5 -48.33333333,-24.41666667 -48.25,-24.41666667 -48.16666667,-24.41666667 -48.16666667,-24.33333333 -48.16666667,-24.25 -48.08333333,-24.25 -48.0,-24.25 -48.0,-24.16666667 -47.91666667,-24.16666667 -47.83333333,-24.16666667 -47.75,-24.16666667 -47.75,-24.08333333 -47.66666667,-24.08333333 -47.58333333,-24.08333333 -47.58333333,-24.16666667 -47.5,-24.16666667 -47.5,-24.25 -47.41666667,-24.25 -47.41666667,-24.33333333 -47.5,-24.33333333 -47.58333333,-24.33333333 -47.58333333,-24.41666667 -47.5,-24.41666667 -47.41666667,-24.41666667 -47.33333333,-24.41666667 -47.33333333,-24.5 -47.33333333,-24.58333333 -47.25,-24.58333333 -47.25,-24.66666667 -47.33333333,-24.66666667 -47.41666667,-24.66666667 -47.41666667,-24.75 -47.5,-24.75 -47.5,-24.83333333 -47.58333333,-24.83333333 -47.66666667,-24.83333333 -47.66666667,-24.91666667 -47.75,-24.91666667 -47.75,-25.0 -47.83333333,-25.0 -47.83333333,-25.08333333 -47.83333333,-25.16666667 -47.91666667,-25.16666667 -47.91666667,-25.25 -48.0,-25.25 -48.0,-25.33333333 -48.08333333,-25.33333333 -48.08333333,-25.41666667 -48.16666667,-25.41666667 -48.16666667,-25.5 -48.25,-25.5 -48.25,-25.58333333 -48.33333333,-25.58333333 -48.33333333,-25.66666667 -48.41666667,-25.66666667 -48.41666667,-25.75 -48.5,-25.75 -48.5,-25.83333333 -48.5,-25.91666667 -48.58333333,-25.91666667 -48.58333333,-26.0 -48.58333333,-26.08333333 -48.58333333,-26.16666667 -48.5,-26.16666667 -48.5,-26.25 -48.5,-26.33333333 -48.5,-26.41666667 -48.58333333,-26.41666667 -48.58333333,-26.5 -48.58333333,-26.58333333 -48.66666667,-26.58333333 -48.66666667,-26.66666667 -48.66666667,-26.75 -48.58333333,-26.75 -48.58333333,-26.83333333 -48.58333333,-26.91666667 -48.58333333,-27.0 -48.58333333,-27.08333333 -48.5,-27.08333333 -48.41666667,-27.08333333 -48.41666667,-27.16666667 -48.41666667,-27.25 -48.33333333,-27.25 -48.33333333,-27.33333333 -48.33333333,-27.41666667 -48.33333333,-27.5 -48.33333333,-27.58333333 -48.41666667,-27.58333333 -48.41666667,-27.66666667 -48.41666667,-27.75 -48.5,-27.75 -48.5,-27.83333333 -48.41666667,-27.83333333 -48.41666667,-27.91666667 -48.5,-27.91666667 -48.58333333,-27.91666667 -48.58333333,-28.0 -48.58333333,-28.08333333 -48.58333333,-28.16666667 -48.58333333,-28.25 -48.66666667,-28.25 -48.66666667,-28.33333333 -48.66666667,-28.41666667 -48.75,-28.41666667 -48.75,-28.5 -48.75,-28.58333333 -48.75,-28.66666667 -48.83333333,-28.66666667 -48.91666667,-28.66666667 -48.91666667,-28.75 -49.0,-28.75 -49.08333333,-28.75 -49.08333333,-28.83333333 -49.16666667,-28.83333333 -49.16666667,-28.91666667 -49.25,-28.91666667 -49.33333333,-28.91666667 -49.33333333,-29.0 -49.41666667,-29.0 -49.41666667,-29.08333333 -49.5,-29.08333333 -49.5,-29.16666667 -49.58333333,-29.16666667 -49.58333333,-29.25 -49.66666667,-29.25 -49.66666667,-29.33333333 -49.66666667,-29.41666667 -49.75,-29.41666667 -49.75,-29.5 -49.83333333,-29.5 -49.83333333,-29.58333333 -49.91666667,-29.58333333 -49.91666667,-29.66666667 -49.91666667,-29.75 -50.0,-29.75 -50.0,-29.83333333 -50.0,-29.91666667 -50.08333333,-29.91666667 -50.08333333,-30.0 -50.08333333,-30.08333333 -50.16666667,-30.08333333 -50.16666667,-30.16666667 -50.16666667,-30.25 -50.16666667,-30.33333333 -50.25,-30.33333333 -50.25,-30.41666667 -50.25,-30.5 -50.33333333,-30.5 -50.33333333,-30.58333333 -50.33333333,-30.66666667 -50.41666667,-30.66666667 -50.41666667,-30.75 -50.5,-30.75 -50.5,-30.83333333 -50.58333333,-30.83333333 -50.58333333,-30.91666667 -50.58333333,-31.0 -50.66666667,-31.0 -50.66666667,-31.08333333 -50.75,-31.08333333 -50.75,-31.16666667 -50.75,-31.25 -50.83333333,-31.25 -50.83333333,-31.33333333 -50.91666667,-31.33333333 -51.0,-31.33333333 -51.0,-31.41666667 -51.08333333,-31.41666667 -51.08333333,-31.5 -51.16666667,-31.5 -51.16666667,-31.58333333 -51.25,-31.58333333 -51.25,-31.66666667 -51.33333333,-31.66666667 -51.33333333,-31.75 -51.41666667,-31.75 -51.5,-31.75 -51.5,-31.83333333 -51.58333333,-31.83333333 -51.66666667,-31.83333333 -51.66666667,-31.91666667 -51.75,-31.91666667 -51.83333333,-31.91666667 -51.83333333,-32.0 -51.91666667,-32.0 -51.91666667,-32.08333333 -52.0,-32.08333333 -52.0,-32.16666667 -52.08333333,-32.16666667 -52.08333333,-32.25 -52.16666667,-32.25 -52.16666667,-32.33333333 -52.25,-32.33333333 -52.25,-32.41666667 -52.33333333,-32.41666667 -52.33333333,-32.5 -52.33333333,-32.58333333 -52.41666667,-32.58333333 -52.41666667,-32.66666667 -52.41666667,-32.75 -52.41666667,-32.83333333 -52.41666667,-32.91666667 -52.5,-32.91666667 -52.5,-33.0 -52.5,-33.08333333 -52.58333333,-33.08333333 -52.58333333,-33.16666667 -52.66666667,-33.16666667 -52.66666667,-33.25 -52.75,-33.25 -52.75,-33.33333333 -52.83333333,-33.33333333 -52.83333333,-33.41666667 -52.91666667,-33.41666667 -52.91666667,-33.5 -53.0,-33.5 -53.0,-33.58333333 -53.08333333,-33.58333333 -53.08333333,-33.66666667 -53.16666667,-33.66666667 -53.25,-33.66666667 -53.25,-33.75 -53.33333333,-33.75 -53.33333333,-33.83333333 -53.41666667,-33.83333333 -53.41666667,-33.91666667 -53.5,-33.91666667 -53.5,-34.0 -53.5,-34.08333333 -53.58333333,-34.08333333 -53.58333333,-34.16666667 -53.66666667,-34.16666667 -53.66666667,-34.25 -53.75,-34.25 -53.75,-34.33333333 -53.75,-34.41666667 -53.83333333,-34.41666667 -53.83333333,-34.5 -53.91666667,-34.5 -54.0,-34.5 -54.0,-34.58333333 -54.08333333,-34.58333333 -54.08333333,-34.66666667 -54.16666667,-34.66666667 -54.16666667,-34.75 -54.25,-34.75 -54.33333333,-34.75 -54.41666667,-34.75 -54.41666667,-34.83333333 -54.5,-34.83333333 -54.58333333,-34.83333333 -54.58333333,-34.91666667 -54.66666667,-34.91666667 -54.75,-34.91666667 -54.83333333,-34.91666667 -54.83333333,-35.0 -54.91666667,-35.0 -55,-35 -55.0,-34.91666667 -55.08333333,-34.91666667 -55.16666667,-34.91666667 -55.25,-34.91666667 -55.33333333,-34.91666667 -55.33333333,-34.83333333 -55.41666667,-34.83333333 -55.5,-34.83333333 -55.58333333,-34.83333333 -55.66666667,-34.83333333 -55.75,-34.83333333 -55.83333333,-34.83333333 -55.91666667,-34.83333333 -55.91666667,-34.91666667 -55.91666667,-35.0 -56,-35 -56.0,-34.91666667 -56.08333333,-34.91666667 -56.08333333,-35.0 -56.16666667,-35.0</coordinates></LinearRing></outerBoundaryIs><innerBoundaryIs><LinearRing><coordinates>-57.08333333,-19.33333333 -57.08333333,-19.41666667 -57.0,-19.41666667 -56.91666667,-19.41666667 -56.91666667,-19.33333333 -57.0,-19.33333333 -57.08333333,-19.33333333</coordinates></LinearRing></innerBoundaryIs><innerBoundaryIs><LinearRing><coordinates>-56.91666667,-19.41666667 -56.91666667,-19.5 -56.83333333,-19.5 -56.83333333,-19.58333333 -56.75,-19.58333333 -56.75,-19.5 -56.75,-19.41666667 -56.83333333,-19.41666667 -56.91666667,-19.41666667</coordinates></LinearRing></innerBoundaryIs><innerBoundaryIs><LinearRing><coordinates>-55.41666667,-19.91666667 -55.5,-19.91666667 -55.5,-20.0 -55.41666667,-20.0 -55.41666667,-19.91666667</coordinates></LinearRing></innerBoundaryIs><innerBoundaryIs><LinearRing><coordinates>-52.08333333,-22.66666667 -52.16666667,-22.66666667 -52.16666667,-22.75 -52.08333333,-22.75 -52.08333333,-22.66666667</coordinates></LinearRing></innerBoundaryIs><innerBoundaryIs><LinearRing><coordinates>-51.16666667,-24.58333333 -51.16666667,-24.5 -51.16666667,-24.41666667 -51.25,-24.41666667 -51.25,-24.5 -51.25,-24.58333333 -51.16666667,-24.58333333</coordinates></LinearRing></innerBoundaryIs><innerBoundaryIs><LinearRing><coordinates>-48.58333333,-25.33333333 -48.58333333,-25.41666667 -48.5,-25.41666667 -48.5,-25.33333333 -48.58333333,-25.33333333</coordinates></LinearRing></innerBoundaryIs><innerBoundaryIs><LinearRing><coordinates>-48.41666667,-27.25 -48.5,-27.25 -48.5,-27.33333333 -48.41666667,-27.33333333 -48.41666667,-27.25</coordinates></LinearRing></innerBoundaryIs><innerBoundaryIs><LinearRing><coordinates>-51.58333333,-26.66666667 -51.5,-26.66666667 -51.5,-26.58333333 -51.58333333,-26.58333333 -51.58333333,-26.66666667</coordinates></LinearRing></innerBoundaryIs><innerBoundaryIs><LinearRing><coordinates>-51.5,-26.66666667 -51.5,-26.75 -51.58333333,-26.75 -51.58333333,-26.83333333 -51.5,-26.83333333 -51.41666667,-26.83333333 -51.41666667,-26.75 -51.41666667,-26.66666667 -51.5,-26.66666667</coordinates></LinearRing></innerBoundaryIs><innerBoundaryIs><LinearRing><coordinates>-50.5,-28.66666667 -50.41666667,-28.66666667 -50.33333333,-28.66666667 -50.25,-28.66666667 -50.25,-28.75 -50.16666667,-28.75 -50.08333333,-28.75 -50.08333333,-28.83333333 -50.0,-28.83333333 -50.0,-28.75 -49.91666667,-28.75 -49.91666667,-28.66666667 -49.83333333,-28.66666667 -49.75,-28.66666667 -49.75,-28.58333333 -49.66666667,-28.58333333 -49.58333333,-28.58333333 -49.58333333,-28.5 -49.5,-28.5 -49.5,-28.41666667 -49.5,-28.33333333 -49.5,-28.25 -49.5,-28.16666667 -49.41666667,-28.16666667 -49.41666667,-28.08333333 -49.33333333,-28.08333333 -49.33333333,-28.0 -49.25,-28.0 -49.25,-27.91666667 -49.16666667,-27.91666667 -49.08333333,-27.91666667 -49.08333333,-28.0 -49,-28 -49.0,-27.91666667 -48.91666667,-27.91666667 -48.91666667,-28.0 -48.83333333,-28.0 -48.83333333,-27.91666667 -48.75,-27.91666667 -48.75,-27.83333333 -48.66666667,-27.83333333 -48.66666667,-27.75 -48.75,-27.75 -48.83333333,-27.75 -48.91666667,-27.75 -48.91666667,-27.83333333 -49.0,-27.83333333 -49.0,-27.75 -49.0,-27.66666667 -49.08333333,-27.66666667 -49.08333333,-27.58333333 -49.16666667,-27.58333333 -49.16666667,-27.5 -49.08333333,-27.5 -49.08333333,-27.41666667 -49.16666667,-27.41666667 -49.25,-27.41666667 -49.25,-27.5 -49.33333333,-27.5 -49.33333333,-27.58333333 -49.33333333,-27.66666667 -49.25,-27.66666667 -49.25,-27.75 -49.33333333,-27.75 -49.41666667,-27.75 -49.5,-27.75 -49.58333333,-27.75 -49.58333333,-27.83333333 -49.66666667,-27.83333333 -49.75,-27.83333333 -49.83333333,-27.83333333 -49.83333333,-27.75 -49.91666667,-27.75 -50.0,-27.75 -50.08333333,-27.75 -50.08333333,-27.66666667 -50.08333333,-27.58333333 -50.16666667,-27.58333333 -50.25,-27.58333333 -50.33333333,-27.58333333 -50.33333333,-27.66666667 -50.41666667,-27.66666667 -50.41666667,-27.58333333 -50.5,-27.58333333 -50.58333333,-27.58333333 -50.66666667,-27.58333333 -50.66666667,-27.66666667 -50.58333333,-27.66666667 -50.58333333,-27.75 -50.58333333,-27.83333333 -50.66666667,-27.83333333 -50.75,-27.83333333 -50.75,-27.91666667 -50.75,-28.0 -50.66666667,-28.0 -50.66666667,-28.08333333 -50.66666667,-28.16666667 -50.66666667,-28.25 -50.58333333,-28.25 -50.58333333,-28.33333333 -50.58333333,-28.41666667 -50.5,-28.41666667 -50.5,-28.5 -50.58333333,-28.5 -50.58333333,-28.58333333 -50.5,-28.58333333 -50.5,-28.66666667</coordinates></LinearRing></innerBoundaryIs><innerBoundaryIs><LinearRing><coordinates>-49.0,-27.66666667 -48.91666667,-27.66666667 -48.91666667,-27.58333333 -49.0,-27.58333333 -49.0,-27.66666667</coordinates></LinearRing></innerBoundaryIs><innerBoundaryIs><LinearRing><coordinates>-49.58333333,-27.75 -49.58333333,-27.66666667 -49.66666667,-27.66666667 -49.66666667,-27.75 -49.58333333,-27.75</coordinates></LinearRing></innerBoundaryIs><innerBoundaryIs><LinearRing><coordinates>-52.91666667,-22.91666667 -52.83333333,-22.91666667 -52.75,-22.91666667 -52.75,-23.0 -52.66666667,-23.0 -52.58333333,-23.0 -52.5,-23.0 -52.5,-22.91666667 -52.5,-22.83333333 -52.58333333,-22.83333333 -52.58333333,-22.75 -52.58333333,-22.66666667 -52.66666667,-22.66666667 -52.66666667,-22.75 -52.75,-22.75 -52.75,-22.83333333 -52.83333333,-22.83333333 -52.91666667,-22.83333333 -52.91666667,-22.91666667</coordinates></LinearRing></innerBoundaryIs><innerBoundaryIs><LinearRing><coordinates>-52.5,-22.83333333 -52.41666667,-22.83333333 -52.41666667,-22.91666667 -52.33333333,-22.91666667 -52.33333333,-22.83333333 -52.33333333,-22.75 -52.33333333,-22.66666667 -52.41666667,-22.66666667 -52.5,-22.66666667 -52.5,-22.75 -52.5,-22.83333333</coordinates></LinearRing></innerBoundaryIs><innerBoundaryIs><LinearRing><coordinates>-56.91666667,-20.91666667 -56.91666667,-21.0 -56.91666667,-21.08333333 -56.91666667,-21.16666667 -56.91666667,-21.25 -56.91666667,-21.33333333 -57.0,-21.33333333 -57.0,-21.41666667 -57.08333333,-21.41666667 -57.16666667,-21.41666667 -57.16666667,-21.33333333 -57.25,-21.33333333 -57.33333333,-21.33333333 -57.33333333,-21.41666667 -57.25,-21.41666667 -57.25,-21.5 -57.33333333,-21.5 -57.33333333,-21.58333333 -57.25,-21.58333333 -57.25,-21.66666667 -57.16666667,-21.66666667 -57.16666667,-21.58333333 -57.16666667,-21.5 -57.08333333,-21.5 -57.08333333,-21.58333333 -57.0,-21.58333333 -57.0,-21.5 -56.91666667,-21.5 -56.83333333,-21.5 -56.83333333,-21.58333333 -56.91666667,-21.58333333 -56.91666667,-21.66666667 -56.91666667,-21.75 -56.83333333,-21.75 -56.83333333,-21.66666667 -56.75,-21.66666667 -56.66666667,-21.66666667 -56.66666667,-21.58333333 -56.58333333,-21.58333333 -56.58333333,-21.5 -56.66666667,-21.5 -56.66666667,-21.41666667 -56.58333333,-21.41666667 -56.58333333,-21.33333333 -56.58333333,-21.25 -56.5,-21.25 -56.5,-21.16666667 -56.5,-21.08333333 -56.5,-21.0 -56.41666667,-21.0 -56.41666667,-20.91666667 -56.41666667,-20.83333333 -56.5,-20.83333333 -56.5,-20.75 -56.58333333,-20.75 -56.58333333,-20.66666667 -56.58333333,-20.58333333 -56.66666667,-20.58333333 -56.75,-20.58333333 -56.83333333,-20.58333333 -56.83333333,-20.5 -56.83333333,-20.41666667 -56.83333333,-20.33333333 -56.83333333,-20.25 -56.83333333,-20.16666667 -56.83333333,-20.08333333 -56.83333333,-20.0 -56.91666667,-20.0 -57,-20 -57.0,-19.91666667 -57.08333333,-19.91666667 -57.16666667,-19.91666667 -57.16666667,-20.0 -57.16666667,-20.08333333 -57.08333333,-20.08333333 -57.08333333,-20.16666667 -57.0,-20.16666667 -57.0,-20.25 -57.0,-20.33333333 -57.0,-20.41666667 -56.91666667,-20.41666667 -56.91666667,-20.5 -56.91666667,-20.58333333 -56.91666667,-20.66666667 -56.91666667,-20.75 -56.91666667,-20.83333333 -56.91666667,-20.91666667</coordinates></LinearRing></innerBoundaryIs><innerBoundaryIs><LinearRing><coordinates>-56.91666667,-21.75 -57.0,-21.75 -57.0,-21.83333333 -56.91666667,-21.83333333 -56.91666667,-21.75</coordinates></LinearRing></innerBoundaryIs><innerBoundaryIs><LinearRing><coordinates>-56.41666667,-20.83333333 -56.33333333,-20.83333333 -56.25,-20.83333333 -56.25,-20.75 -56.33333333,-20.75 -56.41666667,-20.75 -56.41666667,-20.83333333</coordinates></LinearRing></innerBoundaryIs><innerBoundaryIs><LinearRing><coordinates>-60.66666667,-38.16666667 -60.66666667,-38.25 -60.66666667,-38.33333333 -60.58333333,-38.33333333 -60.58333333,-38.25 -60.5,-38.25 -60.41666667,-38.25 -60.41666667,-38.16666667 -60.41666667,-38.08333333 -60.33333333,-38.08333333 -60.25,-38.08333333 -60.25,-38.16666667 -60.16666667,-38.16666667 -60.16666667,-38.25 -60.08333333,-38.25 -60.0,-38.25 -60.0,-38.33333333 -59.91666667,-38.33333333 -59.91666667,-38.25 -59.83333333,-38.25 -59.75,-38.25 -59.75,-38.16666667 -59.66666667,-38.16666667 -59.58333333,-38.16666667 -59.5,-38.16666667 -59.5,-38.08333333 -59.5,-38.0 -59.41666667,-38.0 -59.33333333,-38.0 -59.33333333,-37.91666667 -59.33333333,-37.83333333 -59.25,-37.83333333 -59.16666667,-37.83333333 -59.08333333,-37.83333333 -59.0,-37.83333333 -58.91666667,-37.83333333 -58.91666667,-37.91666667 -58.83333333,-37.91666667 -58.75,-37.91666667 -58.75,-37.83333333 -58.83333333,-37.83333333 -58.83333333,-37.75 -58.91666667,-37.75 -58.91666667,-37.66666667 -58.91666667,-37.58333333 -59.0,-37.58333333 -59.0,-37.5 -59.0,-37.41666667 -59.08333333,-37.41666667 -59.16666667,-37.41666667 -59.25,-37.41666667 -59.33333333,-37.41666667 -59.33333333,-37.33333333 -59.41666667,-37.33333333 -59.5,-37.33333333 -59.5,-37.25 -59.58333333,-37.25 -59.66666667,-37.25 -59.75,-37.25 -59.83333333,-37.25 -59.91666667,-37.25 -59.91666667,-37.16666667 -60.0,-37.16666667 -60.0,-37.25 -60.08333333,-37.25 -60.16666667,-37.25 -60.16666667,-37.33333333 -60.25,-37.33333333 -60.33333333,-37.33333333 -60.33333333,-37.41666667 -60.33333333,-37.5 -60.33333333,-37.58333333 -60.33333333,-37.66666667 -60.41666667,-37.66666667 -60.41666667,-37.75 -60.41666667,-37.83333333 -60.41666667,-37.91666667 -60.41666667,-38.0 -60.5,-38.0 -60.58333333,-38.0 -60.58333333,-38.08333333 -60.58333333,-38.16666667 -60.66666667,-38.16666667</coordinates></LinearRing></innerBoundaryIs><innerBoundaryIs><LinearRing><coordinates>-58.66666667,-37.91666667 -58.58333333,-37.91666667 -58.5,-37.91666667 -58.5,-38.0 -58.41666667,-38.0 -58.41666667,-37.91666667 -58.41666667,-37.83333333 -58.5,-37.83333333 -58.5,-37.75 -58.58333333,-37.75 -58.66666667,-37.75 -58.66666667,-37.83333333 -58.66666667,-37.91666667</coordinates></LinearRing></innerBoundaryIs><innerBoundaryIs><LinearRing><coordinates>-58.08333333,-37.91666667 -58.08333333,-38.0 -58,-38 -58.0,-37.91666667 -58.08333333,-37.91666667</coordinates></LinearRing></innerBoundaryIs><innerBoundaryIs><LinearRing><coordinates>-59.83333333,-37.08333333 -59.83333333,-37.16666667 -59.75,-37.16666667 -59.75,-37.08333333 -59.83333333,-37.08333333</coordinates></LinearRing></innerBoundaryIs><innerBoundaryIs><LinearRing><coordinates>-58.33333333,-34.08333333 -58.33333333,-34.16666667 -58.25,-34.16666667 -58.25,-34.08333333 -58.33333333,-34.08333333</coordinates></LinearRing></innerBoundaryIs><innerBoundaryIs><LinearRing><coordinates>-58.5,-33.41666667 -58.5,-33.5 -58.41666667,-33.5 -58.41666667,-33.41666667 -58.5,-33.41666667</coordinates></LinearRing></innerBoundaryIs><innerBoundaryIs><LinearRing><coordinates>-51.91666667,-31.83333333 -51.83333333,-31.83333333 -51.83333333,-31.75 -51.75,-31.75 -51.66666667,-31.75 -51.66666667,-31.66666667 -51.58333333,-31.66666667 -51.58333333,-31.58333333 -51.5,-31.58333333 -51.5,-31.5 -51.5,-31.41666667 -51.41666667,-31.41666667 -51.41666667,-31.5 -51.33333333,-31.5 -51.33333333,-31.41666667 -51.25,-31.41666667 -51.25,-31.33333333 -51.16666667,-31.33333333 -51.16666667,-31.25 -51.16666667,-31.16666667 -51.25,-31.16666667 -51.25,-31.08333333 -51.25,-31.0 -51.16666667,-31.0 -51.08333333,-31.0 -51,-31 -51.0,-30.91666667 -51.0,-30.83333333 -50.91666667,-30.83333333 -50.83333333,-30.83333333 -50.83333333,-30.75 -50.75,-30.75 -50.75,-30.66666667 -50.75,-30.58333333 -50.75,-30.5 -50.75,-30.41666667 -50.75,-30.33333333 -50.83333333,-30.33333333 -50.91666667,-30.33333333 -50.91666667,-30.41666667 -50.91666667,-30.5 -51.0,-30.5 -51.0,-30.41666667 -51.08333333,-30.41666667 -51.08333333,-30.5 -51.16666667,-30.5 -51.25,-30.5 -51.25,-30.58333333 -51.25,-30.66666667 -51.25,-30.75 -51.25,-30.83333333 -51.33333333,-30.83333333 -51.33333333,-30.91666667 -51.41666667,-30.91666667 -51.41666667,-31.0 -51.41666667,-31.08333333 -51.41666667,-31.16666667 -51.5,-31.16666667 -51.58333333,-31.16666667 -51.58333333,-31.25 -51.58333333,-31.33333333 -51.66666667,-31.33333333 -51.75,-31.33333333 -51.83333333,-31.33333333 -51.91666667,-31.33333333 -51.91666667,-31.41666667 -52.0,-31.41666667 -52.0,-31.5 -52.0,-31.58333333 -52.0,-31.66666667 -52.0,-31.75 -51.91666667,-31.75 -51.91666667,-31.83333333</coordinates></LinearRing></innerBoundaryIs><innerBoundaryIs><LinearRing><coordinates>-51.25,-26.66666667 -51.25,-26.75 -51.16666667,-26.75 -51.08333333,-26.75 -51.08333333,-26.66666667 -51.0,-26.66666667 -51.0,-26.75 -50.91666667,-26.75 -50.91666667,-26.83333333 -50.91666667,-26.91666667 -50.83333333,-26.91666667 -50.75,-26.91666667 -50.75,-27.0 -50.66666667,-27.0 -50.58333333,-27.0 -50.5,-27.0 -50.5,-27.08333333 -50.41666667,-27.08333333 -50.33333333,-27.08333333 -50.33333333,-27.0 -50.25,-27.0 -50.25,-26.91666667 -50.25,-26.83333333 -50.25,-26.75 -50.33333333,-26.75 -50.33333333,-26.66666667 -50.41666667,-26.66666667 -50.41666667,-26.58333333 -50.41666667,-26.5 -50.41666667,-26.41666667 -50.5,-26.41666667 -50.5,-26.33333333 -50.58333333,-26.33333333 -50.58333333,-26.41666667 -50.66666667,-26.41666667 -50.75,-26.41666667 -50.75,-26.5 -50.75,-26.58333333 -50.83333333,-26.58333333 -50.83333333,-26.5 -50.91666667,-26.5 -50.91666667,-26.41666667 -51.0,-26.41666667 -51.08333333,-26.41666667 -51.16666667,-26.41666667 -51.25,-26.41666667 -51.25,-26.5 -51.16666667,-26.5 -51.16666667,-26.58333333 -51.16666667,-26.66666667 -51.25,-26.66666667</coordinates></LinearRing></innerBoundaryIs><innerBoundaryIs><LinearRing><coordinates>-52.33333333,-29.5 -52.25,-29.5 -52.25,-29.41666667 -52.25,-29.33333333 -52.33333333,-29.33333333 -52.41666667,-29.33333333 -52.41666667,-29.41666667 -52.33333333,-29.41666667 -52.33333333,-29.5</coordinates></LinearRing></innerBoundaryIs><innerBoundaryIs><LinearRing><coordinates>-50.41666667,-27.33333333 -50.41666667,-27.41666667 -50.33333333,-27.41666667 -50.25,-27.41666667 -50.25,-27.33333333 -50.16666667,-27.33333333 -50.16666667,-27.25 -50.25,-27.25 -50.33333333,-27.25 -50.41666667,-27.25 -50.41666667,-27.33333333</coordinates></LinearRing></innerBoundaryIs><innerBoundaryIs><LinearRing><coordinates>-48.91666667,-27.5 -48.83333333,-27.5 -48.83333333,-27.41666667 -48.91666667,-27.41666667 -48.91666667,-27.5</coordinates></LinearRing></innerBoundaryIs><innerBoundaryIs><LinearRing><coordinates>-49.58333333,-26.91666667 -49.5,-26.91666667 -49.5,-26.83333333 -49.58333333,-26.83333333 -49.58333333,-26.91666667</coordinates></LinearRing></innerBoundaryIs><innerBoundaryIs><LinearRing><coordinates>-52.91666667,-22.75 -52.83333333,-22.75 -52.83333333,-22.66666667 -52.91666667,-22.66666667 -52.91666667,-22.75</coordinates></LinearRing></innerBoundaryIs><innerBoundaryIs><LinearRing><coordinates>-51.91666667,-22.75 -51.83333333,-22.75 -51.83333333,-22.66666667 -51.91666667,-22.66666667 -51.91666667,-22.75</coordinates></LinearRing></innerBoundaryIs><innerBoundaryIs><LinearRing><coordinates>-55.83333333,-21.83333333 -55.83333333,-21.91666667 -55.75,-21.91666667 -55.66666667,-21.91666667 -55.66666667,-21.83333333 -55.66666667,-21.75 -55.75,-21.75 -55.75,-21.83333333 -55.83333333,-21.83333333</coordinates></LinearRing></innerBoundaryIs><innerBoundaryIs><LinearRing><coordinates>-57.33333333,-21.0 -57.33333333,-21.08333333 -57.25,-21.08333333 -57.16666667,-21.08333333 -57.16666667,-21.0 -57.25,-21.0 -57.33333333,-21.0</coordinates></LinearRing></innerBoundaryIs><innerBoundaryIs><LinearRing><coordinates>-55.66666667,-20.25 -55.66666667,-20.33333333 -55.66666667,-20.41666667 -55.58333333,-20.41666667 -55.5,-20.41666667 -55.5,-20.33333333 -55.58333333,-20.33333333 -55.58333333,-20.25 -55.58333333,-20.16666667 -55.66666667,-20.16666667 -55.66666667,-20.25</coordinates></LinearRing></innerBoundaryIs><innerBoundaryIs><LinearRing><coordinates>-55.91666667,-19.0 -55.91666667,-19.08333333 -55.83333333,-19.08333333 -55.83333333,-19.0 -55.91666667,-19.0</coordinates></LinearRing></innerBoundaryIs><innerBoundaryIs><LinearRing><coordinates>-56.0,-18.75 -56.0,-18.83333333 -55.91666667,-18.83333333 -55.83333333,-18.83333333 -55.75,-18.83333333 -55.75,-18.75 -55.83333333,-18.75 -55.91666667,-18.75 -56.0,-18.75</coordinates></LinearRing></innerBoundaryIs></Polygon><Polygon><outerBoundaryIs><LinearRing><coordinates>-40.33333333,-20.58333333 -40.33333333,-20.66666667 -40.41666667,-20.66666667 -40.5,-20.66666667 -40.5,-20.58333333 -40.5,-20.5 -40.5,-20.41666667 -40.5,-20.33333333 -40.41666667,-20.33333333 -40.41666667,-20.25 -40.41666667,-20.16666667 -40.41666667,-20.08333333 -40.41666667,-20.0 -40.33333333,-20.0 -40.33333333,-19.91666667 -40.33333333,-19.83333333 -40.25,-19.83333333 -40.16666667,-19.83333333 -40.16666667,-19.75 -40.16666667,-19.66666667 -40.16666667,-19.58333333 -40.16666667,-19.5 -40.08333333,-19.5 -40.0,-19.5 -40.0,-19.41666667 -40.0,-19.33333333 -40.0,-19.25 -39.91666667,-19.25 -39.91666667,-19.16666667 -39.91666667,-19.08333333 -39.91666667,-19.0 -39.91666667,-18.91666667 -39.83333333,-18.91666667 -39.83333333,-18.83333333 -39.83333333,-18.75 -39.91666667,-18.75 -39.91666667,-18.66666667 -39.83333333,-18.66666667 -39.83333333,-18.58333333 -39.91666667,-18.58333333 -39.91666667,-18.5 -40.0,-18.5 -40.0,-18.41666667 -40.0,-18.33333333 -40.0,-18.25 -40.0,-18.16666667 -40.0,-18.08333333 -39.91666667,-18.08333333 -39.91666667,-18.0 -39.91666667,-17.91666667 -39.83333333,-17.91666667 -39.83333333,-17.83333333 -39.83333333,-17.75 -39.75,-17.75 -39.75,-17.66666667 -39.66666667,-17.66666667 -39.58333333,-17.66666667 -39.58333333,-17.58333333 -39.58333333,-17.5 -39.5,-17.5 -39.5,-17.41666667 -39.5,-17.33333333 -39.5,-17.25 -39.5,-17.16666667 -39.5,-17.08333333 -39.41666667,-17.08333333 -39.41666667,-17.0 -39.41666667,-16.91666667 -39.5,-16.91666667 -39.5,-16.83333333 -39.5,-16.75 -39.5,-16.66666667 -39.58333333,-16.66666667 -39.58333333,-16.58333333 -39.5,-16.58333333 -39.5,-16.5 -39.5,-16.41666667 -39.5,-16.33333333 -39.41666667,-16.33333333 -39.41666667,-16.25 -39.41666667,-16.16666667 -39.33333333,-16.16666667 -39.33333333,-16.08333333 -39.41666667,-16.08333333 -39.41666667,-16.0 -39.33333333,-16.0 -39.33333333,-15.91666667 -39.41666667,-15.91666667 -39.41666667,-15.83333333 -39.33333333,-15.83333333 -39.33333333,-15.75 -39.33333333,-15.66666667 -39.33333333,-15.58333333 -39.33333333,-15.5 -39.33333333,-15.41666667 -39.41666667,-15.41666667 -39.5,-15.41666667 -39.5,-15.33333333 -39.41666667,-15.33333333 -39.41666667,-15.25 -39.33333333,-15.25 -39.33333333,-15.16666667 -39.33333333,-15.08333333 -39.41666667,-15.08333333 -39.5,-15.08333333 -39.5,-15.0 -39.5,-14.91666667 -39.41666667,-14.91666667 -39.41666667,-14.83333333 -39.41666667,-14.75 -39.5,-14.75 -39.5,-14.66666667 -39.5,-14.58333333 -39.5,-14.5 -39.41666667,-14.5 -39.41666667,-14.41666667 -39.41666667,-14.33333333 -39.5,-14.33333333 -39.5,-14.25 -39.58333333,-14.25 -39.58333333,-14.16666667 -39.66666667,-14.16666667 -39.75,-14.16666667 -39.75,-14.08333333 -39.75,-14.0 -39.66666667,-14.0 -39.66666667,-13.91666667 -39.66666667,-13.83333333 -39.75,-13.83333333 -39.75,-13.75 -39.75,-13.66666667 -39.66666667,-13.66666667 -39.66666667,-13.58333333 -39.58333333,-13.58333333 -39.58333333,-13.5 -39.5,-13.5 -39.5,-13.41666667 -39.41666667,-13.41666667 -39.41666667,-13.33333333 -39.41666667,-13.25 -39.33333333,-13.25 -39.33333333,-13.16666667 -39.33333333,-13.08333333 -39.25,-13.08333333 -39.25,-13.0 -39.16666667,-13.0 -39.16666667,-12.91666667 -39.08333333,-12.91666667 -39.08333333,-12.83333333 -39.0,-12.83333333 -39.0,-12.75 -39.0,-12.66666667 -38.91666667,-12.66666667 -38.91666667,-12.58333333 -38.83333333,-12.58333333 -38.83333333,-12.5 -38.75,-12.5 -38.75,-12.41666667 -38.66666667,-12.41666667 -38.66666667,-12.33333333 -38.58333333,-12.33333333 -38.5,-12.33333333 -38.5,-12.25 -38.41666667,-12.25 -38.41666667,-12.16666667 -38.33333333,-12.16666667 -38.33333333,-12.08333333 -38.25,-12.08333333 -38.25,-12.0 -38.16666667,-12.0 -38.16666667,-11.91666667 -38.16666667,-11.83333333 -38.08333333,-11.83333333 -38.0,-11.83333333 -38.0,-11.75 -37.91666667,-11.75 -37.91666667,-11.66666667 -37.83333333,-11.66666667 -37.83333333,-11.58333333 -37.75,-11.58333333 -37.75,-11.5 -37.66666667,-11.5 -37.66666667,-11.41666667 -37.58333333,-11.41666667 -37.58333333,-11.33333333 -37.58333333,-11.25 -37.58333333,-11.16666667 -37.58333333,-11.08333333 -37.5,-11.08333333 -37.5,-11.0 -37.41666667,-11.0 -37.41666667,-10.91666667 -37.33333333,-10.91666667 -37.25,-10.91666667 -37.25,-10.83333333 -37.25,-10.75 -37.25,-10.66666667 -37.16666667,-10.66666667 -37.16666667,-10.75 -37.08333333,-10.75 -37.08333333,-10.66666667 -37.0,-10.66666667 -37.0,-10.58333333 -36.91666667,-10.58333333 -36.91666667,-10.66666667 -36.83333333,-10.66666667 -36.83333333,-10.75 -36.83333333,-10.83333333 -36.91666667,-10.83333333 -36.91666667,-10.91666667 -37.0,-10.91666667 -37,-11 -37.0,-11.08333333 -37.08333333,-11.08333333 -37.08333333,-11.16666667 -37.16666667,-11.16666667 -37.16666667,-11.25 -37.16666667,-11.33333333 -37.25,-11.33333333 -37.25,-11.41666667 -37.33333333,-11.41666667 -37.33333333,-11.5 -37.33333333,-11.58333333 -37.41666667,-11.58333333 -37.41666667,-11.66666667 -37.41666667,-11.75 -37.5,-11.75 -37.5,-11.83333333 -37.5,-11.91666667 -37.58333333,-11.91666667 -37.58333333,-12.0 -37.58333333,-12.08333333 -37.66666667,-12.08333333 -37.66666667,-12.16666667 -37.66666667,-12.25 -37.75,-12.25 -37.75,-12.33333333 -37.83333333,-12.33333333 -37.83333333,-12.41666667 -37.91666667,-12.41666667 -37.91666667,-12.5 -37.91666667,-12.58333333 -38.0,-12.58333333 -38.0,-12.66666667 -38.08333333,-12.66666667 -38.08333333,-12.75 -38.16666667,-12.75 -38.16666667,-12.83333333 -38.16666667,-12.91666667 -38.25,-12.91666667 -38.25,-13.0 -38.33333333,-13.0 -38.41666667,-13.0 -38.41666667,-13.08333333 -38.5,-13.08333333 -38.58333333,-13.08333333 -38.66666667,-13.08333333 -38.66666667,-13.16666667 -38.75,-13.16666667 -38.83333333,-13.16666667 -38.83333333,-13.25 -38.91666667,-13.25 -38.91666667,-13.33333333 -38.83333333,-13.33333333 -38.83333333,-13.41666667 -38.83333333,-13.5 -38.91666667,-13.5 -38.91666667,-13.58333333 -38.83333333,-13.58333333 -38.83333333,-13.66666667 -38.83333333,-13.75 -38.91666667,-13.75 -38.91666667,-13.83333333 -38.91666667,-13.91666667 -38.91666667,-14.0 -38.91666667,-14.08333333 -38.91666667,-14.16666667 -38.91666667,-14.25 -38.91666667,-14.33333333 -39.0,-14.33333333 -39.0,-14.41666667 -39.0,-14.5 -39.0,-14.58333333 -39.0,-14.66666667 -39.0,-14.75 -39.0,-14.83333333 -39.0,-14.91666667 -39,-15 -39.0,-15.08333333 -39.0,-15.16666667 -39.0,-15.25 -38.91666667,-15.25 -38.91666667,-15.33333333 -38.91666667,-15.41666667 -38.91666667,-15.5 -38.91666667,-15.58333333 -38.91666667,-15.66666667 -38.83333333,-15.66666667 -38.83333333,-15.75 -38.83333333,-15.83333333 -38.83333333,-15.91666667 -38.83333333,-16.0 -38.91666667,-16.0 -38.91666667,-16.08333333 -38.91666667,-16.16666667 -38.91666667,-16.25 -39.0,-16.25 -39.0,-16.33333333 -39.0,-16.41666667 -39.0,-16.5 -39.0,-16.58333333 -39.08333333,-16.58333333 -39.08333333,-16.66666667 -39.08333333,-16.75 -39.08333333,-16.83333333 -39.08333333,-16.91666667 -39.08333333,-17.0 -39.16666667,-17.0 -39.16666667,-17.08333333 -39.16666667,-17.16666667 -39.16666667,-17.25 -39.16666667,-17.33333333 -39.16666667,-17.41666667 -39.16666667,-17.5 -39.16666667,-17.58333333 -39.08333333,-17.58333333 -39.08333333,-17.66666667 -39.08333333,-17.75 -39.16666667,-17.75 -39.16666667,-17.83333333 -39.25,-17.83333333 -39.25,-17.91666667 -39.33333333,-17.91666667 -39.33333333,-18.0 -39.41666667,-18.0 -39.5,-18.0 -39.5,-18.08333333 -39.5,-18.16666667 -39.58333333,-18.16666667 -39.58333333,-18.25 -39.58333333,-18.33333333 -39.66666667,-18.33333333 -39.66666667,-18.41666667 -39.66666667,-18.5 -39.66666667,-18.58333333 -39.66666667,-18.66666667 -39.75,-18.66666667 -39.75,-18.75 -39.75,-18.83333333 -39.75,-18.91666667 -39.66666667,-18.91666667 -39.66666667,-19.0 -39.66666667,-19.08333333 -39.66666667,-19.16666667 -39.66666667,-19.25 -39.66666667,-19.33333333 -39.66666667,-19.41666667 -39.66666667,-19.5 -39.75,-19.5 -39.75,-19.58333333 -39.75,-19.66666667 -39.83333333,-19.66666667 -39.83333333,-19.75 -39.91666667,-19.75 -40.0,-19.75 -40.0,-19.83333333 -40.0,-19.91666667 -40.08333333,-19.91666667 -40.08333333,-20.0 -40.08333333,-20.08333333 -40.16666667,-20.08333333 -40.16666667,-20.16666667 -40.16666667,-20.25 -40.16666667,-20.33333333 -40.25,-20.33333333 -40.25,-20.41666667 -40.25,-20.5 -40.33333333,-20.5 -40.33333333,-20.58333333</coordinates></LinearRing></outerBoundaryIs><innerBoundaryIs><LinearRing><coordinates>-38.75,-12.83333333 -38.66666667,-12.83333333 -38.66666667,-12.75 -38.75,-12.75 -38.75,-12.83333333</coordinates></LinearRing></innerBoundaryIs><innerBoundaryIs><LinearRing><coordinates>-38.58333333,-12.83333333 -38.58333333,-12.91666667 -38.5,-12.91666667 -38.5,-12.83333333 -38.58333333,-12.83333333</coordinates></LinearRing></innerBoundaryIs></Polygon><Polygon><outerBoundaryIs><LinearRing><coordinates>-41.83333333,-3.58333333 -41.75,-3.58333333 -41.75,-3.66666667 -41.83333333,-3.66666667 -41.83333333,-3.58333333</coordinates></LinearRing></outerBoundaryIs></Polygon><Polygon><outerBoundaryIs><LinearRing><coordinates>-46.25,-3.5 -46.16666667,-3.5 -46.16666667,-3.58333333 -46.25,-3.58333333 -46.25,-3.5</coordinates></LinearRing></outerBoundaryIs></Polygon><Polygon><outerBoundaryIs><LinearRing><coordinates>-46.66666667,-2.91666667 -46.66666667,-3.0 -46.75,-3.0 -46.75,-2.91666667 -46.83333333,-2.91666667 -46.83333333,-2.83333333 -46.83333333,-2.75 -46.75,-2.75 -46.75,-2.83333333 -46.66666667,-2.83333333 -46.66666667,-2.91666667</coordinates></LinearRing></outerBoundaryIs></Polygon><Polygon><outerBoundaryIs><LinearRing><coordinates>-41.75,-3.41666667 -41.75,-3.5 -41.83333333,-3.5 -41.83333333,-3.41666667 -41.91666667,-3.41666667 -41.91666667,-3.33333333 -42.0,-3.33333333 -42.0,-3.25 -41.91666667,-3.25 -41.83333333,-3.25 -41.83333333,-3.16666667 -41.83333333,-3.08333333 -41.75,-3.08333333 -41.75,-3.16666667 -41.66666667,-3.16666667 -41.66666667,-3.25 -41.66666667,-3.33333333 -41.75,-3.33333333 -41.75,-3.41666667</coordinates></LinearRing></outerBoundaryIs></Polygon><Polygon><outerBoundaryIs><LinearRing><coordinates>-46.33333333,-3.41666667 -46.25,-3.41666667 -46.25,-3.5 -46.33333333,-3.5 -46.33333333,-3.41666667</coordinates></LinearRing></outerBoundaryIs></Polygon><Polygon><outerBoundaryIs><LinearRing><coordinates>-46.75,-3.25 -46.75,-3.33333333 -46.83333333,-3.33333333 -46.83333333,-3.25 -46.83333333,-3.16666667 -46.75,-3.16666667 -46.75,-3.25</coordinates></LinearRing></outerBoundaryIs></Polygon><Polygon><outerBoundaryIs><LinearRing><coordinates>-46.83333333,-1.33333333 -46.83333333,-1.41666667 -46.91666667,-1.41666667 -46.91666667,-1.33333333 -47.0,-1.33333333 -47.0,-1.25 -46.91666667,-1.25 -46.91666667,-1.16666667 -46.91666667,-1.08333333 -46.83333333,-1.08333333 -46.83333333,-1.16666667 -46.75,-1.16666667 -46.75,-1.25 -46.75,-1.33333333 -46.83333333,-1.33333333</coordinates></LinearRing></outerBoundaryIs></Polygon><Polygon><outerBoundaryIs><LinearRing><coordinates>-46.5,-1.08333333 -46.5,-1.16666667 -46.58333333,-1.16666667 -46.66666667,-1.16666667 -46.66666667,-1.08333333 -46.75,-1.08333333 -46.75,-1.0 -46.66666667,-1.0 -46.58333333,-1.0 -46.5,-1.0 -46.5,-1.08333333</coordinates></LinearRing></outerBoundaryIs></Polygon><Polygon><outerBoundaryIs><LinearRing><coordinates>-47.16666667,-1.0 -47.08333333,-1.0 -47.08333333,-1.08333333 -47.16666667,-1.08333333 -47.16666667,-1.0</coordinates></LinearRing></outerBoundaryIs></Polygon><Polygon><outerBoundaryIs><LinearRing><coordinates>-45.08333333,-1.58333333 -45.0,-1.58333333 -45.0,-1.66666667 -45.08333333,-1.66666667 -45.16666667,-1.66666667 -45.16666667,-1.58333333 -45.16666667,-1.5 -45.08333333,-1.5 -45.08333333,-1.58333333</coordinates></LinearRing></outerBoundaryIs></Polygon><Polygon><outerBoundaryIs><LinearRing><coordinates>-80.83333333,-1.58333333 -80.83333333,-1.66666667 -80.91666667,-1.66666667 -80.91666667,-1.58333333 -80.91666667,-1.5 -80.83333333,-1.5 -80.83333333,-1.41666667 -80.83333333,-1.33333333 -80.83333333,-1.25 -80.91666667,-1.25 -80.91666667,-1.16666667 -80.83333333,-1.16666667 -80.75,-1.16666667 -80.66666667,-1.16666667 -80.66666667,-1.25 -80.75,-1.25 -80.75,-1.33333333 -80.75,-1.41666667 -80.75,-1.5 -80.75,-1.58333333 -80.83333333,-1.58333333</coordinates></LinearRing></outerBoundaryIs></Polygon><Polygon><outerBoundaryIs><LinearRing><coordinates>-80.75,-1.75 -80.75,-1.83333333 -80.83333333,-1.83333333 -80.83333333,-1.75 -80.83333333,-1.66666667 -80.75,-1.66666667 -80.75,-1.75</coordinates></LinearRing></outerBoundaryIs></Polygon><Polygon><outerBoundaryIs><LinearRing><coordinates>-46.16666667,-1.5 -46.08333333,-1.5 -46.0,-1.5 -46.0,-1.58333333 -46.08333333,-1.58333333 -46.16666667,-1.58333333 -46.16666667,-1.5</coordinates></LinearRing></outerBoundaryIs></Polygon><Polygon><outerBoundaryIs><LinearRing><coordinates>-44.66666667,-2.5 -44.66666667,-2.58333333 -44.75,-2.58333333 -44.83333333,-2.58333333 -44.91666667,-2.58333333 -45.0,-2.58333333 -45.0,-2.5 -44.91666667,-2.5 -44.91666667,-2.41666667 -45.0,-2.41666667 -45.08333333,-2.41666667 -45.08333333,-2.33333333 -45.08333333,-2.25 -45.16666667,-2.25 -45.16666667,-2.16666667 -45.16666667,-2.08333333 -45.25,-2.08333333 -45.25,-2.16666667 -45.33333333,-2.16666667 -45.33333333,-2.25 -45.41666667,-2.25 -45.5,-2.25 -45.5,-2.33333333 -45.5,-2.41666667 -45.58333333,-2.41666667 -45.66666667,-2.41666667 -45.66666667,-2.33333333 -45.58333333,-2.33333333 -45.58333333,-2.25 -45.66666667,-2.25 -45.66666667,-2.16666667 -45.66666667,-2.08333333 -45.75,-2.08333333 -45.75,-2.0 -45.83333333,-2.0 -45.91666667,-2.0 -45.91666667,-2.08333333 -46.0,-2.08333333 -46.08333333,-2.08333333 -46.16666667,-2.08333333 -46.25,-2.08333333 -46.25,-2.0 -46.25,-1.91666667 -46.33333333,-1.91666667 -46.41666667,-1.91666667 -46.41666667,-1.83333333 -46.41666667,-1.75 -46.5,-1.75 -46.5,-1.66666667 -46.58333333,-1.66666667 -46.58333333,-1.58333333 -46.66666667,-1.58333333 -46.75,-1.58333333 -46.75,-1.5 -46.75,-1.41666667 -46.75,-1.33333333 -46.66666667,-1.33333333 -46.66666667,-1.41666667 -46.58333333,-1.41666667 -46.5,-1.41666667 -46.5,-1.33333333 -46.41666667,-1.33333333 -46.41666667,-1.41666667 -46.41666667,-1.5 -46.5,-1.5 -46.5,-1.58333333 -46.41666667,-1.58333333 -46.41666667,-1.66666667 -46.33333333,-1.66666667 -46.33333333,-1.58333333 -46.25,-1.58333333 -46.16666667,-1.58333333 -46.16666667,-1.66666667 -46.08333333,-1.66666667 -46.0,-1.66666667 -45.91666667,-1.66666667 -45.91666667,-1.75 -46.0,-1.75 -46.0,-1.83333333 -46.0,-1.91666667 -45.91666667,-1.91666667 -45.83333333,-1.91666667 -45.75,-1.91666667 -45.75,-1.83333333 -45.66666667,-1.83333333 -45.58333333,-1.83333333 -45.5,-1.83333333 -45.5,-1.75 -45.5,-1.66666667 -45.58333333,-1.66666667 -45.58333333,-1.58333333 -45.58333333,-1.5 -45.5,-1.5 -45.41666667,-1.5 -45.41666667,-1.58333333 -45.33333333,-1.58333333 -45.33333333,-1.66666667 -45.33333333,-1.75 -45.41666667,-1.75 -45.41666667,-1.83333333 -45.33333333,-1.83333333 -45.25,-1.83333333 -45.25,-1.75 -45.16666667,-1.75 -45.08333333,-1.75 -45.0,-1.75 -44.91666667,-1.75 -44.91666667,-1.66666667 -44.83333333,-1.66666667 -44.83333333,-1.75 -44.75,-1.75 -44.75,-1.83333333 -44.66666667,-1.83333333 -44.66666667,-1.91666667 -44.66666667,-2.0 -44.58333333,-2.0 -44.58333333,-2.08333333 -44.58333333,-2.16666667 -44.66666667,-2.16666667 -44.66666667,-2.25 -44.58333333,-2.25 -44.58333333,-2.33333333 -44.5,-2.33333333 -44.5,-2.41666667 -44.58333333,-2.41666667 -44.58333333,-2.5 -44.66666667,-2.5</coordinates></LinearRing></outerBoundaryIs><innerBoundaryIs><LinearRing><coordinates>-44.91666667,-2.41666667 -44.83333333,-2.41666667 -44.75,-2.41666667 -44.75,-2.33333333 -44.83333333,-2.33333333 -44.91666667,-2.33333333 -44.91666667,-2.41666667</coordinates></LinearRing></innerBoundaryIs><innerBoundaryIs><LinearRing><coordinates>-45.41666667,-2.0 -45.33333333,-2.0 -45.33333333,-1.91666667 -45.41666667,-1.91666667 -45.41666667,-2.0</coordinates></LinearRing></innerBoundaryIs></Polygon><Polygon><outerBoundaryIs><LinearRing><coordinates>-45.16666667,-2.58333333 -45.16666667,-2.66666667 -45.25,-2.66666667 -45.25,-2.58333333 -45.33333333,-2.58333333 -45.41666667,-2.58333333 -45.5,-2.58333333 -45.5,-2.5 -45.41666667,-2.5 -45.41666667,-2.41666667 -45.33333333,-2.41666667 -45.33333333,-2.33333333 -45.25,-2.33333333 -45.25,-2.41666667 -45.16666667,-2.41666667 -45.16666667,-2.5 -45.16666667,-2.58333333</coordinates></LinearRing></outerBoundaryIs></Polygon><Polygon><outerBoundaryIs><LinearRing><coordinates>-46.58333333,-2.66666667 -46.58333333,-2.75 -46.66666667,-2.75 -46.75,-2.75 -46.75,-2.66666667 -46.66666667,-2.66666667 -46.66666667,-2.58333333 -46.75,-2.58333333 -46.75,-2.5 -46.75,-2.41666667 -46.75,-2.33333333 -46.66666667,-2.33333333 -46.66666667,-2.41666667 -46.58333333,-2.41666667 -46.5,-2.41666667 -46.5,-2.33333333 -46.5,-2.25 -46.41666667,-2.25 -46.41666667,-2.33333333 -46.41666667,-2.41666667 -46.41666667,-2.5 -46.41666667,-2.58333333 -46.33333333,-2.58333333 -46.33333333,-2.66666667 -46.41666667,-2.66666667 -46.5,-2.66666667 -46.58333333,-2.66666667</coordinates></LinearRing></outerBoundaryIs></Polygon><Polygon><outerBoundaryIs><LinearRing><coordinates>-47.83333333,-2.66666667 -47.83333333,-2.75 -47.91666667,-2.75 -47.91666667,-2.66666667 -47.91666667,-2.58333333 -47.83333333,-2.58333333 -47.83333333,-2.5 -47.91666667,-2.5 -47.91666667,-2.41666667 -48.0,-2.41666667 -48.08333333,-2.41666667 -48.08333333,-2.33333333 -48.16666667,-2.33333333 -48.25,-2.33333333 -48.33333333,-2.33333333 -48.33333333,-2.25 -48.41666667,-2.25 -48.41666667,-2.16666667 -48.5,-2.16666667 -48.5,-2.08333333 -48.5,-2.0 -48.58333333,-2.0 -48.58333333,-1.91666667 -48.66666667,-1.91666667 -48.66666667,-1.83333333 -48.66666667,-1.75 -48.66666667,-1.66666667 -48.66666667,-1.58333333 -48.66666667,-1.5 -48.58333333,-1.5 -48.58333333,-1.41666667 -48.5,-1.41666667 -48.41666667,-1.41666667 -48.33333333,-1.41666667 -48.25,-1.41666667 -48.25,-1.5 -48.16666667,-1.5 -48.08333333,-1.5 -48.08333333,-1.58333333 -48.0,-1.58333333 -47.91666667,-1.58333333 -47.91666667,-1.66666667 -47.91666667,-1.75 -47.83333333,-1.75 -47.75,-1.75 -47.75,-1.83333333 -47.75,-1.91666667 -47.66666667,-1.91666667 -47.66666667,-2.0 -47.66666667,-2.08333333 -47.58333333,-2.08333333 -47.58333333,-2.16666667 -47.58333333,-2.25 -47.5,-2.25 -47.5,-2.33333333 -47.5,-2.41666667 -47.5,-2.5 -47.5,-2.58333333 -47.41666667,-2.58333333 -47.41666667,-2.66666667 -47.5,-2.66666667 -47.58333333,-2.66666667 -47.66666667,-2.66666667 -47.66666667,-2.75 -47.75,-2.75 -47.75,-2.66666667 -47.83333333,-2.66666667</coordinates></LinearRing></outerBoundaryIs></Polygon><Polygon><outerBoundaryIs><LinearRing><coordinates>-78.58333333,0.16666667 -78.58333333,0.08333333 -78.66666667,0.08333333 -78.66666667,0.16666667 -78.66666667,0.25 -78.75,0.25 -78.83333333,0.25 -78.83333333,0.33333333 -78.75,0.33333333 -78.66666667,0.33333333 -78.58333333,0.33333333 -78.58333333,0.25 -78.58333333,0.16666667</coordinates></LinearRing></outerBoundaryIs></Polygon><Polygon><outerBoundaryIs><LinearRing><coordinates>-78.25,3.0 -78.16666667,3.0 -78.16666667,2.91666667 -78.25,2.91666667 -78.25,3.0</coordinates></LinearRing></outerBoundaryIs></Polygon><Polygon><outerBoundaryIs><LinearRing><coordinates>-64.83333333,5.25 -64.75,5.25 -64.75,5.16666667 -64.83333333,5.16666667 -64.83333333,5.25</coordinates></LinearRing></outerBoundaryIs></Polygon><Polygon><outerBoundaryIs><LinearRing><coordinates>-70.08333333,5.16666667 -70.0,5.16666667 -70.0,5.08333333 -70.08333333,5.08333333 -70.08333333,5.16666667</coordinates></LinearRing></outerBoundaryIs></Polygon><Polygon><outerBoundaryIs><LinearRing><coordinates>-65.08333333,5.16666667 -65.0,5.16666667 -65.0,5.08333333 -65.08333333,5.08333333 -65.08333333,5.16666667</coordinates></LinearRing></outerBoundaryIs></Polygon><Polygon><outerBoundaryIs><LinearRing><coordinates>-59.91666667,5.33333333 -59.83333333,5.33333333 -59.83333333,5.25 -59.91666667,5.25 -59.91666667,5.33333333</coordinates></LinearRing></outerBoundaryIs></Polygon><Polygon><outerBoundaryIs><LinearRing><coordinates>-73.58333333,5.66666667 -73.5,5.66666667 -73.5,5.58333333 -73.58333333,5.58333333 -73.58333333,5.66666667</coordinates></LinearRing></outerBoundaryIs></Polygon><Polygon><outerBoundaryIs><LinearRing><coordinates>-61.75,5.91666667 -61.75,5.83333333 -61.83333333,5.83333333 -61.83333333,5.91666667 -61.91666667,5.91666667 -61.91666667,6.0 -61.83333333,6.0 -61.75,6.0 -61.75,5.91666667</coordinates></LinearRing></outerBoundaryIs></Polygon><Polygon><outerBoundaryIs><LinearRing><coordinates>-72.66666667,6.25 -72.58333333,6.25 -72.58333333,6.16666667 -72.66666667,6.16666667 -72.66666667,6.25</coordinates></LinearRing></outerBoundaryIs></Polygon><Polygon><outerBoundaryIs><LinearRing><coordinates>-65.0,5.41666667 -64.91666667,5.41666667 -64.91666667,5.33333333 -65.0,5.33333333 -65.0,5.41666667</coordinates></LinearRing></outerBoundaryIs></Polygon><Polygon><outerBoundaryIs><LinearRing><coordinates>-72.33333333,7.25 -72.25,7.25 -72.25,7.16666667 -72.33333333,7.16666667 -72.33333333,7.25</coordinates></LinearRing></outerBoundaryIs></Polygon><Polygon><outerBoundaryIs><LinearRing><coordinates>-81.75,7.25 -81.75,7.16666667 -81.83333333,7.16666667 -81.83333333,7.25 -81.83333333,7.33333333 -81.83333333,7.41666667 -81.91666667,7.41666667 -81.91666667,7.5 -81.91666667,7.58333333 -81.83333333,7.58333333 -81.83333333,7.66666667 -81.75,7.66666667 -81.66666667,7.66666667 -81.66666667,7.58333333 -81.66666667,7.5 -81.66666667,7.41666667 -81.58333333,7.41666667 -81.58333333,7.33333333 -81.58333333,7.25 -81.66666667,7.25 -81.66666667,7.33333333 -81.75,7.33333333 -81.75,7.25</coordinates></LinearRing></outerBoundaryIs></Polygon><Polygon><outerBoundaryIs><LinearRing><coordinates>-76.25,9.41666667 -76.16666667,9.41666667 -76.16666667,9.33333333 -76.25,9.33333333 -76.25,9.41666667</coordinates></LinearRing></outerBoundaryIs></Polygon><Polygon><outerBoundaryIs><LinearRing><coordinates>-78.83333333,8.25 -78.83333333,8.16666667 -78.91666667,8.16666667 -79.0,8.16666667 -79.0,8.25 -79.08333333,8.25 -79.08333333,8.16666667 -79.16666667,8.16666667 -79.16666667,8.25 -79.16666667,8.33333333 -79.16666667,8.41666667 -79.16666667,8.5 -79.08333333,8.5 -79.08333333,8.58333333 -79.08333333,8.66666667 -79.0,8.66666667 -79.0,8.58333333 -79.0,8.5 -78.91666667,8.5 -78.83333333,8.5 -78.83333333,8.41666667 -78.75,8.41666667 -78.75,8.33333333 -78.83333333,8.33333333 -78.83333333,8.25</coordinates></LinearRing></outerBoundaryIs><innerBoundaryIs><LinearRing><coordinates>-79.08333333,8.41666667 -79.08333333,8.33333333 -79.0,8.33333333 -79.0,8.41666667 -79.08333333,8.41666667</coordinates></LinearRing></innerBoundaryIs></Polygon><Polygon><outerBoundaryIs><LinearRing><coordinates>-72.33333333,6.83333333 -72.33333333,6.75 -72.41666667,6.75 -72.41666667,6.83333333 -72.41666667,6.91666667 -72.33333333,6.91666667 -72.33333333,6.83333333</coordinates></LinearRing></outerBoundaryIs></Polygon><Polygon><outerBoundaryIs><LinearRing><coordinates>-75.83333333,9.83333333 -75.75,9.83333333 -75.75,9.75 -75.83333333,9.75 -75.91666667,9.75 -75.91666667,9.83333333 -75.83333333,9.83333333</coordinates></LinearRing></outerBoundaryIs></Polygon><Polygon><outerBoundaryIs><LinearRing><coordinates>-67.58333333,10.58333333 -67.5,10.58333333 -67.41666667,10.58333333 -67.33333333,10.58333333 -67.33333333,10.5 -67.41666667,10.5 -67.5,10.5 -67.58333333,10.5 -67.66666667,10.5 -67.66666667,10.58333333 -67.58333333,10.58333333</coordinates></LinearRing></outerBoundaryIs></Polygon><Polygon><outerBoundaryIs><LinearRing><coordinates>-70.58333333,10.58333333 -70.5,10.58333333 -70.5,10.5 -70.58333333,10.5 -70.58333333,10.58333333</coordinates></LinearRing></outerBoundaryIs></Polygon><Polygon><outerBoundaryIs><LinearRing><coordinates>-70.16666667,9.91666667 -70.16666667,9.83333333 -70.25,9.83333333 -70.25,9.91666667 -70.25,10.0 -70.33333333,10.0 -70.41666667,10.0 -70.41666667,10.08333333 -70.5,10.08333333 -70.58333333,10.08333333 -70.66666667,10.08333333 -70.66666667,10.16666667 -70.58333333,10.16666667 -70.5,10.16666667 -70.5,10.25 -70.41666667,10.25 -70.33333333,10.25 -70.33333333,10.33333333 -70.25,10.33333333 -70.16666667,10.33333333 -70.16666667,10.25 -70.08333333,10.25 -70.0,10.25 -70.0,10.16666667 -70.08333333,10.16666667 -70.08333333,10.08333333 -70.16666667,10.08333333 -70.16666667,10.0 -70.16666667,9.91666667</coordinates></LinearRing></outerBoundaryIs></Polygon><Polygon><outerBoundaryIs><LinearRing><coordinates>-86.25,12.83333333 -86.16666667,12.83333333 -86.16666667,12.75 -86.25,12.75 -86.25,12.83333333</coordinates></LinearRing></outerBoundaryIs></Polygon><Polygon><outerBoundaryIs><LinearRing><coordinates>-89.41666667,13.83333333 -89.33333333,13.83333333 -89.33333333,13.75 -89.41666667,13.75 -89.41666667,13.83333333</coordinates></LinearRing></outerBoundaryIs></Polygon><Polygon><outerBoundaryIs><LinearRing><coordinates>-86.16666667,14.66666667 -86.08333333,14.66666667 -86.08333333,14.58333333 -86.16666667,14.58333333 -86.16666667,14.66666667</coordinates></LinearRing></outerBoundaryIs></Polygon><Polygon><outerBoundaryIs><LinearRing><coordinates>-91.25,14.75 -91.16666667,14.75 -91.16666667,14.66666667 -91.25,14.66666667 -91.25,14.75</coordinates></LinearRing></outerBoundaryIs></Polygon><Polygon><outerBoundaryIs><LinearRing><coordinates>-89.41666667,15.91666667 -89.41666667,15.83333333 -89.5,15.83333333 -89.58333333,15.83333333 -89.58333333,15.91666667 -89.5,15.91666667 -89.5,16.0 -89.41666667,16.0 -89.41666667,15.91666667</coordinates></LinearRing></outerBoundaryIs></Polygon><Polygon><outerBoundaryIs><LinearRing><coordinates>-93.16666667,15.75 -93.08333333,15.75 -93.08333333,15.66666667 -93.16666667,15.66666667 -93.16666667,15.75</coordinates></LinearRing></outerBoundaryIs></Polygon><Polygon><outerBoundaryIs><LinearRing><coordinates>-93.08333333,15.41666667 -93.08333333,15.33333333 -93.16666667,15.33333333 -93.16666667,15.41666667 -93.25,15.41666667 -93.25,15.5 -93.33333333,15.5 -93.33333333,15.58333333 -93.41666667,15.58333333 -93.5,15.58333333 -93.5,15.66666667 -93.58333333,15.66666667 -93.58333333,15.75 -93.66666667,15.75 -93.66666667,15.83333333 -93.58333333,15.83333333 -93.5,15.83333333 -93.41666667,15.83333333 -93.41666667,15.75 -93.41666667,15.66666667 -93.33333333,15.66666667 -93.25,15.66666667 -93.25,15.58333333 -93.16666667,15.58333333 -93.08333333,15.58333333 -93.08333333,15.5 -93.08333333,15.41666667</coordinates></LinearRing></outerBoundaryIs></Polygon><Polygon><outerBoundaryIs><LinearRing><coordinates>-93.08333333,15.33333333 -93.0,15.33333333 -93.0,15.25 -93.08333333,15.25 -93.08333333,15.33333333</coordinates></LinearRing></outerBoundaryIs></Polygon><Polygon><outerBoundaryIs><LinearRing><coordinates>-86.83333333,15.41666667 -86.75,15.41666667 -86.66666667,15.41666667 -86.66666667,15.33333333 -86.75,15.33333333 -86.83333333,15.33333333 -86.83333333,15.41666667</coordinates></LinearRing></outerBoundaryIs></Polygon><Polygon><outerBoundaryIs><LinearRing><coordinates>-93.0,15.41666667 -92.91666667,15.41666667 -92.91666667,15.33333333 -93.0,15.33333333 -93.0,15.41666667</coordinates></LinearRing></outerBoundaryIs></Polygon><Polygon><outerBoundaryIs><LinearRing><coordinates>-70.33333333,4.83333333 -70.25,4.83333333 -70.25,4.75 -70.33333333,4.75 -70.33333333,4.83333333</coordinates></LinearRing></outerBoundaryIs></Polygon><Polygon><outerBoundaryIs><LinearRing><coordinates>-51.75,-4.0 -51.75,-4.08333333 -51.83333333,-4.08333333 -51.91666667,-4.08333333 -51.91666667,-4.0 -51.83333333,-4.0 -51.83333333,-3.91666667 -51.83333333,-3.83333333 -51.83333333,-3.75 -51.75,-3.75 -51.75,-3.66666667 -51.83333333,-3.66666667 -51.91666667,-3.66666667 -51.91666667,-3.75 -52.0,-3.75 -52.0,-3.83333333 -52.0,-3.91666667 -52,-4 -52.08333333,-4.0 -52.08333333,-3.91666667 -52.08333333,-3.83333333 -52.08333333,-3.75 -52.16666667,-3.75 -52.16666667,-3.83333333 -52.25,-3.83333333 -52.25,-3.75 -52.25,-3.66666667 -52.16666667,-3.66666667 -52.16666667,-3.58333333 -52.08333333,-3.58333333 -52.0,-3.58333333 -52.0,-3.5 -52.0,-3.41666667 -52.0,-3.33333333 -51.91666667,-3.33333333 -51.91666667,-3.41666667 -51.83333333,-3.41666667 -51.83333333,-3.33333333 -51.83333333,-3.25 -51.83333333,-3.16666667 -51.91666667,-3.16666667 -52.0,-3.16666667 -52.08333333,-3.16666667 -52.08333333,-3.08333333 -52.16666667,-3.08333333 -52.25,-3.08333333 -52.33333333,-3.08333333 -52.33333333,-3.0 -52.41666667,-3.0 -52.5,-3.0 -52.5,-3.08333333 -52.5,-3.16666667 -52.58333333,-3.16666667 -52.58333333,-3.25 -52.66666667,-3.25 -52.75,-3.25 -52.75,-3.33333333 -52.83333333,-3.33333333 -52.83333333,-3.41666667 -52.91666667,-3.41666667 -52.91666667,-3.5 -53.0,-3.5 -53.08333333,-3.5 -53.16666667,-3.5 -53.25,-3.5 -53.25,-3.58333333 -53.25,-3.66666667 -53.25,-3.75 -53.25,-3.83333333 -53.16666667,-3.83333333 -53.08333333,-3.83333333 -53.0,-3.83333333 -52.91666667,-3.83333333 -52.83333333,-3.83333333 -52.75,-3.83333333 -52.75,-3.91666667 -52.83333333,-3.91666667 -52.91666667,-3.91666667 -52.91666667,-4.0 -52.91666667,-4.08333333 -53.0,-4.08333333 -53,-4 -53.08333333,-4.0 -53.16666667,-4.0 -53.16666667,-4.08333333 -53.25,-4.08333333 -53.25,-4.16666667 -53.16666667,-4.16666667 -53.16666667,-4.25 -53.16666667,-4.33333333 -53.25,-4.33333333 -53.25,-4.25 -53.33333333,-4.25 -53.33333333,-4.33333333 -53.33333333,-4.41666667 -53.25,-4.41666667 -53.25,-4.5 -53.25,-4.58333333 -53.33333333,-4.58333333 -53.33333333,-4.5 -53.41666667,-4.5 -53.41666667,-4.58333333 -53.5,-4.58333333 -53.5,-4.66666667 -53.5,-4.75 -53.5,-4.83333333 -53.5,-4.91666667 -53.5,-5.0 -53.58333333,-5.0 -53.66666667,-5.0 -53.66666667,-5.08333333 -53.66666667,-5.16666667 -53.66666667,-5.25 -53.66666667,-5.33333333 -53.66666667,-5.41666667 -53.75,-5.41666667 -53.75,-5.5 -53.75,-5.58333333 -53.83333333,-5.58333333 -53.83333333,-5.5 -53.91666667,-5.5 -54.0,-5.5 -54.0,-5.41666667 -54.08333333,-5.41666667 -54.16666667,-5.41666667 -54.25,-5.41666667 -54.25,-5.5 -54.33333333,-5.5 -54.41666667,-5.5 -54.5,-5.5 -54.5,-5.58333333 -54.58333333,-5.58333333 -54.58333333,-5.5 -54.58333333,-5.41666667 -54.66666667,-5.41666667 -54.75,-5.41666667 -54.83333333,-5.41666667 -54.83333333,-5.5 -54.91666667,-5.5 -55.0,-5.5 -55.08333333,-5.5 -55.08333333,-5.58333333 -55.08333333,-5.66666667 -55.08333333,-5.75 -55.16666667,-5.75 -55.16666667,-5.66666667 -55.25,-5.66666667 -55.25,-5.58333333 -55.25,-5.5 -55.33333333,-5.5 -55.33333333,-5.58333333 -55.41666667,-5.58333333 -55.5,-5.58333333 -55.58333333,-5.58333333 -55.66666667,-5.58333333 -55.75,-5.58333333 -55.83333333,-5.58333333 -55.83333333,-5.66666667 -55.83333333,-5.75 -55.91666667,-5.75 -55.91666667,-5.66666667 -56.0,-5.66666667 -56.0,-5.75 -56.0,-5.83333333 -55.91666667,-5.83333333 -55.91666667,-5.91666667 -56.0,-5.91666667 -56.08333333,-5.91666667 -56.08333333,-6.0 -56.16666667,-6.0 -56.16666667,-6.08333333 -56.25,-6.08333333 -56.25,-6.16666667 -56.16666667,-6.16666667 -56.08333333,-6.16666667 -56.0,-6.16666667 -55.91666667,-6.16666667 -55.91666667,-6.08333333 -55.83333333,-6.08333333 -55.75,-6.08333333 -55.75,-6.16666667 -55.75,-6.25 -55.66666667,-6.25 -55.66666667,-6.33333333 -55.58333333,-6.33333333 -55.5,-6.33333333 -55.41666667,-6.33333333 -55.33333333,-6.33333333 -55.33333333,-6.41666667 -55.33333333,-6.5 -55.25,-6.5 -55.25,-6.58333333 -55.33333333,-6.58333333 -55.33333333,-6.66666667 -55.33333333,-6.75 -55.33333333,-6.83333333 -55.33333333,-6.91666667 -55.41666667,-6.91666667 -55.41666667,-7.0 -55.33333333,-7.0 -55.33333333,-7.08333333 -55.33333333,-7.16666667 -55.33333333,-7.25 -55.25,-7.25 -55.25,-7.33333333 -55.33333333,-7.33333333 -55.41666667,-7.33333333 -55.41666667,-7.25 -55.5,-7.25 -55.5,-7.16666667 -55.5,-7.08333333 -55.58333333,-7.08333333 -55.58333333,-7.16666667 -55.66666667,-7.16666667 -55.66666667,-7.08333333 -55.75,-7.08333333 -55.75,-7.0 -55.66666667,-7.0 -55.66666667,-6.91666667 -55.58333333,-6.91666667 -55.58333333,-6.83333333 -55.66666667,-6.83333333 -55.75,-6.83333333 -55.83333333,-6.83333333 -55.83333333,-6.75 -55.91666667,-6.75 -55.91666667,-6.83333333 -55.91666667,-6.91666667 -56.0,-6.91666667 -56.0,-6.83333333 -56.08333333,-6.83333333 -56.08333333,-6.91666667 -56.08333333,-7.0 -56.08333333,-7.08333333 -56.16666667,-7.08333333 -56.16666667,-7.16666667 -56.16666667,-7.25 -56.08333333,-7.25 -56.08333333,-7.33333333 -56.16666667,-7.33333333 -56.16666667,-7.41666667 -56.16666667,-7.5 -56.25,-7.5 -56.33333333,-7.5 -56.33333333,-7.41666667 -56.33333333,-7.33333333 -56.33333333,-7.25 -56.41666667,-7.25 -56.5,-7.25 -56.5,-7.16666667 -56.41666667,-7.16666667 -56.41666667,-7.08333333 -56.33333333,-7.08333333 -56.33333333,-7.0 -56.33333333,-6.91666667 -56.41666667,-6.91666667 -56.41666667,-7.0 -56.5,-7.0 -56.5,-6.91666667 -56.5,-6.83333333 -56.5,-6.75 -56.41666667,-6.75 -56.41666667,-6.66666667 -56.33333333,-6.66666667 -56.33333333,-6.58333333 -56.41666667,-6.58333333 -56.41666667,-6.5 -56.5,-6.5 -56.5,-6.58333333 -56.58333333,-6.58333333 -56.58333333,-6.66666667 -56.58333333,-6.75 -56.58333333,-6.83333333 -56.58333333,-6.91666667 -56.66666667,-6.91666667 -56.66666667,-7.0 -56.66666667,-7.08333333 -56.66666667,-7.16666667 -56.66666667,-7.25 -56.66666667,-7.33333333 -56.66666667,-7.41666667 -56.75,-7.41666667 -56.75,-7.5 -56.83333333,-7.5 -56.83333333,-7.41666667 -56.83333333,-7.33333333 -56.91666667,-7.33333333 -56.91666667,-7.41666667 -57.0,-7.41666667 -57.0,-7.5 -56.91666667,-7.5 -56.91666667,-7.58333333 -57.0,-7.58333333 -57.08333333,-7.58333333 -57.16666667,-7.58333333 -57.16666667,-7.66666667 -57.25,-7.66666667 -57.25,-7.75 -57.25,-7.83333333 -57.16666667,-7.83333333 -57.08333333,-7.83333333 -57.08333333,-7.91666667 -57.16666667,-7.91666667 -57.16666667,-8.0 -57.16666667,-8.08333333 -57.16666667,-8.16666667 -57.16666667,-8.25 -57.25,-8.25 -57.25,-8.33333333 -57.33333333,-8.33333333 -57.33333333,-8.41666667 -57.33333333,-8.5 -57.25,-8.5 -57.25,-8.58333333 -57.16666667,-8.58333333 -57.16666667,-8.5 -57.08333333,-8.5 -57.0,-8.5 -57.0,-8.58333333 -56.91666667,-8.58333333 -56.91666667,-8.66666667 -56.83333333,-8.66666667 -56.75,-8.66666667 -56.66666667,-8.66666667 -56.66666667,-8.75 -56.58333333,-8.75 -56.5,-8.75 -56.41666667,-8.75 -56.41666667,-8.83333333 -56.41666667,-8.91666667 -56.33333333,-8.91666667 -56.25,-8.91666667 -56.16666667,-8.91666667 -56.16666667,-9.0 -56.25,-9.0 -56.33333333,-9.0 -56.41666667,-9.0 -56.5,-9.0 -56.5,-9.08333333 -56.41666667,-9.08333333 -56.33333333,-9.08333333 -56.25,-9.08333333 -56.16666667,-9.08333333 -56.16666667,-9.16666667 -56.08333333,-9.16666667 -56.0,-9.16666667 -56.0,-9.25 -55.91666667,-9.25 -55.91666667,-9.33333333 -56.0,-9.33333333 -56.08333333,-9.33333333 -56.16666667,-9.33333333 -56.25,-9.33333333 -56.33333333,-9.33333333 -56.33333333,-9.25 -56.41666667,-9.25 -56.5,-9.25 -56.58333333,-9.25 -56.58333333,-9.16666667 -56.66666667,-9.16666667 -56.66666667,-9.25 -56.75,-9.25 -56.75,-9.33333333 -56.66666667,-9.33333333 -56.58333333,-9.33333333 -56.5,-9.33333333 -56.5,-9.41666667 -56.41666667,-9.41666667 -56.33333333,-9.41666667 -56.33333333,-9.5 -56.25,-9.5 -56.25,-9.58333333 -56.16666667,-9.58333333 -56.08333333,-9.58333333 -56.0,-9.58333333 -55.91666667,-9.58333333 -55.91666667,-9.66666667 -56.0,-9.66666667 -56.08333333,-9.66666667 -56.08333333,-9.75 -56.08333333,-9.83333333 -56.16666667,-9.83333333 -56.16666667,-9.75 -56.25,-9.75 -56.25,-9.66666667 -56.33333333,-9.66666667 -56.33333333,-9.75 -56.41666667,-9.75 -56.41666667,-9.66666667 -56.5,-9.66666667 -56.5,-9.75 -56.58333333,-9.75 -56.66666667,-9.75 -56.66666667,-9.66666667 -56.66666667,-9.58333333 -56.75,-9.58333333 -56.75,-9.5 -56.66666667,-9.5 -56.58333333,-9.5 -56.58333333,-9.41666667 -56.66666667,-9.41666667 -56.75,-9.41666667 -56.83333333,-9.41666667 -56.83333333,-9.33333333 -56.91666667,-9.33333333 -57.0,-9.33333333 -57.0,-9.41666667 -57.0,-9.5 -56.91666667,-9.5 -56.91666667,-9.58333333 -56.83333333,-9.58333333 -56.83333333,-9.66666667 -56.83333333,-9.75 -56.83333333,-9.83333333 -56.83333333,-9.91666667 -56.91666667,-9.91666667 -56.91666667,-9.83333333 -56.91666667,-9.75 -56.91666667,-9.66666667 -57.0,-9.66666667 -57.08333333,-9.66666667 -57.08333333,-9.75 -57.08333333,-9.83333333 -57.16666667,-9.83333333 -57.25,-9.83333333 -57.25,-9.75 -57.25,-9.66666667 -57.33333333,-9.66666667 -57.33333333,-9.75 -57.33333333,-9.83333333 -57.41666667,-9.83333333 -57.41666667,-9.75 -57.41666667,-9.66666667 -57.41666667,-9.58333333 -57.41666667,-9.5 -57.33333333,-9.5 -57.25,-9.5 -57.25,-9.41666667 -57.25,-9.33333333 -57.16666667,-9.33333333 -57.16666667,-9.25 -57.16666667,-9.16666667 -57.25,-9.16666667 -57.33333333,-9.16666667 -57.41666667,-9.16666667 -57.41666667,-9.08333333 -57.5,-9.08333333 -57.5,-9.0 -57.5,-8.91666667 -57.58333333,-8.91666667 -57.66666667,-8.91666667 -57.66666667,-9.0 -57.75,-9.0 -57.75,-8.91666667 -57.75,-8.83333333 -57.75,-8.75 -57.75,-8.66666667 -57.83333333,-8.66666667 -57.91666667,-8.66666667 -58.0,-8.66666667 -58.08333333,-8.66666667 -58.08333333,-8.75 -58.0,-8.75 -58.0,-8.83333333 -57.91666667,-8.83333333 -57.91666667,-8.91666667 -58.0,-8.91666667 -58.08333333,-8.91666667 -58.16666667,-8.91666667 -58.16666667,-8.83333333 -58.16666667,-8.75 -58.16666667,-8.66666667 -58.16666667,-8.58333333 -58.16666667,-8.5 -58.25,-8.5 -58.33333333,-8.5 -58.33333333,-8.58333333 -58.33333333,-8.66666667 -58.33333333,-8.75 -58.33333333,-8.83333333 -58.41666667,-8.83333333 -58.41666667,-8.75 -58.5,-8.75 -58.5,-8.66666667 -58.58333333,-8.66666667 -58.58333333,-8.75 -58.58333333,-8.83333333 -58.5,-8.83333333 -58.5,-8.91666667 -58.41666667,-8.91666667 -58.41666667,-9.0 -58.41666667,-9.08333333 -58.41666667,-9.16666667 -58.41666667,-9.25 -58.5,-9.25 -58.5,-9.16666667 -58.5,-9.08333333 -58.58333333,-9.08333333 -58.58333333,-9.0 -58.66666667,-9.0 -58.66666667,-8.91666667 -58.75,-8.91666667 -58.75,-8.83333333 -58.75,-8.75 -58.75,-8.66666667 -58.75,-8.58333333 -58.83333333,-8.58333333 -58.91666667,-8.58333333 -59.0,-8.58333333 -59.08333333,-8.58333333 -59.08333333,-8.5 -59.16666667,-8.5 -59.25,-8.5 -59.25,-8.41666667 -59.33333333,-8.41666667 -59.33333333,-8.33333333 -59.41666667,-8.33333333 -59.41666667,-8.25 -59.5,-8.25 -59.5,-8.16666667 -59.58333333,-8.16666667 -59.58333333,-8.25 -59.66666667,-8.25 -59.66666667,-8.16666667 -59.75,-8.16666667 -59.75,-8.08333333 -59.83333333,-8.08333333 -59.83333333,-8.0 -59.91666667,-8.0 -59.91666667,-8.08333333 -60.0,-8.08333333 -60.0,-8.16666667 -60.08333333,-8.16666667 -60.16666667,-8.16666667 -60.16666667,-8.08333333 -60.25,-8.08333333 -60.25,-8.0 -60.33333333,-8.0 -60.41666667,-8.0 -60.41666667,-8.08333333 -60.41666667,-8.16666667 -60.41666667,-8.25 -60.5,-8.25 -60.5,-8.16666667 -60.5,-8.08333333 -60.5,-8.0 -60.58333333,-8.0 -60.58333333,-7.91666667 -60.66666667,-7.91666667 -60.75,-7.91666667 -60.75,-7.83333333 -60.83333333,-7.83333333 -60.91666667,-7.83333333 -60.91666667,-7.91666667 -61.0,-7.91666667 -61,-8 -61.08333333,-8.0 -61.08333333,-7.91666667 -61.08333333,-7.83333333 -61.16666667,-7.83333333 -61.25,-7.83333333 -61.25,-7.91666667 -61.25,-8.0 -61.25,-8.08333333 -61.33333333,-8.08333333 -61.41666667,-8.08333333 -61.5,-8.08333333 -61.5,-8.16666667 -61.5,-8.25 -61.41666667,-8.25 -61.41666667,-8.33333333 -61.33333333,-8.33333333 -61.33333333,-8.41666667 -61.33333333,-8.5 -61.41666667,-8.5 -61.41666667,-8.58333333 -61.5,-8.58333333 -61.5,-8.66666667 -61.58333333,-8.66666667 -61.66666667,-8.66666667 -61.66666667,-8.75 -61.58333333,-8.75 -61.58333333,-8.83333333 -61.5,-8.83333333 -61.5,-8.91666667 -61.5,-9.0 -61.5,-9.08333333 -61.58333333,-9.08333333 -61.58333333,-9.16666667 -61.58333333,-9.25 -61.66666667,-9.25 -61.66666667,-9.33333333 -61.66666667,-9.41666667 -61.66666667,-9.5 -61.58333333,-9.5 -61.58333333,-9.58333333 -61.66666667,-9.58333333 -61.75,-9.58333333 -61.75,-9.66666667 -61.83333333,-9.66666667 -61.83333333,-9.75 -61.83333333,-9.83333333 -61.91666667,-9.83333333 -61.91666667,-9.91666667 -61.91666667,-10.0 -61.91666667,-10.08333333 -61.91666667,-10.16666667 -62.0,-10.16666667 -62.08333333,-10.16666667 -62.08333333,-10.25 -62.08333333,-10.33333333 -62.08333333,-10.41666667 -62.16666667,-10.41666667 -62.16666667,-10.33333333 -62.25,-10.33333333 -62.25,-10.41666667 -62.33333333,-10.41666667 -62.41666667,-10.41666667 -62.41666667,-10.33333333 -62.5,-10.33333333 -62.5,-10.25 -62.41666667,-10.25 -62.41666667,-10.16666667 -62.33333333,-10.16666667 -62.25,-10.16666667 -62.25,-10.08333333 -62.25,-10.0 -62.16666667,-10.0 -62.08333333,-10.0 -62.08333333,-9.91666667 -62.08333333,-9.83333333 -62.0,-9.83333333 -62.0,-9.75 -62.0,-9.66666667 -62.08333333,-9.66666667 -62.08333333,-9.58333333 -62.08333333,-9.5 -62.08333333,-9.41666667 -62.08333333,-9.33333333 -62.0,-9.33333333 -62.0,-9.25 -62.0,-9.16666667 -62.08333333,-9.16666667 -62.08333333,-9.08333333 -62.0,-9.08333333 -62,-9 -62.0,-8.91666667 -62.0,-8.83333333 -62.08333333,-8.83333333 -62.08333333,-8.75 -62.08333333,-8.66666667 -62.08333333,-8.58333333 -62.0,-8.58333333 -61.91666667,-8.58333333 -61.91666667,-8.5 -61.91666667,-8.41666667 -61.91666667,-8.33333333 -61.91666667,-8.25 -62.0,-8.25 -62.08333333,-8.25 -62.08333333,-8.16666667 -62.16666667,-8.16666667 -62.25,-8.16666667 -62.25,-8.08333333 -62.33333333,-8.08333333 -62.41666667,-8.08333333 -62.5,-8.08333333 -62.58333333,-8.08333333 -62.66666667,-8.08333333 -62.66666667,-8.0 -62.75,-8.0 -62.83333333,-8.0 -62.83333333,-8.08333333 -62.91666667,-8.08333333 -62.91666667,-8.0 -63,-8 -63.08333333,-8.0 -63.16666667,-8.0 -63.25,-8.0 -63.25,-7.91666667 -63.33333333,-7.91666667 -63.33333333,-7.83333333 -63.41666667,-7.83333333 -63.41666667,-7.75 -63.5,-7.75 -63.5,-7.66666667 -63.58333333,-7.66666667 -63.66666667,-7.66666667 -63.66666667,-7.75 -63.75,-7.75 -63.75,-7.66666667 -63.83333333,-7.66666667 -63.83333333,-7.58333333 -63.91666667,-7.58333333 -63.91666667,-7.5 -64.0,-7.5 -64.0,-7.58333333 -64.08333333,-7.58333333 -64.08333333,-7.5 -64.08333333,-7.41666667 -64.16666667,-7.41666667 -64.16666667,-7.5 -64.16666667,-7.58333333 -64.25,-7.58333333 -64.25,-7.5 -64.33333333,-7.5 -64.33333333,-7.58333333 -64.33333333,-7.66666667 -64.41666667,-7.66666667 -64.41666667,-7.75 -64.5,-7.75 -64.58333333,-7.75 -64.58333333,-7.83333333 -64.66666667,-7.83333333 -64.75,-7.83333333 -64.75,-7.91666667 -64.83333333,-7.91666667 -64.91666667,-7.91666667 -65.0,-7.91666667 -65.08333333,-7.91666667 -65.16666667,-7.91666667 -65.16666667,-8.0 -65.25,-8.0 -65.25,-7.91666667 -65.25,-7.83333333 -65.33333333,-7.83333333 -65.41666667,-7.83333333 -65.5,-7.83333333 -65.5,-7.91666667 -65.58333333,-7.91666667 -65.66666667,-7.91666667 -65.66666667,-7.83333333 -65.75,-7.83333333 -65.83333333,-7.83333333 -65.83333333,-7.91666667 -65.91666667,-7.91666667 -66.0,-7.91666667 -66.08333333,-7.91666667 -66.16666667,-7.91666667 -66.16666667,-8.0 -66.25,-8.0 -66.33333333,-8.0 -66.41666667,-8.0 -66.5,-8.0 -66.58333333,-8.0 -66.66666667,-8.0 -66.75,-8.0 -66.83333333,-8.0 -66.83333333,-8.08333333 -66.91666667,-8.08333333 -66.91666667,-8.16666667 -67.0,-8.16666667 -67.0,-8.08333333 -67.08333333,-8.08333333 -67.08333333,-8.0 -67.16666667,-8.0 -67.16666667,-8.08333333 -67.25,-8.08333333 -67.25,-8.0 -67.25,-7.91666667 -67.25,-7.83333333 -67.33333333,-7.83333333 -67.33333333,-7.75 -67.41666667,-7.75 -67.41666667,-7.66666667 -67.5,-7.66666667 -67.58333333,-7.66666667 -67.58333333,-7.58333333 -67.66666667,-7.58333333 -67.66666667,-7.5 -67.75,-7.5 -67.83333333,-7.5 -67.83333333,-7.41666667 -67.91666667,-7.41666667 -68.0,-7.41666667 -68.08333333,-7.41666667 -68.16666667,-7.41666667 -68.25,-7.41666667 -68.25,-7.33333333 -68.16666667,-7.33333333 -68.08333333,-7.33333333 -68.0,-7.33333333 -67.91666667,-7.33333333 -67.83333333,-7.33333333 -67.75,-7.33333333 -67.75,-7.25 -67.83333333,-7.25 -67.91666667,-7.25 -67.91666667,-7.16666667 -67.83333333,-7.16666667 -67.83333333,-7.08333333 -67.91666667,-7.08333333 -67.91666667,-7.0 -68,-7 -68.08333333,-7.0 -68.08333333,-7.08333333 -68.16666667,-7.08333333 -68.25,-7.08333333 -68.33333333,-7.08333333 -68.41666667,-7.08333333 -68.5,-7.08333333 -68.5,-7.16666667 -68.58333333,-7.16666667 -68.58333333,-7.25 -68.5,-7.25 -68.5,-7.33333333 -68.5,-7.41666667 -68.58333333,-7.41666667 -68.58333333,-7.33333333 -68.66666667,-7.33333333 -68.66666667,-7.25 -68.75,-7.25 -68.83333333,-7.25 -68.83333333,-7.33333333 -68.91666667,-7.33333333 -68.91666667,-7.41666667 -68.91666667,-7.5 -69.0,-7.5 -69.0,-7.58333333 -69.0,-7.66666667 -68.91666667,-7.66666667 -68.83333333,-7.66666667 -68.75,-7.66666667 -68.75,-7.75 -68.66666667,-7.75 -68.66666667,-7.66666667 -68.58333333,-7.66666667 -68.58333333,-7.75 -68.58333333,-7.83333333 -68.5,-7.83333333 -68.5,-7.75 -68.5,-7.66666667 -68.41666667,-7.66666667 -68.41666667,-7.75 -68.41666667,-7.83333333 -68.41666667,-7.91666667 -68.33333333,-7.91666667 -68.25,-7.91666667 -68.25,-8.0 -68.16666667,-8.0 -68.16666667,-8.08333333 -68.08333333,-8.08333333 -68.08333333,-8.16666667 -68.0,-8.16666667 -67.91666667,-8.16666667 -67.91666667,-8.25 -67.91666667,-8.33333333 -67.83333333,-8.33333333 -67.75,-8.33333333 -67.75,-8.41666667 -67.66666667,-8.41666667 -67.66666667,-8.5 -67.58333333,-8.5 -67.58333333,-8.58333333 -67.66666667,-8.58333333 -67.66666667,-8.66666667 -67.66666667,-8.75 -67.66666667,-8.83333333 -67.66666667,-8.91666667 -67.66666667,-9.0 -67.75,-9.0 -67.75,-9.08333333 -67.83333333,-9.08333333 -67.91666667,-9.08333333 -68.0,-9.08333333 -68,-9 -68.08333333,-9.0 -68.16666667,-9.0 -68.25,-9.0 -68.33333333,-9.0 -68.33333333,-9.08333333 -68.41666667,-9.08333333 -68.41666667,-9.16666667 -68.5,-9.16666667 -68.58333333,-9.16666667 -68.58333333,-9.25 -68.66666667,-9.25 -68.66666667,-9.33333333 -68.66666667,-9.41666667 -68.75,-9.41666667 -68.75,-9.33333333 -68.83333333,-9.33333333 -68.83333333,-9.41666667 -68.83333333,-9.5 -68.91666667,-9.5 -68.91666667,-9.58333333 -69.0,-9.58333333 -69.0,-9.66666667 -69.08333333,-9.66666667 -69.16666667,-9.66666667 -69.16666667,-9.75 -69.25,-9.75 -69.33333333,-9.75 -69.41666667,-9.75 -69.5,-9.75 -69.58333333,-9.75 -69.66666667,-9.75 -69.66666667,-9.83333333 -69.75,-9.83333333 -69.83333333,-9.83333333 -69.83333333,-9.91666667 -69.91666667,-9.91666667 -69.91666667,-9.83333333 -69.91666667,-9.75 -69.91666667,-9.66666667 -70.0,-9.66666667 -70.0,-9.75 -70.08333333,-9.75 -70.08333333,-9.66666667 -70.16666667,-9.66666667 -70.25,-9.66666667 -70.25,-9.58333333 -70.33333333,-9.58333333 -70.33333333,-9.5 -70.41666667,-9.5 -70.5,-9.5 -70.58333333,-9.5 -70.58333333,-9.41666667 -70.58333333,-9.33333333 -70.58333333,-9.25 -70.66666667,-9.25 -70.66666667,-9.16666667 -70.75,-9.16666667 -70.75,-9.08333333 -70.75,-9.0 -70.75,-8.91666667 -70.83333333,-8.91666667 -70.91666667,-8.91666667 -70.91666667,-8.83333333 -70.91666667,-8.75 -71.0,-8.75 -71.0,-8.66666667 -71.0,-8.58333333 -70.91666667,-8.58333333 -70.91666667,-8.5 -70.91666667,-8.41666667 -70.83333333,-8.41666667 -70.83333333,-8.33333333 -70.91666667,-8.33333333 -71.0,-8.33333333 -71.0,-8.25 -70.91666667,-8.25 -70.91666667,-8.16666667 -70.91666667,-8.08333333 -70.83333333,-8.08333333 -70.83333333,-8.0 -70.75,-8.0 -70.75,-7.91666667 -70.75,-7.83333333 -70.75,-7.75 -70.75,-7.66666667 -70.66666667,-7.66666667 -70.66666667,-7.58333333 -70.66666667,-7.5 -70.66666667,-7.41666667 -70.66666667,-7.33333333 -70.75,-7.33333333 -70.83333333,-7.33333333 -70.83333333,-7.41666667 -70.91666667,-7.41666667 -70.91666667,-7.5 -71.0,-7.5 -71.08333333,-7.5 -71.08333333,-7.58333333 -71.16666667,-7.58333333 -71.25,-7.58333333 -71.25,-7.5 -71.25,-7.41666667 -71.33333333,-7.41666667 -71.41666667,-7.41666667 -71.41666667,-7.5 -71.5,-7.5 -71.58333333,-7.5 -71.66666667,-7.5 -71.75,-7.5 -71.83333333,-7.5 -71.91666667,-7.5 -72.0,-7.5 -72.08333333,-7.5 -72.16666667,-7.5 -72.25,-7.5 -72.33333333,-7.5 -72.33333333,-7.58333333 -72.41666667,-7.58333333 -72.5,-7.58333333 -72.5,-7.66666667 -72.58333333,-7.66666667 -72.66666667,-7.66666667 -72.66666667,-7.75 -72.75,-7.75 -72.75,-7.66666667 -72.83333333,-7.66666667 -72.91666667,-7.66666667 -73.0,-7.66666667 -73.0,-7.58333333 -73.08333333,-7.58333333 -73.16666667,-7.58333333 -73.25,-7.58333333 -73.25,-7.66666667 -73.33333333,-7.66666667 -73.33333333,-7.58333333 -73.41666667,-7.58333333 -73.5,-7.58333333 -73.58333333,-7.58333333 -73.58333333,-7.5 -73.66666667,-7.5 -73.66666667,-7.41666667 -73.58333333,-7.41666667 -73.58333333,-7.33333333 -73.5,-7.33333333 -73.5,-7.25 -73.58333333,-7.25 -73.66666667,-7.25 -73.66666667,-7.16666667 -73.75,-7.16666667 -73.75,-7.08333333 -73.83333333,-7.08333333 -73.83333333,-7.0 -73.91666667,-7.0 -73.91666667,-7.08333333 -73.91666667,-7.16666667 -73.83333333,-7.16666667 -73.83333333,-7.25 -73.83333333,-7.33333333 -73.83333333,-7.41666667 -73.75,-7.41666667 -73.75,-7.5 -73.75,-7.58333333 -73.75,-7.66666667 -73.83333333,-7.66666667 -73.83333333,-7.75 -73.83333333,-7.83333333 -73.83333333,-7.91666667 -73.91666667,-7.91666667 -73.91666667,-8.0 -73.83333333,-8.0 -73.75,-8.0 -73.75,-8.08333333 -73.66666667,-8.08333333 -73.66666667,-8.16666667 -73.66666667,-8.25 -73.66666667,-8.33333333 -73.66666667,-8.41666667 -73.66666667,-8.5 -73.66666667,-8.58333333 -73.58333333,-8.58333333 -73.58333333,-8.66666667 -73.58333333,-8.75 -73.58333333,-8.83333333 -73.58333333,-8.91666667 -73.5,-8.91666667 -73.5,-9.0 -73.5,-9.08333333 -73.58333333,-9.08333333 -73.58333333,-9.16666667 -73.66666667,-9.16666667 -73.66666667,-9.25 -73.75,-9.25 -73.75,-9.33333333 -73.83333333,-9.33333333 -73.91666667,-9.33333333 -73.91666667,-9.41666667 -74.0,-9.41666667 -74.08333333,-9.41666667 -74.08333333,-9.5 -74.16666667,-9.5 -74.16666667,-9.58333333 -74.08333333,-9.58333333 -74.08333333,-9.66666667 -74.0,-9.66666667 -74.0,-9.75 -74.08333333,-9.75 -74.08333333,-9.83333333 -74.0,-9.83333333 -74.0,-9.91666667 -73.91666667,-9.91666667 -73.91666667,-10.0 -74,-10 -74.0,-10.08333333 -73.91666667,-10.08333333 -73.91666667,-10.16666667 -73.91666667,-10.25 -74.0,-10.25 -74.0,-10.33333333 -73.91666667,-10.33333333 -73.91666667,-10.41666667 -73.91666667,-10.5 -73.91666667,-10.58333333 -74.0,-10.58333333 -74.0,-10.5 -74.0,-10.41666667 -74.08333333,-10.41666667 -74.08333333,-10.33333333 -74.08333333,-10.25 -74.08333333,-10.16666667 -74.08333333,-10.08333333 -74.08333333,-10.0 -74.08333333,-9.91666667 -74.16666667,-9.91666667 -74.25,-9.91666667 -74.25,-9.83333333 -74.25,-9.75 -74.16666667,-9.75 -74.16666667,-9.66666667 -74.25,-9.66666667 -74.25,-9.58333333 -74.33333333,-9.58333333 -74.33333333,-9.5 -74.41666667,-9.5 -74.41666667,-9.41666667 -74.41666667,-9.33333333 -74.5,-9.33333333 -74.5,-9.25 -74.5,-9.16666667 -74.5,-9.08333333 -74.58333333,-9.08333333 -74.58333333,-9.0 -74.66666667,-9.0 -74.75,-9.0 -74.75,-9.08333333 -74.83333333,-9.08333333 -74.83333333,-9.16666667 -74.91666667,-9.16666667 -74.91666667,-9.25 -74.91666667,-9.33333333 -74.91666667,-9.41666667 -74.91666667,-9.5 -74.91666667,-9.58333333 -74.91666667,-9.66666667 -74.91666667,-9.75 -74.83333333,-9.75 -74.83333333,-9.83333333 -74.83333333,-9.91666667 -74.75,-9.91666667 -74.75,-10.0 -74.75,-10.08333333 -74.75,-10.16666667 -74.75,-10.25 -74.75,-10.33333333 -74.83333333,-10.33333333 -74.83333333,-10.25 -74.91666667,-10.25 -75.0,-10.25 -75.0,-10.16666667 -75.08333333,-10.16666667 -75.08333333,-10.08333333 -75.16666667,-10.08333333 -75.16666667,-10.16666667 -75.25,-10.16666667 -75.25,-10.08333333 -75.25,-10.0 -75.16666667,-10.0 -75.16666667,-9.91666667 -75.25,-9.91666667 -75.25,-9.83333333 -75.16666667,-9.83333333 -75.16666667,-9.75 -75.08333333,-9.75 -75.08333333,-9.66666667 -75.0,-9.66666667 -75.0,-9.58333333 -75.0,-9.5 -75.08333333,-9.5 -75.08333333,-9.58333333 -75.16666667,-9.58333333 -75.25,-9.58333333 -75.25,-9.66666667 -75.33333333,-9.66666667 -75.33333333,-9.75 -75.41666667,-9.75 -75.41666667,-9.66666667 -75.5,-9.66666667 -75.5,-9.58333333 -75.5,-9.5 -75.5,-9.41666667 -75.5,-9.33333333 -75.5,-9.25 -75.58333333,-9.25 -75.58333333,-9.33333333 -75.58333333,-9.41666667 -75.66666667,-9.41666667 -75.66666667,-9.33333333 -75.66666667,-9.25 -75.75,-9.25 -75.75,-9.33333333 -75.75,-9.41666667 -75.83333333,-9.41666667 -75.83333333,-9.33333333 -75.91666667,-9.33333333 -75.91666667,-9.25 -76.0,-9.25 -76.0,-9.16666667 -76.0,-9.08333333 -76.08333333,-9.08333333 -76.08333333,-9.0 -76.08333333,-8.91666667 -76.08333333,-8.83333333 -76.08333333,-8.75 -76.08333333,-8.66666667 -76.16666667,-8.66666667 -76.16666667,-8.75 -76.25,-8.75 -76.25,-8.66666667 -76.25,-8.58333333 -76.25,-8.5 -76.16666667,-8.5 -76.16666667,-8.41666667 -76.25,-8.41666667 -76.33333333,-8.41666667 -76.41666667,-8.41666667 -76.41666667,-8.33333333 -76.33333333,-8.33333333 -76.25,-8.33333333 -76.25,-8.25 -76.33333333,-8.25 -76.41666667,-8.25 -76.41666667,-8.16666667 -76.41666667,-8.08333333 -76.41666667,-8.0 -76.33333333,-8.0 -76.33333333,-7.91666667 -76.25,-7.91666667 -76.25,-8.0 -76.25,-8.08333333 -76.16666667,-8.08333333 -76.16666667,-8.0 -76.16666667,-7.91666667 -76.08333333,-7.91666667 -76.08333333,-7.83333333 -76.08333333,-7.75 -76.16666667,-7.75 -76.16666667,-7.66666667 -76.16666667,-7.58333333 -76.25,-7.58333333 -76.25,-7.66666667 -76.33333333,-7.66666667 -76.33333333,-7.75 -76.33333333,-7.83333333 -76.41666667,-7.83333333 -76.41666667,-7.75 -76.41666667,-7.66666667 -76.5,-7.66666667 -76.58333333,-7.66666667 -76.66666667,-7.66666667 -76.75,-7.66666667 -76.83333333,-7.66666667 -76.83333333,-7.58333333 -76.83333333,-7.5 -76.75,-7.5 -76.75,-7.41666667 -76.83333333,-7.41666667 -76.91666667,-7.41666667 -76.91666667,-7.33333333 -76.83333333,-7.33333333 -76.83333333,-7.25 -76.91666667,-7.25 -76.91666667,-7.16666667 -76.91666667,-7.08333333 -76.91666667,-7.0 -76.83333333,-7.0 -76.83333333,-6.91666667 -76.83333333,-6.83333333 -76.83333333,-6.75 -76.75,-6.75 -76.75,-6.66666667 -76.75,-6.58333333 -76.75,-6.5 -76.66666667,-6.5 -76.66666667,-6.58333333 -76.66666667,-6.66666667 -76.58333333,-6.66666667 -76.58333333,-6.75 -76.5,-6.75 -76.5,-6.83333333 -76.41666667,-6.83333333 -76.41666667,-6.75 -76.41666667,-6.66666667 -76.5,-6.66666667 -76.5,-6.58333333 -76.58333333,-6.58333333 -76.58333333,-6.5 -76.58333333,-6.41666667 -76.66666667,-6.41666667 -76.66666667,-6.33333333 -76.58333333,-6.33333333 -76.5,-6.33333333 -76.5,-6.25 -76.58333333,-6.25 -76.58333333,-6.16666667 -76.58333333,-6.08333333 -76.66666667,-6.08333333 -76.66666667,-6.0 -76.66666667,-5.91666667 -76.75,-5.91666667 -76.75,-5.83333333 -76.75,-5.75 -76.83333333,-5.75 -76.83333333,-5.83333333 -76.83333333,-5.91666667 -76.91666667,-5.91666667 -77.0,-5.91666667 -77.0,-5.83333333 -77.08333333,-5.83333333 -77.08333333,-5.91666667 -77.16666667,-5.91666667 -77.16666667,-5.83333333 -77.25,-5.83333333 -77.25,-5.75 -77.25,-5.66666667 -77.16666667,-5.66666667 -77.16666667,-5.58333333 -77.25,-5.58333333 -77.33333333,-5.58333333 -77.33333333,-5.5 -77.33333333,-5.41666667 -77.41666667,-5.41666667 -77.5,-5.41666667 -77.5,-5.33333333 -77.58333333,-5.33333333 -77.58333333,-5.41666667 -77.66666667,-5.41666667 -77.66666667,-5.33333333 -77.75,-5.33333333 -77.83333333,-5.33333333 -77.91666667,-5.33333333 -77.91666667,-5.25 -78.0,-5.25 -78.0,-5.33333333 -78.08333333,-5.33333333 -78.16666667,-5.33333333 -78.25,-5.33333333 -78.33333333,-5.33333333 -78.41666667,-5.33333333 -78.41666667,-5.41666667 -78.5,-5.41666667 -78.5,-5.33333333 -78.5,-5.25 -78.5,-5.16666667 -78.5,-5.08333333 -78.58333333,-5.08333333 -78.58333333,-5.0 -78.58333333,-4.91666667 -78.66666667,-4.91666667 -78.66666667,-4.83333333 -78.66666667,-4.75 -78.66666667,-4.66666667 -78.66666667,-4.58333333 -78.66666667,-4.5 -78.66666667,-4.41666667 -78.75,-4.41666667 -78.75,-4.33333333 -78.75,-4.25 -78.66666667,-4.25 -78.66666667,-4.16666667 -78.66666667,-4.08333333 -78.75,-4.08333333 -78.75,-4.0 -78.75,-3.91666667 -78.83333333,-3.91666667 -78.83333333,-4.0 -78.91666667,-4.0 -78.91666667,-3.91666667 -78.91666667,-3.83333333 -78.83333333,-3.83333333 -78.83333333,-3.75 -78.75,-3.75 -78.75,-3.66666667 -78.66666667,-3.66666667 -78.58333333,-3.66666667 -78.58333333,-3.58333333 -78.66666667,-3.58333333 -78.66666667,-3.5 -78.66666667,-3.41666667 -78.66666667,-3.33333333 -78.58333333,-3.33333333 -78.5,-3.33333333 -78.5,-3.25 -78.5,-3.16666667 -78.5,-3.08333333 -78.5,-3.0 -78.41666667,-3.0 -78.41666667,-2.91666667 -78.41666667,-2.83333333 -78.41666667,-2.75 -78.41666667,-2.66666667 -78.41666667,-2.58333333 -78.33333333,-2.58333333 -78.33333333,-2.5 -78.33333333,-2.41666667 -78.25,-2.41666667 -78.25,-2.33333333 -78.25,-2.25 -78.25,-2.16666667 -78.25,-2.08333333 -78.25,-2.0 -78.25,-1.91666667 -78.25,-1.83333333 -78.25,-1.75 -78.25,-1.66666667 -78.25,-1.58333333 -78.25,-1.5 -78.25,-1.41666667 -78.25,-1.33333333 -78.16666667,-1.33333333 -78.08333333,-1.33333333 -78.08333333,-1.25 -78.08333333,-1.16666667 -78.16666667,-1.16666667 -78.16666667,-1.08333333 -78.16666667,-1.0 -78.08333333,-1.0 -78.08333333,-0.91666667 -78.08333333,-0.83333333 -78.08333333,-0.75 -78.0,-0.75 -77.91666667,-0.75 -77.91666667,-0.66666667 -77.91666667,-0.58333333 -77.91666667,-0.5 -77.91666667,-0.41666667 -77.83333333,-0.41666667 -77.83333333,-0.33333333 -77.83333333,-0.25 -77.83333333,-0.16666667 -77.83333333,-0.08333333 -77.75,-0.08333333 -77.66666667,-0.08333333 -77.66666667,-0.0 -77.66666667,0.08333333 -77.75,0.08333333 -77.75,0.16666667 -77.66666667,0.16666667 -77.66666667,0.25 -77.66666667,0.33333333 -77.58333333,0.33333333 -77.58333333,0.41666667 -77.5,0.41666667 -77.41666667,0.41666667 -77.41666667,0.5 -77.33333333,0.5 -77.33333333,0.58333333 -77.33333333,0.66666667 -77.25,0.66666667 -77.25,0.75 -77.33333333,0.75 -77.33333333,0.83333333 -77.25,0.83333333 -77.16666667,0.83333333 -77.08333333,0.83333333 -77.08333333,0.91666667 -77.0,0.91666667 -77,1 -76.91666667,1.0 -76.91666667,1.08333333 -77.0,1.08333333 -77.08333333,1.08333333 -77.08333333,1.16666667 -77.0,1.16666667 -77.0,1.25 -76.91666667,1.25 -76.83333333,1.25 -76.83333333,1.33333333 -76.83333333,1.41666667 -76.83333333,1.5 -76.75,1.5 -76.75,1.58333333 -76.66666667,1.58333333 -76.66666667,1.66666667 -76.66666667,1.75 -76.58333333,1.75 -76.5,1.75 -76.5,1.83333333 -76.5,1.91666667 -76.5,2.0 -76.41666667,2.0 -76.41666667,2.08333333 -76.33333333,2.08333333 -76.33333333,2.16666667 -76.25,2.16666667 -76.25,2.25 -76.16666667,2.25 -76.16666667,2.33333333 -76.08333333,2.33333333 -76.08333333,2.41666667 -76.08333333,2.5 -76.08333333,2.58333333 -76.0,2.58333333 -75.91666667,2.58333333 -75.83333333,2.58333333 -75.83333333,2.66666667 -75.75,2.66666667 -75.66666667,2.66666667 -75.66666667,2.75 -75.58333333,2.75 -75.58333333,2.83333333 -75.66666667,2.83333333 -75.66666667,2.91666667 -75.66666667,3.0 -75.75,3.0 -75.75,3.08333333 -75.75,3.16666667 -75.75,3.25 -75.83333333,3.25 -75.83333333,3.33333333 -75.83333333,3.41666667 -75.83333333,3.5 -75.75,3.5 -75.75,3.58333333 -75.66666667,3.58333333 -75.66666667,3.66666667 -75.66666667,3.75 -75.66666667,3.83333333 -75.58333333,3.83333333 -75.58333333,3.91666667 -75.5,3.91666667 -75.5,4.0 -75.5,4.08333333 -75.41666667,4.08333333 -75.41666667,4.16666667 -75.41666667,4.25 -75.33333333,4.25 -75.33333333,4.33333333 -75.41666667,4.33333333 -75.41666667,4.41666667 -75.41666667,4.5 -75.33333333,4.5 -75.25,4.5 -75.16666667,4.5 -75.16666667,4.58333333 -75.16666667,4.66666667 -75.16666667,4.75 -75.16666667,4.83333333 -75.16666667,4.91666667 -75.16666667,5.0 -75.25,5.0 -75.25,5.08333333 -75.25,5.16666667 -75.25,5.25 -75.25,5.33333333 -75.16666667,5.33333333 -75.16666667,5.41666667 -75.25,5.41666667 -75.33333333,5.41666667 -75.33333333,5.33333333 -75.41666667,5.33333333 -75.41666667,5.25 -75.41666667,5.16666667 -75.41666667,5.08333333 -75.41666667,5.0 -75.41666667,4.91666667 -75.5,4.91666667 -75.5,4.83333333 -75.5,4.75 -75.5,4.66666667 -75.5,4.58333333 -75.58333333,4.58333333 -75.58333333,4.5 -75.58333333,4.41666667 -75.66666667,4.41666667 -75.66666667,4.33333333 -75.66666667,4.25 -75.75,4.25 -75.75,4.16666667 -75.83333333,4.16666667 -75.83333333,4.08333333 -75.91666667,4.08333333 -76.0,4.08333333 -76,4 -76.08333333,4.0 -76.08333333,3.91666667 -76.16666667,3.91666667 -76.16666667,3.83333333 -76.16666667,3.75 -76.16666667,3.66666667 -76.08333333,3.66666667 -76.08333333,3.58333333 -76.16666667,3.58333333 -76.16666667,3.5 -76.16666667,3.41666667 -76.16666667,3.33333333 -76.16666667,3.25 -76.16666667,3.16666667 -76.16666667,3.08333333 -76.25,3.08333333 -76.25,3.0 -76.25,2.91666667 -76.33333333,2.91666667 -76.33333333,2.83333333 -76.41666667,2.83333333 -76.41666667,2.75 -76.41666667,2.66666667 -76.41666667,2.58333333 -76.41666667,2.5 -76.41666667,2.41666667 -76.5,2.41666667 -76.5,2.33333333 -76.58333333,2.33333333 -76.58333333,2.25 -76.58333333,2.16666667 -76.66666667,2.16666667 -76.66666667,2.08333333 -76.75,2.08333333 -76.75,2.0 -76.83333333,2.0 -76.83333333,1.91666667 -76.75,1.91666667 -76.75,1.83333333 -76.83333333,1.83333333 -76.91666667,1.83333333 -76.91666667,1.75 -77.0,1.75 -77.0,1.66666667 -76.91666667,1.66666667 -76.91666667,1.58333333 -77.0,1.58333333 -77.0,1.5 -77.0,1.41666667 -77.0,1.33333333 -77.08333333,1.33333333 -77.08333333,1.41666667 -77.16666667,1.41666667 -77.25,1.41666667 -77.33333333,1.41666667 -77.41666667,1.41666667 -77.41666667,1.33333333 -77.5,1.33333333 -77.58333333,1.33333333 -77.58333333,1.41666667 -77.58333333,1.5 -77.58333333,1.58333333 -77.66666667,1.58333333 -77.66666667,1.5 -77.66666667,1.41666667 -77.66666667,1.33333333 -77.75,1.33333333 -77.75,1.25 -77.83333333,1.25 -77.83333333,1.16666667 -77.91666667,1.16666667 -77.91666667,1.08333333 -78.0,1.08333333 -78,1 -78.08333333,1.0 -78.16666667,1.0 -78.16666667,0.91666667 -78.25,0.91666667 -78.33333333,0.91666667 -78.33333333,0.83333333 -78.25,0.83333333 -78.25,0.75 -78.33333333,0.75 -78.41666667,0.75 -78.41666667,0.66666667 -78.5,0.66666667 -78.5,0.58333333 -78.58333333,0.58333333 -78.58333333,0.5 -78.66666667,0.5 -78.66666667,0.41666667 -78.75,0.41666667 -78.83333333,0.41666667 -78.83333333,0.33333333 -78.91666667,0.33333333 -78.91666667,0.25 -78.91666667,0.16666667 -78.83333333,0.16666667 -78.83333333,0.08333333 -78.83333333,-0.0 -78.83333333,-0.08333333 -78.83333333,-0.16666667 -78.83333333,-0.25 -78.91666667,-0.25 -78.91666667,-0.33333333 -78.91666667,-0.41666667 -79.0,-0.41666667 -79.08333333,-0.41666667 -79.08333333,-0.5 -79.08333333,-0.58333333 -79.08333333,-0.66666667 -79.08333333,-0.75 -79.08333333,-0.83333333 -79.08333333,-0.91666667 -79.08333333,-1.0 -79.08333333,-1.08333333 -79.08333333,-1.16666667 -79.16666667,-1.16666667 -79.16666667,-1.25 -79.16666667,-1.33333333 -79.16666667,-1.41666667 -79.16666667,-1.5 -79.16666667,-1.58333333 -79.16666667,-1.66666667 -79.16666667,-1.75 -79.16666667,-1.83333333 -79.25,-1.83333333 -79.25,-1.91666667 -79.16666667,-1.91666667 -79.16666667,-2.0 -79.16666667,-2.08333333 -79.16666667,-2.16666667 -79.08333333,-2.16666667 -79.08333333,-2.25 -79.08333333,-2.33333333 -79.16666667,-2.33333333 -79.16666667,-2.41666667 -79.25,-2.41666667 -79.25,-2.5 -79.33333333,-2.5 -79.33333333,-2.58333333 -79.41666667,-2.58333333 -79.5,-2.58333333 -79.5,-2.66666667 -79.58333333,-2.66666667 -79.66666667,-2.66666667 -79.66666667,-2.75 -79.66666667,-2.83333333 -79.58333333,-2.83333333 -79.58333333,-2.91666667 -79.66666667,-2.91666667 -79.66666667,-3.0 -79.75,-3.0 -79.75,-3.08333333 -79.75,-3.16666667 -79.75,-3.25 -79.75,-3.33333333 -79.75,-3.41666667 -79.83333333,-3.41666667 -79.83333333,-3.5 -79.91666667,-3.5 -79.91666667,-3.58333333 -80.0,-3.58333333 -80.08333333,-3.58333333 -80.16666667,-3.58333333 -80.16666667,-3.66666667 -80.25,-3.66666667 -80.25,-3.58333333 -80.33333333,-3.58333333 -80.41666667,-3.58333333 -80.41666667,-3.5 -80.41666667,-3.41666667 -80.33333333,-3.41666667 -80.33333333,-3.33333333 -80.25,-3.33333333 -80.16666667,-3.33333333 -80.16666667,-3.25 -80.08333333,-3.25 -80.08333333,-3.16666667 -80.0,-3.16666667 -80.0,-3.08333333 -79.91666667,-3.08333333 -79.91666667,-3.0 -79.91666667,-2.91666667 -79.91666667,-2.83333333 -80.0,-2.83333333 -80.0,-2.91666667 -80,-3 -80.08333333,-3.0 -80.08333333,-3.08333333 -80.16666667,-3.08333333 -80.25,-3.08333333 -80.33333333,-3.08333333 -80.33333333,-3.0 -80.33333333,-2.91666667 -80.33333333,-2.83333333 -80.25,-2.83333333 -80.25,-2.75 -80.33333333,-2.75 -80.41666667,-2.75 -80.41666667,-2.66666667 -80.5,-2.66666667 -80.5,-2.58333333 -80.58333333,-2.58333333 -80.58333333,-2.5 -80.66666667,-2.5 -80.66666667,-2.41666667 -80.75,-2.41666667 -80.83333333,-2.41666667 -80.83333333,-2.33333333 -80.91666667,-2.33333333 -81.0,-2.33333333 -81.0,-2.25 -80.91666667,-2.25 -80.91666667,-2.16666667 -80.83333333,-2.16666667 -80.83333333,-2.08333333 -80.75,-2.08333333 -80.75,-2.0 -80.83333333,-2.0 -80.83333333,-1.91666667 -80.75,-1.91666667 -80.75,-1.83333333 -80.66666667,-1.83333333 -80.66666667,-1.91666667 -80.58333333,-1.91666667 -80.58333333,-2.0 -80.58333333,-2.08333333 -80.66666667,-2.08333333 -80.66666667,-2.16666667 -80.75,-2.16666667 -80.75,-2.25 -80.66666667,-2.25 -80.58333333,-2.25 -80.58333333,-2.16666667 -80.5,-2.16666667 -80.41666667,-2.16666667 -80.41666667,-2.25 -80.33333333,-2.25 -80.25,-2.25 -80.25,-2.16666667 -80.16666667,-2.16666667 -80.08333333,-2.16666667 -80.0,-2.16666667 -80.0,-2.08333333 -80.08333333,-2.08333333 -80.08333333,-2.0 -80.08333333,-1.91666667 -80.16666667,-1.91666667 -80.25,-1.91666667 -80.25,-1.83333333 -80.25,-1.75 -80.16666667,-1.75 -80.16666667,-1.66666667 -80.25,-1.66666667 -80.25,-1.58333333 -80.25,-1.5 -80.33333333,-1.5 -80.33333333,-1.41666667 -80.33333333,-1.33333333 -80.33333333,-1.25 -80.25,-1.25 -80.25,-1.16666667 -80.25,-1.08333333 -80.16666667,-1.08333333 -80.16666667,-1.0 -80.16666667,-0.91666667 -80.25,-0.91666667 -80.33333333,-0.91666667 -80.33333333,-1.0 -80.33333333,-1.08333333 -80.41666667,-1.08333333 -80.5,-1.08333333 -80.5,-1.0 -80.58333333,-1.0 -80.66666667,-1.0 -80.75,-1.0 -80.75,-0.91666667 -80.66666667,-0.91666667 -80.58333333,-0.91666667 -80.58333333,-0.83333333 -80.58333333,-0.75 -80.58333333,-0.66666667 -80.5,-0.66666667 -80.5,-0.58333333 -80.5,-0.5 -80.5,-0.41666667 -80.5,-0.33333333 -80.5,-0.25 -80.41666667,-0.25 -80.41666667,-0.16666667 -80.33333333,-0.16666667 -80.33333333,-0.08333333 -80.25,-0.08333333 -80.25,-0.0 -80.16666667,-0.0 -80.16666667,0.08333333 -80.08333333,0.08333333 -80.08333333,0.16666667 -80.08333333,0.25 -80.08333333,0.33333333 -80.08333333,0.41666667 -80.08333333,0.5 -80.08333333,0.58333333 -80.16666667,0.58333333 -80.16666667,0.66666667 -80.16666667,0.75 -80.16666667,0.83333333 -80.08333333,0.83333333 -80.0,0.83333333 -80.0,0.91666667 -79.91666667,0.91666667 -79.83333333,0.91666667 -79.83333333,1.0 -79.75,1.0 -79.66666667,1.0 -79.58333333,1.0 -79.58333333,1.08333333 -79.5,1.08333333 -79.41666667,1.08333333 -79.33333333,1.08333333 -79.25,1.08333333 -79.25,1.16666667 -79.16666667,1.16666667 -79.08333333,1.16666667 -79.08333333,1.25 -79.08333333,1.33333333 -79.0,1.33333333 -79.0,1.41666667 -78.91666667,1.41666667 -78.91666667,1.5 -79.0,1.5 -79.0,1.58333333 -79.08333333,1.58333333 -79.08333333,1.66666667 -79.0,1.66666667 -79.0,1.75 -78.91666667,1.75 -78.91666667,1.83333333 -78.83333333,1.83333333 -78.75,1.83333333 -78.66666667,1.83333333 -78.58333333,1.83333333 -78.58333333,1.91666667 -78.66666667,1.91666667 -78.66666667,2.0 -78.66666667,2.08333333 -78.75,2.08333333 -78.75,2.16666667 -78.75,2.25 -78.66666667,2.25 -78.66666667,2.33333333 -78.66666667,2.41666667 -78.58333333,2.41666667 -78.58333333,2.5 -78.58333333,2.58333333 -78.5,2.58333333 -78.5,2.66666667 -78.41666667,2.66666667 -78.33333333,2.66666667 -78.25,2.66666667 -78.25,2.75 -78.16666667,2.75 -78.08333333,2.75 -78.08333333,2.66666667 -78.0,2.66666667 -77.91666667,2.66666667 -77.91666667,2.75 -77.83333333,2.75 -77.83333333,2.83333333 -77.75,2.83333333 -77.75,2.91666667 -77.75,3.0 -77.75,3.08333333 -77.66666667,3.08333333 -77.66666667,3.16666667 -77.58333333,3.16666667 -77.58333333,3.25 -77.58333333,3.33333333 -77.5,3.33333333 -77.5,3.41666667 -77.41666667,3.41666667 -77.41666667,3.5 -77.41666667,3.58333333 -77.33333333,3.58333333 -77.25,3.58333333 -77.25,3.66666667 -77.25,3.75 -77.25,3.83333333 -77.33333333,3.83333333 -77.41666667,3.83333333 -77.41666667,3.91666667 -77.41666667,4.0 -77.5,4.0 -77.5,4.08333333 -77.58333333,4.08333333 -77.58333333,4.16666667 -77.58333333,4.25 -77.58333333,4.33333333 -77.5,4.33333333 -77.41666667,4.33333333 -77.41666667,4.41666667 -77.41666667,4.5 -77.41666667,4.58333333 -77.33333333,4.58333333 -77.33333333,4.66666667 -77.33333333,4.75 -77.41666667,4.75 -77.41666667,4.83333333 -77.41666667,4.91666667 -77.41666667,5.0 -77.41666667,5.08333333 -77.41666667,5.16666667 -77.41666667,5.25 -77.41666667,5.33333333 -77.41666667,5.41666667 -77.5,5.41666667 -77.58333333,5.41666667 -77.58333333,5.5 -77.58333333,5.58333333 -77.5,5.58333333 -77.5,5.66666667 -77.41666667,5.66666667 -77.33333333,5.66666667 -77.33333333,5.75 -77.33333333,5.83333333 -77.33333333,5.91666667 -77.41666667,5.91666667 -77.41666667,6.0 -77.41666667,6.08333333 -77.5,6.08333333 -77.5,6.16666667 -77.5,6.25 -77.5,6.33333333 -77.41666667,6.33333333 -77.41666667,6.41666667 -77.41666667,6.5 -77.41666667,6.58333333 -77.41666667,6.66666667 -77.5,6.66666667 -77.5,6.58333333 -77.58333333,6.58333333 -77.58333333,6.66666667 -77.58333333,6.75 -77.66666667,6.75 -77.66666667,6.83333333 -77.75,6.83333333 -77.75,6.91666667 -77.75,7.0 -77.75,7.08333333 -77.83333333,7.08333333 -77.91666667,7.08333333 -77.91666667,7.16666667 -78.0,7.16666667 -78.0,7.25 -78.0,7.33333333 -78.08333333,7.33333333 -78.08333333,7.41666667 -78.16666667,7.41666667 -78.16666667,7.5 -78.25,7.5 -78.25,7.58333333 -78.25,7.66666667 -78.33333333,7.66666667 -78.33333333,7.75 -78.33333333,7.83333333 -78.41666667,7.83333333 -78.41666667,7.91666667 -78.5,7.91666667 -78.5,8.0 -78.5,8.08333333 -78.5,8.16666667 -78.41666667,8.16666667 -78.33333333,8.16666667 -78.33333333,8.25 -78.33333333,8.33333333 -78.41666667,8.33333333 -78.5,8.33333333 -78.5,8.41666667 -78.5,8.5 -78.58333333,8.5 -78.58333333,8.58333333 -78.58333333,8.66666667 -78.66666667,8.66666667 -78.75,8.66666667 -78.75,8.75 -78.83333333,8.75 -78.91666667,8.75 -78.91666667,8.83333333 -78.91666667,8.91666667 -79.0,8.91666667 -79.08333333,8.91666667 -79.16666667,8.91666667 -79.16666667,9.0 -79.25,9.0 -79.33333333,9.0 -79.41666667,9.0 -79.41666667,8.91666667 -79.5,8.91666667 -79.5,8.83333333 -79.5,8.75 -79.58333333,8.75 -79.58333333,8.83333333 -79.66666667,8.83333333 -79.75,8.83333333 -79.75,8.75 -79.66666667,8.75 -79.66666667,8.66666667 -79.58333333,8.66666667 -79.58333333,8.58333333 -79.58333333,8.5 -79.66666667,8.5 -79.66666667,8.58333333 -79.75,8.58333333 -79.75,8.5 -79.83333333,8.5 -79.91666667,8.5 -79.91666667,8.41666667 -80.0,8.41666667 -80.0,8.33333333 -80.08333333,8.33333333 -80.16666667,8.33333333 -80.16666667,8.25 -80.25,8.25 -80.33333333,8.25 -80.41666667,8.25 -80.41666667,8.16666667 -80.41666667,8.08333333 -80.33333333,8.08333333 -80.33333333,8.0 -80.25,8.0 -80.25,7.91666667 -80.25,7.83333333 -80.16666667,7.83333333 -80.08333333,7.83333333 -80.08333333,7.75 -80.08333333,7.66666667 -80.0,7.66666667 -80.0,7.58333333 -79.91666667,7.58333333 -79.91666667,7.5 -80.0,7.5 -80.0,7.41666667 -80.08333333,7.41666667 -80.16666667,7.41666667 -80.25,7.41666667 -80.25,7.33333333 -80.33333333,7.33333333 -80.33333333,7.25 -80.41666667,7.25 -80.41666667,7.16666667 -80.5,7.16666667 -80.58333333,7.16666667 -80.66666667,7.16666667 -80.75,7.16666667 -80.83333333,7.16666667 -80.91666667,7.16666667 -80.91666667,7.25 -81.0,7.25 -81.0,7.33333333 -81.0,7.41666667 -81.0,7.5 -81.08333333,7.5 -81.16666667,7.5 -81.16666667,7.41666667 -81.25,7.41666667 -81.25,7.5 -81.25,7.58333333 -81.33333333,7.58333333 -81.41666667,7.58333333 -81.41666667,7.66666667 -81.5,7.66666667 -81.58333333,7.66666667 -81.66666667,7.66666667 -81.66666667,7.75 -81.66666667,7.83333333 -81.66666667,7.91666667 -81.66666667,8.0 -81.75,8.0 -81.75,8.08333333 -81.83333333,8.08333333 -81.91666667,8.08333333 -81.91666667,8.16666667 -82.0,8.16666667 -82.08333333,8.16666667 -82.16666667,8.16666667 -82.16666667,8.08333333 -82.25,8.08333333 -82.33333333,8.08333333 -82.41666667,8.08333333 -82.41666667,8.16666667 -82.5,8.16666667 -82.5,8.25 -82.58333333,8.25 -82.66666667,8.25 -82.75,8.25 -82.83333333,8.25 -82.83333333,8.16666667 -82.83333333,8.08333333 -82.83333333,8.0 -82.91666667,8.0 -82.91666667,8.08333333 -83.0,8.08333333 -83.0,8.16666667 -83.0,8.25 -83.08333333,8.25 -83.16666667,8.25 -83.16666667,8.33333333 -83.16666667,8.41666667 -83.16666667,8.5 -83.16666667,8.58333333 -83.25,8.58333333 -83.25,8.5 -83.25,8.41666667 -83.25,8.33333333 -83.33333333,8.33333333 -83.41666667,8.33333333 -83.41666667,8.41666667 -83.5,8.41666667 -83.58333333,8.41666667 -83.66666667,8.41666667 -83.66666667,8.5 -83.75,8.5 -83.75,8.58333333 -83.75,8.66666667 -83.75,8.75 -83.66666667,8.75 -83.66666667,8.83333333 -83.66666667,8.91666667 -83.66666667,9.0 -83.66666667,9.08333333 -83.75,9.08333333 -83.83333333,9.08333333 -83.83333333,9.16666667 -83.91666667,9.16666667 -83.91666667,9.25 -84.0,9.25 -84.0,9.33333333 -84.08333333,9.33333333 -84.16666667,9.33333333 -84.25,9.33333333 -84.25,9.41666667 -84.33333333,9.41666667 -84.33333333,9.5 -84.41666667,9.5 -84.5,9.5 -84.58333333,9.5 -84.66666667,9.5 -84.66666667,9.58333333 -84.75,9.58333333 -84.75,9.66666667 -84.75,9.75 -84.66666667,9.75 -84.66666667,9.83333333 -84.75,9.83333333 -84.75,9.91666667 -84.83333333,9.91666667 -84.83333333,9.83333333 -84.83333333,9.75 -84.91666667,9.75 -84.91666667,9.66666667 -85.0,9.66666667 -85.0,9.58333333 -85.08333333,9.58333333 -85.08333333,9.5 -85.16666667,9.5 -85.16666667,9.58333333 -85.25,9.58333333 -85.25,9.66666667 -85.25,9.75 -85.33333333,9.75 -85.41666667,9.75 -85.41666667,9.83333333 -85.5,9.83333333 -85.58333333,9.83333333 -85.66666667,9.83333333 -85.66666667,9.91666667 -85.75,9.91666667 -85.75,10.0 -85.83333333,10.0 -85.83333333,10.08333333 -85.83333333,10.16666667 -85.91666667,10.16666667 -85.91666667,10.25 -85.91666667,10.33333333 -85.91666667,10.41666667 -85.83333333,10.41666667 -85.83333333,10.5 -85.83333333,10.58333333 -85.75,10.58333333 -85.75,10.66666667 -85.66666667,10.66666667 -85.66666667,10.75 -85.75,10.75 -85.83333333,10.75 -85.83333333,10.83333333 -85.91666667,10.83333333 -86.0,10.83333333 -86.0,10.91666667 -85.91666667,10.91666667 -85.91666667,11.0 -85.83333333,11.0 -85.75,11.0 -85.75,11.08333333 -85.83333333,11.08333333 -85.83333333,11.16666667 -85.91666667,11.16666667 -85.91666667,11.25 -86.0,11.25 -86.0,11.33333333 -86.08333333,11.33333333 -86.08333333,11.41666667 -86.16666667,11.41666667 -86.16666667,11.5 -86.25,11.5 -86.25,11.58333333 -86.33333333,11.58333333 -86.41666667,11.58333333 -86.41666667,11.66666667 -86.5,11.66666667 -86.5,11.75 -86.58333333,11.75 -86.58333333,11.83333333 -86.66666667,11.83333333 -86.66666667,11.91666667 -86.75,11.91666667 -86.75,12.0 -86.75,12.08333333 -86.83333333,12.08333333 -86.83333333,12.16666667 -86.91666667,12.16666667 -86.91666667,12.25 -87.0,12.25 -87.0,12.33333333 -87.08333333,12.33333333 -87.16666667,12.33333333 -87.16666667,12.41666667 -87.25,12.41666667 -87.25,12.5 -87.33333333,12.5 -87.33333333,12.58333333 -87.41666667,12.58333333 -87.41666667,12.66666667 -87.5,12.66666667 -87.5,12.75 -87.58333333,12.75 -87.58333333,12.83333333 -87.66666667,12.83333333 -87.75,12.83333333 -87.75,12.91666667 -87.75,13.0 -87.66666667,13.0 -87.66666667,13.08333333 -87.58333333,13.08333333 -87.5,13.08333333 -87.5,13.16666667 -87.5,13.25 -87.58333333,13.25 -87.66666667,13.25 -87.66666667,13.16666667 -87.75,13.16666667 -87.83333333,13.16666667 -87.83333333,13.08333333 -87.91666667,13.08333333 -88.0,13.08333333 -88.0,13.16666667 -88.08333333,13.16666667 -88.16666667,13.16666667 -88.16666667,13.08333333 -88.25,13.08333333 -88.25,13.16666667 -88.33333333,13.16666667 -88.41666667,13.16666667 -88.5,13.16666667 -88.58333333,13.16666667 -88.66666667,13.16666667 -88.75,13.16666667 -88.83333333,13.16666667 -88.83333333,13.25 -88.91666667,13.25 -89.0,13.25 -89.0,13.33333333 -89.08333333,13.33333333 -89.16666667,13.33333333 -89.16666667,13.41666667 -89.25,13.41666667 -89.33333333,13.41666667 -89.41666667,13.41666667 -89.5,13.41666667 -89.58333333,13.41666667 -89.58333333,13.5 -89.66666667,13.5 -89.75,13.5 -89.83333333,13.5 -89.83333333,13.58333333 -89.91666667,13.58333333 -90.0,13.58333333 -90.0,13.66666667 -90.08333333,13.66666667 -90.16666667,13.66666667 -90.16666667,13.75 -90.25,13.75 -90.33333333,13.75 -90.33333333,13.83333333 -90.41666667,13.83333333 -90.5,13.83333333 -90.58333333,13.83333333 -90.58333333,13.91666667 -90.66666667,13.91666667 -90.75,13.91666667 -90.83333333,13.91666667 -90.91666667,13.91666667 -91.0,13.91666667 -91.08333333,13.91666667 -91.16666667,13.91666667 -91.25,13.91666667 -91.33333333,13.91666667 -91.41666667,13.91666667 -91.41666667,14.0 -91.5,14.0 -91.58333333,14.0 -91.66666667,14.0 -91.66666667,14.08333333 -91.75,14.08333333 -91.75,14.16666667 -91.83333333,14.16666667 -91.91666667,14.16666667 -91.91666667,14.25 -92.0,14.25 -92.0,14.33333333 -92.08333333,14.33333333 -92.08333333,14.41666667 -92.16666667,14.41666667 -92.25,14.41666667 -92.25,14.5 -92.33333333,14.5 -92.33333333,14.58333333 -92.41666667,14.58333333 -92.41666667,14.66666667 -92.5,14.66666667 -92.5,14.75 -92.58333333,14.75 -92.58333333,14.83333333 -92.58333333,14.91666667 -92.5,14.91666667 -92.5,15.0 -92.58333333,15.0 -92.66666667,15.0 -92.66666667,15.08333333 -92.75,15.08333333 -92.83333333,15.08333333 -92.83333333,15.16666667 -92.91666667,15.16666667 -93.0,15.16666667 -93.0,15.25 -92.91666667,15.25 -92.91666667,15.33333333 -92.83333333,15.33333333 -92.83333333,15.41666667 -92.91666667,15.41666667 -92.91666667,15.5 -93.0,15.5 -93.0,15.58333333 -93.08333333,15.58333333 -93.08333333,15.66666667 -93.0,15.66666667 -92.91666667,15.66666667 -92.83333333,15.66666667 -92.83333333,15.58333333 -92.75,15.58333333 -92.75,15.5 -92.66666667,15.5 -92.66666667,15.41666667 -92.58333333,15.41666667 -92.5,15.41666667 -92.5,15.33333333 -92.41666667,15.33333333 -92.33333333,15.33333333 -92.33333333,15.25 -92.33333333,15.16666667 -92.25,15.16666667 -92.16666667,15.16666667 -92.16666667,15.08333333 -92.08333333,15.08333333 -92.0,15.08333333 -92,15 -91.91666667,15.0 -91.83333333,15.0 -91.83333333,14.91666667 -91.83333333,14.83333333 -91.75,14.83333333 -91.66666667,14.83333333 -91.66666667,14.75 -91.58333333,14.75 -91.5,14.75 -91.5,14.66666667 -91.41666667,14.66666667 -91.41666667,14.75 -91.33333333,14.75 -91.33333333,14.66666667 -91.25,14.66666667 -91.25,14.58333333 -91.16666667,14.58333333 -91.16666667,14.66666667 -91.08333333,14.66666667 -91.08333333,14.58333333 -91.08333333,14.5 -91.0,14.5 -91.0,14.41666667 -90.91666667,14.41666667 -90.83333333,14.41666667 -90.75,14.41666667 -90.75,14.33333333 -90.66666667,14.33333333 -90.58333333,14.33333333 -90.58333333,14.25 -90.66666667,14.25 -90.66666667,14.16666667 -90.58333333,14.16666667 -90.58333333,14.08333333 -90.5,14.08333333 -90.41666667,14.08333333 -90.33333333,14.08333333 -90.25,14.08333333 -90.25,14.0 -90.16666667,14.0 -90.16666667,13.91666667 -90.08333333,13.91666667 -90.0,13.91666667 -90.0,13.83333333 -89.91666667,13.83333333 -89.91666667,13.75 -89.83333333,13.75 -89.75,13.75 -89.66666667,13.75 -89.58333333,13.75 -89.58333333,13.66666667 -89.5,13.66666667 -89.5,13.58333333 -89.41666667,13.58333333 -89.33333333,13.58333333 -89.25,13.58333333 -89.16666667,13.58333333 -89.16666667,13.66666667 -89.25,13.66666667 -89.25,13.75 -89.25,13.83333333 -89.33333333,13.83333333 -89.33333333,13.91666667 -89.33333333,14.0 -89.41666667,14.0 -89.41666667,14.08333333 -89.33333333,14.08333333 -89.33333333,14.16666667 -89.25,14.16666667 -89.16666667,14.16666667 -89.08333333,14.16666667 -89.0,14.16666667 -89.0,14.08333333 -89,14 -88.91666667,14.0 -88.83333333,14.0 -88.83333333,14.08333333 -88.75,14.08333333 -88.66666667,14.08333333 -88.66666667,14.16666667 -88.58333333,14.16666667 -88.58333333,14.08333333 -88.5,14.08333333 -88.41666667,14.08333333 -88.33333333,14.08333333 -88.33333333,14.0 -88.33333333,13.91666667 -88.25,13.91666667 -88.25,13.83333333 -88.33333333,13.83333333 -88.33333333,13.75 -88.33333333,13.66666667 -88.25,13.66666667 -88.16666667,13.66666667 -88.16666667,13.75 -88.08333333,13.75 -88.0,13.75 -87.91666667,13.75 -87.91666667,13.83333333 -87.83333333,13.83333333 -87.75,13.83333333 -87.75,13.91666667 -87.66666667,13.91666667 -87.66666667,13.83333333 -87.66666667,13.75 -87.58333333,13.75 -87.5,13.75 -87.5,13.83333333 -87.41666667,13.83333333 -87.33333333,13.83333333 -87.33333333,13.75 -87.25,13.75 -87.25,13.66666667 -87.25,13.58333333 -87.25,13.5 -87.16666667,13.5 -87.16666667,13.58333333 -87.08333333,13.58333333 -87.08333333,13.5 -87.0,13.5 -87.0,13.41666667 -87.0,13.33333333 -87.0,13.25 -86.91666667,13.25 -86.83333333,13.25 -86.75,13.25 -86.66666667,13.25 -86.66666667,13.16666667 -86.58333333,13.16666667 -86.58333333,13.08333333 -86.5,13.08333333 -86.5,13.0 -86.5,12.91666667 -86.5,12.83333333 -86.41666667,12.83333333 -86.33333333,12.83333333 -86.33333333,12.75 -86.25,12.75 -86.25,12.66666667 -86.16666667,12.66666667 -86.16666667,12.75 -86.08333333,12.75 -86.0,12.75 -86.0,12.83333333 -85.91666667,12.83333333 -85.83333333,12.83333333 -85.83333333,12.91666667 -85.91666667,12.91666667 -85.91666667,13.0 -85.91666667,13.08333333 -86.0,13.08333333 -86.0,13.16666667 -86.0,13.25 -86.0,13.33333333 -86.0,13.41666667 -86.0,13.5 -86.0,13.58333333 -86.0,13.66666667 -85.91666667,13.66666667 -85.91666667,13.75 -86.0,13.75 -86.0,13.83333333 -86.0,13.91666667 -86.08333333,13.91666667 -86.08333333,14.0 -86,14 -85.91666667,14.0 -85.91666667,14.08333333 -85.83333333,14.08333333 -85.83333333,14.16666667 -85.91666667,14.16666667 -86.0,14.16666667 -86.0,14.25 -86.0,14.33333333 -86.08333333,14.33333333 -86.08333333,14.25 -86.16666667,14.25 -86.16666667,14.33333333 -86.16666667,14.41666667 -86.08333333,14.41666667 -86.08333333,14.5 -86.0,14.5 -86.0,14.58333333 -86.0,14.66666667 -86.08333333,14.66666667 -86.08333333,14.75 -86.0,14.75 -85.91666667,14.75 -85.91666667,14.83333333 -85.83333333,14.83333333 -85.83333333,14.91666667 -85.75,14.91666667 -85.66666667,14.91666667 -85.66666667,15.0 -85.66666667,15.08333333 -85.58333333,15.08333333 -85.58333333,15.16666667 -85.5,15.16666667 -85.5,15.25 -85.5,15.33333333 -85.41666667,15.33333333 -85.41666667,15.41666667 -85.41666667,15.5 -85.5,15.5 -85.5,15.41666667 -85.58333333,15.41666667 -85.66666667,15.41666667 -85.75,15.41666667 -85.75,15.5 -85.75,15.58333333 -85.75,15.66666667 -85.83333333,15.66666667 -85.91666667,15.66666667 -86.0,15.66666667 -86.0,15.58333333 -86.08333333,15.58333333 -86.08333333,15.5 -86.16666667,15.5 -86.25,15.5 -86.25,15.41666667 -86.33333333,15.41666667 -86.41666667,15.41666667 -86.5,15.41666667 -86.58333333,15.41666667 -86.66666667,15.41666667 -86.66666667,15.5 -86.58333333,15.5 -86.5,15.5 -86.41666667,15.5 -86.33333333,15.5 -86.33333333,15.58333333 -86.41666667,15.58333333 -86.5,15.58333333 -86.5,15.66666667 -86.58333333,15.66666667 -86.58333333,15.75 -86.66666667,15.75 -86.66666667,15.66666667 -86.75,15.66666667 -86.83333333,15.66666667 -86.91666667,15.66666667 -87.0,15.66666667 -87.0,15.58333333 -87.08333333,15.58333333 -87.08333333,15.5 -87.16666667,15.5 -87.25,15.5 -87.25,15.58333333 -87.33333333,15.58333333 -87.33333333,15.5 -87.41666667,15.5 -87.5,15.5 -87.58333333,15.5 -87.66666667,15.5 -87.66666667,15.41666667 -87.75,15.41666667 -87.75,15.33333333 -87.66666667,15.33333333 -87.58333333,15.33333333 -87.58333333,15.25 -87.66666667,15.25 -87.66666667,15.16666667 -87.66666667,15.08333333 -87.66666667,15.0 -87.66666667,14.91666667 -87.66666667,14.83333333 -87.58333333,14.83333333 -87.58333333,14.75 -87.58333333,14.66666667 -87.58333333,14.58333333 -87.66666667,14.58333333 -87.66666667,14.66666667 -87.66666667,14.75 -87.75,14.75 -87.83333333,14.75 -87.83333333,14.83333333 -87.83333333,14.91666667 -87.91666667,14.91666667 -87.91666667,14.83333333 -88.0,14.83333333 -88.0,14.91666667 -88,15 -88.08333333,15.0 -88.08333333,15.08333333 -88.16666667,15.08333333 -88.16666667,15.0 -88.16666667,14.91666667 -88.25,14.91666667 -88.25,14.83333333 -88.16666667,14.83333333 -88.08333333,14.83333333 -88.08333333,14.75 -88.0,14.75 -88.0,14.66666667 -88.08333333,14.66666667 -88.16666667,14.66666667 -88.25,14.66666667 -88.25,14.75 -88.33333333,14.75 -88.33333333,14.83333333 -88.33333333,14.91666667 -88.33333333,15.0 -88.33333333,15.08333333 -88.25,15.08333333 -88.25,15.16666667 -88.16666667,15.16666667 -88.16666667,15.25 -88.25,15.25 -88.33333333,15.25 -88.41666667,15.25 -88.5,15.25 -88.5,15.16666667 -88.58333333,15.16666667 -88.58333333,15.25 -88.58333333,15.33333333 -88.58333333,15.41666667 -88.66666667,15.41666667 -88.75,15.41666667 -88.75,15.33333333 -88.75,15.25 -88.83333333,15.25 -88.91666667,15.25 -88.91666667,15.16666667 -89.0,15.16666667 -89.08333333,15.16666667 -89.16666667,15.16666667 -89.16666667,15.08333333 -89.25,15.08333333 -89.33333333,15.08333333 -89.41666667,15.08333333 -89.41666667,15.16666667 -89.33333333,15.16666667 -89.25,15.16666667 -89.25,15.25 -89.16666667,15.25 -89.16666667,15.33333333 -89.25,15.33333333 -89.33333333,15.33333333 -89.41666667,15.33333333 -89.5,15.33333333 -89.58333333,15.33333333 -89.66666667,15.33333333 -89.75,15.33333333 -89.75,15.41666667 -89.83333333,15.41666667 -89.91666667,15.41666667 -89.91666667,15.5 -90.0,15.5 -90.08333333,15.5 -90.08333333,15.58333333 -90.0,15.58333333 -90.0,15.66666667 -90.08333333,15.66666667 -90.08333333,15.75 -90.08333333,15.83333333 -90.0,15.83333333 -89.91666667,15.83333333 -89.83333333,15.83333333 -89.83333333,15.75 -89.75,15.75 -89.66666667,15.75 -89.58333333,15.75 -89.5,15.75 -89.41666667,15.75 -89.41666667,15.83333333 -89.33333333,15.83333333 -89.33333333,15.91666667 -89.33333333,16.0 -89.25,16.0 -89.16666667,16.0 -89.16666667,15.91666667 -89.08333333,15.91666667 -89.08333333,15.83333333 -89.16666667,15.83333333 -89.16666667,15.75 -89.08333333,15.75 -89.0,15.75 -89.0,15.83333333 -88.91666667,15.83333333 -88.83333333,15.83333333 -88.83333333,15.91666667 -88.75,15.91666667 -88.75,15.83333333 -88.66666667,15.83333333 -88.58333333,15.83333333 -88.58333333,15.91666667 -88.66666667,15.91666667 -88.66666667,16.0 -88.58333333,16.0 -88.5,16.0 -88.5,15.91666667 -88.41666667,15.91666667 -88.33333333,15.91666667 -88.33333333,15.83333333 -88.25,15.83333333 -88.25,15.75 -88.16666667,15.75 -88.08333333,15.75 -88.08333333,15.83333333 -88.0,15.83333333 -88.0,15.91666667 -87.91666667,15.91666667 -87.83333333,15.91666667 -87.75,15.91666667 -87.66666667,15.91666667 -87.66666667,16.0 -87.58333333,16.0 -87.58333333,15.91666667 -87.58333333,15.83333333 -87.5,15.83333333 -87.41666667,15.83333333 -87.41666667,15.91666667 -87.33333333,15.91666667 -87.33333333,15.83333333 -87.25,15.83333333 -87.16666667,15.83333333 -87.08333333,15.83333333 -87.0,15.83333333 -86.91666667,15.83333333 -86.83333333,15.83333333 -86.75,15.83333333 -86.66666667,15.83333333 -86.58333333,15.83333333 -86.5,15.83333333 -86.41666667,15.83333333 -86.33333333,15.83333333 -86.33333333,15.91666667 -86.25,15.91666667 -86.16666667,15.91666667 -86.08333333,15.91666667 -86.0,15.91666667 -86,16 -86.08333333,16.0 -86.08333333,16.08333333 -86.0,16.08333333 -85.91666667,16.08333333 -85.83333333,16.08333333 -85.83333333,16.0 -85.75,16.0 -85.66666667,16.0 -85.58333333,16.0 -85.58333333,15.91666667 -85.5,15.91666667 -85.41666667,15.91666667 -85.33333333,15.91666667 -85.25,15.91666667 -85.16666667,15.91666667 -85.16666667,16.0 -85.08333333,16.0 -85,16 -84.91666667,16.0 -84.83333333,16.0 -84.83333333,15.91666667 -84.75,15.91666667 -84.66666667,15.91666667 -84.58333333,15.91666667 -84.5,15.91666667 -84.5,15.83333333 -84.41666667,15.83333333 -84.33333333,15.83333333 -84.25,15.83333333 -84.16666667,15.83333333 -84.16666667,15.75 -84.08333333,15.75 -84.08333333,15.66666667 -84.0,15.66666667 -84.0,15.58333333 -83.91666667,15.58333333 -83.91666667,15.5 -83.83333333,15.5 -83.75,15.5 -83.75,15.41666667 -83.66666667,15.41666667 -83.58333333,15.41666667 -83.58333333,15.33333333 -83.5,15.33333333 -83.41666667,15.33333333 -83.33333333,15.33333333 -83.33333333,15.25 -83.33333333,15.16666667 -83.25,15.16666667 -83.25,15.08333333 -83.16666667,15.08333333 -83.08333333,15.08333333 -83.08333333,15.0 -83.08333333,14.91666667 -83.16666667,14.91666667 -83.25,14.91666667 -83.25,14.83333333 -83.25,14.75 -83.25,14.66666667 -83.25,14.58333333 -83.16666667,14.58333333 -83.16666667,14.5 -83.16666667,14.41666667 -83.16666667,14.33333333 -83.16666667,14.25 -83.16666667,14.16666667 -83.25,14.16666667 -83.25,14.08333333 -83.33333333,14.08333333 -83.33333333,14.0 -83.41666667,14.0 -83.41666667,13.91666667 -83.41666667,13.83333333 -83.41666667,13.75 -83.5,13.75 -83.5,13.66666667 -83.5,13.58333333 -83.5,13.5 -83.5,13.41666667 -83.5,13.33333333 -83.5,13.25 -83.5,13.16666667 -83.5,13.08333333 -83.5,13.0 -83.5,12.91666667 -83.5,12.83333333 -83.5,12.75 -83.5,12.66666667 -83.5,12.58333333 -83.5,12.5 -83.41666667,12.5 -83.41666667,12.41666667 -83.41666667,12.33333333 -83.5,12.33333333 -83.58333333,12.33333333 -83.58333333,12.25 -83.66666667,12.25 -83.66666667,12.16666667 -83.66666667,12.08333333 -83.66666667,12.0 -83.66666667,11.91666667 -83.66666667,11.83333333 -83.66666667,11.75 -83.58333333,11.75 -83.58333333,11.66666667 -83.58333333,11.58333333 -83.66666667,11.58333333 -83.66666667,11.5 -83.75,11.5 -83.75,11.41666667 -83.83333333,11.41666667 -83.83333333,11.33333333 -83.83333333,11.25 -83.83333333,11.16666667 -83.75,11.16666667 -83.75,11.08333333 -83.75,11.0 -83.66666667,11.0 -83.58333333,11.0 -83.58333333,10.91666667 -83.58333333,10.83333333 -83.5,10.83333333 -83.5,10.75 -83.5,10.66666667 -83.5,10.58333333 -83.41666667,10.58333333 -83.41666667,10.5 -83.41666667,10.41666667 -83.33333333,10.41666667 -83.33333333,10.33333333 -83.25,10.33333333 -83.25,10.25 -83.16666667,10.25 -83.16666667,10.16666667 -83.16666667,10.08333333 -83.08333333,10.08333333 -83.0,10.08333333 -83,10 -82.91666667,10.0 -82.91666667,9.91666667 -82.91666667,9.83333333 -82.83333333,9.83333333 -82.83333333,9.75 -82.75,9.75 -82.75,9.66666667 -82.66666667,9.66666667 -82.58333333,9.66666667 -82.58333333,9.58333333 -82.5,9.58333333 -82.41666667,9.58333333 -82.41666667,9.5 -82.33333333,9.5 -82.25,9.5 -82.25,9.41666667 -82.16666667,9.41666667 -82.08333333,9.41666667 -82.08333333,9.33333333 -82.08333333,9.25 -82.0,9.25 -82.0,9.16666667 -81.91666667,9.16666667 -81.91666667,9.25 -81.83333333,9.25 -81.83333333,9.16666667 -81.75,9.16666667 -81.75,9.08333333 -81.66666667,9.08333333 -81.66666667,9.0 -81.58333333,9.0 -81.58333333,8.91666667 -81.5,8.91666667 -81.5,8.83333333 -81.41666667,8.83333333 -81.33333333,8.83333333 -81.25,8.83333333 -81.16666667,8.83333333 -81.08333333,8.83333333 -81.0,8.83333333 -81.0,8.91666667 -80.91666667,8.91666667 -80.83333333,8.91666667 -80.83333333,9.0 -80.75,9.0 -80.75,9.08333333 -80.66666667,9.08333333 -80.58333333,9.08333333 -80.58333333,9.16666667 -80.5,9.16666667 -80.41666667,9.16666667 -80.33333333,9.16666667 -80.25,9.16666667 -80.25,9.25 -80.16666667,9.25 -80.08333333,9.25 -80.08333333,9.33333333 -80.0,9.33333333 -80.0,9.41666667 -79.91666667,9.41666667 -79.83333333,9.41666667 -79.83333333,9.5 -79.75,9.5 -79.75,9.58333333 -79.66666667,9.58333333 -79.66666667,9.66666667 -79.58333333,9.66666667 -79.5,9.66666667 -79.41666667,9.66666667 -79.41666667,9.58333333 -79.33333333,9.58333333 -79.25,9.58333333 -79.16666667,9.58333333 -79.08333333,9.58333333 -79.0,9.58333333 -78.91666667,9.58333333 -78.91666667,9.5 -78.83333333,9.5 -78.75,9.5 -78.66666667,9.5 -78.58333333,9.5 -78.5,9.5 -78.5,9.41666667 -78.41666667,9.41666667 -78.33333333,9.41666667 -78.25,9.41666667 -78.25,9.33333333 -78.16666667,9.33333333 -78.08333333,9.33333333 -78.08333333,9.25 -78.0,9.25 -77.91666667,9.25 -77.91666667,9.16666667 -77.83333333,9.16666667 -77.83333333,9.08333333 -77.75,9.08333333 -77.66666667,9.08333333 -77.66666667,9.0 -77.66666667,8.91666667 -77.58333333,8.91666667 -77.58333333,8.83333333 -77.5,8.83333333 -77.5,8.75 -77.41666667,8.75 -77.33333333,8.75 -77.33333333,8.66666667 -77.25,8.66666667 -77.25,8.58333333 -77.25,8.5 -77.16666667,8.5 -77.08333333,8.5 -77.08333333,8.41666667 -77.08333333,8.33333333 -77.0,8.33333333 -76.91666667,8.33333333 -76.91666667,8.25 -76.91666667,8.16666667 -76.83333333,8.16666667 -76.83333333,8.25 -76.83333333,8.33333333 -76.83333333,8.41666667 -76.83333333,8.5 -76.91666667,8.5 -77.0,8.5 -77.0,8.58333333 -76.91666667,8.58333333 -76.91666667,8.66666667 -76.83333333,8.66666667 -76.75,8.66666667 -76.66666667,8.66666667 -76.66666667,8.75 -76.58333333,8.75 -76.58333333,8.83333333 -76.5,8.83333333 -76.5,8.91666667 -76.41666667,8.91666667 -76.41666667,9.0 -76.33333333,9.0 -76.33333333,9.08333333 -76.25,9.08333333 -76.25,9.16666667 -76.25,9.25 -76.16666667,9.25 -76.16666667,9.33333333 -76.08333333,9.33333333 -76.08333333,9.41666667 -76.0,9.41666667 -76.0,9.5 -75.91666667,9.5 -75.83333333,9.5 -75.75,9.5 -75.66666667,9.5 -75.66666667,9.58333333 -75.66666667,9.66666667 -75.75,9.66666667 -75.75,9.75 -75.66666667,9.75 -75.66666667,9.83333333 -75.66666667,9.91666667 -75.66666667,10.0 -75.58333333,10.0 -75.58333333,10.08333333 -75.66666667,10.08333333 -75.75,10.08333333 -75.83333333,10.08333333 -75.83333333,10.16666667 -75.75,10.16666667 -75.75,10.25 -75.66666667,10.25 -75.66666667,10.33333333 -75.66666667,10.41666667 -75.58333333,10.41666667 -75.58333333,10.5 -75.58333333,10.58333333 -75.5,10.58333333 -75.5,10.66666667 -75.41666667,10.66666667 -75.41666667,10.75 -75.33333333,10.75 -75.33333333,10.83333333 -75.25,10.83333333 -75.16666667,10.83333333 -75.16666667,10.91666667 -75.08333333,10.91666667 -75.08333333,11.0 -75,11 -75.0,11.08333333 -74.91666667,11.08333333 -74.91666667,11.16666667 -74.83333333,11.16666667 -74.75,11.16666667 -74.75,11.08333333 -74.66666667,11.08333333 -74.58333333,11.08333333 -74.58333333,11.0 -74.5,11.0 -74.41666667,11.0 -74.33333333,11.0 -74.33333333,11.08333333 -74.25,11.08333333 -74.25,11.16666667 -74.25,11.25 -74.25,11.33333333 -74.16666667,11.33333333 -74.16666667,11.41666667 -74.08333333,11.41666667 -74.0,11.41666667 -73.91666667,11.41666667 -73.91666667,11.33333333 -73.83333333,11.33333333 -73.75,11.33333333 -73.66666667,11.33333333 -73.58333333,11.33333333 -73.5,11.33333333 -73.41666667,11.33333333 -73.33333333,11.33333333 -73.25,11.33333333 -73.25,11.41666667 -73.16666667,11.41666667 -73.16666667,11.5 -73.08333333,11.5 -73.08333333,11.58333333 -73.0,11.58333333 -72.91666667,11.58333333 -72.91666667,11.66666667 -72.83333333,11.66666667 -72.83333333,11.75 -72.75,11.75 -72.66666667,11.75 -72.58333333,11.75 -72.58333333,11.83333333 -72.5,11.83333333 -72.41666667,11.83333333 -72.41666667,11.91666667 -72.33333333,11.91666667 -72.25,11.91666667 -72.25,12.0 -72.25,12.08333333 -72.16666667,12.08333333 -72.16666667,12.16666667 -72.25,12.16666667 -72.25,12.25 -72.16666667,12.25 -72.08333333,12.25 -72.0,12.25 -72.0,12.33333333 -71.91666667,12.33333333 -71.91666667,12.41666667 -71.83333333,12.41666667 -71.75,12.41666667 -71.75,12.5 -71.66666667,12.5 -71.58333333,12.5 -71.5,12.5 -71.41666667,12.5 -71.41666667,12.41666667 -71.5,12.41666667 -71.5,12.33333333 -71.5,12.25 -71.58333333,12.25 -71.66666667,12.25 -71.75,12.25 -71.75,12.16666667 -71.75,12.08333333 -71.66666667,12.08333333 -71.66666667,12.0 -71.58333333,12.0 -71.5,12.0 -71.41666667,12.0 -71.33333333,12.0 -71.33333333,12.08333333 -71.33333333,12.16666667 -71.25,12.16666667 -71.25,12.08333333 -71.16666667,12.08333333 -71.16666667,12.0 -71.16666667,11.91666667 -71.25,11.91666667 -71.25,11.83333333 -71.33333333,11.83333333 -71.33333333,11.75 -71.41666667,11.75 -71.41666667,11.66666667 -71.5,11.66666667 -71.58333333,11.66666667 -71.66666667,11.66666667 -71.75,11.66666667 -71.75,11.58333333 -71.83333333,11.58333333 -71.91666667,11.58333333 -71.91666667,11.5 -71.91666667,11.41666667 -71.91666667,11.33333333 -71.83333333,11.33333333 -71.83333333,11.25 -71.83333333,11.16666667 -71.75,11.16666667 -71.75,11.08333333 -71.66666667,11.08333333 -71.58333333,11.08333333 -71.58333333,11.0 -71.5,11.0 -71.41666667,11.0 -71.33333333,11.0 -71.25,11.0 -71.25,11.08333333 -71.16666667,11.08333333 -71.08333333,11.08333333 -71.08333333,11.16666667 -71.0,11.16666667 -70.91666667,11.16666667 -70.91666667,11.25 -70.83333333,11.25 -70.75,11.25 -70.66666667,11.25 -70.58333333,11.25 -70.58333333,11.33333333 -70.5,11.33333333 -70.41666667,11.33333333 -70.33333333,11.33333333 -70.33333333,11.41666667 -70.25,11.41666667 -70.16666667,11.41666667 -70.16666667,11.5 -70.16666667,11.58333333 -70.25,11.58333333 -70.25,11.66666667 -70.25,11.75 -70.33333333,11.75 -70.33333333,11.83333333 -70.33333333,11.91666667 -70.33333333,12.0 -70.25,12.0 -70.25,12.08333333 -70.25,12.16666667 -70.16666667,12.16666667 -70.08333333,12.16666667 -70.08333333,12.25 -70.0,12.25 -69.91666667,12.25 -69.91666667,12.16666667 -69.83333333,12.16666667 -69.83333333,12.08333333 -69.75,12.08333333 -69.75,12.0 -69.75,11.91666667 -69.75,11.83333333 -69.75,11.75 -69.75,11.66666667 -69.66666667,11.66666667 -69.66666667,11.58333333 -69.58333333,11.58333333 -69.5,11.58333333 -69.5,11.5 -69.41666667,11.5 -69.33333333,11.5 -69.33333333,11.58333333 -69.25,11.58333333 -69.16666667,11.58333333 -69.16666667,11.5 -69.08333333,11.5 -69.0,11.5 -68.91666667,11.5 -68.83333333,11.5 -68.75,11.5 -68.75,11.41666667 -68.66666667,11.41666667 -68.58333333,11.41666667 -68.58333333,11.33333333 -68.5,11.33333333 -68.5,11.25 -68.41666667,11.25 -68.33333333,11.25 -68.33333333,11.16666667 -68.33333333,11.08333333 -68.25,11.08333333 -68.25,11.0 -68.25,10.91666667 -68.16666667,10.91666667 -68.16666667,10.83333333 -68.16666667,10.75 -68.25,10.75 -68.25,10.66666667 -68.25,10.58333333 -68.16666667,10.58333333 -68.16666667,10.5 -68.08333333,10.5 -68.0,10.5 -67.91666667,10.5 -67.83333333,10.5 -67.75,10.5 -67.66666667,10.5 -67.66666667,10.41666667 -67.75,10.41666667 -67.83333333,10.41666667 -67.91666667,10.41666667 -68.0,10.41666667 -68.08333333,10.41666667 -68.08333333,10.33333333 -68.16666667,10.33333333 -68.16666667,10.41666667 -68.25,10.41666667 -68.25,10.33333333 -68.33333333,10.33333333 -68.41666667,10.33333333 -68.41666667,10.25 -68.5,10.25 -68.58333333,10.25 -68.66666667,10.25 -68.66666667,10.16666667 -68.75,10.16666667 -68.75,10.08333333 -68.83333333,10.08333333 -68.91666667,10.08333333 -68.91666667,10.0 -68.83333333,10.0 -68.83333333,9.91666667 -68.75,9.91666667 -68.75,9.83333333 -68.66666667,9.83333333 -68.58333333,9.83333333 -68.58333333,9.91666667 -68.5,9.91666667 -68.41666667,9.91666667 -68.41666667,10.0 -68.33333333,10.0 -68.25,10.0 -68.16666667,10.0 -68.16666667,10.08333333 -68.16666667,10.16666667 -68.08333333,10.16666667 -68.0,10.16666667 -68.0,10.25 -67.91666667,10.25 -67.83333333,10.25 -67.75,10.25 -67.66666667,10.25 -67.58333333,10.25 -67.5,10.25 -67.41666667,10.25 -67.41666667,10.16666667 -67.41666667,10.08333333 -67.5,10.08333333 -67.58333333,10.08333333 -67.66666667,10.08333333 -67.75,10.08333333 -67.75,10.0 -67.83333333,10.0 -67.91666667,10.0 -67.91666667,9.91666667 -67.83333333,9.91666667 -67.83333333,9.83333333 -67.75,9.83333333 -67.66666667,9.83333333 -67.58333333,9.83333333 -67.5,9.83333333 -67.41666667,9.83333333 -67.41666667,9.91666667 -67.41666667,10.0 -67.33333333,10.0 -67.33333333,9.91666667 -67.25,9.91666667 -67.25,10.0 -67.16666667,10.0 -67.16666667,9.91666667 -67.08333333,9.91666667 -67.0,9.91666667 -66.91666667,9.91666667 -66.83333333,9.91666667 -66.75,9.91666667 -66.75,9.83333333 -66.66666667,9.83333333 -66.58333333,9.83333333 -66.5,9.83333333 -66.41666667,9.83333333 -66.41666667,9.91666667 -66.33333333,9.91666667 -66.25,9.91666667 -66.16666667,9.91666667 -66.08333333,9.91666667 -66.08333333,10.0 -66.16666667,10.0 -66.25,10.0 -66.25,10.08333333 -66.33333333,10.08333333 -66.41666667,10.08333333 -66.5,10.08333333 -66.58333333,10.08333333 -66.66666667,10.08333333 -66.75,10.08333333 -66.83333333,10.08333333 -66.91666667,10.08333333 -67.0,10.08333333 -67.0,10.16666667 -67.0,10.25 -66.91666667,10.25 -66.83333333,10.25 -66.83333333,10.33333333 -66.75,10.33333333 -66.66666667,10.33333333 -66.66666667,10.41666667 -66.58333333,10.41666667 -66.58333333,10.5 -66.5,10.5 -66.41666667,10.5 -66.33333333,10.5 -66.33333333,10.58333333 -66.41666667,10.58333333 -66.5,10.58333333 -66.58333333,10.58333333 -66.66666667,10.58333333 -66.75,10.58333333 -66.83333333,10.58333333 -66.91666667,10.58333333 -67.0,10.58333333 -67.08333333,10.58333333 -67.08333333,10.66666667 -67.0,10.66666667 -66.91666667,10.66666667 -66.83333333,10.66666667 -66.75,10.66666667 -66.66666667,10.66666667 -66.58333333,10.66666667 -66.5,10.66666667 -66.41666667,10.66666667 -66.33333333,10.66666667 -66.25,10.66666667 -66.16666667,10.66666667 -66.08333333,10.66666667 -66.08333333,10.58333333 -66.0,10.58333333 -66.0,10.5 -66.0,10.41666667 -65.91666667,10.41666667 -65.91666667,10.33333333 -65.83333333,10.33333333 -65.75,10.33333333 -65.75,10.25 -65.66666667,10.25 -65.58333333,10.25 -65.5,10.25 -65.5,10.16666667 -65.41666667,10.16666667 -65.33333333,10.16666667 -65.25,10.16666667 -65.16666667,10.16666667 -65.16666667,10.08333333 -65.08333333,10.08333333 -65.0,10.08333333 -65.0,10.16666667 -64.91666667,10.16666667 -64.83333333,10.16666667 -64.75,10.16666667 -64.75,10.25 -64.83333333,10.25 -64.83333333,10.33333333 -64.75,10.33333333 -64.66666667,10.33333333 -64.58333333,10.33333333 -64.58333333,10.41666667 -64.5,10.41666667 -64.41666667,10.41666667 -64.33333333,10.41666667 -64.25,10.41666667 -64.25,10.5 -64.33333333,10.5 -64.33333333,10.58333333 -64.33333333,10.66666667 -64.25,10.66666667 -64.16666667,10.66666667 -64.08333333,10.66666667 -64.0,10.66666667 -64.0,10.75 -64.0,10.83333333 -64.08333333,10.83333333 -64.08333333,10.75 -64.16666667,10.75 -64.25,10.75 -64.25,10.83333333 -64.16666667,10.83333333 -64.16666667,10.91666667 -64.25,10.91666667 -64.33333333,10.91666667 -64.41666667,10.91666667 -64.41666667,11.0 -64.41666667,11.08333333 -64.33333333,11.08333333 -64.25,11.08333333 -64.16666667,11.08333333 -64.08333333,11.08333333 -64.0,11.08333333 -64.0,11.16666667 -63.91666667,11.16666667 -63.91666667,11.25 -63.83333333,11.25 -63.83333333,11.16666667 -63.83333333,11.08333333 -63.75,11.08333333 -63.75,11.0 -63.75,10.91666667 -63.83333333,10.91666667 -63.83333333,10.83333333 -63.83333333,10.75 -63.75,10.75 -63.75,10.66666667 -63.66666667,10.66666667 -63.58333333,10.66666667 -63.5,10.66666667 -63.41666667,10.66666667 -63.41666667,10.75 -63.33333333,10.75 -63.25,10.75 -63.16666667,10.75 -63.08333333,10.75 -63.0,10.75 -62.91666667,10.75 -62.83333333,10.75 -62.75,10.75 -62.75,10.83333333 -62.66666667,10.83333333 -62.66666667,10.75 -62.58333333,10.75 -62.5,10.75 -62.41666667,10.75 -62.33333333,10.75 -62.25,10.75 -62.16666667,10.75 -62.08333333,10.75 -62.0,10.75 -61.91666667,10.75 -61.83333333,10.75 -61.75,10.75 -61.66666667,10.75 -61.58333333,10.75 -61.58333333,10.83333333 -61.5,10.83333333 -61.41666667,10.83333333 -61.33333333,10.83333333 -61.25,10.83333333 -61.16666667,10.83333333 -61.08333333,10.83333333 -61.08333333,10.91666667 -61.0,10.91666667 -60.91666667,10.91666667 -60.91666667,10.83333333 -60.91666667,10.75 -60.91666667,10.66666667 -61.0,10.66666667 -61.0,10.58333333 -61.0,10.5 -61.0,10.41666667 -60.91666667,10.41666667 -60.91666667,10.33333333 -60.91666667,10.25 -61.0,10.25 -61.0,10.16666667 -61.0,10.08333333 -61.08333333,10.08333333 -61.08333333,10.0 -61.16666667,10.0 -61.25,10.0 -61.33333333,10.0 -61.41666667,10.0 -61.5,10.0 -61.58333333,10.0 -61.66666667,10.0 -61.66666667,10.08333333 -61.75,10.08333333 -61.75,10.0 -61.83333333,10.0 -61.91666667,10.0 -61.91666667,9.91666667 -61.83333333,9.91666667 -61.83333333,9.83333333 -61.75,9.83333333 -61.66666667,9.83333333 -61.66666667,9.91666667 -61.58333333,9.91666667 -61.5,9.91666667 -61.5,9.83333333 -61.41666667,9.83333333 -61.41666667,9.75 -61.33333333,9.75 -61.25,9.75 -61.25,9.66666667 -61.16666667,9.66666667 -61.16666667,9.58333333 -61.08333333,9.58333333 -61.0,9.58333333 -60.91666667,9.58333333 -60.91666667,9.5 -60.83333333,9.5 -60.83333333,9.41666667 -60.75,9.41666667 -60.75,9.33333333 -60.75,9.25 -60.66666667,9.25 -60.66666667,9.16666667 -60.66666667,9.08333333 -60.66666667,9.0 -60.66666667,8.91666667 -60.58333333,8.91666667 -60.58333333,8.83333333 -60.58333333,8.75 -60.66666667,8.75 -60.66666667,8.66666667 -60.58333333,8.66666667 -60.58333333,8.58333333 -60.5,8.58333333 -60.41666667,8.58333333 -60.41666667,8.66666667 -60.33333333,8.66666667 -60.25,8.66666667 -60.16666667,8.66666667 -60.08333333,8.66666667 -60.08333333,8.58333333 -60.0,8.58333333 -59.91666667,8.58333333 -59.91666667,8.5 -59.83333333,8.5 -59.83333333,8.41666667 -59.75,8.41666667 -59.66666667,8.41666667 -59.58333333,8.41666667 -59.58333333,8.33333333 -59.5,8.33333333 -59.41666667,8.33333333 -59.41666667,8.25 -59.33333333,8.25 -59.33333333,8.16666667 -59.25,8.16666667 -59.16666667,8.16666667 -59.16666667,8.08333333 -59.08333333,8.08333333 -59.08333333,8.0 -59,8 -59.0,7.91666667 -58.91666667,7.91666667 -58.91666667,7.83333333 -58.83333333,7.83333333 -58.83333333,7.75 -58.75,7.75 -58.75,7.66666667 -58.66666667,7.66666667 -58.66666667,7.58333333 -58.58333333,7.58333333 -58.58333333,7.5 -58.5,7.5 -58.5,7.41666667 -58.41666667,7.41666667 -58.41666667,7.33333333 -58.41666667,7.25 -58.41666667,7.16666667 -58.41666667,7.08333333 -58.41666667,7.0 -58.33333333,7.0 -58.33333333,6.91666667 -58.25,6.91666667 -58.16666667,6.91666667 -58.16666667,6.83333333 -58.08333333,6.83333333 -58.0,6.83333333 -57.91666667,6.83333333 -57.91666667,6.75 -57.83333333,6.75 -57.83333333,6.66666667 -57.75,6.66666667 -57.75,6.58333333 -57.66666667,6.58333333 -57.66666667,6.5 -57.58333333,6.5 -57.58333333,6.41666667 -57.5,6.41666667 -57.5,6.33333333 -57.41666667,6.33333333 -57.33333333,6.33333333 -57.25,6.33333333 -57.25,6.25 -57.16666667,6.25 -57.16666667,6.16666667 -57.16666667,6.08333333 -57.08333333,6.08333333 -57.08333333,6.0 -57,6 -57.0,6.08333333 -56.91666667,6.08333333 -56.91666667,6.0 -56.83333333,6.0 -56.75,6.0 -56.66666667,6.0 -56.58333333,6.0 -56.5,6.0 -56.41666667,6.0 -56.41666667,5.91666667 -56.33333333,5.91666667 -56.25,5.91666667 -56.16666667,5.91666667 -56.08333333,5.91666667 -56.08333333,5.83333333 -56.0,5.83333333 -56.0,5.91666667 -55.91666667,5.91666667 -55.91666667,6.0 -55.83333333,6.0 -55.75,6.0 -55.66666667,6.0 -55.58333333,6.0 -55.5,6.0 -55.41666667,6.0 -55.33333333,6.0 -55.25,6.0 -55.25,5.91666667 -55.16666667,5.91666667 -55.16666667,6.0 -55.08333333,6.0 -55,6 -54.91666667,6.0 -54.83333333,6.0 -54.75,6.0 -54.66666667,6.0 -54.58333333,6.0 -54.5,6.0 -54.41666667,6.0 -54.33333333,6.0 -54.33333333,5.91666667 -54.25,5.91666667 -54.16666667,5.91666667 -54.08333333,5.91666667 -54.08333333,5.83333333 -54.0,5.83333333 -54.0,5.75 -53.91666667,5.75 -53.83333333,5.75 -53.75,5.75 -53.66666667,5.75 -53.66666667,5.66666667 -53.58333333,5.66666667 -53.5,5.66666667 -53.5,5.58333333 -53.41666667,5.58333333 -53.33333333,5.58333333 -53.25,5.58333333 -53.16666667,5.58333333 -53.16666667,5.5 -53.08333333,5.5 -53.0,5.5 -52.91666667,5.5 -52.91666667,5.41666667 -52.83333333,5.41666667 -52.75,5.41666667 -52.75,5.33333333 -52.75,5.25 -52.66666667,5.25 -52.58333333,5.25 -52.58333333,5.16666667 -52.5,5.16666667 -52.5,5.08333333 -52.41666667,5.08333333 -52.41666667,5.0 -52.33333333,5.0 -52.25,5.0 -52.16666667,5.0 -52.16666667,4.91666667 -52.16666667,4.83333333 -52.08333333,4.83333333 -52.08333333,4.75 -52.0,4.75 -52.0,4.66666667 -51.91666667,4.66666667 -51.83333333,4.66666667 -51.75,4.66666667 -51.75,4.58333333 -51.75,4.5 -51.66666667,4.5 -51.66666667,4.41666667 -51.66666667,4.33333333 -51.66666667,4.25 -51.58333333,4.25 -51.58333333,4.33333333 -51.58333333,4.41666667 -51.5,4.41666667 -51.41666667,4.41666667 -51.41666667,4.33333333 -51.33333333,4.33333333 -51.33333333,4.25 -51.25,4.25 -51.25,4.16666667 -51.16666667,4.16666667 -51.16666667,4.08333333 -51.16666667,4.0 -51.16666667,3.91666667 -51.08333333,3.91666667 -51.08333333,3.83333333 -51.08333333,3.75 -51.08333333,3.66666667 -51.08333333,3.58333333 -51.0,3.58333333 -51.0,3.5 -51.08333333,3.5 -51.08333333,3.41666667 -51.0,3.41666667 -51.0,3.33333333 -51.0,3.25 -51.0,3.16666667 -51.0,3.08333333 -51,3 -50.91666667,3.0 -50.91666667,2.91666667 -50.91666667,2.83333333 -50.83333333,2.83333333 -50.83333333,2.75 -50.83333333,2.66666667 -50.83333333,2.58333333 -50.75,2.58333333 -50.75,2.5 -50.75,2.41666667 -50.66666667,2.41666667 -50.66666667,2.33333333 -50.66666667,2.25 -50.66666667,2.16666667 -50.58333333,2.16666667 -50.58333333,2.25 -50.5,2.25 -50.41666667,2.25 -50.41666667,2.16666667 -50.33333333,2.16666667 -50.33333333,2.08333333 -50.33333333,2.0 -50.25,2.0 -50.25,1.91666667 -50.16666667,1.91666667 -50.16666667,1.83333333 -50.08333333,1.83333333 -50.08333333,1.75 -50.0,1.75 -49.91666667,1.75 -49.91666667,1.66666667 -49.91666667,1.58333333 -49.83333333,1.58333333 -49.83333333,1.5 -49.83333333,1.41666667 -49.83333333,1.33333333 -49.83333333,1.25 -49.83333333,1.16666667 -49.91666667,1.16666667 -49.91666667,1.08333333 -49.91666667,1.0 -49.91666667,0.91666667 -50.0,0.91666667 -50.0,0.83333333 -50.0,0.75 -50.08333333,0.75 -50.16666667,0.75 -50.16666667,0.66666667 -50.08333333,0.66666667 -50.0,0.66666667 -50.0,0.58333333 -50.0,0.5 -50.0,0.41666667 -49.91666667,0.41666667 -49.83333333,0.41666667 -49.75,0.41666667 -49.75,0.33333333 -49.75,0.25 -49.75,0.16666667 -49.83333333,0.16666667 -49.83333333,0.08333333 -49.83333333,-0.0 -49.91666667,-0.0 -49.91666667,-0.08333333 -50.0,-0.08333333 -50.0,-0.16666667 -49.91666667,-0.16666667 -49.83333333,-0.16666667 -49.83333333,-0.25 -49.91666667,-0.25 -49.91666667,-0.33333333 -49.91666667,-0.41666667 -49.91666667,-0.5 -49.91666667,-0.58333333 -49.91666667,-0.66666667 -49.83333333,-0.66666667 -49.83333333,-0.75 -49.83333333,-0.83333333 -49.83333333,-0.91666667 -49.83333333,-1.0 -49.75,-1.0 -49.75,-1.08333333 -49.75,-1.16666667 -49.75,-1.25 -49.75,-1.33333333 -49.66666667,-1.33333333 -49.66666667,-1.41666667 -49.66666667,-1.5 -49.66666667,-1.58333333 -49.66666667,-1.66666667 -49.66666667,-1.75 -49.58333333,-1.75 -49.58333333,-1.83333333 -49.58333333,-1.91666667 -49.66666667,-1.91666667 -49.66666667,-2.0 -49.66666667,-2.08333333 -49.66666667,-2.16666667 -49.75,-2.16666667 -49.83333333,-2.16666667 -49.83333333,-2.25 -49.91666667,-2.25 -50.0,-2.25 -50.08333333,-2.25 -50.16666667,-2.25 -50.25,-2.25 -50.25,-2.33333333 -50.33333333,-2.33333333 -50.41666667,-2.33333333 -50.5,-2.33333333 -50.58333333,-2.33333333 -50.66666667,-2.33333333 -50.75,-2.33333333 -50.83333333,-2.33333333 -50.83333333,-2.41666667 -50.91666667,-2.41666667 -51.0,-2.41666667 -51.0,-2.5 -51.0,-2.58333333 -51.08333333,-2.58333333 -51.08333333,-2.66666667 -51.0,-2.66666667 -51.0,-2.75 -50.91666667,-2.75 -50.91666667,-2.83333333 -50.91666667,-2.91666667 -50.91666667,-3.0 -50.91666667,-3.08333333 -50.91666667,-3.16666667 -50.91666667,-3.25 -50.91666667,-3.33333333 -51.0,-3.33333333 -51.08333333,-3.33333333 -51.16666667,-3.33333333 -51.25,-3.33333333 -51.33333333,-3.33333333 -51.41666667,-3.33333333 -51.5,-3.33333333 -51.5,-3.41666667 -51.58333333,-3.41666667 -51.66666667,-3.41666667 -51.66666667,-3.5 -51.66666667,-3.58333333 -51.66666667,-3.66666667 -51.66666667,-3.75 -51.66666667,-3.83333333 -51.66666667,-3.91666667 -51.66666667,-4.0 -51.75,-4.0</coordinates></LinearRing></outerBoundaryIs><innerBoundaryIs><LinearRing><coordinates>-53.25,-3.83333333 -53.33333333,-3.83333333 -53.33333333,-3.91666667 -53.25,-3.91666667 -53.25,-3.83333333</coordinates></LinearRing></innerBoundaryIs><innerBoundaryIs><LinearRing><coordinates>-53.5,-4.58333333 -53.5,-4.5 -53.58333333,-4.5 -53.58333333,-4.58333333 -53.5,-4.58333333</coordinates></LinearRing></innerBoundaryIs><innerBoundaryIs><LinearRing><coordinates>-55.33333333,-5.5 -55.33333333,-5.41666667 -55.33333333,-5.33333333 -55.41666667,-5.33333333 -55.41666667,-5.41666667 -55.5,-5.41666667 -55.5,-5.5 -55.41666667,-5.5 -55.33333333,-5.5</coordinates></LinearRing></innerBoundaryIs><innerBoundaryIs><LinearRing><coordinates>-55.83333333,-6.75 -55.75,-6.75 -55.75,-6.66666667 -55.83333333,-6.66666667 -55.83333333,-6.75</coordinates></LinearRing></innerBoundaryIs><innerBoundaryIs><LinearRing><coordinates>-56.33333333,-6.91666667 -56.25,-6.91666667 -56.25,-6.83333333 -56.33333333,-6.83333333 -56.33333333,-6.91666667</coordinates></LinearRing></innerBoundaryIs><innerBoundaryIs><LinearRing><coordinates>-56.58333333,-9.5 -56.58333333,-9.58333333 -56.5,-9.58333333 -56.5,-9.5 -56.58333333,-9.5</coordinates></LinearRing></innerBoundaryIs><innerBoundaryIs><LinearRing><coordinates>-61.66666667,-9.25 -61.66666667,-9.16666667 -61.66666667,-9.08333333 -61.75,-9.08333333 -61.75,-9.16666667 -61.75,-9.25 -61.66666667,-9.25</coordinates></LinearRing></innerBoundaryIs><innerBoundaryIs><LinearRing><coordinates>-67.25,-7.83333333 -67.16666667,-7.83333333 -67.16666667,-7.75 -67.25,-7.75 -67.25,-7.83333333</coordinates></LinearRing></innerBoundaryIs><innerBoundaryIs><LinearRing><coordinates>-69.16666667,-9.66666667 -69.16666667,-9.58333333 -69.25,-9.58333333 -69.25,-9.66666667 -69.16666667,-9.66666667</coordinates></LinearRing></innerBoundaryIs><innerBoundaryIs><LinearRing><coordinates>-76.16666667,-8.41666667 -76.08333333,-8.41666667 -76.08333333,-8.33333333 -76.16666667,-8.33333333 -76.16666667,-8.41666667</coordinates></LinearRing></innerBoundaryIs><innerBoundaryIs><LinearRing><coordinates>-76.91666667,1.08333333 -76.83333333,1.08333333 -76.75,1.08333333 -76.75,1.16666667 -76.83333333,1.16666667 -76.91666667,1.16666667 -76.91666667,1.08333333</coordinates></LinearRing></innerBoundaryIs><innerBoundaryIs><LinearRing><coordinates>-75.66666667,3.0 -75.58333333,3.0 -75.58333333,3.08333333 -75.66666667,3.08333333 -75.66666667,3.0</coordinates></LinearRing></innerBoundaryIs><innerBoundaryIs><LinearRing><coordinates>-78.91666667,0.33333333 -78.91666667,0.41666667 -78.91666667,0.5 -79.0,0.5 -79.0,0.41666667 -79.0,0.33333333 -78.91666667,0.33333333</coordinates></LinearRing></innerBoundaryIs><innerBoundaryIs><LinearRing><coordinates>-87.5,13.08333333 -87.5,13.0 -87.41666667,13.0 -87.41666667,13.08333333 -87.5,13.08333333</coordinates></LinearRing></innerBoundaryIs><innerBoundaryIs><LinearRing><coordinates>-90.75,14.33333333 -90.83333333,14.33333333 -90.83333333,14.25 -90.75,14.25 -90.75,14.33333333</coordinates></LinearRing></innerBoundaryIs><innerBoundaryIs><LinearRing><coordinates>-85.66666667,14.91666667 -85.66666667,14.83333333 -85.58333333,14.83333333 -85.5,14.83333333 -85.5,14.91666667 -85.41666667,14.91666667 -85.41666667,15.0 -85.5,15.0 -85.58333333,15.0 -85.58333333,14.91666667 -85.66666667,14.91666667</coordinates></LinearRing></innerBoundaryIs><innerBoundaryIs><LinearRing><coordinates>-87.75,15.33333333 -87.83333333,15.33333333 -87.83333333,15.25 -87.75,15.25 -87.75,15.33333333</coordinates></LinearRing></innerBoundaryIs><innerBoundaryIs><LinearRing><coordinates>-88.58333333,15.41666667 -88.5,15.41666667 -88.5,15.5 -88.58333333,15.5 -88.58333333,15.41666667</coordinates></LinearRing></innerBoundaryIs><innerBoundaryIs><LinearRing><coordinates>-89.75,15.41666667 -89.66666667,15.41666667 -89.66666667,15.5 -89.75,15.5 -89.75,15.41666667</coordinates></LinearRing></innerBoundaryIs><innerBoundaryIs><LinearRing><coordinates>-50.25,1.91666667 -50.33333333,1.91666667 -50.33333333,1.83333333 -50.25,1.83333333 -50.25,1.91666667</coordinates></LinearRing></innerBoundaryIs><innerBoundaryIs><LinearRing><coordinates>-67.66666667,-7.33333333 -67.66666667,-7.41666667 -67.58333333,-7.41666667 -67.58333333,-7.5 -67.5,-7.5 -67.41666667,-7.5 -67.41666667,-7.41666667 -67.41666667,-7.33333333 -67.5,-7.33333333 -67.5,-7.25 -67.41666667,-7.25 -67.33333333,-7.25 -67.33333333,-7.33333333 -67.25,-7.33333333 -67.25,-7.41666667 -67.25,-7.5 -67.16666667,-7.5 -67.08333333,-7.5 -67.08333333,-7.41666667 -67.16666667,-7.41666667 -67.16666667,-7.33333333 -67.08333333,-7.33333333 -67.08333333,-7.25 -67.16666667,-7.25 -67.16666667,-7.16666667 -67.25,-7.16666667 -67.25,-7.08333333 -67.33333333,-7.08333333 -67.41666667,-7.08333333 -67.5,-7.08333333 -67.58333333,-7.08333333 -67.58333333,-7.16666667 -67.66666667,-7.16666667 -67.66666667,-7.25 -67.58333333,-7.25 -67.58333333,-7.33333333 -67.66666667,-7.33333333</coordinates></LinearRing></innerBoundaryIs><innerBoundaryIs><LinearRing><coordinates>-67.58333333,-7.08333333 -67.58333333,-7.0 -67.66666667,-7.0 -67.75,-7.0 -67.75,-7.08333333 -67.66666667,-7.08333333 -67.58333333,-7.08333333</coordinates></LinearRing></innerBoundaryIs><innerBoundaryIs><LinearRing><coordinates>-75.75,-8.25 -75.75,-8.33333333 -75.66666667,-8.33333333 -75.66666667,-8.25 -75.66666667,-8.16666667 -75.75,-8.16666667 -75.75,-8.25</coordinates></LinearRing></innerBoundaryIs><innerBoundaryIs><LinearRing><coordinates>-75.75,-8.16666667 -75.75,-8.08333333 -75.75,-8.0 -75.83333333,-8.0 -75.83333333,-8.08333333 -75.83333333,-8.16666667 -75.75,-8.16666667</coordinates></LinearRing></innerBoundaryIs><innerBoundaryIs><LinearRing><coordinates>-75.08333333,-8.66666667 -75.08333333,-8.75 -75.0,-8.75 -75.0,-8.66666667 -75.08333333,-8.66666667</coordinates></LinearRing></innerBoundaryIs><innerBoundaryIs><LinearRing><coordinates>-75.0,-8.75 -75.0,-8.83333333 -75.0,-8.91666667 -74.91666667,-8.91666667 -74.91666667,-8.83333333 -74.91666667,-8.75 -75.0,-8.75</coordinates></LinearRing></innerBoundaryIs><innerBoundaryIs><LinearRing><coordinates>-69.83333333,-7.33333333 -69.83333333,-7.41666667 -69.75,-7.41666667 -69.66666667,-7.41666667 -69.58333333,-7.41666667 -69.5,-7.41666667 -69.41666667,-7.41666667 -69.41666667,-7.33333333 -69.5,-7.33333333 -69.58333333,-7.33333333 -69.66666667,-7.33333333 -69.75,-7.33333333 -69.83333333,-7.33333333</coordinates></LinearRing></innerBoundaryIs><innerBoundaryIs><LinearRing><coordinates>-69.41666667,-7.41666667 -69.41666667,-7.5 -69.33333333,-7.5 -69.33333333,-7.41666667 -69.41666667,-7.41666667</coordinates></LinearRing></innerBoundaryIs><innerBoundaryIs><LinearRing><coordinates>-65.16666667,-6.41666667 -65.16666667,-6.5 -65.16666667,-6.58333333 -65.08333333,-6.58333333 -65.08333333,-6.5 -65.0,-6.5 -64.91666667,-6.5 -64.91666667,-6.41666667 -65.0,-6.41666667 -65.08333333,-6.41666667 -65.16666667,-6.41666667</coordinates></LinearRing></innerBoundaryIs><innerBoundaryIs><LinearRing><coordinates>-64.91666667,-6.41666667 -64.83333333,-6.41666667 -64.83333333,-6.33333333 -64.91666667,-6.33333333 -64.91666667,-6.41666667</coordinates></LinearRing></innerBoundaryIs><innerBoundaryIs><LinearRing><coordinates>-69.08333333,-5.75 -69.0,-5.75 -69.0,-5.66666667 -69.08333333,-5.66666667 -69.08333333,-5.75</coordinates></LinearRing></innerBoundaryIs><innerBoundaryIs><LinearRing><coordinates>-69.0,-5.66666667 -68.91666667,-5.66666667 -68.91666667,-5.58333333 -69.0,-5.58333333 -69.0,-5.66666667</coordinates></LinearRing></innerBoundaryIs><innerBoundaryIs><LinearRing><coordinates>-54.08333333,-3.66666667 -54.08333333,-3.75 -54.0,-3.75 -54.0,-3.83333333 -53.91666667,-3.83333333 -53.91666667,-3.75 -53.83333333,-3.75 -53.83333333,-3.66666667 -53.91666667,-3.66666667 -53.91666667,-3.58333333 -54.0,-3.58333333 -54.0,-3.66666667 -54.08333333,-3.66666667</coordinates></LinearRing></innerBoundaryIs><innerBoundaryIs><LinearRing><coordinates>-53.83333333,-3.66666667 -53.75,-3.66666667 -53.66666667,-3.66666667 -53.66666667,-3.58333333 -53.75,-3.58333333 -53.75,-3.5 -53.83333333,-3.5 -53.83333333,-3.58333333 -53.83333333,-3.66666667</coordinates></LinearRing></innerBoundaryIs><innerBoundaryIs><LinearRing><coordinates>-54.33333333,-1.33333333 -54.33333333,-1.41666667 -54.25,-1.41666667 -54.25,-1.33333333 -54.33333333,-1.33333333</coordinates></LinearRing></innerBoundaryIs><innerBoundaryIs><LinearRing><coordinates>-54.25,-1.33333333 -54.16666667,-1.33333333 -54.08333333,-1.33333333 -54.08333333,-1.25 -54.16666667,-1.25 -54.25,-1.25 -54.25,-1.33333333</coordinates></LinearRing></innerBoundaryIs><innerBoundaryIs><LinearRing><coordinates>-74.41666667,4.83333333 -74.41666667,4.75 -74.41666667,4.66666667 -74.33333333,4.66666667 -74.33333333,4.58333333 -74.33333333,4.5 -74.33333333,4.41666667 -74.33333333,4.33333333 -74.33333333,4.25 -74.41666667,4.25 -74.41666667,4.16666667 -74.41666667,4.08333333 -74.5,4.08333333 -74.5,4.0 -74.58333333,4.0 -74.58333333,3.91666667 -74.58333333,3.83333333 -74.58333333,3.75 -74.66666667,3.75 -74.66666667,3.66666667 -74.66666667,3.58333333 -74.66666667,3.5 -74.66666667,3.41666667 -74.75,3.41666667 -74.75,3.33333333 -74.66666667,3.33333333 -74.58333333,3.33333333 -74.58333333,3.41666667 -74.58333333,3.5 -74.5,3.5 -74.5,3.41666667 -74.41666667,3.41666667 -74.41666667,3.5 -74.41666667,3.58333333 -74.33333333,3.58333333 -74.33333333,3.5 -74.25,3.5 -74.16666667,3.5 -74.16666667,3.58333333 -74.16666667,3.66666667 -74.08333333,3.66666667 -74.0,3.66666667 -74.0,3.75 -74.08333333,3.75 -74.08333333,3.83333333 -74.08333333,3.91666667 -74.0,3.91666667 -74,4 -73.91666667,4.0 -73.91666667,4.08333333 -73.91666667,4.16666667 -74.0,4.16666667 -74.0,4.25 -73.91666667,4.25 -73.91666667,4.33333333 -73.91666667,4.41666667 -73.91666667,4.5 -73.91666667,4.58333333 -73.83333333,4.58333333 -73.83333333,4.5 -73.83333333,4.41666667 -73.83333333,4.33333333 -73.83333333,4.25 -73.75,4.25 -73.75,4.33333333 -73.75,4.41666667 -73.66666667,4.41666667 -73.58333333,4.41666667 -73.58333333,4.5 -73.5,4.5 -73.5,4.58333333 -73.58333333,4.58333333 -73.66666667,4.58333333 -73.66666667,4.66666667 -73.58333333,4.66666667 -73.58333333,4.75 -73.66666667,4.75 -73.75,4.75 -73.75,4.83333333 -73.66666667,4.83333333 -73.66666667,4.91666667 -73.58333333,4.91666667 -73.58333333,5.0 -73.58333333,5.08333333 -73.5,5.08333333 -73.41666667,5.08333333 -73.41666667,5.16666667 -73.41666667,5.25 -73.33333333,5.25 -73.33333333,5.16666667 -73.33333333,5.08333333 -73.25,5.08333333 -73.25,5.16666667 -73.25,5.25 -73.25,5.33333333 -73.16666667,5.33333333 -73.08333333,5.33333333 -73.08333333,5.25 -73.0,5.25 -73.0,5.33333333 -72.91666667,5.33333333 -72.91666667,5.25 -72.83333333,5.25 -72.83333333,5.33333333 -72.75,5.33333333 -72.75,5.41666667 -72.66666667,5.41666667 -72.66666667,5.5 -72.66666667,5.58333333 -72.66666667,5.66666667 -72.66666667,5.75 -72.58333333,5.75 -72.58333333,5.66666667 -72.5,5.66666667 -72.5,5.75 -72.41666667,5.75 -72.41666667,5.83333333 -72.41666667,5.91666667 -72.41666667,6.0 -72.33333333,6.0 -72.33333333,6.08333333 -72.33333333,6.16666667 -72.25,6.16666667 -72.25,6.25 -72.16666667,6.25 -72.16666667,6.33333333 -72.08333333,6.33333333 -72.08333333,6.41666667 -72.08333333,6.5 -72.0,6.5 -72.0,6.58333333 -72.08333333,6.58333333 -72.08333333,6.66666667 -72.0,6.66666667 -72.0,6.75 -72.08333333,6.75 -72.08333333,6.83333333 -72.16666667,6.83333333 -72.16666667,6.91666667 -72.25,6.91666667 -72.33333333,6.91666667 -72.33333333,7.0 -72.33333333,7.08333333 -72.25,7.08333333 -72.25,7.16666667 -72.16666667,7.16666667 -72.16666667,7.25 -72.16666667,7.33333333 -72.08333333,7.33333333 -72.08333333,7.41666667 -72.16666667,7.41666667 -72.16666667,7.5 -72.25,7.5 -72.25,7.58333333 -72.33333333,7.58333333 -72.41666667,7.58333333 -72.41666667,7.66666667 -72.33333333,7.66666667 -72.33333333,7.75 -72.25,7.75 -72.25,7.83333333 -72.16666667,7.83333333 -72.08333333,7.83333333 -72.0,7.83333333 -71.91666667,7.83333333 -71.91666667,7.91666667 -71.83333333,7.91666667 -71.75,7.91666667 -71.66666667,7.91666667 -71.66666667,8.0 -71.58333333,8.0 -71.5,8.0 -71.41666667,8.0 -71.41666667,8.08333333 -71.33333333,8.08333333 -71.25,8.08333333 -71.25,8.16666667 -71.16666667,8.16666667 -71.08333333,8.16666667 -71.0,8.16666667 -71.0,8.25 -71.0,8.33333333 -70.91666667,8.33333333 -70.91666667,8.41666667 -70.83333333,8.41666667 -70.83333333,8.5 -70.75,8.5 -70.75,8.58333333 -70.75,8.66666667 -70.66666667,8.66666667 -70.58333333,8.66666667 -70.58333333,8.75 -70.58333333,8.83333333 -70.5,8.83333333 -70.5,8.91666667 -70.41666667,8.91666667 -70.33333333,8.91666667 -70.33333333,9.0 -70.25,9.0 -70.25,9.08333333 -70.16666667,9.08333333 -70.08333333,9.08333333 -70.0,9.08333333 -70.0,9.16666667 -70.0,9.25 -69.91666667,9.25 -69.83333333,9.25 -69.83333333,9.33333333 -69.75,9.33333333 -69.66666667,9.33333333 -69.66666667,9.41666667 -69.58333333,9.41666667 -69.5,9.41666667 -69.5,9.5 -69.41666667,9.5 -69.41666667,9.58333333 -69.33333333,9.58333333 -69.33333333,9.66666667 -69.33333333,9.75 -69.25,9.75 -69.25,9.83333333 -69.25,9.91666667 -69.16666667,9.91666667 -69.16666667,10.0 -69.25,10.0 -69.25,10.08333333 -69.25,10.16666667 -69.16666667,10.16666667 -69.16666667,10.08333333 -69.08333333,10.08333333 -69.08333333,10.16666667 -69.0,10.16666667 -68.91666667,10.16666667 -68.91666667,10.25 -68.83333333,10.25 -68.83333333,10.33333333 -68.75,10.33333333 -68.75,10.41666667 -68.66666667,10.41666667 -68.66666667,10.5 -68.75,10.5 -68.83333333,10.5 -68.83333333,10.41666667 -68.91666667,10.41666667 -69.0,10.41666667 -69.0,10.5 -69.0,10.58333333 -69.08333333,10.58333333 -69.08333333,10.5 -69.16666667,10.5 -69.16666667,10.41666667 -69.25,10.41666667 -69.33333333,10.41666667 -69.41666667,10.41666667 -69.41666667,10.5 -69.41666667,10.58333333 -69.33333333,10.58333333 -69.33333333,10.66666667 -69.41666667,10.66666667 -69.41666667,10.75 -69.33333333,10.75 -69.25,10.75 -69.16666667,10.75 -69.16666667,10.83333333 -69.08333333,10.83333333 -69.0,10.83333333 -69.0,10.91666667 -69.08333333,10.91666667 -69.16666667,10.91666667 -69.25,10.91666667 -69.33333333,10.91666667 -69.41666667,10.91666667 -69.5,10.91666667 -69.58333333,10.91666667 -69.58333333,11.0 -69.58333333,11.08333333 -69.58333333,11.16666667 -69.5,11.16666667 -69.5,11.25 -69.5,11.33333333 -69.58333333,11.33333333 -69.58333333,11.25 -69.66666667,11.25 -69.75,11.25 -69.83333333,11.25 -69.91666667,11.25 -69.91666667,11.16666667 -69.91666667,11.08333333 -69.83333333,11.08333333 -69.75,11.08333333 -69.66666667,11.08333333 -69.66666667,11.0 -69.75,11.0 -69.75,10.91666667 -69.75,10.83333333 -69.83333333,10.83333333 -69.91666667,10.83333333 -69.91666667,10.91666667 -70.0,10.91666667 -70.08333333,10.91666667 -70.08333333,10.83333333 -70.08333333,10.75 -70.16666667,10.75 -70.16666667,10.83333333 -70.16666667,10.91666667 -70.16666667,11.0 -70.25,11.0 -70.33333333,11.0 -70.33333333,10.91666667 -70.41666667,10.91666667 -70.5,10.91666667 -70.5,10.83333333 -70.58333333,10.83333333 -70.66666667,10.83333333 -70.66666667,10.75 -70.58333333,10.75 -70.58333333,10.66666667 -70.58333333,10.58333333 -70.66666667,10.58333333 -70.66666667,10.5 -70.75,10.5 -70.83333333,10.5 -70.83333333,10.41666667 -70.83333333,10.33333333 -70.83333333,10.25 -70.75,10.25 -70.75,10.16666667 -70.75,10.08333333 -70.66666667,10.08333333 -70.66666667,10.0 -70.75,10.0 -70.75,9.91666667 -70.83333333,9.91666667 -70.83333333,9.83333333 -70.75,9.83333333 -70.75,9.75 -70.66666667,9.75 -70.66666667,9.83333333 -70.58333333,9.83333333 -70.5,9.83333333 -70.41666667,9.83333333 -70.33333333,9.83333333 -70.33333333,9.75 -70.41666667,9.75 -70.41666667,9.66666667 -70.41666667,9.58333333 -70.41666667,9.5 -70.5,9.5 -70.5,9.41666667 -70.5,9.33333333 -70.58333333,9.33333333 -70.66666667,9.33333333 -70.75,9.33333333 -70.75,9.25 -70.83333333,9.25 -70.83333333,9.16666667 -70.91666667,9.16666667 -71.0,9.16666667 -71.0,9.08333333 -71.08333333,9.08333333 -71.08333333,9.0 -71.16666667,9.0 -71.16666667,8.91666667 -71.25,8.91666667 -71.25,8.83333333 -71.33333333,8.83333333 -71.41666667,8.83333333 -71.41666667,8.75 -71.5,8.75 -71.5,8.66666667 -71.5,8.58333333 -71.5,8.5 -71.58333333,8.5 -71.58333333,8.41666667 -71.66666667,8.41666667 -71.66666667,8.33333333 -71.75,8.33333333 -71.83333333,8.33333333 -71.91666667,8.33333333 -71.91666667,8.25 -72.0,8.25 -72.0,8.16666667 -72.08333333,8.16666667 -72.08333333,8.08333333 -72.16666667,8.08333333 -72.16666667,8.0 -72.25,8.0 -72.33333333,8.0 -72.33333333,7.91666667 -72.41666667,7.91666667 -72.41666667,7.83333333 -72.41666667,7.75 -72.5,7.75 -72.5,7.66666667 -72.58333333,7.66666667 -72.58333333,7.75 -72.66666667,7.75 -72.66666667,7.66666667 -72.75,7.66666667 -72.75,7.75 -72.83333333,7.75 -72.91666667,7.75 -72.91666667,7.83333333 -72.83333333,7.83333333 -72.83333333,7.91666667 -72.91666667,7.91666667 -72.91666667,8.0 -72.91666667,8.08333333 -72.91666667,8.16666667 -73.0,8.16666667 -73.08333333,8.16666667 -73.16666667,8.16666667 -73.16666667,8.08333333 -73.25,8.08333333 -73.33333333,8.08333333 -73.33333333,8.0 -73.33333333,7.91666667 -73.25,7.91666667 -73.25,7.83333333 -73.25,7.75 -73.16666667,7.75 -73.16666667,7.66666667 -73.16666667,7.58333333 -73.08333333,7.58333333 -73.08333333,7.5 -73.08333333,7.41666667 -73.08333333,7.33333333 -73.08333333,7.25 -73.08333333,7.16666667 -73.08333333,7.08333333 -73.0,7.08333333 -73,7 -73.0,6.91666667 -72.91666667,6.91666667 -72.91666667,6.83333333 -72.91666667,6.75 -72.83333333,6.75 -72.83333333,6.66666667 -72.75,6.66666667 -72.66666667,6.66666667 -72.66666667,6.58333333 -72.66666667,6.5 -72.58333333,6.5 -72.58333333,6.41666667 -72.66666667,6.41666667 -72.75,6.41666667 -72.83333333,6.41666667 -72.91666667,6.41666667 -73.0,6.41666667 -73.08333333,6.41666667 -73.08333333,6.33333333 -73.0,6.33333333 -73.0,6.25 -73.08333333,6.25 -73.08333333,6.16666667 -73.08333333,6.08333333 -73.16666667,6.08333333 -73.25,6.08333333 -73.25,6.0 -73.33333333,6.0 -73.33333333,5.91666667 -73.41666667,5.91666667 -73.5,5.91666667 -73.5,5.83333333 -73.58333333,5.83333333 -73.58333333,5.75 -73.66666667,5.75 -73.66666667,5.83333333 -73.75,5.83333333 -73.83333333,5.83333333 -73.83333333,5.91666667 -73.83333333,6.0 -73.91666667,6.0 -73.91666667,5.91666667 -73.91666667,5.83333333 -73.91666667,5.75 -73.91666667,5.66666667 -73.91666667,5.58333333 -73.91666667,5.5 -73.91666667,5.41666667 -74.0,5.41666667 -74.0,5.33333333 -74.08333333,5.33333333 -74.08333333,5.25 -74.16666667,5.25 -74.16666667,5.16666667 -74.16666667,5.08333333 -74.25,5.08333333 -74.25,5.0 -74.25,4.91666667 -74.33333333,4.91666667 -74.41666667,4.91666667 -74.41666667,4.83333333</coordinates></LinearRing></innerBoundaryIs><innerBoundaryIs><LinearRing><coordinates>-73.58333333,4.91666667 -73.58333333,4.83333333 -73.5,4.83333333 -73.41666667,4.83333333 -73.41666667,4.91666667 -73.5,4.91666667 -73.58333333,4.91666667</coordinates></LinearRing></innerBoundaryIs><innerBoundaryIs><LinearRing><coordinates>-72.75,5.33333333 -72.75,5.25 -72.75,5.16666667 -72.66666667,5.16666667 -72.66666667,5.25 -72.58333333,5.25 -72.58333333,5.33333333 -72.66666667,5.33333333 -72.75,5.33333333</coordinates></LinearRing></innerBoundaryIs><innerBoundaryIs><LinearRing><coordinates>-72.75,5.16666667 -72.83333333,5.16666667 -72.83333333,5.08333333 -72.83333333,5.0 -72.75,5.0 -72.75,5.08333333 -72.75,5.16666667</coordinates></LinearRing></innerBoundaryIs><innerBoundaryIs><LinearRing><coordinates>-72.83333333,5.0 -72.91666667,5.0 -72.91666667,4.91666667 -73.0,4.91666667 -73.0,4.83333333 -72.91666667,4.83333333 -72.83333333,4.83333333 -72.83333333,4.91666667 -72.83333333,5.0</coordinates></LinearRing></innerBoundaryIs><innerBoundaryIs><LinearRing><coordinates>-72.58333333,5.33333333 -72.5,5.33333333 -72.5,5.41666667 -72.58333333,5.41666667 -72.58333333,5.33333333</coordinates></LinearRing></innerBoundaryIs><innerBoundaryIs><LinearRing><coordinates>-70.58333333,4.83333333 -70.5,4.83333333 -70.5,4.75 -70.41666667,4.75 -70.41666667,4.66666667 -70.41666667,4.58333333 -70.33333333,4.58333333 -70.33333333,4.5 -70.25,4.5 -70.16666667,4.5 -70.16666667,4.41666667 -70.25,4.41666667 -70.33333333,4.41666667 -70.33333333,4.33333333 -70.25,4.33333333 -70.16666667,4.33333333 -70.08333333,4.33333333 -70.08333333,4.41666667 -70.0,4.41666667 -70.0,4.5 -70.0,4.58333333 -70.0,4.66666667 -70.08333333,4.66666667 -70.08333333,4.75 -70.16666667,4.75 -70.16666667,4.83333333 -70.25,4.83333333 -70.25,4.91666667 -70.16666667,4.91666667 -70.08333333,4.91666667 -70.08333333,5.0 -70,5 -70.0,5.08333333 -69.91666667,5.08333333 -69.83333333,5.08333333 -69.83333333,5.16666667 -69.91666667,5.16666667 -69.91666667,5.25 -70.0,5.25 -70.08333333,5.25 -70.08333333,5.33333333 -70.16666667,5.33333333 -70.16666667,5.25 -70.16666667,5.16666667 -70.16666667,5.08333333 -70.16666667,5.0 -70.25,5.0 -70.33333333,5.0 -70.33333333,4.91666667 -70.41666667,4.91666667 -70.5,4.91666667 -70.58333333,4.91666667 -70.58333333,4.83333333</coordinates></LinearRing></innerBoundaryIs><innerBoundaryIs><LinearRing><coordinates>-69.91666667,5.25 -69.83333333,5.25 -69.75,5.25 -69.75,5.33333333 -69.75,5.41666667 -69.83333333,5.41666667 -69.83333333,5.33333333 -69.91666667,5.33333333 -69.91666667,5.25</coordinates></LinearRing></innerBoundaryIs><innerBoundaryIs><LinearRing><coordinates>-70.33333333,5.0 -70.33333333,5.08333333 -70.41666667,5.08333333 -70.5,5.08333333 -70.58333333,5.08333333 -70.58333333,5.0 -70.5,5.0 -70.41666667,5.0 -70.33333333,5.0</coordinates></LinearRing></innerBoundaryIs><innerBoundaryIs><LinearRing><coordinates>-69.5,4.91666667 -69.5,4.83333333 -69.41666667,4.83333333 -69.41666667,4.91666667 -69.5,4.91666667</coordinates></LinearRing></innerBoundaryIs><innerBoundaryIs><LinearRing><coordinates>-69.41666667,4.91666667 -69.33333333,4.91666667 -69.25,4.91666667 -69.16666667,4.91666667 -69.08333333,4.91666667 -69.08333333,5.0 -69.16666667,5.0 -69.25,5.0 -69.33333333,5.0 -69.41666667,5.0 -69.41666667,4.91666667</coordinates></LinearRing></innerBoundaryIs><innerBoundaryIs><LinearRing><coordinates>-64.75,4.91666667 -64.75,4.83333333 -64.75,4.75 -64.75,4.66666667 -64.66666667,4.66666667 -64.66666667,4.58333333 -64.66666667,4.5 -64.66666667,4.41666667 -64.75,4.41666667 -64.83333333,4.41666667 -64.91666667,4.41666667 -65.0,4.41666667 -65.0,4.5 -65.08333333,4.5 -65.16666667,4.5 -65.16666667,4.58333333 -65.25,4.58333333 -65.25,4.5 -65.33333333,4.5 -65.41666667,4.5 -65.41666667,4.41666667 -65.41666667,4.33333333 -65.33333333,4.33333333 -65.33333333,4.25 -65.25,4.25 -65.25,4.16666667 -65.16666667,4.16666667 -65.16666667,4.08333333 -65.08333333,4.08333333 -65.08333333,4.0 -65,4 -65.0,4.08333333 -64.91666667,4.08333333 -64.83333333,4.08333333 -64.83333333,4.0 -64.83333333,3.91666667 -64.75,3.91666667 -64.66666667,3.91666667 -64.58333333,3.91666667 -64.58333333,4.0 -64.58333333,4.08333333 -64.58333333,4.16666667 -64.5,4.16666667 -64.5,4.25 -64.41666667,4.25 -64.33333333,4.25 -64.33333333,4.33333333 -64.25,4.33333333 -64.16666667,4.33333333 -64.16666667,4.41666667 -64.16666667,4.5 -64.08333333,4.5 -64.08333333,4.58333333 -64.08333333,4.66666667 -64.16666667,4.66666667 -64.16666667,4.75 -64.25,4.75 -64.33333333,4.75 -64.33333333,4.83333333 -64.33333333,4.91666667 -64.33333333,5.0 -64.41666667,5.0 -64.41666667,5.08333333 -64.5,5.08333333 -64.5,5.16666667 -64.58333333,5.16666667 -64.58333333,5.08333333 -64.58333333,5.0 -64.58333333,4.91666667 -64.66666667,4.91666667 -64.75,4.91666667</coordinates></LinearRing></innerBoundaryIs><innerBoundaryIs><LinearRing><coordinates>-65.0,4.5 -64.91666667,4.5 -64.83333333,4.5 -64.75,4.5 -64.75,4.58333333 -64.83333333,4.58333333 -64.91666667,4.58333333 -64.91666667,4.66666667 -64.91666667,4.75 -65.0,4.75 -65.08333333,4.75 -65.08333333,4.66666667 -65.0,4.66666667 -65.0,4.58333333 -65.0,4.5</coordinates></LinearRing></innerBoundaryIs><innerBoundaryIs><LinearRing><coordinates>-60.25,4.91666667 -60.16666667,4.91666667 -60.16666667,5.0 -60.25,5.0 -60.25,4.91666667</coordinates></LinearRing></innerBoundaryIs><innerBoundaryIs><LinearRing><coordinates>-60.25,5.0 -60.25,5.08333333 -60.33333333,5.08333333 -60.33333333,5.0 -60.25,5.0</coordinates></LinearRing></innerBoundaryIs><innerBoundaryIs><LinearRing><coordinates>-77.75,-0.41666667 -77.75,-0.5 -77.66666667,-0.5 -77.66666667,-0.41666667 -77.75,-0.41666667</coordinates></LinearRing></innerBoundaryIs><innerBoundaryIs><LinearRing><coordinates>-77.75,-0.5 -77.83333333,-0.5 -77.83333333,-0.58333333 -77.75,-0.58333333 -77.75,-0.5</coordinates></LinearRing></innerBoundaryIs><innerBoundaryIs><LinearRing><coordinates>-77.66666667,-0.5 -77.66666667,-0.58333333 -77.58333333,-0.58333333 -77.58333333,-0.5 -77.66666667,-0.5</coordinates></LinearRing></innerBoundaryIs><innerBoundaryIs><LinearRing><coordinates>-75.25,2.58333333 -75.25,2.5 -75.25,2.41666667 -75.16666667,2.41666667 -75.16666667,2.5 -75.08333333,2.5 -75.08333333,2.58333333 -75.0,2.58333333 -75.0,2.66666667 -75.0,2.75 -74.91666667,2.75 -74.91666667,2.83333333 -74.83333333,2.83333333 -74.83333333,2.75 -74.75,2.75 -74.75,2.83333333 -74.75,2.91666667 -74.75,3.0 -74.83333333,3.0 -74.83333333,3.08333333 -74.91666667,3.08333333 -74.91666667,3.0 -75,3 -75.0,2.91666667 -75.0,2.83333333 -75.08333333,2.83333333 -75.08333333,2.75 -75.16666667,2.75 -75.16666667,2.66666667 -75.16666667,2.58333333 -75.25,2.58333333</coordinates></LinearRing></innerBoundaryIs><innerBoundaryIs><LinearRing><coordinates>-75.25,2.41666667 -75.33333333,2.41666667 -75.41666667,2.41666667 -75.41666667,2.33333333 -75.41666667,2.25 -75.5,2.25 -75.5,2.16666667 -75.5,2.08333333 -75.41666667,2.08333333 -75.41666667,2.16666667 -75.33333333,2.16666667 -75.33333333,2.25 -75.33333333,2.33333333 -75.25,2.33333333 -75.25,2.41666667</coordinates></LinearRing></innerBoundaryIs><innerBoundaryIs><LinearRing><coordinates>-74.83333333,3.08333333 -74.75,3.08333333 -74.75,3.16666667 -74.75,3.25 -74.83333333,3.25 -74.83333333,3.16666667 -74.83333333,3.08333333</coordinates></LinearRing></innerBoundaryIs><innerBoundaryIs><LinearRing><coordinates>-59.41666667,1.5 -59.33333333,1.5 -59.33333333,1.41666667 -59.25,1.41666667 -59.25,1.5 -59.16666667,1.5 -59.16666667,1.58333333 -59.25,1.58333333 -59.33333333,1.58333333 -59.41666667,1.58333333 -59.41666667,1.5</coordinates></LinearRing></innerBoundaryIs><innerBoundaryIs><LinearRing><coordinates>-59.25,1.41666667 -59.25,1.33333333 -59.16666667,1.33333333 -59.08333333,1.33333333 -59.08333333,1.25 -59.0,1.25 -58.91666667,1.25 -58.83333333,1.25 -58.83333333,1.33333333 -58.91666667,1.33333333 -58.91666667,1.41666667 -59.0,1.41666667 -59.08333333,1.41666667 -59.16666667,1.41666667 -59.25,1.41666667</coordinates></LinearRing></innerBoundaryIs><innerBoundaryIs><LinearRing><coordinates>-65.66666667,4.25 -65.58333333,4.25 -65.58333333,4.33333333 -65.66666667,4.33333333 -65.66666667,4.25</coordinates></LinearRing></innerBoundaryIs><innerBoundaryIs><LinearRing><coordinates>-65.66666667,4.33333333 -65.66666667,4.41666667 -65.75,4.41666667 -65.75,4.33333333 -65.66666667,4.33333333</coordinates></LinearRing></innerBoundaryIs><innerBoundaryIs><LinearRing><coordinates>-60.0,5.41666667 -60.0,5.33333333 -60.08333333,5.33333333 -60.16666667,5.33333333 -60.25,5.33333333 -60.33333333,5.33333333 -60.33333333,5.25 -60.25,5.25 -60.25,5.16666667 -60.16666667,5.16666667 -60.16666667,5.08333333 -60.08333333,5.08333333 -60.0,5.08333333 -60.0,5.16666667 -59.91666667,5.16666667 -59.91666667,5.08333333 -59.91666667,5.0 -59.83333333,5.0 -59.83333333,5.08333333 -59.75,5.08333333 -59.66666667,5.08333333 -59.66666667,5.16666667 -59.75,5.16666667 -59.75,5.25 -59.75,5.33333333 -59.75,5.41666667 -59.83333333,5.41666667 -59.83333333,5.5 -59.83333333,5.58333333 -59.91666667,5.58333333 -59.91666667,5.66666667 -60.0,5.66666667 -60.0,5.58333333 -60.0,5.5 -60.0,5.41666667</coordinates></LinearRing></innerBoundaryIs><innerBoundaryIs><LinearRing><coordinates>-59.91666667,5.66666667 -59.83333333,5.66666667 -59.83333333,5.75 -59.91666667,5.75 -59.91666667,5.66666667</coordinates></LinearRing></innerBoundaryIs><innerBoundaryIs><LinearRing><coordinates>-60.0,5.66666667 -60.0,5.75 -60.08333333,5.75 -60.08333333,5.66666667 -60.0,5.66666667</coordinates></LinearRing></innerBoundaryIs><innerBoundaryIs><LinearRing><coordinates>-66.5,5.41666667 -66.41666667,5.41666667 -66.41666667,5.33333333 -66.33333333,5.33333333 -66.33333333,5.41666667 -66.33333333,5.5 -66.41666667,5.5 -66.41666667,5.58333333 -66.33333333,5.58333333 -66.33333333,5.66666667 -66.41666667,5.66666667 -66.41666667,5.75 -66.33333333,5.75 -66.33333333,5.83333333 -66.33333333,5.91666667 -66.33333333,6.0 -66.41666667,6.0 -66.5,6.0 -66.5,5.91666667 -66.58333333,5.91666667 -66.66666667,5.91666667 -66.75,5.91666667 -66.75,5.83333333 -66.83333333,5.83333333 -66.83333333,5.75 -66.91666667,5.75 -67.0,5.75 -67.0,5.66666667 -66.91666667,5.66666667 -66.83333333,5.66666667 -66.75,5.66666667 -66.66666667,5.66666667 -66.58333333,5.66666667 -66.5,5.66666667 -66.5,5.58333333 -66.5,5.5 -66.5,5.41666667</coordinates></LinearRing></innerBoundaryIs><innerBoundaryIs><LinearRing><coordinates>-66.5,6.0 -66.5,6.08333333 -66.58333333,6.08333333 -66.58333333,6.16666667 -66.66666667,6.16666667 -66.66666667,6.08333333 -66.66666667,6.0 -66.58333333,6.0 -66.5,6.0</coordinates></LinearRing></innerBoundaryIs><innerBoundaryIs><LinearRing><coordinates>-83.91666667,9.58333333 -83.83333333,9.58333333 -83.83333333,9.5 -83.75,9.5 -83.66666667,9.5 -83.66666667,9.58333333 -83.58333333,9.58333333 -83.58333333,9.66666667 -83.66666667,9.66666667 -83.75,9.66666667 -83.83333333,9.66666667 -83.83333333,9.75 -83.91666667,9.75 -83.91666667,9.66666667 -83.91666667,9.58333333</coordinates></LinearRing></innerBoundaryIs><innerBoundaryIs><LinearRing><coordinates>-83.58333333,9.58333333 -83.58333333,9.5 -83.58333333,9.41666667 -83.5,9.41666667 -83.41666667,9.41666667 -83.41666667,9.5 -83.41666667,9.58333333 -83.5,9.58333333 -83.58333333,9.58333333</coordinates></LinearRing></innerBoundaryIs><innerBoundaryIs><LinearRing><coordinates>-83.41666667,9.41666667 -83.41666667,9.33333333 -83.33333333,9.33333333 -83.33333333,9.41666667 -83.41666667,9.41666667</coordinates></LinearRing></innerBoundaryIs><innerBoundaryIs><LinearRing><coordinates>-73.16666667,9.58333333 -73.16666667,9.5 -73.08333333,9.5 -73.08333333,9.58333333 -73.16666667,9.58333333</coordinates></LinearRing></innerBoundaryIs><innerBoundaryIs><LinearRing><coordinates>-73.16666667,9.5 -73.25,9.5 -73.25,9.41666667 -73.25,9.33333333 -73.16666667,9.33333333 -73.16666667,9.41666667 -73.16666667,9.5</coordinates></LinearRing></innerBoundaryIs><innerBoundaryIs><LinearRing><coordinates>-75.66666667,6.91666667 -75.66666667,6.83333333 -75.75,6.83333333 -75.75,6.75 -75.75,6.66666667 -75.66666667,6.66666667 -75.66666667,6.58333333 -75.58333333,6.58333333 -75.58333333,6.66666667 -75.5,6.66666667 -75.5,6.75 -75.41666667,6.75 -75.41666667,6.83333333 -75.41666667,6.91666667 -75.5,6.91666667 -75.5,7.0 -75.58333333,7.0 -75.58333333,6.91666667 -75.66666667,6.91666667</coordinates></LinearRing></innerBoundaryIs><innerBoundaryIs><LinearRing><coordinates>-75.41666667,6.75 -75.41666667,6.66666667 -75.33333333,6.66666667 -75.33333333,6.75 -75.41666667,6.75</coordinates></LinearRing></innerBoundaryIs><innerBoundaryIs><LinearRing><coordinates>-73.5,6.5 -73.5,6.41666667 -73.41666667,6.41666667 -73.41666667,6.5 -73.41666667,6.58333333 -73.5,6.58333333 -73.5,6.5</coordinates></LinearRing></innerBoundaryIs><innerBoundaryIs><LinearRing><coordinates>-73.41666667,6.58333333 -73.33333333,6.58333333 -73.33333333,6.66666667 -73.33333333,6.75 -73.41666667,6.75 -73.41666667,6.66666667 -73.41666667,6.58333333</coordinates></LinearRing></innerBoundaryIs><innerBoundaryIs><LinearRing><coordinates>-74.0,10.75 -74.0,10.66666667 -73.91666667,10.66666667 -73.91666667,10.58333333 -73.83333333,10.58333333 -73.83333333,10.5 -73.75,10.5 -73.66666667,10.5 -73.66666667,10.41666667 -73.58333333,10.41666667 -73.5,10.41666667 -73.5,10.5 -73.41666667,10.5 -73.41666667,10.58333333 -73.5,10.58333333 -73.5,10.66666667 -73.41666667,10.66666667 -73.41666667,10.75 -73.33333333,10.75 -73.25,10.75 -73.25,10.83333333 -73.16666667,10.83333333 -73.08333333,10.83333333 -73.08333333,10.91666667 -73.0,10.91666667 -72.91666667,10.91666667 -72.91666667,11.0 -72.83333333,11.0 -72.83333333,11.08333333 -72.91666667,11.08333333 -73.0,11.08333333 -73,11 -73.08333333,11.0 -73.08333333,11.08333333 -73.16666667,11.08333333 -73.16666667,11.16666667 -73.25,11.16666667 -73.33333333,11.16666667 -73.41666667,11.16666667 -73.5,11.16666667 -73.58333333,11.16666667 -73.66666667,11.16666667 -73.66666667,11.08333333 -73.75,11.08333333 -73.75,11.16666667 -73.83333333,11.16666667 -73.91666667,11.16666667 -73.91666667,11.25 -74.0,11.25 -74.08333333,11.25 -74.08333333,11.16666667 -74.16666667,11.16666667 -74.16666667,11.08333333 -74.08333333,11.08333333 -74.08333333,11.0 -74.08333333,10.91666667 -74.08333333,10.83333333 -74.0,10.83333333 -74.0,10.75</coordinates></LinearRing></innerBoundaryIs><innerBoundaryIs><LinearRing><coordinates>-72.83333333,11.08333333 -72.75,11.08333333 -72.75,11.16666667 -72.83333333,11.16666667 -72.83333333,11.08333333</coordinates></LinearRing></innerBoundaryIs><innerBoundaryIs><LinearRing><coordinates>-86.33333333,15.75 -86.33333333,15.66666667 -86.25,15.66666667 -86.25,15.75 -86.33333333,15.75</coordinates></LinearRing></innerBoundaryIs><innerBoundaryIs><LinearRing><coordinates>-86.25,15.75 -86.16666667,15.75 -86.16666667,15.83333333 -86.25,15.83333333 -86.25,15.75</coordinates></LinearRing></innerBoundaryIs><innerBoundaryIs><LinearRing><coordinates>-78.66666667,-3.83333333 -78.66666667,-3.91666667 -78.58333333,-3.91666667 -78.58333333,-4.0 -78.58333333,-4.08333333 -78.5,-4.08333333 -78.5,-4.0 -78.5,-3.91666667 -78.41666667,-3.91666667 -78.41666667,-3.83333333 -78.41666667,-3.75 -78.41666667,-3.66666667 -78.5,-3.66666667 -78.5,-3.75 -78.58333333,-3.75 -78.58333333,-3.83333333 -78.66666667,-3.83333333</coordinates></LinearRing></innerBoundaryIs><innerBoundaryIs><LinearRing><coordinates>-54.16666667,-3.91666667 -54.16666667,-4.0 -54.16666667,-4.08333333 -54.16666667,-4.16666667 -54.25,-4.16666667 -54.25,-4.08333333 -54.33333333,-4.08333333 -54.41666667,-4.08333333 -54.5,-4.08333333 -54.5,-4.16666667 -54.58333333,-4.16666667 -54.58333333,-4.25 -54.58333333,-4.33333333 -54.5,-4.33333333 -54.5,-4.41666667 -54.41666667,-4.41666667 -54.41666667,-4.33333333 -54.33333333,-4.33333333 -54.25,-4.33333333 -54.16666667,-4.33333333 -54.16666667,-4.25 -54.08333333,-4.25 -54.08333333,-4.33333333 -54.0,-4.33333333 -53.91666667,-4.33333333 -53.91666667,-4.25 -53.83333333,-4.25 -53.83333333,-4.16666667 -53.75,-4.16666667 -53.75,-4.08333333 -53.83333333,-4.08333333 -53.83333333,-4.0 -53.83333333,-3.91666667 -53.91666667,-3.91666667 -54.0,-3.91666667 -54.08333333,-3.91666667 -54.16666667,-3.91666667</coordinates></LinearRing></innerBoundaryIs><innerBoundaryIs><LinearRing><coordinates>-68.33333333,-6.0 -68.33333333,-6.08333333 -68.41666667,-6.08333333 -68.5,-6.08333333 -68.5,-6.16666667 -68.58333333,-6.16666667 -68.66666667,-6.16666667 -68.66666667,-6.25 -68.66666667,-6.33333333 -68.66666667,-6.41666667 -68.58333333,-6.41666667 -68.5,-6.41666667 -68.41666667,-6.41666667 -68.33333333,-6.41666667 -68.25,-6.41666667 -68.25,-6.33333333 -68.33333333,-6.33333333 -68.33333333,-6.25 -68.41666667,-6.25 -68.41666667,-6.16666667 -68.33333333,-6.16666667 -68.25,-6.16666667 -68.25,-6.08333333 -68.25,-6.0 -68.33333333,-6.0</coordinates></LinearRing></innerBoundaryIs><innerBoundaryIs><LinearRing><coordinates>-68.66666667,-6.0 -68.66666667,-6.08333333 -68.58333333,-6.08333333 -68.58333333,-6.0 -68.66666667,-6.0</coordinates></LinearRing></innerBoundaryIs><innerBoundaryIs><LinearRing><coordinates>-57.16666667,-9.58333333 -57.08333333,-9.58333333 -57.08333333,-9.5 -57.16666667,-9.5 -57.16666667,-9.58333333</coordinates></LinearRing></innerBoundaryIs><innerBoundaryIs><LinearRing><coordinates>-57,-9 -56.91666667,-9.0 -56.91666667,-8.91666667 -57.0,-8.91666667 -57,-9</coordinates></LinearRing></innerBoundaryIs><innerBoundaryIs><LinearRing><coordinates>-58.25,-8.41666667 -58.16666667,-8.41666667 -58.16666667,-8.33333333 -58.25,-8.33333333 -58.25,-8.41666667</coordinates></LinearRing></innerBoundaryIs><innerBoundaryIs><LinearRing><coordinates>-58.58333333,-8.58333333 -58.5,-8.58333333 -58.5,-8.5 -58.58333333,-8.5 -58.58333333,-8.58333333</coordinates></LinearRing></innerBoundaryIs><innerBoundaryIs><LinearRing><coordinates>-61.91666667,-9.58333333 -61.83333333,-9.58333333 -61.83333333,-9.5 -61.75,-9.5 -61.75,-9.41666667 -61.75,-9.33333333 -61.83333333,-9.33333333 -61.91666667,-9.33333333 -61.91666667,-9.41666667 -61.91666667,-9.5 -61.91666667,-9.58333333</coordinates></LinearRing></innerBoundaryIs><innerBoundaryIs><LinearRing><coordinates>-60.08333333,-7.91666667 -60.08333333,-8.0 -60,-8 -60.0,-7.91666667 -60.08333333,-7.91666667</coordinates></LinearRing></innerBoundaryIs><innerBoundaryIs><LinearRing><coordinates>-61.0,-7.5 -60.91666667,-7.5 -60.91666667,-7.41666667 -61.0,-7.41666667 -61.0,-7.5</coordinates></LinearRing></innerBoundaryIs><innerBoundaryIs><LinearRing><coordinates>-76.0,-8.25 -76.0,-8.33333333 -76.0,-8.41666667 -75.91666667,-8.41666667 -75.91666667,-8.33333333 -75.91666667,-8.25 -76.0,-8.25</coordinates></LinearRing></innerBoundaryIs><innerBoundaryIs><LinearRing><coordinates>-75.5,-8.25 -75.41666667,-8.25 -75.41666667,-8.33333333 -75.33333333,-8.33333333 -75.33333333,-8.41666667 -75.25,-8.41666667 -75.16666667,-8.41666667 -75.16666667,-8.33333333 -75.16666667,-8.25 -75.25,-8.25 -75.25,-8.16666667 -75.33333333,-8.16666667 -75.33333333,-8.08333333 -75.41666667,-8.08333333 -75.41666667,-8.0 -75.5,-8.0 -75.5,-8.08333333 -75.5,-8.16666667 -75.5,-8.25</coordinates></LinearRing></innerBoundaryIs><innerBoundaryIs><LinearRing><coordinates>-75.91666667,-9.0 -75.91666667,-9.08333333 -75.83333333,-9.08333333 -75.83333333,-9.0 -75.83333333,-8.91666667 -75.91666667,-8.91666667 -75.91666667,-9.0</coordinates></LinearRing></innerBoundaryIs><innerBoundaryIs><LinearRing><coordinates>-75.66666667,-9.16666667 -75.58333333,-9.16666667 -75.58333333,-9.08333333 -75.66666667,-9.08333333 -75.66666667,-9.16666667</coordinates></LinearRing></innerBoundaryIs><innerBoundaryIs><LinearRing><coordinates>-75.16666667,-8.58333333 -75.08333333,-8.58333333 -75.08333333,-8.5 -75.16666667,-8.5 -75.16666667,-8.58333333</coordinates></LinearRing></innerBoundaryIs><innerBoundaryIs><LinearRing><coordinates>-75.91666667,-7.83333333 -75.83333333,-7.83333333 -75.83333333,-7.75 -75.91666667,-7.75 -75.91666667,-7.83333333</coordinates></LinearRing></innerBoundaryIs><innerBoundaryIs><LinearRing><coordinates>-69.25,-7.5 -69.16666667,-7.5 -69.08333333,-7.5 -69.08333333,-7.41666667 -69.16666667,-7.41666667 -69.25,-7.41666667 -69.25,-7.5</coordinates></LinearRing></innerBoundaryIs><innerBoundaryIs><LinearRing><coordinates>-72.58333333,-6.66666667 -72.58333333,-6.75 -72.5,-6.75 -72.5,-6.66666667 -72.58333333,-6.66666667</coordinates></LinearRing></innerBoundaryIs><innerBoundaryIs><LinearRing><coordinates>-72.58333333,-7.0 -72.5,-7.0 -72.5,-6.91666667 -72.5,-6.83333333 -72.58333333,-6.83333333 -72.58333333,-6.91666667 -72.58333333,-7.0</coordinates></LinearRing></innerBoundaryIs><innerBoundaryIs><LinearRing><coordinates>-56.08333333,-6.41666667 -56.16666667,-6.41666667 -56.16666667,-6.5 -56.08333333,-6.5 -56.08333333,-6.41666667</coordinates></LinearRing></innerBoundaryIs><innerBoundaryIs><LinearRing><coordinates>-55.75,-6.5 -55.75,-6.58333333 -55.66666667,-6.58333333 -55.66666667,-6.5 -55.75,-6.5</coordinates></LinearRing></innerBoundaryIs><innerBoundaryIs><LinearRing><coordinates>-54.58333333,-4.83333333 -54.5,-4.83333333 -54.5,-4.75 -54.58333333,-4.75 -54.58333333,-4.83333333</coordinates></LinearRing></innerBoundaryIs><innerBoundaryIs><LinearRing><coordinates>-54.41666667,-4.83333333 -54.41666667,-4.91666667 -54.33333333,-4.91666667 -54.33333333,-4.83333333 -54.41666667,-4.83333333</coordinates></LinearRing></innerBoundaryIs><innerBoundaryIs><LinearRing><coordinates>-53.91666667,-4.83333333 -53.83333333,-4.83333333 -53.83333333,-4.75 -53.91666667,-4.75 -53.91666667,-4.83333333</coordinates></LinearRing></innerBoundaryIs><innerBoundaryIs><LinearRing><coordinates>-53.75,-4.83333333 -53.75,-4.91666667 -53.66666667,-4.91666667 -53.58333333,-4.91666667 -53.58333333,-4.83333333 -53.66666667,-4.83333333 -53.75,-4.83333333</coordinates></LinearRing></innerBoundaryIs><innerBoundaryIs><LinearRing><coordinates>-55.75,-5.41666667 -55.66666667,-5.41666667 -55.58333333,-5.41666667 -55.58333333,-5.33333333 -55.66666667,-5.33333333 -55.75,-5.33333333 -55.75,-5.41666667</coordinates></LinearRing></innerBoundaryIs><innerBoundaryIs><LinearRing><coordinates>-69.0,-5.91666667 -68.91666667,-5.91666667 -68.83333333,-5.91666667 -68.83333333,-5.83333333 -68.91666667,-5.83333333 -69.0,-5.83333333 -69.0,-5.91666667</coordinates></LinearRing></innerBoundaryIs><innerBoundaryIs><LinearRing><coordinates>-68.75,-5.91666667 -68.66666667,-5.91666667 -68.66666667,-5.83333333 -68.75,-5.83333333 -68.75,-5.91666667</coordinates></LinearRing></innerBoundaryIs><innerBoundaryIs><LinearRing><coordinates>-54.33333333,-5.08333333 -54.33333333,-5.16666667 -54.33333333,-5.25 -54.33333333,-5.33333333 -54.25,-5.33333333 -54.16666667,-5.33333333 -54.16666667,-5.25 -54.08333333,-5.25 -54.08333333,-5.16666667 -54.08333333,-5.08333333 -54.16666667,-5.08333333 -54.25,-5.08333333 -54.33333333,-5.08333333</coordinates></LinearRing></innerBoundaryIs><innerBoundaryIs><LinearRing><coordinates>-53.83333333,-5.16666667 -53.83333333,-5.25 -53.75,-5.25 -53.75,-5.16666667 -53.83333333,-5.16666667</coordinates></LinearRing></innerBoundaryIs><innerBoundaryIs><LinearRing><coordinates>-55.0,-4.58333333 -54.91666667,-4.58333333 -54.91666667,-4.5 -55.0,-4.5 -55.0,-4.58333333</coordinates></LinearRing></innerBoundaryIs><innerBoundaryIs><LinearRing><coordinates>-80.58333333,-2.41666667 -80.5,-2.41666667 -80.5,-2.33333333 -80.58333333,-2.33333333 -80.58333333,-2.41666667</coordinates></LinearRing></innerBoundaryIs><innerBoundaryIs><LinearRing><coordinates>-80.16666667,-2.66666667 -80.08333333,-2.66666667 -80.08333333,-2.58333333 -80.16666667,-2.58333333 -80.16666667,-2.66666667</coordinates></LinearRing></innerBoundaryIs><innerBoundaryIs><LinearRing><coordinates>-80.41666667,-0.83333333 -80.33333333,-0.83333333 -80.33333333,-0.75 -80.41666667,-0.75 -80.41666667,-0.83333333</coordinates></LinearRing></innerBoundaryIs><innerBoundaryIs><LinearRing><coordinates>-78.41666667,-3.33333333 -78.41666667,-3.41666667 -78.41666667,-3.5 -78.41666667,-3.58333333 -78.33333333,-3.58333333 -78.33333333,-3.5 -78.33333333,-3.41666667 -78.33333333,-3.33333333 -78.25,-3.33333333 -78.25,-3.25 -78.33333333,-3.25 -78.41666667,-3.25 -78.41666667,-3.33333333</coordinates></LinearRing></innerBoundaryIs><innerBoundaryIs><LinearRing><coordinates>-54.25,-3.75 -54.16666667,-3.75 -54.16666667,-3.66666667 -54.25,-3.66666667 -54.25,-3.75</coordinates></LinearRing></innerBoundaryIs><innerBoundaryIs><LinearRing><coordinates>-54.08333333,-2.91666667 -54.0,-2.91666667 -54.0,-2.83333333 -54.0,-2.75 -54.08333333,-2.75 -54.08333333,-2.83333333 -54.08333333,-2.91666667</coordinates></LinearRing></innerBoundaryIs><innerBoundaryIs><LinearRing><coordinates>-53.33333333,-3.16666667 -53.33333333,-3.25 -53.33333333,-3.33333333 -53.25,-3.33333333 -53.16666667,-3.33333333 -53.16666667,-3.25 -53.25,-3.25 -53.25,-3.16666667 -53.33333333,-3.16666667</coordinates></LinearRing></innerBoundaryIs><innerBoundaryIs><LinearRing><coordinates>-54.0,-1.16666667 -54.0,-1.25 -53.91666667,-1.25 -53.91666667,-1.16666667 -53.83333333,-1.16666667 -53.75,-1.16666667 -53.66666667,-1.16666667 -53.66666667,-1.08333333 -53.66666667,-1.0 -53.58333333,-1.0 -53.58333333,-0.91666667 -53.66666667,-0.91666667 -53.75,-0.91666667 -53.83333333,-0.91666667 -53.91666667,-0.91666667 -53.91666667,-1.0 -54,-1 -54.0,-1.08333333 -54.0,-1.16666667</coordinates></LinearRing></innerBoundaryIs><innerBoundaryIs><LinearRing><coordinates>-80.25,-0.58333333 -80.16666667,-0.58333333 -80.08333333,-0.58333333 -80.0,-0.58333333 -80.0,-0.5 -80.0,-0.41666667 -79.91666667,-0.41666667 -79.91666667,-0.33333333 -79.91666667,-0.25 -79.91666667,-0.16666667 -79.91666667,-0.08333333 -80.0,-0.08333333 -80.08333333,-0.08333333 -80.16666667,-0.08333333 -80.16666667,-0.16666667 -80.16666667,-0.25 -80.25,-0.25 -80.33333333,-0.25 -80.33333333,-0.33333333 -80.41666667,-0.33333333 -80.41666667,-0.41666667 -80.41666667,-0.5 -80.33333333,-0.5 -80.25,-0.5 -80.25,-0.58333333</coordinates></LinearRing></innerBoundaryIs><innerBoundaryIs><LinearRing><coordinates>-78.16666667,1.25 -78.16666667,1.33333333 -78.16666667,1.41666667 -78.25,1.41666667 -78.25,1.33333333 -78.25,1.25 -78.16666667,1.25</coordinates></LinearRing></innerBoundaryIs><innerBoundaryIs><LinearRing><coordinates>-77.41666667,2.33333333 -77.41666667,2.25 -77.33333333,2.25 -77.33333333,2.33333333 -77.33333333,2.41666667 -77.41666667,2.41666667 -77.41666667,2.33333333</coordinates></LinearRing></innerBoundaryIs><innerBoundaryIs><LinearRing><coordinates>-76.75,3.41666667 -76.75,3.33333333 -76.83333333,3.33333333 -76.83333333,3.25 -76.75,3.25 -76.66666667,3.25 -76.66666667,3.33333333 -76.66666667,3.41666667 -76.75,3.41666667</coordinates></LinearRing></innerBoundaryIs><innerBoundaryIs><LinearRing><coordinates>-76.5,4.25 -76.5,4.16666667 -76.41666667,4.16666667 -76.41666667,4.25 -76.5,4.25</coordinates></LinearRing></innerBoundaryIs><innerBoundaryIs><LinearRing><coordinates>-76.58333333,4.08333333 -76.58333333,4.0 -76.5,4.0 -76.5,4.08333333 -76.58333333,4.08333333</coordinates></LinearRing></innerBoundaryIs><innerBoundaryIs><LinearRing><coordinates>-73.16666667,4.83333333 -73.16666667,4.75 -73.08333333,4.75 -73.08333333,4.83333333 -73.16666667,4.83333333</coordinates></LinearRing></innerBoundaryIs><innerBoundaryIs><LinearRing><coordinates>-70.83333333,4.83333333 -70.83333333,4.75 -70.91666667,4.75 -70.91666667,4.66666667 -70.91666667,4.58333333 -70.83333333,4.58333333 -70.83333333,4.5 -70.75,4.5 -70.75,4.58333333 -70.75,4.66666667 -70.66666667,4.66666667 -70.66666667,4.75 -70.66666667,4.83333333 -70.75,4.83333333 -70.83333333,4.83333333</coordinates></LinearRing></innerBoundaryIs><innerBoundaryIs><LinearRing><coordinates>-69.75,4.83333333 -69.75,4.75 -69.66666667,4.75 -69.66666667,4.83333333 -69.75,4.83333333</coordinates></LinearRing></innerBoundaryIs><innerBoundaryIs><LinearRing><coordinates>-69.25,4.83333333 -69.25,4.75 -69.16666667,4.75 -69.16666667,4.66666667 -69.08333333,4.66666667 -69.08333333,4.75 -69.08333333,4.83333333 -69.16666667,4.83333333 -69.25,4.83333333</coordinates></LinearRing></innerBoundaryIs><innerBoundaryIs><LinearRing><coordinates>-67.5,4.91666667 -67.41666667,4.91666667 -67.41666667,4.83333333 -67.33333333,4.83333333 -67.33333333,4.91666667 -67.33333333,5.0 -67.25,5.0 -67.25,4.91666667 -67.25,4.83333333 -67.16666667,4.83333333 -67.08333333,4.83333333 -67.08333333,4.75 -67.16666667,4.75 -67.16666667,4.66666667 -67.08333333,4.66666667 -67.08333333,4.58333333 -67.16666667,4.58333333 -67.16666667,4.5 -67.25,4.5 -67.25,4.41666667 -67.25,4.33333333 -67.16666667,4.33333333 -67.16666667,4.41666667 -67.08333333,4.41666667 -67.0,4.41666667 -67.0,4.5 -66.91666667,4.5 -66.91666667,4.58333333 -66.83333333,4.58333333 -66.83333333,4.5 -66.75,4.5 -66.75,4.58333333 -66.75,4.66666667 -66.75,4.75 -66.66666667,4.75 -66.66666667,4.83333333 -66.66666667,4.91666667 -66.75,4.91666667 -66.75,5.0 -66.75,5.08333333 -66.83333333,5.08333333 -66.91666667,5.08333333 -66.91666667,5.0 -67,5 -67.08333333,5.0 -67.08333333,5.08333333 -67.16666667,5.08333333 -67.16666667,5.16666667 -67.25,5.16666667 -67.33333333,5.16666667 -67.41666667,5.16666667 -67.5,5.16666667 -67.5,5.08333333 -67.5,5.0 -67.5,4.91666667</coordinates></LinearRing></innerBoundaryIs><innerBoundaryIs><LinearRing><coordinates>-65.08333333,4.91666667 -65.0,4.91666667 -65.0,4.83333333 -64.91666667,4.83333333 -64.83333333,4.83333333 -64.83333333,4.91666667 -64.83333333,5.0 -64.91666667,5.0 -64.91666667,5.08333333 -64.83333333,5.08333333 -64.75,5.08333333 -64.66666667,5.08333333 -64.66666667,5.16666667 -64.66666667,5.25 -64.75,5.25 -64.75,5.33333333 -64.66666667,5.33333333 -64.66666667,5.41666667 -64.75,5.41666667 -64.83333333,5.41666667 -64.83333333,5.5 -64.83333333,5.58333333 -64.83333333,5.66666667 -64.83333333,5.75 -64.91666667,5.75 -64.91666667,5.83333333 -65.0,5.83333333 -65.0,5.75 -65.08333333,5.75 -65.08333333,5.83333333 -65.08333333,5.91666667 -65.16666667,5.91666667 -65.16666667,6.0 -65.16666667,6.08333333 -65.25,6.08333333 -65.25,6.16666667 -65.25,6.25 -65.33333333,6.25 -65.33333333,6.16666667 -65.41666667,6.16666667 -65.41666667,6.08333333 -65.41666667,6.0 -65.41666667,5.91666667 -65.33333333,5.91666667 -65.33333333,5.83333333 -65.33333333,5.75 -65.41666667,5.75 -65.41666667,5.66666667 -65.33333333,5.66666667 -65.33333333,5.58333333 -65.33333333,5.5 -65.41666667,5.5 -65.41666667,5.41666667 -65.41666667,5.33333333 -65.33333333,5.33333333 -65.33333333,5.25 -65.25,5.25 -65.25,5.16666667 -65.25,5.08333333 -65.25,5.0 -65.16666667,5.0 -65.08333333,5.0 -65.08333333,4.91666667</coordinates></LinearRing></innerBoundaryIs><innerBoundaryIs><LinearRing><coordinates>-64.16666667,4.91666667 -64.08333333,4.91666667 -64.0,4.91666667 -64,5 -64.0,5.08333333 -64.08333333,5.08333333 -64.08333333,5.0 -64.16666667,5.0 -64.16666667,4.91666667</coordinates></LinearRing></innerBoundaryIs><innerBoundaryIs><LinearRing><coordinates>-63.91666667,4.91666667 -63.91666667,4.83333333 -63.91666667,4.75 -63.91666667,4.66666667 -63.83333333,4.66666667 -63.75,4.66666667 -63.75,4.75 -63.75,4.83333333 -63.75,4.91666667 -63.83333333,4.91666667 -63.91666667,4.91666667</coordinates></LinearRing></innerBoundaryIs><innerBoundaryIs><LinearRing><coordinates>-59.41666667,4.91666667 -59.41666667,4.83333333 -59.33333333,4.83333333 -59.33333333,4.91666667 -59.41666667,4.91666667</coordinates></LinearRing></innerBoundaryIs><innerBoundaryIs><LinearRing><coordinates>-68.75,4.83333333 -68.75,4.75 -68.66666667,4.75 -68.66666667,4.83333333 -68.75,4.83333333</coordinates></LinearRing></innerBoundaryIs><innerBoundaryIs><LinearRing><coordinates>-50.83333333,0.08333333 -50.75,0.08333333 -50.75,0.16666667 -50.83333333,0.16666667 -50.83333333,0.08333333</coordinates></LinearRing></innerBoundaryIs><innerBoundaryIs><LinearRing><coordinates>-50.16666667,-0.0 -50.16666667,-0.08333333 -50.08333333,-0.08333333 -50.08333333,-0.0 -50.16666667,-0.0</coordinates></LinearRing></innerBoundaryIs><innerBoundaryIs><LinearRing><coordinates>-50.58333333,0.33333333 -50.5,0.33333333 -50.5,0.41666667 -50.58333333,0.41666667 -50.58333333,0.33333333</coordinates></LinearRing></innerBoundaryIs><innerBoundaryIs><LinearRing><coordinates>-76.41666667,1.66666667 -76.33333333,1.66666667 -76.33333333,1.75 -76.41666667,1.75 -76.41666667,1.66666667</coordinates></LinearRing></innerBoundaryIs><innerBoundaryIs><LinearRing><coordinates>-59.16666667,1.75 -59.16666667,1.66666667 -59.08333333,1.66666667 -59.0,1.66666667 -59.0,1.75 -59.08333333,1.75 -59.16666667,1.75</coordinates></LinearRing></innerBoundaryIs><innerBoundaryIs><LinearRing><coordinates>-66.08333333,0.83333333 -66.08333333,0.75 -66.0,0.75 -66.0,0.83333333 -66.08333333,0.83333333</coordinates></LinearRing></innerBoundaryIs><innerBoundaryIs><LinearRing><coordinates>-60.25,1.5 -60.25,1.41666667 -60.16666667,1.41666667 -60.16666667,1.5 -60.25,1.5</coordinates></LinearRing></innerBoundaryIs><innerBoundaryIs><LinearRing><coordinates>-58.41666667,1.5 -58.33333333,1.5 -58.33333333,1.58333333 -58.41666667,1.58333333 -58.41666667,1.5</coordinates></LinearRing></innerBoundaryIs><innerBoundaryIs><LinearRing><coordinates>-58.66666667,1.33333333 -58.66666667,1.25 -58.58333333,1.25 -58.58333333,1.33333333 -58.66666667,1.33333333</coordinates></LinearRing></innerBoundaryIs><innerBoundaryIs><LinearRing><coordinates>-59.75,3.16666667 -59.66666667,3.16666667 -59.66666667,3.25 -59.75,3.25 -59.75,3.16666667</coordinates></LinearRing></innerBoundaryIs><innerBoundaryIs><LinearRing><coordinates>-59.58333333,3.16666667 -59.5,3.16666667 -59.5,3.25 -59.41666667,3.25 -59.41666667,3.33333333 -59.5,3.33333333 -59.58333333,3.33333333 -59.58333333,3.25 -59.58333333,3.16666667</coordinates></LinearRing></innerBoundaryIs><innerBoundaryIs><LinearRing><coordinates>-59.25,3.16666667 -59.16666667,3.16666667 -59.08333333,3.16666667 -59.0,3.16666667 -58.91666667,3.16666667 -58.91666667,3.25 -59.0,3.25 -59.0,3.33333333 -59.08333333,3.33333333 -59.16666667,3.33333333 -59.16666667,3.25 -59.25,3.25 -59.25,3.16666667</coordinates></LinearRing></innerBoundaryIs><innerBoundaryIs><LinearRing><coordinates>-65.75,3.41666667 -65.75,3.33333333 -65.66666667,3.33333333 -65.66666667,3.41666667 -65.75,3.41666667</coordinates></LinearRing></innerBoundaryIs><innerBoundaryIs><LinearRing><coordinates>-63.58333333,4.25 -63.5,4.25 -63.5,4.33333333 -63.5,4.41666667 -63.58333333,4.41666667 -63.66666667,4.41666667 -63.66666667,4.33333333 -63.58333333,4.33333333 -63.58333333,4.25</coordinates></LinearRing></innerBoundaryIs><innerBoundaryIs><LinearRing><coordinates>-73.25,4.5 -73.16666667,4.5 -73.16666667,4.58333333 -73.16666667,4.66666667 -73.25,4.66666667 -73.25,4.58333333 -73.25,4.5</coordinates></LinearRing></innerBoundaryIs><innerBoundaryIs><LinearRing><coordinates>-69.58333333,4.58333333 -69.58333333,4.5 -69.5,4.5 -69.5,4.58333333 -69.58333333,4.58333333</coordinates></LinearRing></innerBoundaryIs><innerBoundaryIs><LinearRing><coordinates>-64.16666667,5.41666667 -64.16666667,5.33333333 -64.08333333,5.33333333 -64.0,5.33333333 -64.0,5.41666667 -64.08333333,5.41666667 -64.16666667,5.41666667</coordinates></LinearRing></innerBoundaryIs><innerBoundaryIs><LinearRing><coordinates>-63.0,5.41666667 -63.0,5.33333333 -63.0,5.25 -62.91666667,5.25 -62.91666667,5.16666667 -62.83333333,5.16666667 -62.83333333,5.25 -62.75,5.25 -62.75,5.33333333 -62.83333333,5.33333333 -62.91666667,5.33333333 -62.91666667,5.41666667 -63.0,5.41666667</coordinates></LinearRing></innerBoundaryIs><innerBoundaryIs><LinearRing><coordinates>-62.25,5.41666667 -62.25,5.33333333 -62.33333333,5.33333333 -62.33333333,5.25 -62.33333333,5.16666667 -62.25,5.16666667 -62.16666667,5.16666667 -62.08333333,5.16666667 -62.0,5.16666667 -62.0,5.25 -62.0,5.33333333 -62.0,5.41666667 -62.0,5.5 -62.0,5.58333333 -62.08333333,5.58333333 -62.16666667,5.58333333 -62.16666667,5.5 -62.16666667,5.41666667 -62.25,5.41666667</coordinates></LinearRing></innerBoundaryIs><innerBoundaryIs><LinearRing><coordinates>-61.0,5.41666667 -61.0,5.33333333 -60.91666667,5.33333333 -60.91666667,5.41666667 -60.91666667,5.5 -61.0,5.5 -61.0,5.41666667</coordinates></LinearRing></innerBoundaryIs><innerBoundaryIs><LinearRing><coordinates>-64.41666667,5.25 -64.41666667,5.16666667 -64.33333333,5.16666667 -64.25,5.16666667 -64.16666667,5.16666667 -64.16666667,5.25 -64.25,5.25 -64.33333333,5.25 -64.33333333,5.33333333 -64.41666667,5.33333333 -64.41666667,5.25</coordinates></LinearRing></innerBoundaryIs><innerBoundaryIs><LinearRing><coordinates>-60.83333333,5.16666667 -60.75,5.16666667 -60.66666667,5.16666667 -60.66666667,5.08333333 -60.66666667,5.0 -60.58333333,5.0 -60.58333333,5.08333333 -60.58333333,5.16666667 -60.58333333,5.25 -60.66666667,5.25 -60.75,5.25 -60.83333333,5.25 -60.83333333,5.16666667</coordinates></LinearRing></innerBoundaryIs><innerBoundaryIs><LinearRing><coordinates>-66.66666667,5.41666667 -66.66666667,5.33333333 -66.58333333,5.33333333 -66.58333333,5.41666667 -66.66666667,5.41666667</coordinates></LinearRing></innerBoundaryIs><innerBoundaryIs><LinearRing><coordinates>-69.66666667,5.25 -69.58333333,5.25 -69.58333333,5.33333333 -69.66666667,5.33333333 -69.66666667,5.25</coordinates></LinearRing></innerBoundaryIs><innerBoundaryIs><LinearRing><coordinates>-67.0,5.25 -67.0,5.16666667 -66.91666667,5.16666667 -66.91666667,5.25 -66.91666667,5.33333333 -67.0,5.33333333 -67.0,5.25</coordinates></LinearRing></innerBoundaryIs><innerBoundaryIs><LinearRing><coordinates>-68.91666667,5.0 -68.83333333,5.0 -68.83333333,5.08333333 -68.91666667,5.08333333 -68.91666667,5.0</coordinates></LinearRing></innerBoundaryIs><innerBoundaryIs><LinearRing><coordinates>-70.83333333,5.0 -70.75,5.0 -70.75,5.08333333 -70.83333333,5.08333333 -70.83333333,5.0</coordinates></LinearRing></innerBoundaryIs><innerBoundaryIs><LinearRing><coordinates>-62.58333333,6.08333333 -62.58333333,6.0 -62.66666667,6.0 -62.66666667,5.91666667 -62.66666667,5.83333333 -62.58333333,5.83333333 -62.58333333,5.75 -62.66666667,5.75 -62.66666667,5.66666667 -62.58333333,5.66666667 -62.58333333,5.58333333 -62.5,5.58333333 -62.5,5.66666667 -62.5,5.75 -62.41666667,5.75 -62.41666667,5.83333333 -62.41666667,5.91666667 -62.33333333,5.91666667 -62.33333333,6.0 -62.41666667,6.0 -62.41666667,6.08333333 -62.5,6.08333333 -62.58333333,6.08333333</coordinates></LinearRing></innerBoundaryIs><innerBoundaryIs><LinearRing><coordinates>-61.91666667,6.08333333 -61.91666667,6.0 -62,6 -62.0,5.91666667 -62.08333333,5.91666667 -62.16666667,5.91666667 -62.16666667,5.83333333 -62.16666667,5.75 -62.16666667,5.66666667 -62.08333333,5.66666667 -62.0,5.66666667 -61.91666667,5.66666667 -61.91666667,5.75 -61.83333333,5.75 -61.75,5.75 -61.75,5.66666667 -61.66666667,5.66666667 -61.58333333,5.66666667 -61.58333333,5.75 -61.5,5.75 -61.5,5.66666667 -61.41666667,5.66666667 -61.41666667,5.58333333 -61.33333333,5.58333333 -61.33333333,5.66666667 -61.33333333,5.75 -61.25,5.75 -61.16666667,5.75 -61.16666667,5.83333333 -61.16666667,5.91666667 -61.08333333,5.91666667 -61.08333333,6.0 -61.16666667,6.0 -61.25,6.0 -61.33333333,6.0 -61.41666667,6.0 -61.5,6.0 -61.5,5.91666667 -61.58333333,5.91666667 -61.58333333,6.0 -61.66666667,6.0 -61.66666667,6.08333333 -61.75,6.08333333 -61.83333333,6.08333333 -61.91666667,6.08333333</coordinates></LinearRing></innerBoundaryIs><innerBoundaryIs><LinearRing><coordinates>-63.83333333,5.75 -63.75,5.75 -63.66666667,5.75 -63.66666667,5.66666667 -63.58333333,5.66666667 -63.58333333,5.75 -63.5,5.75 -63.41666667,5.75 -63.41666667,5.83333333 -63.41666667,5.91666667 -63.5,5.91666667 -63.58333333,5.91666667 -63.58333333,6.0 -63.66666667,6.0 -63.66666667,5.91666667 -63.75,5.91666667 -63.75,5.83333333 -63.83333333,5.83333333 -63.83333333,5.75</coordinates></LinearRing></innerBoundaryIs><innerBoundaryIs><LinearRing><coordinates>-62.33333333,5.58333333 -62.33333333,5.5 -62.25,5.5 -62.25,5.58333333 -62.33333333,5.58333333</coordinates></LinearRing></innerBoundaryIs><innerBoundaryIs><LinearRing><coordinates>-64.16666667,5.58333333 -64.08333333,5.58333333 -64.0,5.58333333 -64.0,5.66666667 -64.08333333,5.66666667 -64.16666667,5.66666667 -64.16666667,5.58333333</coordinates></LinearRing></innerBoundaryIs><innerBoundaryIs><LinearRing><coordinates>-66.25,5.75 -66.25,5.66666667 -66.16666667,5.66666667 -66.08333333,5.66666667 -66.08333333,5.75 -66.08333333,5.83333333 -66.08333333,5.91666667 -66.16666667,5.91666667 -66.16666667,5.83333333 -66.16666667,5.75 -66.25,5.75</coordinates></LinearRing></innerBoundaryIs><innerBoundaryIs><LinearRing><coordinates>-71.91666667,9.58333333 -71.91666667,9.5 -71.83333333,9.5 -71.75,9.5 -71.75,9.41666667 -71.66666667,9.41666667 -71.66666667,9.33333333 -71.66666667,9.25 -71.66666667,9.16666667 -71.66666667,9.08333333 -71.58333333,9.08333333 -71.5,9.08333333 -71.41666667,9.08333333 -71.41666667,9.16666667 -71.33333333,9.16666667 -71.25,9.16666667 -71.25,9.25 -71.16666667,9.25 -71.16666667,9.33333333 -71.08333333,9.33333333 -71.08333333,9.41666667 -71.08333333,9.5 -71.08333333,9.58333333 -71.08333333,9.66666667 -71.08333333,9.75 -71.16666667,9.75 -71.16666667,9.83333333 -71.16666667,9.91666667 -71.25,9.91666667 -71.25,10.0 -71.25,10.08333333 -71.33333333,10.08333333 -71.33333333,10.16666667 -71.41666667,10.16666667 -71.41666667,10.25 -71.41666667,10.33333333 -71.5,10.33333333 -71.5,10.41666667 -71.5,10.5 -71.58333333,10.5 -71.58333333,10.41666667 -71.66666667,10.41666667 -71.66666667,10.33333333 -71.75,10.33333333 -71.75,10.25 -71.83333333,10.25 -71.83333333,10.16666667 -71.83333333,10.08333333 -71.91666667,10.08333333 -71.91666667,10.0 -72,10 -72.0,9.91666667 -72.0,9.83333333 -72.08333333,9.83333333 -72.08333333,9.75 -72.0,9.75 -72.0,9.66666667 -71.91666667,9.66666667 -71.91666667,9.58333333</coordinates></LinearRing></innerBoundaryIs><innerBoundaryIs><LinearRing><coordinates>-76.16666667,5.08333333 -76.08333333,5.08333333 -76.08333333,5.16666667 -76.16666667,5.16666667 -76.16666667,5.08333333</coordinates></LinearRing></innerBoundaryIs><innerBoundaryIs><LinearRing><coordinates>-75.41666667,5.83333333 -75.33333333,5.83333333 -75.25,5.83333333 -75.25,5.91666667 -75.25,6.0 -75.25,6.08333333 -75.33333333,6.08333333 -75.33333333,6.0 -75.41666667,6.0 -75.41666667,5.91666667 -75.41666667,5.83333333</coordinates></LinearRing></innerBoundaryIs><innerBoundaryIs><LinearRing><coordinates>-76.16666667,6.5 -76.16666667,6.41666667 -76.08333333,6.41666667 -76.0,6.41666667 -76.0,6.5 -76.0,6.58333333 -76.08333333,6.58333333 -76.08333333,6.5 -76.16666667,6.5</coordinates></LinearRing></innerBoundaryIs><innerBoundaryIs><LinearRing><coordinates>-75.5,6.5 -75.5,6.41666667 -75.41666667,6.41666667 -75.41666667,6.5 -75.41666667,6.58333333 -75.5,6.58333333 -75.5,6.5</coordinates></LinearRing></innerBoundaryIs><innerBoundaryIs><LinearRing><coordinates>-73.08333333,6.66666667 -73.08333333,6.58333333 -73.0,6.58333333 -73.0,6.66666667 -73.08333333,6.66666667</coordinates></LinearRing></innerBoundaryIs><innerBoundaryIs><LinearRing><coordinates>-81.16666667,7.58333333 -81.08333333,7.58333333 -81.08333333,7.66666667 -81.16666667,7.66666667 -81.16666667,7.58333333</coordinates></LinearRing></innerBoundaryIs><innerBoundaryIs><LinearRing><coordinates>-76.0,7.16666667 -76.0,7.08333333 -75.91666667,7.08333333 -75.91666667,7.16666667 -76.0,7.16666667</coordinates></LinearRing></innerBoundaryIs><innerBoundaryIs><LinearRing><coordinates>-76.91666667,7.91666667 -76.83333333,7.91666667 -76.75,7.91666667 -76.75,8.0 -76.75,8.08333333 -76.83333333,8.08333333 -76.83333333,8.0 -76.91666667,8.0 -76.91666667,7.91666667</coordinates></LinearRing></innerBoundaryIs><innerBoundaryIs><LinearRing><coordinates>-82.75,8.83333333 -82.66666667,8.83333333 -82.58333333,8.83333333 -82.5,8.83333333 -82.5,8.91666667 -82.58333333,8.91666667 -82.66666667,8.91666667 -82.66666667,9.0 -82.75,9.0 -82.83333333,9.0 -82.83333333,8.91666667 -82.75,8.91666667 -82.75,8.83333333</coordinates></LinearRing></innerBoundaryIs><innerBoundaryIs><LinearRing><coordinates>-82.41666667,8.83333333 -82.41666667,8.75 -82.33333333,8.75 -82.33333333,8.83333333 -82.41666667,8.83333333</coordinates></LinearRing></innerBoundaryIs><innerBoundaryIs><LinearRing><coordinates>-83.08333333,9.16666667 -83.08333333,9.08333333 -83.0,9.08333333 -83,9 -82.91666667,9.0 -82.91666667,9.08333333 -82.91666667,9.16666667 -83.0,9.16666667 -83.0,9.25 -82.91666667,9.25 -82.91666667,9.33333333 -83.0,9.33333333 -83.08333333,9.33333333 -83.16666667,9.33333333 -83.16666667,9.25 -83.08333333,9.25 -83.08333333,9.16666667</coordinates></LinearRing></innerBoundaryIs><innerBoundaryIs><LinearRing><coordinates>-82.83333333,9.16666667 -82.83333333,9.08333333 -82.75,9.08333333 -82.75,9.16666667 -82.83333333,9.16666667</coordinates></LinearRing></innerBoundaryIs><innerBoundaryIs><LinearRing><coordinates>-82.16666667,9.0 -82.08333333,9.0 -82,9 -81.91666667,9.0 -81.91666667,9.08333333 -82.0,9.08333333 -82.08333333,9.08333333 -82.16666667,9.08333333 -82.25,9.08333333 -82.25,9.0 -82.16666667,9.0</coordinates></LinearRing></innerBoundaryIs><innerBoundaryIs><LinearRing><coordinates>-74.41666667,10.83333333 -74.33333333,10.83333333 -74.33333333,10.91666667 -74.41666667,10.91666667 -74.41666667,10.83333333</coordinates></LinearRing></innerBoundaryIs><innerBoundaryIs><LinearRing><coordinates>-72.75,10.83333333 -72.75,10.75 -72.83333333,10.75 -72.83333333,10.66666667 -72.83333333,10.58333333 -72.91666667,10.58333333 -73.0,10.58333333 -73.0,10.5 -73.0,10.41666667 -73.0,10.33333333 -73.08333333,10.33333333 -73.08333333,10.25 -73.08333333,10.16666667 -73.08333333,10.08333333 -73.08333333,10.0 -73.08333333,9.91666667 -73.08333333,9.83333333 -73.08333333,9.75 -73.08333333,9.66666667 -73.0,9.66666667 -73.0,9.75 -72.91666667,9.75 -72.91666667,9.83333333 -72.91666667,9.91666667 -72.83333333,9.91666667 -72.83333333,10.0 -72.75,10.0 -72.75,10.08333333 -72.75,10.16666667 -72.66666667,10.16666667 -72.66666667,10.25 -72.58333333,10.25 -72.58333333,10.33333333 -72.5,10.33333333 -72.5,10.41666667 -72.58333333,10.41666667 -72.58333333,10.5 -72.58333333,10.58333333 -72.5,10.58333333 -72.5,10.66666667 -72.41666667,10.66666667 -72.41666667,10.75 -72.41666667,10.83333333 -72.41666667,10.91666667 -72.5,10.91666667 -72.5,11.0 -72.41666667,11.0 -72.41666667,11.08333333 -72.5,11.08333333 -72.58333333,11.08333333 -72.58333333,11.0 -72.58333333,10.91666667 -72.66666667,10.91666667 -72.75,10.91666667 -72.75,10.83333333</coordinates></LinearRing></innerBoundaryIs><innerBoundaryIs><LinearRing><coordinates>-71.66666667,10.83333333 -71.58333333,10.83333333 -71.5,10.83333333 -71.5,10.91666667 -71.58333333,10.91666667 -71.66666667,10.91666667 -71.66666667,10.83333333</coordinates></LinearRing></innerBoundaryIs><innerBoundaryIs><LinearRing><coordinates>-70.83333333,10.66666667 -70.75,10.66666667 -70.75,10.75 -70.83333333,10.75 -70.83333333,10.66666667</coordinates></LinearRing></innerBoundaryIs><innerBoundaryIs><LinearRing><coordinates>-64.5,10.16666667 -64.5,10.08333333 -64.41666667,10.08333333 -64.41666667,10.0 -64.33333333,10.0 -64.33333333,9.91666667 -64.25,9.91666667 -64.25,9.83333333 -64.16666667,9.83333333 -64.08333333,9.83333333 -64.0,9.83333333 -63.91666667,9.83333333 -63.91666667,9.91666667 -63.83333333,9.91666667 -63.83333333,10.0 -63.75,10.0 -63.66666667,10.0 -63.66666667,10.08333333 -63.58333333,10.08333333 -63.5,10.08333333 -63.5,10.0 -63.41666667,10.0 -63.33333333,10.0 -63.33333333,10.08333333 -63.33333333,10.16666667 -63.33333333,10.25 -63.41666667,10.25 -63.5,10.25 -63.58333333,10.25 -63.66666667,10.25 -63.66666667,10.33333333 -63.75,10.33333333 -63.83333333,10.33333333 -63.83333333,10.25 -63.91666667,10.25 -64.0,10.25 -64.0,10.33333333 -64.08333333,10.33333333 -64.08333333,10.25 -64.16666667,10.25 -64.25,10.25 -64.25,10.33333333 -64.33333333,10.33333333 -64.33333333,10.25 -64.41666667,10.25 -64.41666667,10.16666667 -64.5,10.16666667</coordinates></LinearRing></innerBoundaryIs><innerBoundaryIs><LinearRing><coordinates>-62.41666667,10.08333333 -62.33333333,10.08333333 -62.25,10.08333333 -62.16666667,10.08333333 -62.08333333,10.08333333 -62.08333333,10.0 -62,10 -62.0,10.08333333 -61.91666667,10.08333333 -61.91666667,10.16666667 -61.83333333,10.16666667 -61.75,10.16666667 -61.75,10.25 -61.66666667,10.25 -61.58333333,10.25 -61.5,10.25 -61.5,10.33333333 -61.5,10.41666667 -61.5,10.5 -61.5,10.58333333 -61.58333333,10.58333333 -61.58333333,10.66666667 -61.66666667,10.66666667 -61.75,10.66666667 -61.83333333,10.66666667 -61.91666667,10.66666667 -61.91666667,10.58333333 -62.0,10.58333333 -62.08333333,10.58333333 -62.16666667,10.58333333 -62.25,10.58333333 -62.25,10.5 -62.33333333,10.5 -62.41666667,10.5 -62.5,10.5 -62.58333333,10.5 -62.66666667,10.5 -62.66666667,10.41666667 -62.58333333,10.41666667 -62.58333333,10.33333333 -62.58333333,10.25 -62.5,10.25 -62.5,10.16666667 -62.41666667,10.16666667 -62.41666667,10.08333333</coordinates></LinearRing></innerBoundaryIs><innerBoundaryIs><LinearRing><coordinates>-66,10 -66.0,9.91666667 -65.91666667,9.91666667 -65.83333333,9.91666667 -65.83333333,10.0 -65.91666667,10.0 -66,10</coordinates></LinearRing></innerBoundaryIs><innerBoundaryIs><LinearRing><coordinates>-65.75,10.0 -65.75,9.91666667 -65.66666667,9.91666667 -65.66666667,10.0 -65.75,10.0</coordinates></LinearRing></innerBoundaryIs><innerBoundaryIs><LinearRing><coordinates>-69.91666667,11.5 -69.83333333,11.5 -69.75,11.5 -69.75,11.58333333 -69.83333333,11.58333333 -69.91666667,11.58333333 -69.91666667,11.5</coordinates></LinearRing></innerBoundaryIs><innerBoundaryIs><LinearRing><coordinates>-89.0,13.66666667 -88.91666667,13.66666667 -88.91666667,13.75 -88.91666667,13.83333333 -89.0,13.83333333 -89.0,13.91666667 -89.08333333,13.91666667 -89.16666667,13.91666667 -89.16666667,13.83333333 -89.08333333,13.83333333 -89.08333333,13.75 -89.0,13.75 -89.0,13.66666667</coordinates></LinearRing></innerBoundaryIs><innerBoundaryIs><LinearRing><coordinates>-83.91666667,9.91666667 -83.83333333,9.91666667 -83.83333333,10.0 -83.91666667,10.0 -83.91666667,9.91666667</coordinates></LinearRing></innerBoundaryIs><innerBoundaryIs><LinearRing><coordinates>-88.83333333,13.83333333 -88.83333333,13.75 -88.75,13.75 -88.75,13.83333333 -88.75,13.91666667 -88.83333333,13.91666667 -88.83333333,13.83333333</coordinates></LinearRing></innerBoundaryIs><innerBoundaryIs><LinearRing><coordinates>-88.66666667,13.91666667 -88.66666667,13.83333333 -88.58333333,13.83333333 -88.58333333,13.91666667 -88.66666667,13.91666667</coordinates></LinearRing></innerBoundaryIs><innerBoundaryIs><LinearRing><coordinates>-88.25,15.41666667 -88.16666667,15.41666667 -88.16666667,15.5 -88.08333333,15.5 -88.08333333,15.58333333 -88.16666667,15.58333333 -88.25,15.58333333 -88.25,15.5 -88.25,15.41666667</coordinates></LinearRing></innerBoundaryIs><innerBoundaryIs><LinearRing><coordinates>-85.25,15.33333333 -85.33333333,15.33333333 -85.33333333,15.25 -85.25,15.25 -85.25,15.33333333</coordinates></LinearRing></innerBoundaryIs><innerBoundaryIs><LinearRing><coordinates>-85.75,14.66666667 -85.66666667,14.66666667 -85.66666667,14.75 -85.75,14.75 -85.75,14.66666667</coordinates></LinearRing></innerBoundaryIs><innerBoundaryIs><LinearRing><coordinates>-83.75,15.16666667 -83.66666667,15.16666667 -83.66666667,15.25 -83.75,15.25 -83.75,15.16666667</coordinates></LinearRing></innerBoundaryIs><innerBoundaryIs><LinearRing><coordinates>-89.25,15.58333333 -89.16666667,15.58333333 -89.16666667,15.66666667 -89.25,15.66666667 -89.25,15.58333333</coordinates></LinearRing></innerBoundaryIs><innerBoundaryIs><LinearRing><coordinates>-88.83333333,15.58333333 -88.75,15.58333333 -88.75,15.66666667 -88.83333333,15.66666667 -88.83333333,15.58333333</coordinates></LinearRing></innerBoundaryIs><innerBoundaryIs><LinearRing><coordinates>-89.58333333,15.5 -89.58333333,15.41666667 -89.5,15.41666667 -89.5,15.5 -89.58333333,15.5</coordinates></LinearRing></innerBoundaryIs><innerBoundaryIs><LinearRing><coordinates>-87.58333333,15.66666667 -87.58333333,15.58333333 -87.5,15.58333333 -87.5,15.66666667 -87.58333333,15.66666667</coordinates></LinearRing></innerBoundaryIs><innerBoundaryIs><LinearRing><coordinates>-92.66666667,15.33333333 -92.66666667,15.25 -92.75,15.25 -92.75,15.16666667 -92.66666667,15.16666667 -92.58333333,15.16666667 -92.58333333,15.25 -92.58333333,15.33333333 -92.66666667,15.33333333</coordinates></LinearRing></innerBoundaryIs><innerBoundaryIs><LinearRing><coordinates>-91.41666667,14.41666667 -91.33333333,14.41666667 -91.33333333,14.5 -91.41666667,14.5 -91.41666667,14.41666667</coordinates></LinearRing></innerBoundaryIs><innerBoundaryIs><LinearRing><coordinates>-92.41666667,14.91666667 -92.33333333,14.91666667 -92.33333333,15.0 -92.41666667,15.0 -92.41666667,14.91666667</coordinates></LinearRing></innerBoundaryIs><innerBoundaryIs><LinearRing><coordinates>-91.66666667,14.58333333 -91.66666667,14.5 -91.58333333,14.5 -91.5,14.5 -91.5,14.58333333 -91.58333333,14.58333333 -91.66666667,14.58333333</coordinates></LinearRing></innerBoundaryIs></Polygon><Polygon><outerBoundaryIs><LinearRing><coordinates>-43.25,-5.33333333 -43.25,-5.41666667 -43.33333333,-5.41666667 -43.33333333,-5.33333333 -43.33333333,-5.25 -43.41666667,-5.25 -43.41666667,-5.33333333 -43.5,-5.33333333 -43.58333333,-5.33333333 -43.58333333,-5.25 -43.66666667,-5.25 -43.75,-5.25 -43.83333333,-5.25 -43.91666667,-5.25 -43.91666667,-5.16666667 -43.91666667,-5.08333333 -43.91666667,-5.0 -44,-5 -44.0,-5.08333333 -44.0,-5.16666667 -44.08333333,-5.16666667 -44.16666667,-5.16666667 -44.25,-5.16666667 -44.33333333,-5.16666667 -44.41666667,-5.16666667 -44.41666667,-5.08333333 -44.33333333,-5.08333333 -44.25,-5.08333333 -44.25,-5.0 -44.16666667,-5.0 -44.08333333,-5.0 -44.08333333,-4.91666667 -44.0,-4.91666667 -44.0,-4.83333333 -43.91666667,-4.83333333 -43.91666667,-4.75 -43.83333333,-4.75 -43.83333333,-4.66666667 -43.75,-4.66666667 -43.66666667,-4.66666667 -43.58333333,-4.66666667 -43.58333333,-4.58333333 -43.58333333,-4.5 -43.58333333,-4.41666667 -43.5,-4.41666667 -43.5,-4.33333333 -43.58333333,-4.33333333 -43.58333333,-4.25 -43.5,-4.25 -43.5,-4.16666667 -43.41666667,-4.16666667 -43.41666667,-4.08333333 -43.33333333,-4.08333333 -43.33333333,-4.0 -43.25,-4.0 -43.16666667,-4.0 -43.16666667,-3.91666667 -43.08333333,-3.91666667 -43.0,-3.91666667 -43.0,-3.83333333 -42.91666667,-3.83333333 -42.91666667,-3.75 -42.83333333,-3.75 -42.83333333,-3.66666667 -42.75,-3.66666667 -42.75,-3.58333333 -42.66666667,-3.58333333 -42.58333333,-3.58333333 -42.58333333,-3.5 -42.5,-3.5 -42.41666667,-3.5 -42.41666667,-3.58333333 -42.33333333,-3.58333333 -42.25,-3.58333333 -42.16666667,-3.58333333 -42.08333333,-3.58333333 -42.08333333,-3.66666667 -42.08333333,-3.75 -42.08333333,-3.83333333 -42.16666667,-3.83333333 -42.25,-3.83333333 -42.25,-3.91666667 -42.16666667,-3.91666667 -42.16666667,-4.0 -42.25,-4.0 -42.25,-4.08333333 -42.16666667,-4.08333333 -42.08333333,-4.08333333 -42.0,-4.08333333 -42.0,-4.16666667 -42.0,-4.25 -42.0,-4.33333333 -42.08333333,-4.33333333 -42.08333333,-4.41666667 -42.08333333,-4.5 -42.08333333,-4.58333333 -42.16666667,-4.58333333 -42.16666667,-4.66666667 -42.08333333,-4.66666667 -42.08333333,-4.75 -42.16666667,-4.75 -42.16666667,-4.83333333 -42.16666667,-4.91666667 -42.25,-4.91666667 -42.25,-4.83333333 -42.33333333,-4.83333333 -42.41666667,-4.83333333 -42.5,-4.83333333 -42.58333333,-4.83333333 -42.58333333,-4.91666667 -42.66666667,-4.91666667 -42.75,-4.91666667 -42.75,-4.83333333 -42.83333333,-4.83333333 -42.91666667,-4.83333333 -42.91666667,-4.91666667 -43.0,-4.91666667 -43.08333333,-4.91666667 -43.08333333,-5.0 -43,-5 -43.0,-5.08333333 -43.08333333,-5.08333333 -43.08333333,-5.16666667 -43.08333333,-5.25 -43.16666667,-5.25 -43.16666667,-5.33333333 -43.25,-5.33333333</coordinates></LinearRing></outerBoundaryIs><innerBoundaryIs><LinearRing><coordinates>-42.75,-4.83333333 -42.66666667,-4.83333333 -42.66666667,-4.75 -42.66666667,-4.66666667 -42.75,-4.66666667 -42.75,-4.75 -42.75,-4.83333333</coordinates></LinearRing></innerBoundaryIs></Polygon><Polygon><outerBoundaryIs><LinearRing><coordinates>-38.08333333,-4.16666667 -38.0,-4.16666667 -38.0,-4.25 -38.08333333,-4.25 -38.16666667,-4.25 -38.25,-4.25 -38.25,-4.16666667 -38.33333333,-4.16666667 -38.33333333,-4.08333333 -38.41666667,-4.08333333 -38.5,-4.08333333 -38.5,-4.0 -38.58333333,-4.0 -38.58333333,-3.91666667 -38.66666667,-3.91666667 -38.66666667,-3.83333333 -38.75,-3.83333333 -38.75,-3.75 -38.75,-3.66666667 -38.83333333,-3.66666667 -38.91666667,-3.66666667 -38.91666667,-3.58333333 -39.0,-3.58333333 -39.08333333,-3.58333333 -39.08333333,-3.5 -39.16666667,-3.5 -39.25,-3.5 -39.25,-3.41666667 -39.33333333,-3.41666667 -39.33333333,-3.33333333 -39.41666667,-3.33333333 -39.5,-3.33333333 -39.58333333,-3.33333333 -39.66666667,-3.33333333 -39.75,-3.33333333 -39.75,-3.25 -39.83333333,-3.25 -39.83333333,-3.16666667 -39.91666667,-3.16666667 -39.91666667,-3.08333333 -40.0,-3.08333333 -40.08333333,-3.08333333 -40.08333333,-3.0 -40.16666667,-3.0 -40.16666667,-2.91666667 -40.16666667,-2.83333333 -40.16666667,-2.75 -40.08333333,-2.75 -40.08333333,-2.83333333 -40.0,-2.83333333 -39.91666667,-2.83333333 -39.83333333,-2.83333333 -39.83333333,-2.91666667 -39.75,-2.91666667 -39.66666667,-2.91666667 -39.66666667,-3.0 -39.58333333,-3.0 -39.5,-3.0 -39.5,-3.08333333 -39.41666667,-3.08333333 -39.33333333,-3.08333333 -39.33333333,-3.16666667 -39.25,-3.16666667 -39.16666667,-3.16666667 -39.16666667,-3.25 -39.08333333,-3.25 -39.08333333,-3.33333333 -39.0,-3.33333333 -38.91666667,-3.33333333 -38.91666667,-3.41666667 -38.91666667,-3.5 -38.83333333,-3.5 -38.75,-3.5 -38.75,-3.58333333 -38.66666667,-3.58333333 -38.66666667,-3.66666667 -38.58333333,-3.66666667 -38.5,-3.66666667 -38.41666667,-3.66666667 -38.41666667,-3.75 -38.33333333,-3.75 -38.33333333,-3.83333333 -38.33333333,-3.91666667 -38.25,-3.91666667 -38.16666667,-3.91666667 -38.16666667,-4.0 -38.16666667,-4.08333333 -38.08333333,-4.08333333 -38.08333333,-4.16666667</coordinates></LinearRing></outerBoundaryIs></Polygon><Polygon><outerBoundaryIs><LinearRing><coordinates>-43.25,-3.83333333 -43.16666667,-3.83333333 -43.16666667,-3.91666667 -43.25,-3.91666667 -43.25,-3.83333333</coordinates></LinearRing></outerBoundaryIs></Polygon></MultiGeometry>
  </Placemark>
</Folder>
</Document></kml>
