# Supplementary material for: Species conservation profiles of a random sample of world spiders I: Agelenidae to Filistatidae
Source: Biodivers Data J. 2018 Apr 25;(6):e23555. doi: 10.3897/BDJ.6.e23555 (PMC5932090; doi:10.3897/BDJ.6.e23555)
Supplement: Supplementary material 12 — Distribution of Araneus camilla (Simon, 1889) [file bdj-06-e23555-s012.kml]

<?xml version="1.0" encoding="UTF-8"?>
<kml xmlns="http://earth.google.com/kml/2.2">
<Document>
<name></name>
<description><![CDATA[]]></description>

<Style id="1">
<LineStyle>
<width>1</width>
<color>ff0000ff</color>
</LineStyle>
<PolyStyle>
<fill>0</fill>
</PolyStyle>
</Style>

<Placemark>
<name>R Polygon</name>
<description><![CDATA[]]></description>
<styleUrl>#1</styleUrl>
<visibility>1</visibility>
<MultiGeometry>
<Polygon>
<outerBoundaryIs>
<LinearRing>
<coordinates>
77.65,28.5
77.6563423919657,28.4997986676472
77.6626592453574,28.4991954812831
77.668925124436,28.4981928697263
77.6751147987181,28.4967948701396
77.6812033445699,28.4950071117741
77.687166245566,28.4928367933016
77.6929794912089,28.4902926538287
77.6986196736101,28.487384937707
77.7040640817456,28.4841253532831
77.7092907929055,28.4805270257531
77.7142787609687,28.4766044443119
77.7190079011482,28.4723734038105
77.7234591708658,28.4678509411557
77.7276146464292,28.4630552667085
77.731457595205,28.4580056909571
77.734972542995,28.452722546761
77.7381453363448,28.4472271074773
77.7409631995355,28.4415415013002
77.7434147860265,28.4356886221592
77.7454902241444,28.4296920375328
77.7471811568324,28.4235758935509
77.7484807753012,28.4173648177667
77.7493838464461,28.4110838199901
77.7498867339183,28.4047581915824
77.7499874127674,28.3984134036165
77.7496854775952,28.3920750043143
77.7489821441881,28.3857685161727
77.7478802446215,28.3795193331935
77.746384215856,28.373352618631
77.7445000818715,28.3672932036683
77.7422354294105,28.3613654874307
77.7395993774291,28.3555933387394
77.7366025403785,28.35
77.7332569854635,28.3446079936134
77.7295761840531,28.3394390312862
77.7255749574354,28.3345139266055
77.7212694171379,28.3298525112294
77.7166769000516,28.3254735550324
77.7118158986221,28.3213946905257
77.7067059863863,28.317632341857
77.7013677391573,28.3142016586765
77.6958226521728,28.3111164551345
77.6900930535407,28.3083891542568
77.6842020143326,28.3060307379214
77.6781732556841,28.3040507026385
77.6720310532787,28.3024570213115
77.6658001395973,28.3012561111324
77.6595056043304,28.3004528077427
77.6531727933498,28.3000503457617
77.6468272066502,28.3000503457617
77.6404943956696,28.3004528077427
77.6341998604027,28.3012561111324
77.6279689467214,28.3024570213115
77.6218267443159,28.3040507026385
77.6157979856674,28.3060307379214
77.6099069464593,28.3083891542568
77.6041773478273,28.3111164551345
77.5986322608427,28.3142016586765
77.5932940136137,28.317632341857
77.5881841013779,28.3213946905257
77.5833230999484,28.3254735550324
77.5787305828621,28.3298525112294
77.5744250425646,28.3345139266055
77.5704238159469,28.3394390312862
77.5667430145365,28.3446079936134
77.5633974596216,28.35
77.5604006225709,28.3555933387394
77.5577645705895,28.3613654874307
77.5554999181285,28.3672932036683
77.553615784144,28.373352618631
77.5521197553785,28.3795193331935
77.5510178558119,28.3857685161727
77.5503145224048,28.3920750043143
77.5500125872326,28.3984134036165
77.5501132660817,28.4047581915824
77.5506161535539,28.4110838199901
77.5515192246988,28.4173648177667
77.5528188431677,28.4235758935509
77.5545097758556,28.4296920375328
77.5565852139735,28.4356886221592
77.5590368004646,28.4415415013002
77.5618546636553,28.4472271074773
77.5650274570051,28.452722546761
77.568542404795,28.4580056909571
77.5723853535708,28.4630552667085
77.5765408291342,28.4678509411557
77.5809920988518,28.4723734038105
77.5857212390314,28.4766044443119
77.5907092070945,28.4805270257531
77.5959359182544,28.4841253532831
77.60138032639,28.487384937707
77.6070205087911,28.4902926538287
77.612833754434,28.4928367933016
77.6187966554302,28.4950071117741
77.6248852012819,28.4967948701396
77.631074875564,28.4981928697263
77.6373407546426,28.4991954812831
77.6436576080343,28.4997986676472
77.65,28.5
</coordinates>
</LinearRing>
</outerBoundaryIs>
</Polygon>
<Polygon>
<outerBoundaryIs>
<LinearRing>
<coordinates>
74.05,31.58
74.0563423919657,31.5797986676472
74.0626592453574,31.5791954812831
74.068925124436,31.5781928697263
74.0751147987181,31.5767948701396
74.0812033445698,31.5750071117741
74.087166245566,31.5728367933016
74.0929794912089,31.5702926538287
74.09861967361,31.567384937707
74.1040640817456,31.5641253532831
74.1092907929055,31.5605270257531
74.1142787609686,31.5566044443119
74.1190079011482,31.5523734038105
74.1234591708658,31.5478509411557
74.1276146464292,31.5430552667085
74.131457595205,31.5380056909571
74.1349725429949,31.5327225467611
74.1381453363447,31.5272271074773
74.1409631995354,31.5215415013002
74.1434147860265,31.5156886221592
74.1454902241444,31.5096920375328
74.1471811568323,31.5035758935509
74.1484807753012,31.4973648177667
74.1493838464461,31.4910838199901
74.1498867339183,31.4847581915824
74.1499874127674,31.4784134036165
74.1496854775952,31.4720750043143
74.1489821441881,31.4657685161727
74.1478802446215,31.4595193331935
74.146384215856,31.453352618631
74.1445000818715,31.4472932036683
74.1422354294105,31.4413654874307
74.1395993774291,31.4355933387394
74.1366025403784,31.43
74.1332569854635,31.4246079936134
74.1295761840531,31.4194390312862
74.1255749574354,31.4145139266055
74.1212694171379,31.4098525112294
74.1166769000516,31.4054735550324
74.1118158986221,31.4013946905257
74.1067059863863,31.397632341857
74.1013677391573,31.3942016586765
74.0958226521727,31.3911164551345
74.0900930535407,31.3883891542568
74.0842020143326,31.3860307379214
74.0781732556841,31.3840507026386
74.0720310532786,31.3824570213115
74.0658001395973,31.3812561111324
74.0595056043304,31.3804528077427
74.0531727933498,31.3800503457617
74.0468272066502,31.3800503457617
74.0404943956696,31.3804528077427
74.0341998604027,31.3812561111324
74.0279689467213,31.3824570213115
74.0218267443159,31.3840507026386
74.0157979856674,31.3860307379214
74.0099069464593,31.3883891542568
74.0041773478273,31.3911164551345
73.9986322608427,31.3942016586765
73.9932940136137,31.397632341857
73.9881841013779,31.4013946905257
73.9833230999484,31.4054735550324
73.9787305828621,31.4098525112294
73.9744250425646,31.4145139266055
73.9704238159469,31.4194390312862
73.9667430145365,31.4246079936134
73.9633974596215,31.43
73.9604006225709,31.4355933387394
73.9577645705895,31.4413654874307
73.9554999181285,31.4472932036683
73.953615784144,31.453352618631
73.9521197553785,31.4595193331935
73.9510178558119,31.4657685161727
73.9503145224048,31.4720750043143
73.9500125872326,31.4784134036165
73.9501132660817,31.4847581915824
73.9506161535539,31.4910838199901
73.9515192246988,31.4973648177667
73.9528188431676,31.5035758935509
73.9545097758556,31.5096920375328
73.9565852139735,31.5156886221592
73.9590368004645,31.5215415013002
73.9618546636552,31.5272271074773
73.965027457005,31.5327225467611
73.968542404795,31.5380056909571
73.9723853535708,31.5430552667085
73.9765408291342,31.5478509411557
73.9809920988518,31.5523734038105
73.9857212390313,31.5566044443119
73.9907092070945,31.5605270257531
73.9959359182544,31.5641253532831
74.0013803263899,31.567384937707
74.0070205087911,31.5702926538287
74.012833754434,31.5728367933016
74.0187966554302,31.5750071117741
74.0248852012819,31.5767948701396
74.031074875564,31.5781928697263
74.0373407546426,31.5791954812831
74.0436576080343,31.5797986676472
74.05,31.58
</coordinates>
</LinearRing>
</outerBoundaryIs>
</Polygon>
</MultiGeometry>
</Placemark>
</Document>
</kml>
