# Supplementary material for: Species conservation profiles of a random sample of world spiders I: Agelenidae to Filistatidae
Source: Biodivers Data J. 2018 Apr 25;(6):e23555. doi: 10.3897/BDJ.6.e23555 (PMC5932090; doi:10.3897/BDJ.6.e23555)
Supplement: Supplementary material 13 — Distribution of Araneus praedatus (O. P.-Cambridge, 1885) [file bdj-06-e23555-s013.kml]

<?xml version="1.0" encoding="UTF-8"?>
<kml xmlns="http://earth.google.com/kml/2.2">
<Document>
<name></name>
<description><![CDATA[]]></description>

<Style id="1">
<LineStyle>
<width>1</width>
<color>ff0000ff</color>
</LineStyle>
<PolyStyle>
<fill>0</fill>
</PolyStyle>
</Style>

<Placemark>
<name>R Polygon</name>
<description><![CDATA[]]></description>
<styleUrl>#1</styleUrl>
<visibility>1</visibility>
<MultiGeometry>
<Polygon>
<outerBoundaryIs>
<LinearRing>
<coordinates>
74.030191,34.193312
74.0365333919657,34.1931106676472
74.0428502453574,34.1925074812831
74.049116124436,34.1915048697263
74.0553057987181,34.1901068701396
74.0613943445698,34.1883191117741
74.067357245566,34.1861487933016
74.0731704912089,34.1836046538287
74.0788106736101,34.180696937707
74.0842550817456,34.1774373532831
74.0894817929055,34.1738390257531
74.0944697609687,34.1699164443119
74.0991989011482,34.1656854038105
74.1036501708658,34.1611629411557
74.1078056464292,34.1563672667085
74.111648595205,34.1513176909571
74.1151635429949,34.1460345467611
74.1183363363448,34.1405391074773
74.1211541995355,34.1348535013002
74.1236057860265,34.1290006221592
74.1256812241444,34.1230040375328
74.1273721568324,34.1168878935509
74.1286717753012,34.1106768177667
74.1295748464461,34.1043958199901
74.1300777339183,34.0980701915824
74.1301784127674,34.0917254036165
74.1298764775952,34.0853870043143
74.1291731441881,34.0790805161727
74.1280712446215,34.0728313331935
74.126575215856,34.066664618631
74.1246910818715,34.0606052036683
74.1224264294105,34.0546774874307
74.1197903774291,34.0489053387394
74.1167935403785,34.043312
74.1134479854635,34.0379199936134
74.1097671840531,34.0327510312862
74.1057659574354,34.0278259266055
74.1014604171379,34.0231645112294
74.0968679000516,34.0187855550324
74.0920068986221,34.0147066905257
74.0868969863863,34.010944341857
74.0815587391573,34.0075136586765
74.0760136521727,34.0044284551345
74.0702840535407,34.0017011542568
74.0643930143326,33.9993427379214
74.0583642556841,33.9973627026385
74.0522220532787,33.9957690213115
74.0459911395973,33.9945681111324
74.0396966043304,33.9937648077427
74.0333637933498,33.9933623457617
74.0270182066502,33.9933623457617
74.0206853956696,33.9937648077427
74.0143908604027,33.9945681111324
74.0081599467213,33.9957690213115
74.0020177443159,33.9973627026385
73.9959889856674,33.9993427379214
73.9900979464593,34.0017011542568
73.9843683478273,34.0044284551345
73.9788232608427,34.0075136586765
73.9734850136137,34.010944341857
73.9683751013779,34.0147066905257
73.9635140999484,34.0187855550324
73.9589215828621,34.0231645112294
73.9546160425646,34.0278259266055
73.9506148159469,34.0327510312862
73.9469340145365,34.0379199936134
73.9435884596216,34.043312
73.9405916225709,34.0489053387394
73.9379555705895,34.0546774874307
73.9356909181285,34.0606052036683
73.933806784144,34.066664618631
73.9323107553785,34.0728313331935
73.9312088558119,34.0790805161727
73.9305055224048,34.0853870043143
73.9302035872326,34.0917254036165
73.9303042660817,34.0980701915824
73.9308071535539,34.1043958199901
73.9317102246988,34.1106768177667
73.9330098431677,34.1168878935509
73.9347007758556,34.1230040375328
73.9367762139735,34.1290006221592
73.9392278004646,34.1348535013002
73.9420456636553,34.1405391074773
73.9452184570051,34.1460345467611
73.948733404795,34.1513176909571
73.9525763535708,34.1563672667085
73.9567318291342,34.1611629411557
73.9611830988518,34.1656854038105
73.9659122390314,34.1699164443119
73.9709002070945,34.1738390257531
73.9761269182544,34.1774373532831
73.98157132639,34.180696937707
73.9872115087911,34.1836046538287
73.993024754434,34.1861487933016
73.9989876554302,34.1883191117741
74.0050762012819,34.1901068701396
74.011265875564,34.1915048697263
74.0175317546426,34.1925074812831
74.0238486080343,34.1931106676472
74.030191,34.193312
</coordinates>
</LinearRing>
</outerBoundaryIs>
</Polygon>
</MultiGeometry>
</Placemark>
</Document>
</kml>
