# Supplementary material for: Species conservation profiles of a random sample of world spiders I: Agelenidae to Filistatidae
Source: Biodivers Data J. 2018 Apr 25;(6):e23555. doi: 10.3897/BDJ.6.e23555 (PMC5932090; doi:10.3897/BDJ.6.e23555)
Supplement: Supplementary material 15 — Distribution of Cyclosa nevada Levi, 1999 [file bdj-06-e23555-s015.kml]

<?xml version="1.0" encoding="UTF-8"?>
<kml xmlns="http://earth.google.com/kml/2.2">
<Document>
<name></name>
<description><![CDATA[]]></description>

<Style id="1">
<LineStyle>
<width>1</width>
<color>ff0000ff</color>
</LineStyle>
<PolyStyle>
<fill>0</fill>
</PolyStyle>
</Style>

<Placemark>
<name>R Polygon</name>
<description><![CDATA[]]></description>
<styleUrl>#1</styleUrl>
<visibility>1</visibility>
<MultiGeometry>
<Polygon>
<outerBoundaryIs>
<LinearRing>
<coordinates>
-74.21,10.6
-74.2036576080343,10.5997986676472
-74.1973407546426,10.5991954812831
-74.191074875564,10.5981928697263
-74.1848852012819,10.5967948701396
-74.1787966554301,10.5950071117741
-74.172833754434,10.5928367933016
-74.1670205087911,10.5902926538287
-74.1613803263899,10.587384937707
-74.1559359182544,10.5841253532831
-74.1507092070945,10.5805270257531
-74.1457212390313,10.5766044443119
-74.1409920988518,10.5723734038105
-74.1365408291342,10.5678509411557
-74.1323853535708,10.5630552667085
-74.128542404795,10.5580056909571
-74.125027457005,10.552722546761
-74.1218546636552,10.5472271074773
-74.1190368004645,10.5415415013002
-74.1165852139735,10.5356886221592
-74.1145097758556,10.5296920375328
-74.1128188431676,10.5235758935509
-74.1115192246988,10.5173648177667
-74.1106161535539,10.5110838199901
-74.1101132660817,10.5047581915824
-74.1100125872326,10.4984134036165
-74.1103145224048,10.4920750043143
-74.1110178558119,10.4857685161727
-74.1121197553785,10.4795193331935
-74.113615784144,10.473352618631
-74.1154999181285,10.4672932036683
-74.1177645705895,10.4613654874307
-74.1204006225709,10.4555933387394
-74.1233974596215,10.45
-74.1267430145365,10.4446079936134
-74.1304238159469,10.4394390312862
-74.1344250425646,10.4345139266055
-74.1387305828621,10.4298525112294
-74.1433230999484,10.4254735550324
-74.1481841013779,10.4213946905257
-74.1532940136137,10.417632341857
-74.1586322608427,10.4142016586765
-74.1641773478272,10.4111164551345
-74.1699069464593,10.4083891542568
-74.1757979856674,10.4060307379214
-74.1818267443159,10.4040507026385
-74.1879689467213,10.4024570213115
-74.1941998604027,10.4012561111324
-74.2004943956696,10.4004528077427
-74.2068272066502,10.4000503457617
-74.2131727933498,10.4000503457617
-74.2195056043304,10.4004528077427
-74.2258001395973,10.4012561111324
-74.2320310532786,10.4024570213115
-74.2381732556841,10.4040507026385
-74.2442020143326,10.4060307379214
-74.2500930535407,10.4083891542568
-74.2558226521727,10.4111164551345
-74.2613677391573,10.4142016586765
-74.2667059863863,10.417632341857
-74.2718158986221,10.4213946905257
-74.2766769000516,10.4254735550324
-74.2812694171379,10.4298525112294
-74.2855749574354,10.4345139266055
-74.2895761840531,10.4394390312862
-74.2932569854635,10.4446079936134
-74.2966025403784,10.45
-74.2995993774291,10.4555933387394
-74.3022354294105,10.4613654874307
-74.3045000818715,10.4672932036683
-74.306384215856,10.473352618631
-74.3078802446215,10.4795193331935
-74.3089821441881,10.4857685161727
-74.3096854775952,10.4920750043143
-74.3099874127674,10.4984134036165
-74.3098867339183,10.5047581915824
-74.3093838464461,10.5110838199901
-74.3084807753012,10.5173648177667
-74.3071811568323,10.5235758935509
-74.3054902241444,10.5296920375328
-74.3034147860265,10.5356886221592
-74.3009631995354,10.5415415013002
-74.2981453363447,10.5472271074773
-74.2949725429949,10.552722546761
-74.291457595205,10.5580056909571
-74.2876146464292,10.5630552667085
-74.2834591708658,10.5678509411557
-74.2790079011482,10.5723734038105
-74.2742787609686,10.5766044443119
-74.2692907929055,10.5805270257531
-74.2640640817456,10.5841253532831
-74.25861967361,10.587384937707
-74.2529794912089,10.5902926538287
-74.247166245566,10.5928367933016
-74.2412033445698,10.5950071117741
-74.2351147987181,10.5967948701396
-74.228925124436,10.5981928697263
-74.2226592453574,10.5991954812831
-74.2163423919657,10.5997986676472
-74.21,10.6
</coordinates>
</LinearRing>
</outerBoundaryIs>
</Polygon>
</MultiGeometry>
</Placemark>
</Document>
</kml>
