# Supplementary material for: Species conservation profiles of a random sample of world spiders I: Agelenidae to Filistatidae
Source: Biodivers Data J. 2018 Apr 25;(6):e23555. doi: 10.3897/BDJ.6.e23555 (PMC5932090; doi:10.3897/BDJ.6.e23555)
Supplement: Supplementary material 16 — Distribution of Cyrtarachne hubeiensis Yin & Zhao, 1994 [file bdj-06-e23555-s016.kml]

<?xml version="1.0" encoding="UTF-8"?>
<kml xmlns="http://earth.google.com/kml/2.2">
<Document>
<name></name>
<description><![CDATA[]]></description>

<Style id="1">
<LineStyle>
<width>1</width>
<color>ff0000ff</color>
</LineStyle>
<PolyStyle>
<fill>0</fill>
</PolyStyle>
</Style>

<Placemark>
<name>R Polygon</name>
<description><![CDATA[]]></description>
<styleUrl>#1</styleUrl>
<visibility>1</visibility>
<MultiGeometry>
<Polygon>
<outerBoundaryIs>
<LinearRing>
<coordinates>
119,31.1
119.006342391966,31.0997986676472
119.012659245357,31.0991954812831
119.018925124436,31.0981928697263
119.025114798718,31.0967948701396
119.03120334457,31.0950071117741
119.037166245566,31.0928367933016
119.042979491209,31.0902926538287
119.04861967361,31.087384937707
119.054064081746,31.0841253532831
119.059290792905,31.0805270257531
119.064278760969,31.0766044443119
119.069007901148,31.0723734038105
119.073459170866,31.0678509411557
119.077614646429,31.0630552667085
119.081457595205,31.0580056909571
119.084972542995,31.052722546761
119.088145336345,31.0472271074773
119.090963199535,31.0415415013002
119.093414786027,31.0356886221592
119.095490224144,31.0296920375328
119.097181156832,31.0235758935509
119.098480775301,31.0173648177667
119.099383846446,31.0110838199901
119.099886733918,31.0047581915824
119.099987412767,30.9984134036165
119.099685477595,30.9920750043143
119.098982144188,30.9857685161727
119.097880244621,30.9795193331935
119.096384215856,30.973352618631
119.094500081871,30.9672932036683
119.09223542941,30.9613654874307
119.089599377429,30.9555933387394
119.086602540378,30.95
119.083256985463,30.9446079936134
119.079576184053,30.9394390312862
119.075574957435,30.9345139266055
119.071269417138,30.9298525112294
119.066676900052,30.9254735550324
119.061815898622,30.9213946905257
119.056705986386,30.917632341857
119.051367739157,30.9142016586765
119.045822652173,30.9111164551345
119.040093053541,30.9083891542568
119.034202014333,30.9060307379214
119.028173255684,30.9040507026385
119.022031053279,30.9024570213115
119.015800139597,30.9012561111324
119.00950560433,30.9004528077427
119.00317279335,30.9000503457617
118.99682720665,30.9000503457617
118.99049439567,30.9004528077427
118.984199860403,30.9012561111324
118.977968946721,30.9024570213115
118.971826744316,30.9040507026385
118.965797985667,30.9060307379214
118.959906946459,30.9083891542568
118.954177347827,30.9111164551345
118.948632260843,30.9142016586765
118.943294013614,30.917632341857
118.938184101378,30.9213946905257
118.933323099948,30.9254735550324
118.928730582862,30.9298525112294
118.924425042565,30.9345139266055
118.920423815947,30.9394390312862
118.916743014537,30.9446079936134
118.913397459622,30.95
118.910400622571,30.9555933387394
118.90776457059,30.9613654874307
118.905499918129,30.9672932036683
118.903615784144,30.973352618631
118.902119755379,30.9795193331935
118.901017855812,30.9857685161727
118.900314522405,30.9920750043143
118.900012587233,30.9984134036165
118.900113266082,31.0047581915824
118.900616153554,31.0110838199901
118.901519224699,31.0173648177667
118.902818843168,31.0235758935509
118.904509775856,31.0296920375328
118.906585213973,31.0356886221592
118.909036800465,31.0415415013002
118.911854663655,31.0472271074773
118.915027457005,31.052722546761
118.918542404795,31.0580056909571
118.922385353571,31.0630552667085
118.926540829134,31.0678509411557
118.930992098852,31.0723734038105
118.935721239031,31.0766044443119
118.940709207095,31.0805270257531
118.945935918254,31.0841253532831
118.95138032639,31.087384937707
118.957020508791,31.0902926538287
118.962833754434,31.0928367933016
118.96879665543,31.0950071117741
118.974885201282,31.0967948701396
118.981074875564,31.0981928697263
118.987340754643,31.0991954812831
118.993657608034,31.0997986676472
119,31.1
</coordinates>
</LinearRing>
</outerBoundaryIs>
</Polygon>
</MultiGeometry>
</Placemark>
</Document>
</kml>
