# Supplementary material for: Species conservation profiles of a random sample of world spiders I: Agelenidae to Filistatidae
Source: Biodivers Data J. 2018 Apr 25;(6):e23555. doi: 10.3897/BDJ.6.e23555 (PMC5932090; doi:10.3897/BDJ.6.e23555)
Supplement: Supplementary material 18 — Distribution of Larinia jeskovi Marusik, 1987 [file bdj-06-e23555-s018.kml]

<?xml version="1.0" encoding="utf-8" ?>
<kml xmlns="http://www.opengis.net/kml/2.2">
<Document id="root_doc">
<Schema name="Larinia_jeskovi.kml" id="Larinia_jeskovi.kml">
	<SimpleField name="layer" type="float"></SimpleField>
</Schema>
<Folder><name>Larinia_jeskovi.kml</name>
  <Placemark>
	<Style><LineStyle><color>ff0000ff</color></LineStyle><PolyStyle><fill>0</fill></PolyStyle></Style>
	<ExtendedData><SchemaData schemaUrl="#Larinia_jeskovi.kml">
		<SimpleData name="layer">1</SimpleData>
	</SchemaData></ExtendedData>
      <MultiGeometry><Polygon><outerBoundaryIs><LinearRing><coordinates>127.25,34.25 127.33333333,34.25 127.33333333,34.16666667 127.25,34.16666667 127.16666667,34.16666667 127.16666667,34.25 127.25,34.25</coordinates></LinearRing></outerBoundaryIs></Polygon><Polygon><outerBoundaryIs><LinearRing><coordinates>126.16666667,34.25 126.25,34.25 126.25,34.16666667 126.16666667,34.16666667 126.16666667,34.25</coordinates></LinearRing></outerBoundaryIs></Polygon><Polygon><outerBoundaryIs><LinearRing><coordinates>127.33333333,34.33333333 127.41666667,34.33333333 127.41666667,34.25 127.33333333,34.25 127.33333333,34.33333333</coordinates></LinearRing></outerBoundaryIs></Polygon><Polygon><outerBoundaryIs><LinearRing><coordinates>128.41666667000001,34.58333333 128.5,34.58333333 128.5,34.5 128.41666667000001,34.5 128.41666667000001,34.58333333</coordinates></LinearRing></outerBoundaryIs></Polygon><Polygon><outerBoundaryIs><LinearRing><coordinates>117.41666667,34.91666667 117.5,34.91666667 117.5,34.83333333 117.41666667,34.83333333 117.41666667,34.91666667</coordinates></LinearRing></outerBoundaryIs></Polygon><Polygon><outerBoundaryIs><LinearRing><coordinates>129.41666667000001,37.0 129.41666667000001,36.91666667 129.33333333,36.91666667 129.33333333,37.0 129.33333333,37.08333333 129.25,37.08333333 129.25,37.16666667 129.33333333,37.16666667 129.33333333,37.25 129.41666667000001,37.25 129.41666667000001,37.16666667 129.41666667000001,37.08333333 129.5,37.08333333 129.5,37.0 129.41666667000001,37.0</coordinates></LinearRing></outerBoundaryIs></Polygon><Polygon><outerBoundaryIs><LinearRing><coordinates>125.75,37.66666667 125.75,37.58333333 125.66666667,37.58333333 125.66666667,37.66666667 125.66666667,37.75 125.75,37.75 125.75,37.66666667</coordinates></LinearRing></outerBoundaryIs></Polygon><Polygon><outerBoundaryIs><LinearRing><coordinates>128.25,38.0 128.33333333,38.0 128.33333333,37.91666667 128.25,37.91666667 128.25,38.0</coordinates></LinearRing></outerBoundaryIs></Polygon><Polygon><outerBoundaryIs><LinearRing><coordinates>129.25,40.66666667 129.25,40.58333333 129.16666667000001,40.58333333 129.16666667000001,40.66666667 129.08333333,40.66666667 129.08333333,40.75 129.16666667000001,40.75 129.16666667000001,40.83333333 129.25,40.83333333 129.25,40.91666667 129.25,41.0 129.33333333,41.0 129.33333333,40.91666667 129.33333333,40.83333333 129.41666667000001,40.83333333 129.41666667000001,40.91666667 129.5,40.91666667 129.58333333,40.91666667 129.66666667000001,40.91666667 129.66666667000001,40.83333333 129.58333333,40.83333333 129.58333333,40.75 129.5,40.75 129.41666667000001,40.75 129.41666667000001,40.66666667 129.33333333,40.66666667 129.25,40.66666667</coordinates></LinearRing></outerBoundaryIs></Polygon><Polygon><outerBoundaryIs><LinearRing><coordinates>126.5,40.58333333 126.5,40.5 126.41666667,40.5 126.41666667,40.58333333 126.41666667,40.66666667 126.41666667,40.75 126.5,40.75 126.5,40.66666667 126.5,40.58333333</coordinates></LinearRing></outerBoundaryIs></Polygon><Polygon><outerBoundaryIs><LinearRing><coordinates>126.41666667,42.0 126.5,42.0 126.58333333,42.0 126.58333333,41.91666667 126.5,41.91666667 126.41666667,41.91666667 126.41666667,42.0</coordinates></LinearRing></outerBoundaryIs></Polygon><Polygon><outerBoundaryIs><LinearRing><coordinates>126.91666667,41.83333333 127.0,41.83333333 127.0,41.75 126.91666667,41.75 126.83333333,41.75 126.83333333,41.83333333 126.91666667,41.83333333</coordinates></LinearRing></outerBoundaryIs></Polygon><Polygon><outerBoundaryIs><LinearRing><coordinates>126.66666667,41.75 126.75,41.75 126.83333333,41.75 126.83333333,41.66666667 126.75,41.66666667 126.66666667,41.66666667 126.66666667,41.75</coordinates></LinearRing></outerBoundaryIs></Polygon><Polygon><outerBoundaryIs><LinearRing><coordinates>119.91666667,41.33333333 120.0,41.33333333 120.0,41.25 119.91666667,41.25 119.91666667,41.33333333</coordinates></LinearRing></outerBoundaryIs></Polygon><Polygon><outerBoundaryIs><LinearRing><coordinates>131.5,42.75 131.58333333,42.75 131.58333333,42.66666667 131.5,42.66666667 131.5,42.75</coordinates></LinearRing></outerBoundaryIs></Polygon><Polygon><outerBoundaryIs><LinearRing><coordinates>131.41666667000001,42.66666667 131.5,42.66666667 131.5,42.58333333 131.41666667000001,42.58333333 131.41666667000001,42.66666667</coordinates></LinearRing></outerBoundaryIs></Polygon><Polygon><outerBoundaryIs><LinearRing><coordinates>146.16666667000001,43.41666667 146.16666667000001,43.33333333 146.08333333,43.33333333 146.0,43.33333333 145.91666667000001,43.33333333 145.91666667000001,43.41666667 145.83333333,43.41666667 145.83333333,43.5 145.91666667000001,43.5 146.0,43.5 146.0,43.58333333 146.08333333,43.58333333 146.16666667000001,43.58333333 146.25,43.58333333 146.25,43.5 146.25,43.41666667 146.16666667000001,43.41666667</coordinates></LinearRing></outerBoundaryIs></Polygon><Polygon><outerBoundaryIs><LinearRing><coordinates>146.25,43.66666667 146.33333333,43.66666667 146.41666667000001,43.66666667 146.41666667000001,43.58333333 146.33333333,43.58333333 146.25,43.58333333 146.25,43.66666667</coordinates></LinearRing></outerBoundaryIs></Polygon><Polygon><outerBoundaryIs><LinearRing><coordinates>134.58333333,43.66666667 134.66666667000001,43.66666667 134.66666667000001,43.58333333 134.58333333,43.58333333 134.5,43.58333333 134.5,43.66666667 134.58333333,43.66666667</coordinates></LinearRing></outerBoundaryIs></Polygon><Polygon><outerBoundaryIs><LinearRing><coordinates>144.25,43.66666667 144.33333333,43.66666667 144.41666667000001,43.66666667 144.41666667000001,43.58333333 144.33333333,43.58333333 144.25,43.58333333 144.25,43.66666667</coordinates></LinearRing></outerBoundaryIs></Polygon><Polygon><outerBoundaryIs><LinearRing><coordinates>130.33333333,43.16666667 130.41666667000001,43.16666667 130.41666667000001,43.08333333 130.33333333,43.08333333 130.33333333,43.16666667</coordinates></LinearRing></outerBoundaryIs></Polygon><Polygon><outerBoundaryIs><LinearRing><coordinates>133.91666667000001,43.33333333 133.91666667000001,43.25 133.83333333,43.25 133.83333333,43.33333333 133.83333333,43.41666667 133.91666667000001,43.41666667 133.91666667000001,43.33333333</coordinates></LinearRing></outerBoundaryIs></Polygon><Polygon><outerBoundaryIs><LinearRing><coordinates>144.83333333,44.08333333 144.91666667000001,44.08333333 144.91666667000001,44.0 144.83333333,44.0 144.83333333,44.08333333</coordinates></LinearRing></outerBoundaryIs></Polygon><Polygon><outerBoundaryIs><LinearRing><coordinates>143.16666667000001,44.25 143.25,44.25 143.25,44.16666667 143.16666667000001,44.16666667 143.16666667000001,44.25</coordinates></LinearRing></outerBoundaryIs></Polygon><Polygon><outerBoundaryIs><LinearRing><coordinates>129.58333333,44.16666667 129.66666667000001,44.16666667 129.66666667000001,44.08333333 129.58333333,44.08333333 129.58333333,44.16666667</coordinates></LinearRing></outerBoundaryIs></Polygon><Polygon><outerBoundaryIs><LinearRing><coordinates>130.66666667000001,44.25 130.75,44.25 130.75,44.16666667 130.66666667000001,44.16666667 130.66666667000001,44.25</coordinates></LinearRing></outerBoundaryIs></Polygon><Polygon><outerBoundaryIs><LinearRing><coordinates>130.83333333,44.33333333 130.83333333,44.25 130.75,44.25 130.75,44.33333333 130.75,44.41666667 130.75,44.5 130.83333333,44.5 130.91666667000001,44.5 130.91666667000001,44.41666667 130.83333333,44.41666667 130.83333333,44.33333333</coordinates></LinearRing></outerBoundaryIs></Polygon><Polygon><outerBoundaryIs><LinearRing><coordinates>134.5,44.41666667 134.58333333,44.41666667 134.58333333,44.33333333 134.5,44.33333333 134.5,44.41666667</coordinates></LinearRing></outerBoundaryIs></Polygon><Polygon><outerBoundaryIs><LinearRing><coordinates>145.08333333,43.91666667 145.16666667000001,43.91666667 145.16666667000001,43.83333333 145.08333333,43.83333333 145.08333333,43.91666667</coordinates></LinearRing></outerBoundaryIs></Polygon><Polygon><outerBoundaryIs><LinearRing><coordinates>144.08333333,43.75 144.08333333,43.66666667 144.0,43.66666667 144.0,43.75 144.0,43.83333333 143.91666667000001,43.83333333 143.91666667000001,43.91666667 144.0,43.91666667 144.08333333,43.91666667 144.08333333,44.0 144,44 144.0,44.08333333 143.91666667000001,44.08333333 143.91666667000001,44.0 143.83333333,44.0 143.75,44.0 143.66666667000001,44.0 143.66666667000001,44.08333333 143.58333333,44.08333333 143.5,44.08333333 143.5,44.16666667 143.41666667000001,44.16666667 143.41666667000001,44.25 143.33333333,44.25 143.25,44.25 143.25,44.33333333 143.16666667000001,44.33333333 143.08333333,44.33333333 143.0,44.33333333 143.0,44.41666667 143.0,44.5 142.91666667000001,44.5 142.83333333,44.5 142.83333333,44.58333333 142.75,44.58333333 142.75,44.66666667 142.66666667000001,44.66666667 142.66666667000001,44.75 142.66666667000001,44.83333333 142.75,44.83333333 142.75,44.75 142.83333333,44.75 142.91666667000001,44.75 142.91666667000001,44.66666667 143.0,44.66666667 143.0,44.58333333 143.08333333,44.58333333 143.16666667000001,44.58333333 143.16666667000001,44.5 143.25,44.5 143.25,44.41666667 143.33333333,44.41666667 143.41666667000001,44.41666667 143.41666667000001,44.33333333 143.5,44.33333333 143.58333333,44.33333333 143.58333333,44.25 143.66666667000001,44.25 143.75,44.25 143.83333333,44.25 143.83333333,44.16666667 143.91666667000001,44.16666667 144.0,44.16666667 144.08333333,44.16666667 144.16666667000001,44.16666667 144.25,44.16666667 144.33333333,44.16666667 144.33333333,44.08333333 144.33333333,44.0 144.41666667000001,44.0 144.5,44.0 144.58333333,44.0 144.58333333,43.91666667 144.66666667000001,43.91666667 144.66666667000001,44.0 144.75,44.0 144.83333333,44.0 144.83333333,43.91666667 144.75,43.91666667 144.75,43.83333333 144.66666667000001,43.83333333 144.58333333,43.83333333 144.58333333,43.75 144.5,43.75 144.41666667000001,43.75 144.41666667000001,43.83333333 144.33333333,43.83333333 144.25,43.83333333 144.25,43.75 144.16666667000001,43.75 144.08333333,43.75</coordinates></LinearRing></outerBoundaryIs></Polygon><Polygon><outerBoundaryIs><LinearRing><coordinates>143.83333333,43.83333333 143.91666667000001,43.83333333 143.91666667000001,43.75 143.83333333,43.75 143.83333333,43.83333333</coordinates></LinearRing></outerBoundaryIs></Polygon><Polygon><outerBoundaryIs><LinearRing><coordinates>145.16666667000001,44.0 145.25,44.0 145.25,43.91666667 145.16666667000001,43.91666667 145.16666667000001,44.0</coordinates></LinearRing></outerBoundaryIs></Polygon><Polygon><outerBoundaryIs><LinearRing><coordinates>128.66666667000001,44.0 128.75,44.0 128.75,43.91666667 128.66666667000001,43.91666667 128.66666667000001,44.0</coordinates></LinearRing></outerBoundaryIs></Polygon><Polygon><outerBoundaryIs><LinearRing><coordinates>142.41666667000001,45.16666667 142.5,45.16666667 142.5,45.08333333 142.41666667000001,45.08333333 142.33333333,45.08333333 142.25,45.08333333 142.25,45.16666667 142.25,45.25 142.33333333,45.25 142.41666667000001,45.25 142.41666667000001,45.16666667</coordinates></LinearRing></outerBoundaryIs></Polygon><Polygon><outerBoundaryIs><LinearRing><coordinates>129.33333333,45.16666667 129.41666667000001,45.16666667 129.41666667000001,45.08333333 129.33333333,45.08333333 129.33333333,45.16666667</coordinates></LinearRing></outerBoundaryIs></Polygon><Polygon><outerBoundaryIs><LinearRing><coordinates>142.16666667000001,45.33333333 142.25,45.33333333 142.25,45.25 142.16666667000001,45.25 142.16666667000001,45.33333333</coordinates></LinearRing></outerBoundaryIs></Polygon><Polygon><outerBoundaryIs><LinearRing><coordinates>136.41666667000001,45.33333333 136.5,45.33333333 136.5,45.25 136.41666667000001,45.25 136.41666667000001,45.33333333</coordinates></LinearRing></outerBoundaryIs></Polygon><Polygon><outerBoundaryIs><LinearRing><coordinates>135.41666667000001,45.5 135.5,45.5 135.5,45.41666667 135.41666667000001,45.41666667 135.41666667000001,45.5</coordinates></LinearRing></outerBoundaryIs></Polygon><Polygon><outerBoundaryIs><LinearRing><coordinates>135.58333333,45.33333333 135.58333333,45.25 135.5,45.25 135.5,45.33333333 135.5,45.41666667 135.58333333,45.41666667 135.58333333,45.5 135.66666667000001,45.5 135.75,45.5 135.75,45.41666667 135.66666667000001,45.41666667 135.66666667000001,45.33333333 135.58333333,45.33333333</coordinates></LinearRing></outerBoundaryIs></Polygon><Polygon><outerBoundaryIs><LinearRing><coordinates>129.25,45.5 129.33333333,45.5 129.33333333,45.41666667 129.25,45.41666667 129.25,45.5</coordinates></LinearRing></outerBoundaryIs></Polygon><Polygon><outerBoundaryIs><LinearRing><coordinates>121.0,45.5 121.08333333,45.5 121.08333333,45.41666667 121.0,45.41666667 121.0,45.5</coordinates></LinearRing></outerBoundaryIs></Polygon><Polygon><outerBoundaryIs><LinearRing><coordinates>135.91666667000001,45.58333333 136.0,45.58333333 136.0,45.5 135.91666667000001,45.5 135.91666667000001,45.58333333</coordinates></LinearRing></outerBoundaryIs></Polygon><Polygon><outerBoundaryIs><LinearRing><coordinates>27.58333333,46.16666667 27.66666667,46.16666667 27.66666667,46.08333333 27.58333333,46.08333333 27.5,46.08333333 27.5,46.16666667 27.58333333,46.16666667</coordinates></LinearRing></outerBoundaryIs></Polygon><Polygon><outerBoundaryIs><LinearRing><coordinates>15.58333333,46.41666667 15.66666667,46.41666667 15.66666667,46.33333333 15.58333333,46.33333333 15.58333333,46.41666667</coordinates></LinearRing></outerBoundaryIs></Polygon><Polygon><outerBoundaryIs><LinearRing><coordinates>16.33333333,46.25 16.25,46.25 16.16666667,46.25 16.16666667,46.33333333 16.16666667,46.41666667 16.25,46.41666667 16.33333333,46.41666667 16.41666667,46.41666667 16.5,46.41666667 16.5,46.5 16.58333333,46.5 16.66666667,46.5 16.66666667,46.41666667 16.75,46.41666667 16.83333333,46.41666667 16.91666667,46.41666667 16.91666667,46.33333333 16.83333333,46.33333333 16.83333333,46.25 16.75,46.25 16.75,46.33333333 16.66666667,46.33333333 16.58333333,46.33333333 16.5,46.33333333 16.41666667,46.33333333 16.41666667,46.25 16.33333333,46.25</coordinates></LinearRing></outerBoundaryIs></Polygon><Polygon><outerBoundaryIs><LinearRing><coordinates>27.0,46.33333333 27.08333333,46.33333333 27.08333333,46.25 27.0,46.25 27.0,46.33333333</coordinates></LinearRing></outerBoundaryIs></Polygon><Polygon><outerBoundaryIs><LinearRing><coordinates>137.25,46.08333333 137.33333333,46.08333333 137.33333333,46.0 137.25,46.0 137.25,46.08333333</coordinates></LinearRing></outerBoundaryIs></Polygon><Polygon><outerBoundaryIs><LinearRing><coordinates>135.91666667000001,45.0 136,45 136.0,44.91666667 135.91666667000001,44.91666667 135.91666667000001,45.0</coordinates></LinearRing></outerBoundaryIs></Polygon><Polygon><outerBoundaryIs><LinearRing><coordinates>142.66666667000001,44.91666667 142.66666667000001,44.83333333 142.58333333,44.83333333 142.58333333,44.91666667 142.5,44.91666667 142.5,45.0 142.5,45.08333333 142.58333333,45.08333333 142.58333333,45.0 142.66666667000001,45.0 142.66666667000001,44.91666667</coordinates></LinearRing></outerBoundaryIs></Polygon><Polygon><outerBoundaryIs><LinearRing><coordinates>134.75,44.91666667 134.83333333,44.91666667 134.83333333,44.83333333 134.75,44.83333333 134.75,44.91666667</coordinates></LinearRing></outerBoundaryIs></Polygon><Polygon><outerBoundaryIs><LinearRing><coordinates>121.33333333,42.5 121.41666667,42.5 121.5,42.5 121.5,42.41666667 121.41666667,42.41666667 121.33333333,42.41666667 121.33333333,42.5</coordinates></LinearRing></outerBoundaryIs></Polygon><Polygon><outerBoundaryIs><LinearRing><coordinates>143.33333333,42.33333333 143.33333333,42.25 143.25,42.25 143.25,42.33333333 143.25,42.41666667 143.16666667000001,42.41666667 143.16666667000001,42.5 143.16666667000001,42.58333333 143.16666667000001,42.66666667 143.08333333,42.66666667 143.0,42.66666667 143.0,42.75 142.91666667000001,42.75 142.91666667000001,42.83333333 142.91666667000001,42.91666667 142.91666667000001,43.0 142.83333333,43.0 142.83333333,43.08333333 142.91666667000001,43.08333333 143.0,43.08333333 143.08333333,43.08333333 143.08333333,43.16666667 143.16666667000001,43.16666667 143.25,43.16666667 143.33333333,43.16666667 143.41666667000001,43.16666667 143.5,43.16666667 143.5,43.25 143.58333333,43.25 143.58333333,43.16666667 143.66666667000001,43.16666667 143.66666667000001,43.08333333 143.66666667000001,43.0 143.58333333,43.0 143.58333333,42.91666667 143.66666667000001,42.91666667 143.75,42.91666667 143.83333333,42.91666667 143.83333333,43.0 143.91666667000001,43.0 143.91666667000001,43.08333333 144.0,43.08333333 144.08333333,43.08333333 144.08333333,43.16666667 144.08333333,43.25 144.16666667000001,43.25 144.25,43.25 144.25,43.33333333 144.33333333,43.33333333 144.33333333,43.41666667 144.41666667000001,43.41666667 144.41666667000001,43.5 144.5,43.5 144.58333333,43.5 144.66666667000001,43.5 144.75,43.5 144.75,43.58333333 144.83333333,43.58333333 144.91666667000001,43.58333333 144.91666667000001,43.66666667 145.0,43.66666667 145.0,43.75 145.0,43.83333333 145.08333333,43.83333333 145.08333333,43.75 145.16666667000001,43.75 145.16666667000001,43.66666667 145.25,43.66666667 145.33333333,43.66666667 145.33333333,43.58333333 145.41666667000001,43.58333333 145.41666667000001,43.5 145.33333333,43.5 145.33333333,43.41666667 145.33333333,43.33333333 145.41666667000001,43.33333333 145.5,43.33333333 145.58333333,43.33333333 145.58333333,43.41666667 145.66666667000001,43.41666667 145.75,43.41666667 145.83333333,43.41666667 145.83333333,43.33333333 145.75,43.33333333 145.75,43.25 145.66666667000001,43.25 145.66666667000001,43.16666667 145.58333333,43.16666667 145.58333333,43.08333333 145.5,43.08333333 145.5,43.16666667 145.41666667000001,43.16666667 145.33333333,43.16666667 145.33333333,43.08333333 145.25,43.08333333 145.16666667000001,43.08333333 145.16666667000001,43.0 145.08333333,43.0 145.08333333,42.91666667 145.0,42.91666667 144.91666667000001,42.91666667 144.83333333,42.91666667 144.75,42.91666667 144.66666667000001,42.91666667 144.58333333,42.91666667 144.5,42.91666667 144.41666667000001,42.91666667 144.33333333,42.91666667 144.25,42.91666667 144.16666667000001,42.91666667 144.08333333,42.91666667 144.0,42.91666667 144.0,42.83333333 143.91666667000001,42.83333333 143.91666667000001,42.75 143.83333333,42.75 143.75,42.75 143.75,42.66666667 143.66666667000001,42.66666667 143.66666667000001,42.58333333 143.58333333,42.58333333 143.58333333,42.5 143.5,42.5 143.5,42.41666667 143.41666667000001,42.41666667 143.41666667000001,42.33333333 143.33333333,42.33333333</coordinates></LinearRing></outerBoundaryIs></Polygon><Polygon><outerBoundaryIs><LinearRing><coordinates>27.16666667,46.91666667 27.25,46.91666667 27.25,46.83333333 27.16666667,46.83333333 27.16666667,46.91666667</coordinates></LinearRing></outerBoundaryIs></Polygon><Polygon><outerBoundaryIs><LinearRing><coordinates>29.91666667,46.91666667 30.0,46.91666667 30.0,46.83333333 29.91666667,46.83333333 29.91666667,46.91666667</coordinates></LinearRing></outerBoundaryIs></Polygon><Polygon><outerBoundaryIs><LinearRing><coordinates>27.58333333,46.83333333 27.58333333,46.75 27.5,46.75 27.41666667,46.75 27.41666667,46.83333333 27.33333333,46.83333333 27.33333333,46.91666667 27.41666667,46.91666667 27.5,46.91666667 27.58333333,46.91666667 27.58333333,46.83333333</coordinates></LinearRing></outerBoundaryIs></Polygon><Polygon><outerBoundaryIs><LinearRing><coordinates>141.91666667000001,47.0 142,47 142.0,46.91666667 141.91666667000001,46.91666667 141.91666667000001,47.0</coordinates></LinearRing></outerBoundaryIs></Polygon><Polygon><outerBoundaryIs><LinearRing><coordinates>26.75,47.33333333 26.75,47.25 26.66666667,47.25 26.66666667,47.33333333 26.66666667,47.41666667 26.75,47.41666667 26.75,47.33333333</coordinates></LinearRing></outerBoundaryIs></Polygon><Polygon><outerBoundaryIs><LinearRing><coordinates>42.75,47.33333333 42.75,47.25 42.66666667,47.25 42.58333333,47.25 42.58333333,47.33333333 42.5,47.33333333 42.41666667,47.33333333 42.33333333,47.33333333 42.33333333,47.41666667 42.41666667,47.41666667 42.5,47.41666667 42.58333333,47.41666667 42.66666667,47.41666667 42.75,47.41666667 42.83333333,47.41666667 42.91666667,47.41666667 42.91666667,47.33333333 42.83333333,47.33333333 42.75,47.33333333</coordinates></LinearRing></outerBoundaryIs></Polygon><Polygon><outerBoundaryIs><LinearRing><coordinates>42.08333333,47.33333333 42.16666667,47.33333333 42.16666667,47.25 42.08333333,47.25 42.08333333,47.33333333</coordinates></LinearRing></outerBoundaryIs></Polygon><Polygon><outerBoundaryIs><LinearRing><coordinates>41.16666667,47.33333333 41.25,47.33333333 41.25,47.25 41.16666667,47.25 41.16666667,47.33333333</coordinates></LinearRing></outerBoundaryIs></Polygon><Polygon><outerBoundaryIs><LinearRing><coordinates>32.5,47.41666667 32.58333333,47.41666667 32.58333333,47.33333333 32.5,47.33333333 32.5,47.41666667</coordinates></LinearRing></outerBoundaryIs></Polygon><Polygon><outerBoundaryIs><LinearRing><coordinates>30.25,47.08333333 30.33333333,47.08333333 30.33333333,47.0 30.25,47.0 30.25,47.08333333</coordinates></LinearRing></outerBoundaryIs></Polygon><Polygon><outerBoundaryIs><LinearRing><coordinates>29,47 29.08333333,47.0 29.08333333,46.91666667 29.0,46.91666667 28.91666667,46.91666667 28.83333333,46.91666667 28.83333333,47.0 28.75,47.0 28.75,47.08333333 28.83333333,47.08333333 28.91666667,47.08333333 28.91666667,47.0 29,47</coordinates></LinearRing></outerBoundaryIs></Polygon><Polygon><outerBoundaryIs><LinearRing><coordinates>32.83333333,47.0 32.83333333,46.91666667 32.75,46.91666667 32.75,47.0 32.75,47.08333333 32.83333333,47.08333333 32.83333333,47.0</coordinates></LinearRing></outerBoundaryIs></Polygon><Polygon><outerBoundaryIs><LinearRing><coordinates>26.58333333,47.16666667 26.66666667,47.16666667 26.66666667,47.08333333 26.58333333,47.08333333 26.58333333,47.16666667</coordinates></LinearRing></outerBoundaryIs></Polygon><Polygon><outerBoundaryIs><LinearRing><coordinates>32.5,47.16666667 32.58333333,47.16666667 32.58333333,47.08333333 32.5,47.08333333 32.5,47.16666667</coordinates></LinearRing></outerBoundaryIs></Polygon><Polygon><outerBoundaryIs><LinearRing><coordinates>32.91666667,47.16666667 33.0,47.16666667 33.0,47.08333333 32.91666667,47.08333333 32.83333333,47.08333333 32.83333333,47.16666667 32.83333333,47.25 32.75,47.25 32.75,47.33333333 32.75,47.41666667 32.83333333,47.41666667 32.83333333,47.33333333 32.91666667,47.33333333 32.91666667,47.25 32.91666667,47.16666667</coordinates></LinearRing></outerBoundaryIs></Polygon><Polygon><outerBoundaryIs><LinearRing><coordinates>121.66666667,47.16666667 121.66666667,47.08333333 121.58333333,47.08333333 121.58333333,47.16666667 121.58333333,47.25 121.66666667,47.25 121.66666667,47.16666667</coordinates></LinearRing></outerBoundaryIs></Polygon><Polygon><outerBoundaryIs><LinearRing><coordinates>33.0,47.25 33.08333333,47.25 33.08333333,47.16666667 33.0,47.16666667 33.0,47.25</coordinates></LinearRing></outerBoundaryIs></Polygon><Polygon><outerBoundaryIs><LinearRing><coordinates>42.75,47.25 42.83333333,47.25 42.83333333,47.16666667 42.75,47.16666667 42.75,47.25</coordinates></LinearRing></outerBoundaryIs></Polygon><Polygon><outerBoundaryIs><LinearRing><coordinates>31.83333333,47.75 31.91666667,47.75 31.91666667,47.66666667 31.83333333,47.66666667 31.83333333,47.75</coordinates></LinearRing></outerBoundaryIs></Polygon><Polygon><outerBoundaryIs><LinearRing><coordinates>43.0,47.75 43.08333333,47.75 43.08333333,47.66666667 43.0,47.66666667 43.0,47.75</coordinates></LinearRing></outerBoundaryIs></Polygon><Polygon><outerBoundaryIs><LinearRing><coordinates>33.16666667,47.75 33.25,47.75 33.25,47.66666667 33.16666667,47.66666667 33.16666667,47.75</coordinates></LinearRing></outerBoundaryIs></Polygon><Polygon><outerBoundaryIs><LinearRing><coordinates>137.16666667000001,48.08333333 137.25,48.08333333 137.25,48.0 137.16666667000001,48.0 137.16666667000001,48.08333333</coordinates></LinearRing></outerBoundaryIs></Polygon><Polygon><outerBoundaryIs><LinearRing><coordinates>25.91666667,48.08333333 26.0,48.08333333 26,48 25.91666667,48.0 25.91666667,48.08333333</coordinates></LinearRing></outerBoundaryIs></Polygon><Polygon><outerBoundaryIs><LinearRing><coordinates>137.41666667000001,48.16666667 137.5,48.16666667 137.5,48.08333333 137.41666667000001,48.08333333 137.41666667000001,48.16666667</coordinates></LinearRing></outerBoundaryIs></Polygon><Polygon><outerBoundaryIs><LinearRing><coordinates>19.5,48.16666667 19.58333333,48.16666667 19.58333333,48.08333333 19.5,48.08333333 19.5,48.16666667</coordinates></LinearRing></outerBoundaryIs></Polygon><Polygon><outerBoundaryIs><LinearRing><coordinates>40.75,48.16666667 40.83333333,48.16666667 40.83333333,48.08333333 40.75,48.08333333 40.75,48.16666667</coordinates></LinearRing></outerBoundaryIs></Polygon><Polygon><outerBoundaryIs><LinearRing><coordinates>32.33333333,48.16666667 32.41666667,48.16666667 32.41666667,48.08333333 32.33333333,48.08333333 32.33333333,48.16666667</coordinates></LinearRing></outerBoundaryIs></Polygon><Polygon><outerBoundaryIs><LinearRing><coordinates>41.08333333,48.16666667 41.16666667,48.16666667 41.16666667,48.08333333 41.08333333,48.08333333 41.08333333,48.16666667</coordinates></LinearRing></outerBoundaryIs></Polygon><Polygon><outerBoundaryIs><LinearRing><coordinates>23.08333333,48.16666667 23.16666667,48.16666667 23.16666667,48.08333333 23.08333333,48.08333333 23.08333333,48.16666667</coordinates></LinearRing></outerBoundaryIs></Polygon><Polygon><outerBoundaryIs><LinearRing><coordinates>138.5,47.91666667 138.58333333,47.91666667 138.66666667000001,47.91666667 138.66666667000001,47.83333333 138.58333333,47.83333333 138.5,47.83333333 138.5,47.91666667</coordinates></LinearRing></outerBoundaryIs></Polygon><Polygon><outerBoundaryIs><LinearRing><coordinates>41.08333333,47.75 41.08333333,47.66666667 41.0,47.66666667 40.91666667,47.66666667 40.91666667,47.75 40.83333333,47.75 40.83333333,47.83333333 40.91666667,47.83333333 41.0,47.83333333 41.08333333,47.83333333 41.08333333,47.75</coordinates></LinearRing></outerBoundaryIs></Polygon><Polygon><outerBoundaryIs><LinearRing><coordinates>31.58333333,47.83333333 31.58333333,47.75 31.5,47.75 31.5,47.83333333 31.5,47.91666667 31.58333333,47.91666667 31.58333333,47.83333333</coordinates></LinearRing></outerBoundaryIs></Polygon><Polygon><outerBoundaryIs><LinearRing><coordinates>18.66666667,47.83333333 18.75,47.83333333 18.75,47.75 18.66666667,47.75 18.66666667,47.83333333</coordinates></LinearRing></outerBoundaryIs></Polygon><Polygon><outerBoundaryIs><LinearRing><coordinates>18.5,47.83333333 18.58333333,47.83333333 18.58333333,47.75 18.5,47.75 18.41666667,47.75 18.41666667,47.83333333 18.5,47.83333333</coordinates></LinearRing></outerBoundaryIs></Polygon><Polygon><outerBoundaryIs><LinearRing><coordinates>26.0,47.83333333 26.08333333,47.83333333 26.08333333,47.75 26.0,47.75 26.0,47.83333333</coordinates></LinearRing></outerBoundaryIs></Polygon><Polygon><outerBoundaryIs><LinearRing><coordinates>33.25,47.91666667 33.33333333,47.91666667 33.33333333,47.83333333 33.25,47.83333333 33.25,47.91666667</coordinates></LinearRing></outerBoundaryIs></Polygon><Polygon><outerBoundaryIs><LinearRing><coordinates>137.25,48.0 137.33333333,48.0 137.33333333,47.91666667 137.25,47.91666667 137.25,48.0</coordinates></LinearRing></outerBoundaryIs></Polygon><Polygon><outerBoundaryIs><LinearRing><coordinates>20.08333333,48.0 20.16666667,48.0 20.16666667,47.91666667 20.08333333,47.91666667 20.08333333,48.0</coordinates></LinearRing></outerBoundaryIs></Polygon><Polygon><outerBoundaryIs><LinearRing><coordinates>26.08333333,48.0 26.16666667,48.0 26.16666667,47.91666667 26.08333333,47.91666667 26.08333333,48.0</coordinates></LinearRing></outerBoundaryIs></Polygon><Polygon><outerBoundaryIs><LinearRing><coordinates>29.83333333,48.0 29.91666667,48.0 29.91666667,47.91666667 29.83333333,47.91666667 29.83333333,48.0</coordinates></LinearRing></outerBoundaryIs></Polygon><Polygon><outerBoundaryIs><LinearRing><coordinates>30.25,48.0 30.33333333,48.0 30.33333333,47.91666667 30.25,47.91666667 30.16666667,47.91666667 30.16666667,48.0 30.25,48.0</coordinates></LinearRing></outerBoundaryIs></Polygon><Polygon><outerBoundaryIs><LinearRing><coordinates>41.83333333,47.5 41.83333333,47.41666667 41.75,47.41666667 41.66666667,47.41666667 41.58333333,47.41666667 41.5,47.41666667 41.41666667,47.41666667 41.41666667,47.5 41.33333333,47.5 41.25,47.5 41.16666667,47.5 41.16666667,47.41666667 41.08333333,47.41666667 41.08333333,47.33333333 41.0,47.33333333 40.91666667,47.33333333 40.83333333,47.33333333 40.83333333,47.41666667 40.75,47.41666667 40.66666667,47.41666667 40.58333333,47.41666667 40.58333333,47.33333333 40.5,47.33333333 40.41666667,47.33333333 40.33333333,47.33333333 40.25,47.33333333 40.25,47.41666667 40.33333333,47.41666667 40.41666667,47.41666667 40.41666667,47.5 40.5,47.5 40.58333333,47.5 40.66666667,47.5 40.66666667,47.58333333 40.75,47.58333333 40.75,47.66666667 40.83333333,47.66666667 40.91666667,47.66666667 40.91666667,47.58333333 41.0,47.58333333 41.08333333,47.58333333 41.16666667,47.58333333 41.25,47.58333333 41.25,47.66666667 41.33333333,47.66666667 41.33333333,47.75 41.41666667,47.75 41.5,47.75 41.5,47.66666667 41.58333333,47.66666667 41.58333333,47.58333333 41.66666667,47.58333333 41.75,47.58333333 41.75,47.66666667 41.83333333,47.66666667 41.91666667,47.66666667 42.0,47.66666667 42.08333333,47.66666667 42.08333333,47.58333333 42.08333333,47.5 42.0,47.5 41.91666667,47.5 41.83333333,47.5</coordinates></LinearRing></outerBoundaryIs><innerBoundaryIs><LinearRing><coordinates>41.08333333,47.41666667 41.08333333,47.5 41.0,47.5 41.0,47.41666667 41.08333333,47.41666667</coordinates></LinearRing></innerBoundaryIs></Polygon><Polygon><outerBoundaryIs><LinearRing><coordinates>32.0,46.91666667 32.0,46.83333333 31.91666667,46.83333333 31.91666667,46.91666667 31.83333333,46.91666667 31.83333333,47.0 31.83333333,47.08333333 31.75,47.08333333 31.75,47.16666667 31.75,47.25 31.66666667,47.25 31.58333333,47.25 31.58333333,47.33333333 31.5,47.33333333 31.41666667,47.33333333 31.33333333,47.33333333 31.25,47.33333333 31.16666667,47.33333333 31.16666667,47.41666667 31.16666667,47.5 31.08333333,47.5 31.08333333,47.58333333 31.16666667,47.58333333 31.16666667,47.66666667 31.08333333,47.66666667 31.0,47.66666667 31.0,47.75 31.08333333,47.75 31.08333333,47.83333333 31.16666667,47.83333333 31.25,47.83333333 31.25,47.75 31.33333333,47.75 31.41666667,47.75 31.5,47.75 31.5,47.66666667 31.5,47.58333333 31.58333333,47.58333333 31.58333333,47.5 31.58333333,47.41666667 31.66666667,47.41666667 31.66666667,47.5 31.66666667,47.58333333 31.66666667,47.66666667 31.66666667,47.75 31.75,47.75 31.75,47.66666667 31.83333333,47.66666667 31.83333333,47.58333333 31.83333333,47.5 31.75,47.5 31.75,47.41666667 31.83333333,47.41666667 31.83333333,47.33333333 31.91666667,47.33333333 31.91666667,47.41666667 32.0,47.41666667 32.0,47.33333333 32.0,47.25 32.08333333,47.25 32.16666667,47.25 32.16666667,47.33333333 32.08333333,47.33333333 32.08333333,47.41666667 32.08333333,47.5 32.0,47.5 32.0,47.58333333 32.0,47.66666667 32.08333333,47.66666667 32.08333333,47.75 32.16666667,47.75 32.16666667,47.66666667 32.25,47.66666667 32.33333333,47.66666667 32.33333333,47.75 32.33333333,47.83333333 32.41666667,47.83333333 32.41666667,47.91666667 32.41666667,48.0 32.5,48.0 32.5,47.91666667 32.58333333,47.91666667 32.58333333,47.83333333 32.5,47.83333333 32.5,47.75 32.41666667,47.75 32.41666667,47.66666667 32.5,47.66666667 32.5,47.58333333 32.5,47.5 32.41666667,47.5 32.41666667,47.41666667 32.41666667,47.33333333 32.5,47.33333333 32.5,47.25 32.41666667,47.25 32.41666667,47.16666667 32.33333333,47.16666667 32.33333333,47.08333333 32.25,47.08333333 32.25,47.0 32.16666667,47.0 32.08333333,47.0 32.08333333,46.91666667 32.0,46.91666667</coordinates></LinearRing></outerBoundaryIs><innerBoundaryIs><LinearRing><coordinates>32.0,47.25 31.91666667,47.25 31.91666667,47.16666667 32.0,47.16666667 32.0,47.25</coordinates></LinearRing></innerBoundaryIs><innerBoundaryIs><LinearRing><coordinates>32.16666667,47.5 32.25,47.5 32.25,47.58333333 32.16666667,47.58333333 32.16666667,47.5</coordinates></LinearRing></innerBoundaryIs><innerBoundaryIs><LinearRing><coordinates>31.25,47.41666667 31.33333333,47.41666667 31.33333333,47.5 31.25,47.5 31.25,47.41666667</coordinates></LinearRing></innerBoundaryIs></Polygon><Polygon><outerBoundaryIs><LinearRing><coordinates>30.91666667,47.5 31.0,47.5 31.0,47.41666667 30.91666667,47.41666667 30.91666667,47.5</coordinates></LinearRing></outerBoundaryIs></Polygon><Polygon><outerBoundaryIs><LinearRing><coordinates>33.33333333,47.5 33.41666667,47.5 33.41666667,47.41666667 33.33333333,47.41666667 33.33333333,47.5</coordinates></LinearRing></outerBoundaryIs></Polygon><Polygon><outerBoundaryIs><LinearRing><coordinates>34.25,47.5 34.25,47.41666667 34.16666667,47.41666667 34.08333333,47.41666667 34.0,47.41666667 34.0,47.5 33.91666667,47.5 33.91666667,47.58333333 34.0,47.58333333 34.0,47.66666667 34.0,47.75 34.08333333,47.75 34.08333333,47.66666667 34.16666667,47.66666667 34.25,47.66666667 34.33333333,47.66666667 34.33333333,47.58333333 34.33333333,47.5 34.25,47.5</coordinates></LinearRing></outerBoundaryIs></Polygon><Polygon><outerBoundaryIs><LinearRing><coordinates>22.16666667,47.5 22.25,47.5 22.25,47.41666667 22.16666667,47.41666667 22.16666667,47.5</coordinates></LinearRing></outerBoundaryIs></Polygon><Polygon><outerBoundaryIs><LinearRing><coordinates>137.5,47.58333333 137.5,47.5 137.41666667000001,47.5 137.41666667000001,47.58333333 137.41666667000001,47.66666667 137.33333333,47.66666667 137.33333333,47.75 137.41666667000001,47.75 137.5,47.75 137.58333333,47.75 137.58333333,47.66666667 137.58333333,47.58333333 137.5,47.58333333</coordinates></LinearRing></outerBoundaryIs></Polygon><Polygon><outerBoundaryIs><LinearRing><coordinates>33.0,47.41666667 33.0,47.33333333 32.91666667,47.33333333 32.91666667,47.41666667 32.91666667,47.5 32.91666667,47.58333333 33.0,47.58333333 33.0,47.5 33.0,47.41666667</coordinates></LinearRing></outerBoundaryIs></Polygon><Polygon><outerBoundaryIs><LinearRing><coordinates>142.08333333,47.08333333 142.08333333,47.0 142,47 142.0,47.08333333 142.0,47.16666667 142.0,47.25 141.91666667000001,47.25 141.91666667000001,47.33333333 141.91666667000001,47.41666667 141.91666667000001,47.5 141.91666667000001,47.58333333 142.0,47.58333333 142.0,47.5 142.08333333,47.5 142.08333333,47.41666667 142.16666667000001,47.41666667 142.16666667000001,47.33333333 142.25,47.33333333 142.25,47.25 142.25,47.16666667 142.16666667000001,47.16666667 142.16666667000001,47.08333333 142.08333333,47.08333333</coordinates></LinearRing></outerBoundaryIs></Polygon><Polygon><outerBoundaryIs><LinearRing><coordinates>34.41666667,47.58333333 34.5,47.58333333 34.5,47.5 34.41666667,47.5 34.41666667,47.58333333</coordinates></LinearRing></outerBoundaryIs></Polygon><Polygon><outerBoundaryIs><LinearRing><coordinates>38.91666667,47.58333333 38.91666667,47.5 38.83333333,47.5 38.83333333,47.58333333 38.83333333,47.66666667 38.91666667,47.66666667 38.91666667,47.58333333</coordinates></LinearRing></outerBoundaryIs></Polygon><Polygon><outerBoundaryIs><LinearRing><coordinates>30.25,47.66666667 30.33333333,47.66666667 30.33333333,47.58333333 30.25,47.58333333 30.25,47.66666667</coordinates></LinearRing></outerBoundaryIs></Polygon><Polygon><outerBoundaryIs><LinearRing><coordinates>17.91666667,48.5 18.0,48.5 18.0,48.41666667 17.91666667,48.41666667 17.91666667,48.5</coordinates></LinearRing></outerBoundaryIs></Polygon><Polygon><outerBoundaryIs><LinearRing><coordinates>42.08333333,48.83333333 42.16666667,48.83333333 42.16666667,48.75 42.08333333,48.75 42.08333333,48.83333333</coordinates></LinearRing></outerBoundaryIs></Polygon><Polygon><outerBoundaryIs><LinearRing><coordinates>41.16666667,48.83333333 41.25,48.83333333 41.25,48.75 41.16666667,48.75 41.16666667,48.83333333</coordinates></LinearRing></outerBoundaryIs></Polygon><Polygon><outerBoundaryIs><LinearRing><coordinates>18.0,48.91666667 18.08333333,48.91666667 18.08333333,48.83333333 18.0,48.83333333 17.91666667,48.83333333 17.91666667,48.91666667 18.0,48.91666667</coordinates></LinearRing></outerBoundaryIs></Polygon><Polygon><outerBoundaryIs><LinearRing><coordinates>40.0,48.91666667 40.08333333,48.91666667 40.08333333,48.83333333 40.0,48.83333333 40.0,48.91666667</coordinates></LinearRing></outerBoundaryIs></Polygon><Polygon><outerBoundaryIs><LinearRing><coordinates>41.08333333,48.91666667 41.16666667,48.91666667 41.16666667,48.83333333 41.08333333,48.83333333 41.08333333,48.91666667</coordinates></LinearRing></outerBoundaryIs></Polygon><Polygon><outerBoundaryIs><LinearRing><coordinates>43.25,48.91666667 43.33333333,48.91666667 43.33333333,48.83333333 43.25,48.83333333 43.25,48.91666667</coordinates></LinearRing></outerBoundaryIs></Polygon><Polygon><outerBoundaryIs><LinearRing><coordinates>32.75,48.66666667 32.83333333,48.66666667 32.83333333,48.58333333 32.75,48.58333333 32.75,48.66666667</coordinates></LinearRing></outerBoundaryIs></Polygon><Polygon><outerBoundaryIs><LinearRing><coordinates>122.0,48.66666667 122.08333333,48.66666667 122.08333333,48.58333333 122.0,48.58333333 122.0,48.66666667</coordinates></LinearRing></outerBoundaryIs></Polygon><Polygon><outerBoundaryIs><LinearRing><coordinates>43.25,48.66666667 43.25,48.58333333 43.16666667,48.58333333 43.16666667,48.66666667 43.16666667,48.75 43.16666667,48.83333333 43.25,48.83333333 43.25,48.75 43.25,48.66666667</coordinates></LinearRing></outerBoundaryIs></Polygon><Polygon><outerBoundaryIs><LinearRing><coordinates>42.83333333,48.66666667 42.91666667,48.66666667 42.91666667,48.58333333 42.83333333,48.58333333 42.75,48.58333333 42.66666667,48.58333333 42.66666667,48.66666667 42.75,48.66666667 42.83333333,48.66666667</coordinates></LinearRing></outerBoundaryIs></Polygon><Polygon><outerBoundaryIs><LinearRing><coordinates>30.5,48.66666667 30.5,48.58333333 30.41666667,48.58333333 30.41666667,48.66666667 30.33333333,48.66666667 30.33333333,48.75 30.41666667,48.75 30.5,48.75 30.5,48.66666667</coordinates></LinearRing></outerBoundaryIs></Polygon><Polygon><outerBoundaryIs><LinearRing><coordinates>29.83333333,48.66666667 29.91666667,48.66666667 29.91666667,48.58333333 29.83333333,48.58333333 29.83333333,48.66666667</coordinates></LinearRing></outerBoundaryIs></Polygon><Polygon><outerBoundaryIs><LinearRing><coordinates>18.16666667,48.5 18.16666667,48.41666667 18.08333333,48.41666667 18.08333333,48.5 18.08333333,48.58333333 18.16666667,48.58333333 18.16666667,48.5</coordinates></LinearRing></outerBoundaryIs></Polygon><Polygon><outerBoundaryIs><LinearRing><coordinates>122.08333333,48.58333333 122.16666667,48.58333333 122.16666667,48.5 122.08333333,48.5 122.08333333,48.58333333</coordinates></LinearRing></outerBoundaryIs></Polygon><Polygon><outerBoundaryIs><LinearRing><coordinates>42.58333333,48.58333333 42.66666667,48.58333333 42.66666667,48.5 42.58333333,48.5 42.5,48.5 42.41666667,48.5 42.33333333,48.5 42.25,48.5 42.25,48.58333333 42.25,48.66666667 42.33333333,48.66666667 42.33333333,48.58333333 42.41666667,48.58333333 42.5,48.58333333 42.58333333,48.58333333</coordinates></LinearRing></outerBoundaryIs></Polygon><Polygon><outerBoundaryIs><LinearRing><coordinates>41.08333333,48.75 41.16666667,48.75 41.16666667,48.66666667 41.08333333,48.66666667 41.08333333,48.75</coordinates></LinearRing></outerBoundaryIs></Polygon><Polygon><outerBoundaryIs><LinearRing><coordinates>137.66666667000001,48.75 137.75,48.75 137.75,48.66666667 137.66666667000001,48.66666667 137.66666667000001,48.75</coordinates></LinearRing></outerBoundaryIs></Polygon><Polygon><outerBoundaryIs><LinearRing><coordinates>40.91666667,48.75 40.91666667,48.66666667 40.83333333,48.66666667 40.83333333,48.75 40.75,48.75 40.75,48.83333333 40.83333333,48.83333333 40.91666667,48.83333333 41.0,48.83333333 41.0,48.75 40.91666667,48.75</coordinates></LinearRing></outerBoundaryIs></Polygon><Polygon><outerBoundaryIs><LinearRing><coordinates>40.5,49.25 40.58333333,49.25 40.58333333,49.16666667 40.5,49.16666667 40.41666667,49.16666667 40.41666667,49.25 40.5,49.25</coordinates></LinearRing></outerBoundaryIs></Polygon><Polygon><outerBoundaryIs><LinearRing><coordinates>42.16666667,49.25 42.25,49.25 42.25,49.16666667 42.16666667,49.16666667 42.16666667,49.25</coordinates></LinearRing></outerBoundaryIs></Polygon><Polygon><outerBoundaryIs><LinearRing><coordinates>41.83333333,49.25 41.91666667,49.25 41.91666667,49.16666667 41.83333333,49.16666667 41.83333333,49.25</coordinates></LinearRing></outerBoundaryIs></Polygon><Polygon><outerBoundaryIs><LinearRing><coordinates>37.25,49.25 37.33333333,49.25 37.33333333,49.16666667 37.25,49.16666667 37.25,49.25</coordinates></LinearRing></outerBoundaryIs></Polygon><Polygon><outerBoundaryIs><LinearRing><coordinates>54.5,49.25 54.58333333,49.25 54.58333333,49.16666667 54.5,49.16666667 54.5,49.25</coordinates></LinearRing></outerBoundaryIs></Polygon><Polygon><outerBoundaryIs><LinearRing><coordinates>25.0,49.41666667 25.0,49.33333333 24.91666667,49.33333333 24.91666667,49.41666667 24.91666667,49.5 25.0,49.5 25.0,49.41666667</coordinates></LinearRing></outerBoundaryIs></Polygon><Polygon><outerBoundaryIs><LinearRing><coordinates>16.41666667,49.33333333 16.5,49.33333333 16.5,49.25 16.41666667,49.25 16.41666667,49.33333333</coordinates></LinearRing></outerBoundaryIs></Polygon><Polygon><outerBoundaryIs><LinearRing><coordinates>25.33333333,49.33333333 25.41666667,49.33333333 25.41666667,49.25 25.33333333,49.25 25.33333333,49.33333333</coordinates></LinearRing></outerBoundaryIs></Polygon><Polygon><outerBoundaryIs><LinearRing><coordinates>37.66666667,49.33333333 37.66666667,49.25 37.58333333,49.25 37.58333333,49.33333333 37.5,49.33333333 37.5,49.41666667 37.58333333,49.41666667 37.58333333,49.5 37.66666667,49.5 37.66666667,49.41666667 37.66666667,49.33333333</coordinates></LinearRing></outerBoundaryIs></Polygon><Polygon><outerBoundaryIs><LinearRing><coordinates>39.66666667,49.33333333 39.66666667,49.25 39.58333333,49.25 39.58333333,49.33333333 39.58333333,49.41666667 39.66666667,49.41666667 39.66666667,49.33333333</coordinates></LinearRing></outerBoundaryIs></Polygon><Polygon><outerBoundaryIs><LinearRing><coordinates>42.5,49.33333333 42.58333333,49.33333333 42.58333333,49.25 42.5,49.25 42.5,49.33333333</coordinates></LinearRing></outerBoundaryIs></Polygon><Polygon><outerBoundaryIs><LinearRing><coordinates>42.25,49.33333333 42.33333333,49.33333333 42.33333333,49.25 42.25,49.25 42.25,49.33333333</coordinates></LinearRing></outerBoundaryIs></Polygon><Polygon><outerBoundaryIs><LinearRing><coordinates>36.5,49.33333333 36.5,49.25 36.41666667,49.25 36.41666667,49.33333333 36.41666667,49.41666667 36.5,49.41666667 36.5,49.33333333</coordinates></LinearRing></outerBoundaryIs></Polygon><Polygon><outerBoundaryIs><LinearRing><coordinates>54.58333333,49.41666667 54.66666667,49.41666667 54.66666667,49.33333333 54.58333333,49.33333333 54.58333333,49.41666667</coordinates></LinearRing></outerBoundaryIs></Polygon><Polygon><outerBoundaryIs><LinearRing><coordinates>38.75,49.5 38.83333333,49.5 38.83333333,49.41666667 38.75,49.41666667 38.75,49.5</coordinates></LinearRing></outerBoundaryIs></Polygon><Polygon><outerBoundaryIs><LinearRing><coordinates>54.75,49.5 54.83333333,49.5 54.91666667,49.5 54.91666667,49.41666667 54.83333333,49.41666667 54.75,49.41666667 54.75,49.5</coordinates></LinearRing></outerBoundaryIs></Polygon><Polygon><outerBoundaryIs><LinearRing><coordinates>42.41666667,49.08333333 42.5,49.08333333 42.58333333,49.08333333 42.58333333,49.0 42.5,49.0 42.41666667,49.0 42.41666667,49.08333333</coordinates></LinearRing></outerBoundaryIs></Polygon><Polygon><outerBoundaryIs><LinearRing><coordinates>138.25,48.83333333 138.25,48.75 138.16666667000001,48.75 138.08333333,48.75 138.08333333,48.83333333 138.16666667000001,48.83333333 138.16666667000001,48.91666667 138.16666667000001,49.0 138.25,49.0 138.25,48.91666667 138.25,48.83333333</coordinates></LinearRing></outerBoundaryIs></Polygon><Polygon><outerBoundaryIs><LinearRing><coordinates>27.66666667,48.91666667 27.66666667,48.83333333 27.58333333,48.83333333 27.58333333,48.91666667 27.5,48.91666667 27.5,49.0 27.58333333,49.0 27.66666667,49.0 27.66666667,48.91666667</coordinates></LinearRing></outerBoundaryIs></Polygon><Polygon><outerBoundaryIs><LinearRing><coordinates>40.75,48.91666667 40.75,48.83333333 40.66666667,48.83333333 40.66666667,48.91666667 40.58333333,48.91666667 40.58333333,49.0 40.66666667,49.0 40.66666667,49.08333333 40.58333333,49.08333333 40.58333333,49.16666667 40.66666667,49.16666667 40.66666667,49.25 40.75,49.25 40.75,49.16666667 40.75,49.08333333 40.75,49.0 40.75,48.91666667</coordinates></LinearRing></outerBoundaryIs></Polygon><Polygon><outerBoundaryIs><LinearRing><coordinates>42.33333333,48.91666667 42.33333333,48.83333333 42.25,48.83333333 42.16666667,48.83333333 42.16666667,48.91666667 42.16666667,49.0 42.08333333,49.0 42.08333333,49.08333333 42.0,49.08333333 42.0,49.16666667 42.08333333,49.16666667 42.16666667,49.16666667 42.16666667,49.08333333 42.25,49.08333333 42.33333333,49.08333333 42.33333333,49.0 42.41666667,49.0 42.41666667,48.91666667 42.33333333,48.91666667</coordinates></LinearRing></outerBoundaryIs></Polygon><Polygon><outerBoundaryIs><LinearRing><coordinates>39.08333333,48.91666667 39.08333333,48.83333333 39.0,48.83333333 39.0,48.91666667 39,49 39.08333333,49.0 39.08333333,48.91666667</coordinates></LinearRing></outerBoundaryIs></Polygon><Polygon><outerBoundaryIs><LinearRing><coordinates>38.58333333,48.91666667 38.58333333,48.83333333 38.5,48.83333333 38.5,48.91666667 38.41666667,48.91666667 38.41666667,49.0 38.5,49.0 38.5,49.08333333 38.58333333,49.08333333 38.58333333,49.0 38.58333333,48.91666667</coordinates></LinearRing></outerBoundaryIs></Polygon><Polygon><outerBoundaryIs><LinearRing><coordinates>18.08333333,49.0 18.16666667,49.0 18.16666667,48.91666667 18.08333333,48.91666667 18.08333333,49.0</coordinates></LinearRing></outerBoundaryIs></Polygon><Polygon><outerBoundaryIs><LinearRing><coordinates>37.91666667,49.0 38,49 38.08333333,49.0 38.08333333,48.91666667 38.0,48.91666667 37.91666667,48.91666667 37.91666667,49.0</coordinates></LinearRing></outerBoundaryIs></Polygon><Polygon><outerBoundaryIs><LinearRing><coordinates>35.58333333,49.0 35.66666667,49.0 35.75,49.0 35.75,48.91666667 35.66666667,48.91666667 35.58333333,48.91666667 35.5,48.91666667 35.5,49.0 35.58333333,49.0</coordinates></LinearRing></outerBoundaryIs></Polygon><Polygon><outerBoundaryIs><LinearRing><coordinates>40.91666667,49.0 41,49 41.0,48.91666667 40.91666667,48.91666667 40.91666667,49.0</coordinates></LinearRing></outerBoundaryIs></Polygon><Polygon><outerBoundaryIs><LinearRing><coordinates>25.33333333,49.08333333 25.41666667,49.08333333 25.41666667,49.0 25.33333333,49.0 25.33333333,49.08333333</coordinates></LinearRing></outerBoundaryIs></Polygon><Polygon><outerBoundaryIs><LinearRing><coordinates>122.16666667,49.08333333 122.25,49.08333333 122.25,49.0 122.16666667,49.0 122.16666667,49.08333333</coordinates></LinearRing></outerBoundaryIs></Polygon><Polygon><outerBoundaryIs><LinearRing><coordinates>39.16666667,49.08333333 39.25,49.08333333 39.25,49.0 39.16666667,49.0 39.16666667,49.08333333</coordinates></LinearRing></outerBoundaryIs></Polygon><Polygon><outerBoundaryIs><LinearRing><coordinates>54.58333333,49.16666667 54.66666667,49.16666667 54.66666667,49.08333333 54.58333333,49.08333333 54.58333333,49.16666667</coordinates></LinearRing></outerBoundaryIs></Polygon><Polygon><outerBoundaryIs><LinearRing><coordinates>42.66666667,49.16666667 42.66666667,49.08333333 42.58333333,49.08333333 42.58333333,49.16666667 42.58333333,49.25 42.66666667,49.25 42.75,49.25 42.83333333,49.25 42.83333333,49.16666667 42.75,49.16666667 42.66666667,49.16666667</coordinates></LinearRing></outerBoundaryIs></Polygon><Polygon><outerBoundaryIs><LinearRing><coordinates>38.58333333,49.16666667 38.66666667,49.16666667 38.66666667,49.08333333 38.58333333,49.08333333 38.58333333,49.16666667</coordinates></LinearRing></outerBoundaryIs></Polygon><Polygon><outerBoundaryIs><LinearRing><coordinates>37.41666667,49.16666667 37.5,49.16666667 37.5,49.08333333 37.41666667,49.08333333 37.41666667,49.16666667</coordinates></LinearRing></outerBoundaryIs></Polygon><Polygon><outerBoundaryIs><LinearRing><coordinates>40.33333333,48.33333333 40.41666667,48.33333333 40.41666667,48.25 40.33333333,48.25 40.25,48.25 40.25,48.33333333 40.16666667,48.33333333 40.08333333,48.33333333 40.0,48.33333333 39.91666667,48.33333333 39.91666667,48.41666667 39.83333333,48.41666667 39.83333333,48.5 39.83333333,48.58333333 39.75,48.58333333 39.66666667,48.58333333 39.58333333,48.58333333 39.5,48.58333333 39.41666667,48.58333333 39.33333333,48.58333333 39.33333333,48.5 39.33333333,48.41666667 39.25,48.41666667 39.25,48.5 39.16666667,48.5 39.08333333,48.5 39.08333333,48.58333333 39.0,48.58333333 39.0,48.66666667 38.91666667,48.66666667 38.91666667,48.75 38.83333333,48.75 38.75,48.75 38.66666667,48.75 38.58333333,48.75 38.58333333,48.83333333 38.66666667,48.83333333 38.75,48.83333333 38.83333333,48.83333333 38.91666667,48.83333333 39.0,48.83333333 39.0,48.75 39.08333333,48.75 39.08333333,48.83333333 39.16666667,48.83333333 39.16666667,48.91666667 39.25,48.91666667 39.33333333,48.91666667 39.33333333,48.83333333 39.41666667,48.83333333 39.41666667,48.75 39.5,48.75 39.58333333,48.75 39.58333333,48.66666667 39.66666667,48.66666667 39.66666667,48.75 39.75,48.75 39.75,48.83333333 39.75,48.91666667 39.66666667,48.91666667 39.66666667,49.0 39.58333333,49.0 39.58333333,49.08333333 39.58333333,49.16666667 39.66666667,49.16666667 39.66666667,49.08333333 39.75,49.08333333 39.75,49.0 39.83333333,49.0 39.83333333,49.08333333 39.83333333,49.16666667 39.83333333,49.25 39.83333333,49.33333333 39.91666667,49.33333333 39.91666667,49.25 39.91666667,49.16666667 39.91666667,49.08333333 39.91666667,49.0 40,49 40.0,48.91666667 39.91666667,48.91666667 39.91666667,48.83333333 39.91666667,48.75 39.83333333,48.75 39.83333333,48.66666667 39.91666667,48.66666667 40.0,48.66666667 40.08333333,48.66666667 40.08333333,48.58333333 40.0,48.58333333 40.0,48.5 40.0,48.41666667 40.08333333,48.41666667 40.16666667,48.41666667 40.25,48.41666667 40.25,48.5 40.25,48.58333333 40.25,48.66666667 40.33333333,48.66666667 40.33333333,48.75 40.33333333,48.83333333 40.41666667,48.83333333 40.41666667,48.75 40.41666667,48.66666667 40.41666667,48.58333333 40.33333333,48.58333333 40.33333333,48.5 40.33333333,48.41666667 40.33333333,48.33333333</coordinates></LinearRing></outerBoundaryIs><innerBoundaryIs><LinearRing><coordinates>39.33333333,48.58333333 39.33333333,48.66666667 39.33333333,48.75 39.25,48.75 39.25,48.66666667 39.16666667,48.66666667 39.16666667,48.58333333 39.25,48.58333333 39.33333333,48.58333333</coordinates></LinearRing></innerBoundaryIs></Polygon><Polygon><outerBoundaryIs><LinearRing><coordinates>121.91666667,48.25 122.0,48.25 122.0,48.16666667 121.91666667,48.16666667 121.83333333,48.16666667 121.75,48.16666667 121.75,48.25 121.83333333,48.25 121.91666667,48.25</coordinates></LinearRing></outerBoundaryIs></Polygon><Polygon><outerBoundaryIs><LinearRing><coordinates>29.41666667,48.25 29.5,48.25 29.5,48.16666667 29.41666667,48.16666667 29.33333333,48.16666667 29.33333333,48.25 29.41666667,48.25</coordinates></LinearRing></outerBoundaryIs></Polygon><Polygon><outerBoundaryIs><LinearRing><coordinates>29.16666667,48.25 29.25,48.25 29.25,48.16666667 29.16666667,48.16666667 29.16666667,48.25</coordinates></LinearRing></outerBoundaryIs></Polygon><Polygon><outerBoundaryIs><LinearRing><coordinates>32.5,48.25 32.5,48.16666667 32.41666667,48.16666667 32.41666667,48.25 32.41666667,48.33333333 32.5,48.33333333 32.58333333,48.33333333 32.58333333,48.25 32.5,48.25</coordinates></LinearRing></outerBoundaryIs></Polygon><Polygon><outerBoundaryIs><LinearRing><coordinates>28.83333333,48.33333333 28.91666667,48.33333333 28.91666667,48.25 28.83333333,48.25 28.83333333,48.33333333</coordinates></LinearRing></outerBoundaryIs></Polygon><Polygon><outerBoundaryIs><LinearRing><coordinates>40.58333333,48.33333333 40.58333333,48.25 40.5,48.25 40.5,48.33333333 40.5,48.41666667 40.5,48.5 40.58333333,48.5 40.58333333,48.41666667 40.66666667,48.41666667 40.66666667,48.33333333 40.58333333,48.33333333</coordinates></LinearRing></outerBoundaryIs></Polygon><Polygon><outerBoundaryIs><LinearRing><coordinates>43.08333333,47.91666667 43.08333333,47.83333333 43.0,47.83333333 43.0,47.91666667 42.91666667,47.91666667 42.83333333,47.91666667 42.83333333,47.83333333 42.75,47.83333333 42.66666667,47.83333333 42.66666667,47.91666667 42.75,47.91666667 42.75,48.0 42.83333333,48.0 42.83333333,48.08333333 42.83333333,48.16666667 42.83333333,48.25 42.91666667,48.25 43.0,48.25 43.08333333,48.25 43.08333333,48.33333333 43.08333333,48.41666667 43.08333333,48.5 43.0,48.5 42.91666667,48.5 42.91666667,48.58333333 43.0,48.58333333 43.08333333,48.58333333 43.16666667,48.58333333 43.16666667,48.5 43.25,48.5 43.25,48.41666667 43.33333333,48.41666667 43.33333333,48.33333333 43.33333333,48.25 43.25,48.25 43.16666667,48.25 43.16666667,48.16666667 43.08333333,48.16666667 43.08333333,48.08333333 43.16666667,48.08333333 43.16666667,48.0 43.08333333,48.0 43.08333333,47.91666667</coordinates></LinearRing></outerBoundaryIs></Polygon><Polygon><outerBoundaryIs><LinearRing><coordinates>23.0,48.33333333 23.08333333,48.33333333 23.16666667,48.33333333 23.16666667,48.25 23.08333333,48.25 23.0,48.25 23.0,48.33333333</coordinates></LinearRing></outerBoundaryIs></Polygon><Polygon><outerBoundaryIs><LinearRing><coordinates>19.75,48.33333333 19.83333333,48.33333333 19.83333333,48.25 19.75,48.25 19.66666667,48.25 19.58333333,48.25 19.58333333,48.33333333 19.66666667,48.33333333 19.66666667,48.41666667 19.75,48.41666667 19.75,48.33333333</coordinates></LinearRing></outerBoundaryIs></Polygon><Polygon><outerBoundaryIs><LinearRing><coordinates>18.0,48.41666667 18.08333333,48.41666667 18.08333333,48.33333333 18.0,48.33333333 18.0,48.41666667</coordinates></LinearRing></outerBoundaryIs></Polygon><Polygon><outerBoundaryIs><LinearRing><coordinates>41.25,48.41666667 41.33333333,48.41666667 41.33333333,48.33333333 41.25,48.33333333 41.16666667,48.33333333 41.16666667,48.41666667 41.25,48.41666667</coordinates></LinearRing></outerBoundaryIs></Polygon><Polygon><outerBoundaryIs><LinearRing><coordinates>40.91666667,48.33333333 40.91666667,48.25 40.83333333,48.25 40.83333333,48.33333333 40.83333333,48.41666667 40.91666667,48.41666667 40.91666667,48.5 41.0,48.5 41.0,48.58333333 40.91666667,48.58333333 40.91666667,48.66666667 41.0,48.66666667 41.08333333,48.66666667 41.08333333,48.58333333 41.16666667,48.58333333 41.25,48.58333333 41.25,48.5 41.16666667,48.5 41.08333333,48.5 41.08333333,48.41666667 41.0,48.41666667 41.0,48.33333333 40.91666667,48.33333333</coordinates></LinearRing></outerBoundaryIs></Polygon><Polygon><outerBoundaryIs><LinearRing><coordinates>27.75,46.58333333 27.83333333,46.58333333 27.83333333,46.5 27.75,46.5 27.75,46.58333333</coordinates></LinearRing></outerBoundaryIs></Polygon><Polygon><outerBoundaryIs><LinearRing><coordinates>121.33333333,46.58333333 121.41666667,46.58333333 121.41666667,46.5 121.33333333,46.5 121.33333333,46.58333333</coordinates></LinearRing></outerBoundaryIs></Polygon><Polygon><outerBoundaryIs><LinearRing><coordinates>43.41666667,46.0 43.5,46.0 43.5,45.91666667 43.41666667,45.91666667 43.33333333,45.91666667 43.33333333,46.0 43.25,46.0 43.25,46.08333333 43.16666667,46.08333333 43.08333333,46.08333333 43.08333333,46.16666667 43.0,46.16666667 42.91666667,46.16666667 42.91666667,46.08333333 42.83333333,46.08333333 42.83333333,46.16666667 42.75,46.16666667 42.66666667,46.16666667 42.58333333,46.16666667 42.5,46.16666667 42.5,46.25 42.41666667,46.25 42.33333333,46.25 42.25,46.25 42.25,46.33333333 42.25,46.41666667 42.16666667,46.41666667 42.08333333,46.41666667 42.0,46.41666667 41.91666667,46.41666667 41.91666667,46.5 41.83333333,46.5 41.83333333,46.58333333 41.75,46.58333333 41.75,46.66666667 41.83333333,46.66666667 41.91666667,46.66666667 41.91666667,46.58333333 42.0,46.58333333 42.08333333,46.58333333 42.16666667,46.58333333 42.25,46.58333333 42.33333333,46.58333333 42.41666667,46.58333333 42.41666667,46.66666667 42.5,46.66666667 42.5,46.58333333 42.58333333,46.58333333 42.66666667,46.58333333 42.75,46.58333333 42.75,46.5 42.83333333,46.5 42.91666667,46.5 42.91666667,46.41666667 43.0,46.41666667 43.08333333,46.41666667 43.08333333,46.33333333 43.08333333,46.25 43.16666667,46.25 43.25,46.25 43.33333333,46.25 43.41666667,46.25 43.5,46.25 43.5,46.16666667 43.5,46.08333333 43.41666667,46.08333333 43.41666667,46.0</coordinates></LinearRing></outerBoundaryIs></Polygon><Polygon><outerBoundaryIs><LinearRing><coordinates>27.66666667,46.66666667 27.75,46.66666667 27.75,46.58333333 27.66666667,46.58333333 27.66666667,46.66666667</coordinates></LinearRing></outerBoundaryIs></Polygon><Polygon><outerBoundaryIs><LinearRing><coordinates>27.58333333,46.75 27.66666667,46.75 27.66666667,46.66666667 27.58333333,46.66666667 27.58333333,46.75</coordinates></LinearRing></outerBoundaryIs></Polygon><Polygon><outerBoundaryIs><LinearRing><coordinates>37.66666667,46.75 37.75,46.75 37.75,46.66666667 37.66666667,46.66666667 37.66666667,46.75</coordinates></LinearRing></outerBoundaryIs></Polygon><Polygon><outerBoundaryIs><LinearRing><coordinates>20.33333333,48.25 20.33333333,48.16666667 20.25,48.16666667 20.25,48.25 20.16666667,48.25 20.08333333,48.25 20.08333333,48.33333333 20.0,48.33333333 20.0,48.41666667 20.08333333,48.41666667 20.16666667,48.41666667 20.25,48.41666667 20.25,48.5 20.25,48.58333333 20.33333333,48.58333333 20.33333333,48.5 20.41666667,48.5 20.41666667,48.41666667 20.41666667,48.33333333 20.5,48.33333333 20.5,48.41666667 20.58333333,48.41666667 20.58333333,48.5 20.66666667,48.5 20.75,48.5 20.75,48.58333333 20.83333333,48.58333333 20.91666667,48.58333333 20.91666667,48.66666667 21.0,48.66666667 21.08333333,48.66666667 21.16666667,48.66666667 21.16666667,48.75 21.25,48.75 21.25,48.83333333 21.25,48.91666667 21.16666667,48.91666667 21.16666667,49.0 21.08333333,49.0 21.08333333,49.08333333 21.16666667,49.08333333 21.25,49.08333333 21.25,49.16666667 21.33333333,49.16666667 21.33333333,49.25 21.25,49.25 21.25,49.33333333 21.33333333,49.33333333 21.41666667,49.33333333 21.5,49.33333333 21.58333333,49.33333333 21.58333333,49.41666667 21.66666667,49.41666667 21.66666667,49.33333333 21.75,49.33333333 21.75,49.25 21.75,49.16666667 21.83333333,49.16666667 21.91666667,49.16666667 22.0,49.16666667 22.0,49.08333333 22,49 22.08333333,49.0 22.08333333,48.91666667 22.0,48.91666667 21.91666667,48.91666667 21.91666667,48.83333333 22.0,48.83333333 22.08333333,48.83333333 22.16666667,48.83333333 22.16666667,48.75 22.25,48.75 22.25,48.66666667 22.33333333,48.66666667 22.33333333,48.58333333 22.41666667,48.58333333 22.5,48.58333333 22.5,48.5 22.58333333,48.5 22.66666667,48.5 22.66666667,48.41666667 22.75,48.41666667 22.83333333,48.41666667 22.83333333,48.33333333 22.91666667,48.33333333 22.91666667,48.25 23.0,48.25 23.0,48.16666667 23.0,48.08333333 23.08333333,48.08333333 23.08333333,48.0 23.16666667,48.0 23.16666667,47.91666667 23.16666667,47.83333333 23.16666667,47.75 23.08333333,47.75 23.0,47.75 23.0,47.66666667 22.91666667,47.66666667 22.83333333,47.66666667 22.75,47.66666667 22.75,47.58333333 22.66666667,47.58333333 22.66666667,47.5 22.58333333,47.5 22.5,47.5 22.41666667,47.5 22.33333333,47.5 22.25,47.5 22.25,47.58333333 22.33333333,47.58333333 22.41666667,47.58333333 22.5,47.58333333 22.5,47.66666667 22.41666667,47.66666667 22.33333333,47.66666667 22.33333333,47.75 22.25,47.75 22.16666667,47.75 22.08333333,47.75 22.0,47.75 21.91666667,47.75 21.91666667,47.66666667 21.91666667,47.58333333 21.91666667,47.5 21.91666667,47.41666667 21.83333333,47.41666667 21.83333333,47.33333333 21.83333333,47.25 21.75,47.25 21.75,47.16666667 21.66666667,47.16666667 21.66666667,47.08333333 21.58333333,47.08333333 21.58333333,47.0 21.5,47.0 21.5,46.91666667 21.5,46.83333333 21.41666667,46.83333333 21.41666667,46.75 21.33333333,46.75 21.33333333,46.66666667 21.25,46.66666667 21.25,46.58333333 21.16666667,46.58333333 21.08333333,46.58333333 21.0,46.58333333 20.91666667,46.58333333 20.91666667,46.66666667 20.83333333,46.66666667 20.83333333,46.58333333 20.75,46.58333333 20.66666667,46.58333333 20.66666667,46.66666667 20.58333333,46.66666667 20.5,46.66666667 20.41666667,46.66666667 20.33333333,46.66666667 20.33333333,46.75 20.33333333,46.83333333 20.25,46.83333333 20.25,46.91666667 20.16666667,46.91666667 20.08333333,46.91666667 20.08333333,47.0 20,47 20.0,47.08333333 19.91666667,47.08333333 19.91666667,47.16666667 19.83333333,47.16666667 19.83333333,47.25 19.75,47.25 19.75,47.33333333 19.75,47.41666667 19.75,47.5 19.66666667,47.5 19.66666667,47.58333333 19.58333333,47.58333333 19.58333333,47.66666667 19.58333333,47.75 19.58333333,47.83333333 19.66666667,47.83333333 19.66666667,47.75 19.75,47.75 19.83333333,47.75 19.91666667,47.75 20.0,47.75 20.08333333,47.75 20.08333333,47.83333333 20.16666667,47.83333333 20.16666667,47.91666667 20.25,47.91666667 20.33333333,47.91666667 20.41666667,47.91666667 20.5,47.91666667 20.58333333,47.91666667 20.66666667,47.91666667 20.66666667,48.0 20.75,48.0 20.75,48.08333333 20.66666667,48.08333333 20.66666667,48.16666667 20.58333333,48.16666667 20.58333333,48.25 20.5,48.25 20.41666667,48.25 20.33333333,48.25</coordinates></LinearRing></outerBoundaryIs><innerBoundaryIs><LinearRing><coordinates>21.25,48.25 21.25,48.16666667 21.33333333,48.16666667 21.33333333,48.25 21.41666667,48.25 21.41666667,48.33333333 21.5,48.33333333 21.5,48.41666667 21.5,48.5 21.5,48.58333333 21.5,48.66666667 21.41666667,48.66666667 21.41666667,48.58333333 21.33333333,48.58333333 21.33333333,48.5 21.25,48.5 21.25,48.41666667 21.25,48.33333333 21.25,48.25</coordinates></LinearRing></innerBoundaryIs><innerBoundaryIs><LinearRing><coordinates>21.5,48.66666667 21.58333333,48.66666667 21.58333333,48.75 21.66666667,48.75 21.66666667,48.83333333 21.58333333,48.83333333 21.58333333,48.91666667 21.5,48.91666667 21.5,49.0 21.41666667,49.0 21.41666667,49.08333333 21.33333333,49.08333333 21.33333333,49.0 21.33333333,48.91666667 21.33333333,48.83333333 21.41666667,48.83333333 21.41666667,48.75 21.5,48.75 21.5,48.66666667</coordinates></LinearRing></innerBoundaryIs></Polygon><Polygon><outerBoundaryIs><LinearRing><coordinates>39.91666667,49.83333333 40.0,49.83333333 40.0,49.75 39.91666667,49.75 39.83333333,49.75 39.83333333,49.83333333 39.91666667,49.83333333</coordinates></LinearRing></outerBoundaryIs></Polygon><Polygon><outerBoundaryIs><LinearRing><coordinates>118.75,49.91666667 118.75,49.83333333 118.66666667,49.83333333 118.58333333,49.83333333 118.5,49.83333333 118.5,49.91666667 118.58333333,49.91666667 118.58333333,50.0 118.66666667,50.0 118.75,50.0 118.83333333,50.0 118.83333333,49.91666667 118.75,49.91666667</coordinates></LinearRing></outerBoundaryIs></Polygon><Polygon><outerBoundaryIs><LinearRing><coordinates>43.58333333,50.0 43.66666667,50.0 43.66666667,49.91666667 43.58333333,49.91666667 43.58333333,50.0</coordinates></LinearRing></outerBoundaryIs></Polygon><Polygon><outerBoundaryIs><LinearRing><coordinates>41.66666667,50.0 41.75,50.0 41.75,49.91666667 41.66666667,49.91666667 41.66666667,50.0</coordinates></LinearRing></outerBoundaryIs></Polygon><Polygon><outerBoundaryIs><LinearRing><coordinates>55.08333333,50.41666667 55.16666667,50.41666667 55.16666667,50.33333333 55.08333333,50.33333333 55.08333333,50.41666667</coordinates></LinearRing></outerBoundaryIs></Polygon><Polygon><outerBoundaryIs><LinearRing><coordinates>16.16666667,50.5 16.25,50.5 16.25,50.41666667 16.16666667,50.41666667 16.16666667,50.5</coordinates></LinearRing></outerBoundaryIs></Polygon><Polygon><outerBoundaryIs><LinearRing><coordinates>122.16666667,50.08333333 122.25,50.08333333 122.25,50.0 122.16666667,50.0 122.16666667,50.08333333</coordinates></LinearRing></outerBoundaryIs></Polygon><Polygon><outerBoundaryIs><LinearRing><coordinates>139.08333333,50.16666667 139.16666667000001,50.16666667 139.16666667000001,50.08333333 139.08333333,50.08333333 139.08333333,50.16666667</coordinates></LinearRing></outerBoundaryIs></Polygon><Polygon><outerBoundaryIs><LinearRing><coordinates>54.83333333,49.91666667 54.83333333,49.83333333 54.75,49.83333333 54.75,49.91666667 54.66666667,49.91666667 54.66666667,50.0 54.66666667,50.08333333 54.75,50.08333333 54.83333333,50.08333333 54.83333333,50.0 54.83333333,49.91666667</coordinates></LinearRing></outerBoundaryIs></Polygon><Polygon><outerBoundaryIs><LinearRing><coordinates>44.58333333,50.16666667 44.66666667,50.16666667 44.66666667,50.08333333 44.58333333,50.08333333 44.58333333,50.16666667</coordinates></LinearRing></outerBoundaryIs></Polygon><Polygon><outerBoundaryIs><LinearRing><coordinates>55.5,50.25 55.58333333,50.25 55.58333333,50.16666667 55.5,50.16666667 55.5,50.25</coordinates></LinearRing></outerBoundaryIs></Polygon><Polygon><outerBoundaryIs><LinearRing><coordinates>61.58333333,51.0 61.66666667,51.0 61.66666667,50.91666667 61.58333333,50.91666667 61.5,50.91666667 61.41666667,50.91666667 61.41666667,51.0 61.5,51.0 61.58333333,51.0</coordinates></LinearRing></outerBoundaryIs></Polygon><Polygon><outerBoundaryIs><LinearRing><coordinates>139.41666667000001,50.83333333 139.5,50.83333333 139.5,50.75 139.41666667000001,50.75 139.41666667000001,50.83333333</coordinates></LinearRing></outerBoundaryIs></Polygon><Polygon><outerBoundaryIs><LinearRing><coordinates>139.75,50.91666667 139.83333333,50.91666667 139.83333333,50.83333333 139.75,50.83333333 139.66666667000001,50.83333333 139.58333333,50.83333333 139.5,50.83333333 139.5,50.91666667 139.58333333,50.91666667 139.66666667000001,50.91666667 139.75,50.91666667</coordinates></LinearRing></outerBoundaryIs></Polygon><Polygon><outerBoundaryIs><LinearRing><coordinates>155.25,50.08333333 155.33333333,50.08333333 155.41666667000001,50.08333333 155.41666667000001,50.16666667 155.5,50.16666667 155.5,50.25 155.5,50.33333333 155.5,50.41666667 155.58333333,50.41666667 155.66666667000001,50.41666667 155.66666667000001,50.5 155.75,50.5 155.75,50.58333333 155.83333333,50.58333333 155.83333333,50.5 155.83333333,50.41666667 155.75,50.41666667 155.75,50.33333333 155.83333333,50.33333333 155.91666667000001,50.33333333 155.91666667000001,50.41666667 156.0,50.41666667 156.0,50.5 156.08333333,50.5 156.08333333,50.58333333 156.08333333,50.66666667 156.08333333,50.75 156.0,50.75 156.0,50.83333333 156.08333333,50.83333333 156.16666667000001,50.83333333 156.25,50.83333333 156.33333333,50.83333333 156.33333333,50.91666667 156.41666667000001,50.91666667 156.5,50.91666667 156.5,50.83333333 156.58333333,50.83333333 156.58333333,50.75 156.5,50.75 156.5,50.66666667 156.41666667000001,50.66666667 156.41666667000001,50.58333333 156.33333333,50.58333333 156.25,50.58333333 156.16666667000001,50.58333333 156.16666667000001,50.5 156.16666667000001,50.41666667 156.08333333,50.41666667 156.08333333,50.33333333 156.0,50.33333333 156.0,50.25 155.91666667000001,50.25 155.91666667000001,50.16666667 155.83333333,50.16666667 155.75,50.16666667 155.66666667000001,50.16666667 155.58333333,50.16666667 155.58333333,50.08333333 155.5,50.08333333 155.5,50.0 155.41666667000001,50.0 155.33333333,50.0 155.25,50.0 155.16666667000001,50.0 155.16666667000001,50.08333333 155.16666667000001,50.16666667 155.16666667000001,50.25 155.25,50.25 155.33333333,50.25 155.33333333,50.16666667 155.25,50.16666667 155.25,50.08333333</coordinates></LinearRing></outerBoundaryIs><innerBoundaryIs><LinearRing><coordinates>155.75,50.33333333 155.66666667000001,50.33333333 155.66666667000001,50.25 155.75,50.25 155.75,50.33333333</coordinates></LinearRing></innerBoundaryIs></Polygon><Polygon><outerBoundaryIs><LinearRing><coordinates>119.58333333,50.58333333 119.66666667,50.58333333 119.66666667,50.5 119.58333333,50.5 119.58333333,50.58333333</coordinates></LinearRing></outerBoundaryIs></Polygon><Polygon><outerBoundaryIs><LinearRing><coordinates>139.5,50.41666667 139.5,50.33333333 139.41666667000001,50.33333333 139.41666667000001,50.41666667 139.41666667000001,50.5 139.33333333,50.5 139.25,50.5 139.16666667000001,50.5 139.16666667000001,50.58333333 139.08333333,50.58333333 139.0,50.58333333 138.91666667000001,50.58333333 138.91666667000001,50.66666667 139.0,50.66666667 139.0,50.75 139.0,50.83333333 139.08333333,50.83333333 139.16666667000001,50.83333333 139.25,50.83333333 139.33333333,50.83333333 139.33333333,50.75 139.41666667000001,50.75 139.41666667000001,50.66666667 139.41666667000001,50.58333333 139.5,50.58333333 139.58333333,50.58333333 139.58333333,50.5 139.58333333,50.41666667 139.5,50.41666667</coordinates></LinearRing></outerBoundaryIs></Polygon><Polygon><outerBoundaryIs><LinearRing><coordinates>119.66666667,50.66666667 119.75,50.66666667 119.75,50.58333333 119.66666667,50.58333333 119.66666667,50.66666667</coordinates></LinearRing></outerBoundaryIs></Polygon><Polygon><outerBoundaryIs><LinearRing><coordinates>155.91666667000001,50.66666667 155.91666667000001,50.58333333 155.83333333,50.58333333 155.83333333,50.66666667 155.83333333,50.75 155.91666667000001,50.75 155.91666667000001,50.66666667</coordinates></LinearRing></outerBoundaryIs></Polygon><Polygon><outerBoundaryIs><LinearRing><coordinates>120.08333333,50.66666667 120.16666667,50.66666667 120.16666667,50.75 120.25,50.75 120.33333333,50.75 120.33333333,50.66666667 120.25,50.66666667 120.25,50.58333333 120.16666667,50.58333333 120.08333333,50.58333333 120.08333333,50.66666667</coordinates></LinearRing></outerBoundaryIs></Polygon><Polygon><outerBoundaryIs><LinearRing><coordinates>120.66666667,51.33333333 120.75,51.33333333 120.75,51.25 120.66666667,51.25 120.66666667,51.33333333</coordinates></LinearRing></outerBoundaryIs></Polygon><Polygon><outerBoundaryIs><LinearRing><coordinates>121.75,51.66666667 121.83333333,51.66666667 121.83333333,51.58333333 121.75,51.58333333 121.75,51.66666667</coordinates></LinearRing></outerBoundaryIs></Polygon><Polygon><outerBoundaryIs><LinearRing><coordinates>85.75,51.66666667 85.83333333,51.66666667 85.83333333,51.58333333 85.75,51.58333333 85.75,51.66666667</coordinates></LinearRing></outerBoundaryIs></Polygon><Polygon><outerBoundaryIs><LinearRing><coordinates>60.75,51.5 60.83333333,51.5 60.83333333,51.41666667 60.75,51.41666667 60.75,51.5</coordinates></LinearRing></outerBoundaryIs></Polygon><Polygon><outerBoundaryIs><LinearRing><coordinates>116.0,51.5 116.0,51.41666667 115.91666667,51.41666667 115.91666667,51.5 115.91666667,51.58333333 116.0,51.58333333 116.0,51.5</coordinates></LinearRing></outerBoundaryIs></Polygon><Polygon><outerBoundaryIs><LinearRing><coordinates>123.41666667,51.5 123.5,51.5 123.5,51.41666667 123.41666667,51.41666667 123.41666667,51.5</coordinates></LinearRing></outerBoundaryIs></Polygon><Polygon><outerBoundaryIs><LinearRing><coordinates>67.33333333,51.33333333 67.33333333,51.25 67.25,51.25 67.16666667,51.25 67.16666667,51.33333333 67.16666667,51.41666667 67.16666667,51.5 67.25,51.5 67.25,51.41666667 67.33333333,51.41666667 67.33333333,51.33333333</coordinates></LinearRing></outerBoundaryIs></Polygon><Polygon><outerBoundaryIs><LinearRing><coordinates>58.25,51.33333333 58.25,51.25 58.16666667,51.25 58.16666667,51.33333333 58.16666667,51.41666667 58.25,51.41666667 58.33333333,51.41666667 58.33333333,51.33333333 58.25,51.33333333</coordinates></LinearRing></outerBoundaryIs></Polygon><Polygon><outerBoundaryIs><LinearRing><coordinates>116.0,51.41666667 116.08333333,51.41666667 116.08333333,51.33333333 116.0,51.33333333 116.0,51.41666667</coordinates></LinearRing></outerBoundaryIs></Polygon><Polygon><outerBoundaryIs><LinearRing><coordinates>120.58333333,51.41666667 120.66666667,51.41666667 120.66666667,51.33333333 120.58333333,51.33333333 120.58333333,51.41666667</coordinates></LinearRing></outerBoundaryIs></Polygon><Polygon><outerBoundaryIs><LinearRing><coordinates>87.75,51.41666667 87.83333333,51.41666667 87.83333333,51.33333333 87.75,51.33333333 87.75,51.41666667</coordinates></LinearRing></outerBoundaryIs></Polygon><Polygon><outerBoundaryIs><LinearRing><coordinates>9.91666667,51.58333333 9.91666667,51.5 9.83333333,51.5 9.83333333,51.58333333 9.83333333,51.66666667 9.91666667,51.66666667 9.91666667,51.58333333</coordinates></LinearRing></outerBoundaryIs></Polygon><Polygon><outerBoundaryIs><LinearRing><coordinates>121.66666667,51.58333333 121.75,51.58333333 121.75,51.5 121.66666667,51.5 121.66666667,51.58333333</coordinates></LinearRing></outerBoundaryIs></Polygon><Polygon><outerBoundaryIs><LinearRing><coordinates>57.41666667,51.58333333 57.5,51.58333333 57.5,51.5 57.41666667,51.5 57.41666667,51.58333333</coordinates></LinearRing></outerBoundaryIs></Polygon><Polygon><outerBoundaryIs><LinearRing><coordinates>134.0,52.08333333 134.08333333,52.08333333 134.08333333,52.0 134,52 134.0,52.08333333</coordinates></LinearRing></outerBoundaryIs></Polygon><Polygon><outerBoundaryIs><LinearRing><coordinates>118.83333333,52.08333333 118.91666667,52.08333333 118.91666667,52.0 118.83333333,52.0 118.75,52.0 118.75,52.08333333 118.83333333,52.08333333</coordinates></LinearRing></outerBoundaryIs></Polygon><Polygon><outerBoundaryIs><LinearRing><coordinates>70.91666667,51.83333333 71.0,51.83333333 71.08333333,51.83333333 71.08333333,51.75 71.0,51.75 70.91666667,51.75 70.91666667,51.83333333</coordinates></LinearRing></outerBoundaryIs></Polygon><Polygon><outerBoundaryIs><LinearRing><coordinates>103.08333333,51.83333333 103.16666667,51.83333333 103.25,51.83333333 103.25,51.75 103.16666667,51.75 103.08333333,51.75 103.0,51.75 102.91666667,51.75 102.91666667,51.83333333 103.0,51.83333333 103.08333333,51.83333333</coordinates></LinearRing></outerBoundaryIs></Polygon><Polygon><outerBoundaryIs><LinearRing><coordinates>70.75,51.75 70.83333333,51.75 70.91666667,51.75 70.91666667,51.66666667 70.83333333,51.66666667 70.75,51.66666667 70.75,51.75</coordinates></LinearRing></outerBoundaryIs></Polygon><Polygon><outerBoundaryIs><LinearRing><coordinates>60.33333333,51.75 60.41666667,51.75 60.41666667,51.66666667 60.33333333,51.66666667 60.33333333,51.75</coordinates></LinearRing></outerBoundaryIs></Polygon><Polygon><outerBoundaryIs><LinearRing><coordinates>83.33333333,51.75 83.41666667,51.75 83.41666667,51.66666667 83.33333333,51.66666667 83.25,51.66666667 83.16666667,51.66666667 83.16666667,51.75 83.25,51.75 83.25,51.83333333 83.33333333,51.83333333 83.33333333,51.75</coordinates></LinearRing></outerBoundaryIs></Polygon><Polygon><outerBoundaryIs><LinearRing><coordinates>9.41666667,51.75 9.41666667,51.66666667 9.33333333,51.66666667 9.33333333,51.75 9.33333333,51.83333333 9.41666667,51.83333333 9.41666667,51.75</coordinates></LinearRing></outerBoundaryIs></Polygon><Polygon><outerBoundaryIs><LinearRing><coordinates>138.16666667000001,51.75 138.25,51.75 138.25,51.66666667 138.16666667000001,51.66666667 138.16666667000001,51.75</coordinates></LinearRing></outerBoundaryIs></Polygon><Polygon><outerBoundaryIs><LinearRing><coordinates>87.58333333,51.75 87.66666667,51.75 87.66666667,51.66666667 87.58333333,51.66666667 87.58333333,51.75</coordinates></LinearRing></outerBoundaryIs></Polygon><Polygon><outerBoundaryIs><LinearRing><coordinates>103.33333333,51.75 103.41666667,51.75 103.41666667,51.66666667 103.33333333,51.66666667 103.33333333,51.75</coordinates></LinearRing></outerBoundaryIs></Polygon><Polygon><outerBoundaryIs><LinearRing><coordinates>57.08333333,51.83333333 57.16666667,51.83333333 57.16666667,51.75 57.08333333,51.75 57.08333333,51.83333333</coordinates></LinearRing></outerBoundaryIs></Polygon><Polygon><outerBoundaryIs><LinearRing><coordinates>71.08333333,51.91666667 71.16666667,51.91666667 71.16666667,51.83333333 71.08333333,51.83333333 71.08333333,51.91666667</coordinates></LinearRing></outerBoundaryIs></Polygon><Polygon><outerBoundaryIs><LinearRing><coordinates>103.5,51.91666667 103.58333333,51.91666667 103.58333333,51.83333333 103.5,51.83333333 103.5,51.91666667</coordinates></LinearRing></outerBoundaryIs></Polygon><Polygon><outerBoundaryIs><LinearRing><coordinates>119.16666667,51.91666667 119.25,51.91666667 119.25,51.83333333 119.16666667,51.83333333 119.16666667,51.91666667</coordinates></LinearRing></outerBoundaryIs></Polygon><Polygon><outerBoundaryIs><LinearRing><coordinates>157.66666667000001,51.91666667 157.75,51.91666667 157.75,51.83333333 157.66666667000001,51.83333333 157.58333333,51.83333333 157.58333333,51.91666667 157.5,51.91666667 157.5,52.0 157.58333333,52.0 157.58333333,52.08333333 157.66666667000001,52.08333333 157.66666667000001,52.0 157.66666667000001,51.91666667</coordinates></LinearRing></outerBoundaryIs></Polygon><Polygon><outerBoundaryIs><LinearRing><coordinates>103.75,51.91666667 103.75,51.83333333 103.66666667,51.83333333 103.66666667,51.91666667 103.58333333,51.91666667 103.58333333,52.0 103.66666667,52.0 103.75,52.0 103.75,51.91666667</coordinates></LinearRing></outerBoundaryIs></Polygon><Polygon><outerBoundaryIs><LinearRing><coordinates>117.5,51.91666667 117.58333333,51.91666667 117.58333333,52.0 117.58333333,52.08333333 117.66666667,52.08333333 117.66666667,52.0 117.66666667,51.91666667 117.66666667,51.83333333 117.58333333,51.83333333 117.5,51.83333333 117.5,51.91666667</coordinates></LinearRing></outerBoundaryIs></Polygon><Polygon><outerBoundaryIs><LinearRing><coordinates>66.33333333,51.25 66.41666667,51.25 66.41666667,51.16666667 66.33333333,51.16666667 66.33333333,51.25</coordinates></LinearRing></outerBoundaryIs></Polygon><Polygon><outerBoundaryIs><LinearRing><coordinates>66.83333333,51.25 66.91666667,51.25 67.0,51.25 67.0,51.16666667 66.91666667,51.16666667 66.83333333,51.16666667 66.83333333,51.25</coordinates></LinearRing></outerBoundaryIs></Polygon><Polygon><outerBoundaryIs><LinearRing><coordinates>115.91666667,51.25 115.91666667,51.16666667 115.83333333,51.16666667 115.83333333,51.25 115.83333333,51.33333333 115.83333333,51.41666667 115.91666667,51.41666667 115.91666667,51.33333333 116.0,51.33333333 116.0,51.25 115.91666667,51.25</coordinates></LinearRing></outerBoundaryIs></Polygon><Polygon><outerBoundaryIs><LinearRing><coordinates>36.0,49.58333333 36.08333333,49.58333333 36.08333333,49.5 36.0,49.5 35.91666667,49.5 35.91666667,49.58333333 36.0,49.58333333</coordinates></LinearRing></outerBoundaryIs></Polygon><Polygon><outerBoundaryIs><LinearRing><coordinates>24.83333333,49.58333333 24.91666667,49.58333333 24.91666667,49.5 24.83333333,49.5 24.83333333,49.58333333</coordinates></LinearRing></outerBoundaryIs></Polygon><Polygon><outerBoundaryIs><LinearRing><coordinates>38.75,49.58333333 38.75,49.5 38.66666667,49.5 38.66666667,49.58333333 38.66666667,49.66666667 38.75,49.66666667 38.75,49.58333333</coordinates></LinearRing></outerBoundaryIs></Polygon><Polygon><outerBoundaryIs><LinearRing><coordinates>40.91666667,49.58333333 41.0,49.58333333 41.0,49.5 40.91666667,49.5 40.91666667,49.58333333</coordinates></LinearRing></outerBoundaryIs></Polygon><Polygon><outerBoundaryIs><LinearRing><coordinates>138.75,49.66666667 138.83333333,49.66666667 138.83333333,49.75 138.91666667000001,49.75 139.0,49.75 139.08333333,49.75 139.08333333,49.66666667 139.0,49.66666667 139.0,49.58333333 138.91666667000001,49.58333333 138.83333333,49.58333333 138.75,49.58333333 138.66666667000001,49.58333333 138.66666667000001,49.66666667 138.58333333,49.66666667 138.58333333,49.75 138.66666667000001,49.75 138.75,49.75 138.75,49.66666667</coordinates></LinearRing></outerBoundaryIs></Polygon><Polygon><outerBoundaryIs><LinearRing><coordinates>139.5,49.66666667 139.58333333,49.66666667 139.58333333,49.58333333 139.5,49.58333333 139.41666667000001,49.58333333 139.41666667000001,49.66666667 139.5,49.66666667</coordinates></LinearRing></outerBoundaryIs></Polygon><Polygon><outerBoundaryIs><LinearRing><coordinates>25.5,49.66666667 25.58333333,49.66666667 25.58333333,49.58333333 25.5,49.58333333 25.5,49.66666667</coordinates></LinearRing></outerBoundaryIs></Polygon><Polygon><outerBoundaryIs><LinearRing><coordinates>38.25,49.0 38.25,48.91666667 38.16666667,48.91666667 38.16666667,49.0 38.16666667,49.08333333 38.16666667,49.16666667 38.16666667,49.25 38.16666667,49.33333333 38.16666667,49.41666667 38.08333333,49.41666667 38.08333333,49.5 38.08333333,49.58333333 38.16666667,49.58333333 38.16666667,49.66666667 38.16666667,49.75 38.25,49.75 38.25,49.66666667 38.33333333,49.66666667 38.33333333,49.58333333 38.25,49.58333333 38.25,49.5 38.25,49.41666667 38.25,49.33333333 38.25,49.25 38.25,49.16666667 38.25,49.08333333 38.33333333,49.08333333 38.33333333,49.0 38.25,49.0</coordinates></LinearRing></outerBoundaryIs></Polygon><Polygon><outerBoundaryIs><LinearRing><coordinates>54.83333333,49.75 54.91666667,49.75 54.91666667,49.66666667 54.83333333,49.66666667 54.83333333,49.75</coordinates></LinearRing></outerBoundaryIs></Polygon><Polygon><outerBoundaryIs><LinearRing><coordinates>19.16666667,49.75 19.25,49.75 19.25,49.66666667 19.16666667,49.66666667 19.08333333,49.66666667 19.08333333,49.75 19.16666667,49.75</coordinates></LinearRing></outerBoundaryIs></Polygon><Polygon><outerBoundaryIs><LinearRing><coordinates>38.41666667,49.75 38.5,49.75 38.5,49.66666667 38.41666667,49.66666667 38.41666667,49.75</coordinates></LinearRing></outerBoundaryIs></Polygon><Polygon><outerBoundaryIs><LinearRing><coordinates>25.41666667,49.75 25.5,49.75 25.5,49.66666667 25.41666667,49.66666667 25.41666667,49.75</coordinates></LinearRing></outerBoundaryIs></Polygon><Polygon><outerBoundaryIs><LinearRing><coordinates>69.08333333,52.5 69.16666667,52.5 69.16666667,52.41666667 69.08333333,52.41666667 69.08333333,52.5</coordinates></LinearRing></outerBoundaryIs></Polygon><Polygon><outerBoundaryIs><LinearRing><coordinates>68.75,52.58333333 68.83333333,52.58333333 68.83333333,52.5 68.75,52.5 68.75,52.58333333</coordinates></LinearRing></outerBoundaryIs></Polygon><Polygon><outerBoundaryIs><LinearRing><coordinates>115.08333333,52.58333333 115.16666667,52.58333333 115.16666667,52.5 115.08333333,52.5 115.08333333,52.58333333</coordinates></LinearRing></outerBoundaryIs></Polygon><Polygon><outerBoundaryIs><LinearRing><coordinates>115.25,52.66666667 115.33333333,52.66666667 115.33333333,52.58333333 115.25,52.58333333 115.16666667,52.58333333 115.16666667,52.66666667 115.25,52.66666667</coordinates></LinearRing></outerBoundaryIs></Polygon><Polygon><outerBoundaryIs><LinearRing><coordinates>56.75,52.66666667 56.83333333,52.66666667 56.83333333,52.58333333 56.75,52.58333333 56.75,52.66666667</coordinates></LinearRing></outerBoundaryIs></Polygon><Polygon><outerBoundaryIs><LinearRing><coordinates>88,53 88.08333333,53.0 88.08333333,52.91666667 88.0,52.91666667 88,53</coordinates></LinearRing></outerBoundaryIs></Polygon><Polygon><outerBoundaryIs><LinearRing><coordinates>105.33333333,53.0 105.41666667,53.0 105.41666667,52.91666667 105.33333333,52.91666667 105.33333333,53.0</coordinates></LinearRing></outerBoundaryIs></Polygon><Polygon><outerBoundaryIs><LinearRing><coordinates>57.41666667,53.16666667 57.5,53.16666667 57.5,53.08333333 57.41666667,53.08333333 57.41666667,53.16666667</coordinates></LinearRing></outerBoundaryIs></Polygon><Polygon><outerBoundaryIs><LinearRing><coordinates>117.66666667,52.83333333 117.75,52.83333333 117.75,52.75 117.66666667,52.75 117.66666667,52.83333333</coordinates></LinearRing></outerBoundaryIs></Polygon><Polygon><outerBoundaryIs><LinearRing><coordinates>134.91666667000001,52.83333333 135.0,52.83333333 135.0,52.75 134.91666667000001,52.75 134.91666667000001,52.83333333</coordinates></LinearRing></outerBoundaryIs></Polygon><Polygon><outerBoundaryIs><LinearRing><coordinates>68.91666667,52.66666667 68.91666667,52.58333333 68.83333333,52.58333333 68.83333333,52.66666667 68.75,52.66666667 68.75,52.75 68.83333333,52.75 68.91666667,52.75 69.0,52.75 69.08333333,52.75 69.08333333,52.66666667 69.0,52.66666667 68.91666667,52.66666667</coordinates></LinearRing></outerBoundaryIs></Polygon><Polygon><outerBoundaryIs><LinearRing><coordinates>116.58333333,52.91666667 116.66666667,52.91666667 116.75,52.91666667 116.75,52.83333333 116.66666667,52.83333333 116.58333333,52.83333333 116.58333333,52.91666667</coordinates></LinearRing></outerBoundaryIs></Polygon><Polygon><outerBoundaryIs><LinearRing><coordinates>88.58333333,52.91666667 88.66666667,52.91666667 88.66666667,52.83333333 88.58333333,52.83333333 88.58333333,52.91666667</coordinates></LinearRing></outerBoundaryIs></Polygon><Polygon><outerBoundaryIs><LinearRing><coordinates>89.0,53.5 89.08333333,53.5 89.08333333,53.41666667 89.0,53.41666667 89.0,53.5</coordinates></LinearRing></outerBoundaryIs></Polygon><Polygon><outerBoundaryIs><LinearRing><coordinates>109.25,53.5 109.33333333,53.5 109.33333333,53.41666667 109.25,53.41666667 109.25,53.5</coordinates></LinearRing></outerBoundaryIs></Polygon><Polygon><outerBoundaryIs><LinearRing><coordinates>57.66666667,53.58333333 57.75,53.58333333 57.75,53.5 57.66666667,53.5 57.66666667,53.58333333</coordinates></LinearRing></outerBoundaryIs></Polygon><Polygon><outerBoundaryIs><LinearRing><coordinates>57.58333333,54.0 57.66666667,54.0 57.66666667,53.91666667 57.58333333,53.91666667 57.58333333,54.0</coordinates></LinearRing></outerBoundaryIs></Polygon><Polygon><outerBoundaryIs><LinearRing><coordinates>58.33333333,54.0 58.41666667,54.0 58.41666667,53.91666667 58.33333333,53.91666667 58.33333333,54.0</coordinates></LinearRing></outerBoundaryIs></Polygon><Polygon><outerBoundaryIs><LinearRing><coordinates>58.25,53.91666667 58.33333333,53.91666667 58.33333333,53.83333333 58.25,53.83333333 58.16666667,53.83333333 58.08333333,53.83333333 58.08333333,53.91666667 58.16666667,53.91666667 58.25,53.91666667</coordinates></LinearRing></outerBoundaryIs></Polygon><Polygon><outerBoundaryIs><LinearRing><coordinates>134.41666667000001,54.0 134.5,54.0 134.5,53.91666667 134.41666667000001,53.91666667 134.41666667000001,54.0</coordinates></LinearRing></outerBoundaryIs></Polygon><Polygon><outerBoundaryIs><LinearRing><coordinates>116.91666667,54.0 117,54 117.0,54.08333333 117.08333333,54.08333333 117.16666667,54.08333333 117.16666667,54.0 117.08333333,54.0 117.08333333,53.91666667 117.0,53.91666667 116.91666667,53.91666667 116.91666667,54.0</coordinates></LinearRing></outerBoundaryIs></Polygon><Polygon><outerBoundaryIs><LinearRing><coordinates>118.75,54.0 118.83333333,54.0 118.83333333,53.91666667 118.75,53.91666667 118.75,54.0</coordinates></LinearRing></outerBoundaryIs></Polygon><Polygon><outerBoundaryIs><LinearRing><coordinates>8.66666667,54.08333333 8.75,54.08333333 8.75,54.0 8.66666667,54.0 8.66666667,54.08333333</coordinates></LinearRing></outerBoundaryIs></Polygon><Polygon><outerBoundaryIs><LinearRing><coordinates>116.16666667,54.08333333 116.25,54.08333333 116.25,54.0 116.16666667,54.0 116.16666667,54.08333333</coordinates></LinearRing></outerBoundaryIs></Polygon><Polygon><outerBoundaryIs><LinearRing><coordinates>57.75,53.66666667 57.83333333,53.66666667 57.83333333,53.58333333 57.75,53.58333333 57.75,53.66666667</coordinates></LinearRing></outerBoundaryIs></Polygon><Polygon><outerBoundaryIs><LinearRing><coordinates>57.83333333,53.75 57.91666667,53.75 57.91666667,53.66666667 57.83333333,53.66666667 57.83333333,53.75</coordinates></LinearRing></outerBoundaryIs></Polygon><Polygon><outerBoundaryIs><LinearRing><coordinates>118.33333333,53.75 118.41666667,53.75 118.41666667,53.66666667 118.33333333,53.66666667 118.33333333,53.75</coordinates></LinearRing></outerBoundaryIs></Polygon><Polygon><outerBoundaryIs><LinearRing><coordinates>57.25,53.83333333 57.33333333,53.83333333 57.33333333,53.75 57.25,53.75 57.25,53.83333333</coordinates></LinearRing></outerBoundaryIs></Polygon><Polygon><outerBoundaryIs><LinearRing><coordinates>119.16666667,53.83333333 119.25,53.83333333 119.25,53.75 119.16666667,53.75 119.16666667,53.83333333</coordinates></LinearRing></outerBoundaryIs></Polygon><Polygon><outerBoundaryIs><LinearRing><coordinates>118.41666667,53.83333333 118.5,53.83333333 118.5,53.75 118.41666667,53.75 118.41666667,53.83333333</coordinates></LinearRing></outerBoundaryIs></Polygon><Polygon><outerBoundaryIs><LinearRing><coordinates>88.58333333,53.83333333 88.66666667,53.83333333 88.66666667,53.75 88.58333333,53.75 88.58333333,53.83333333</coordinates></LinearRing></outerBoundaryIs></Polygon><Polygon><outerBoundaryIs><LinearRing><coordinates>116.83333333,53.83333333 116.83333333,53.75 116.75,53.75 116.75,53.83333333 116.75,53.91666667 116.83333333,53.91666667 116.91666667,53.91666667 116.91666667,53.83333333 116.83333333,53.83333333</coordinates></LinearRing></outerBoundaryIs></Polygon><Polygon><outerBoundaryIs><LinearRing><coordinates>160.08333333,53.16666667 160.08333333,53.08333333 160.0,53.08333333 159.91666667000001,53.08333333 159.83333333,53.08333333 159.83333333,53.16666667 159.91666667000001,53.16666667 160.0,53.16666667 160.0,53.25 160.08333333,53.25 160.08333333,53.16666667</coordinates></LinearRing></outerBoundaryIs></Polygon><Polygon><outerBoundaryIs><LinearRing><coordinates>157.25,53.25 157.25,53.16666667 157.16666667000001,53.16666667 157.16666667000001,53.25 157.16666667000001,53.33333333 157.25,53.33333333 157.33333333,53.33333333 157.33333333,53.25 157.25,53.25</coordinates></LinearRing></outerBoundaryIs></Polygon><Polygon><outerBoundaryIs><LinearRing><coordinates>57.58333333,53.25 57.58333333,53.16666667 57.5,53.16666667 57.5,53.25 57.5,53.33333333 57.58333333,53.33333333 57.58333333,53.25</coordinates></LinearRing></outerBoundaryIs></Polygon><Polygon><outerBoundaryIs><LinearRing><coordinates>90.08333333,53.25 90.16666667,53.25 90.16666667,53.16666667 90.08333333,53.16666667 90.0,53.16666667 90.0,53.25 90.08333333,53.25</coordinates></LinearRing></outerBoundaryIs></Polygon><Polygon><outerBoundaryIs><LinearRing><coordinates>115.33333333,52.75 115.41666667,52.75 115.5,52.75 115.5,52.83333333 115.58333333,52.83333333 115.66666667,52.83333333 115.66666667,52.91666667 115.66666667,53.0 115.58333333,53.0 115.58333333,53.08333333 115.66666667,53.08333333 115.66666667,53.16666667 115.75,53.16666667 115.83333333,53.16666667 115.83333333,53.25 115.91666667,53.25 116.0,53.25 116.08333333,53.25 116.08333333,53.33333333 116.16666667,53.33333333 116.25,53.33333333 116.33333333,53.33333333 116.41666667,53.33333333 116.41666667,53.25 116.33333333,53.25 116.25,53.25 116.16666667,53.25 116.16666667,53.16666667 116.08333333,53.16666667 116.0,53.16666667 115.91666667,53.16666667 115.91666667,53.08333333 115.83333333,53.08333333 115.83333333,53.0 115.83333333,52.91666667 115.83333333,52.83333333 115.83333333,52.75 115.75,52.75 115.66666667,52.75 115.66666667,52.66666667 115.58333333,52.66666667 115.5,52.66666667 115.41666667,52.66666667 115.33333333,52.66666667 115.33333333,52.75</coordinates></LinearRing></outerBoundaryIs></Polygon><Polygon><outerBoundaryIs><LinearRing><coordinates>89.08333333,53.41666667 89.16666667,53.41666667 89.16666667,53.33333333 89.08333333,53.33333333 89.08333333,53.41666667</coordinates></LinearRing></outerBoundaryIs></Polygon><Polygon><outerBoundaryIs><LinearRing><coordinates>116.5,53.41666667 116.5,53.33333333 116.41666667,53.33333333 116.41666667,53.41666667 116.41666667,53.5 116.5,53.5 116.5,53.58333333 116.5,53.66666667 116.58333333,53.66666667 116.58333333,53.75 116.66666667,53.75 116.75,53.75 116.75,53.66666667 116.66666667,53.66666667 116.66666667,53.58333333 116.66666667,53.5 116.66666667,53.41666667 116.58333333,53.41666667 116.5,53.41666667</coordinates></LinearRing></outerBoundaryIs></Polygon><Polygon><outerBoundaryIs><LinearRing><coordinates>104.25,54.41666667 104.25,54.33333333 104.16666667,54.33333333 104.08333333,54.33333333 104.08333333,54.41666667 104.16666667,54.41666667 104.16666667,54.5 104.25,54.5 104.25,54.58333333 104.33333333,54.58333333 104.41666667,54.58333333 104.5,54.58333333 104.5,54.5 104.41666667,54.5 104.41666667,54.41666667 104.33333333,54.41666667 104.25,54.41666667</coordinates></LinearRing></outerBoundaryIs></Polygon><Polygon><outerBoundaryIs><LinearRing><coordinates>105.58333333,54.5 105.58333333,54.41666667 105.5,54.41666667 105.5,54.5 105.5,54.58333333 105.58333333,54.58333333 105.58333333,54.5</coordinates></LinearRing></outerBoundaryIs></Polygon><Polygon><outerBoundaryIs><LinearRing><coordinates>57.91666667,54.5 58.0,54.5 58.0,54.41666667 57.91666667,54.41666667 57.91666667,54.5</coordinates></LinearRing></outerBoundaryIs></Polygon><Polygon><outerBoundaryIs><LinearRing><coordinates>116.16666667,54.58333333 116.25,54.58333333 116.25,54.5 116.16666667,54.5 116.16666667,54.58333333</coordinates></LinearRing></outerBoundaryIs></Polygon><Polygon><outerBoundaryIs><LinearRing><coordinates>117.33333333,54.58333333 117.41666667,54.58333333 117.41666667,54.5 117.33333333,54.5 117.33333333,54.58333333</coordinates></LinearRing></outerBoundaryIs></Polygon><Polygon><outerBoundaryIs><LinearRing><coordinates>59.41666667,54.91666667 59.5,54.91666667 59.5,54.83333333 59.41666667,54.83333333 59.41666667,54.91666667</coordinates></LinearRing></outerBoundaryIs></Polygon><Polygon><outerBoundaryIs><LinearRing><coordinates>88.33333333,54.91666667 88.41666667,54.91666667 88.41666667,54.83333333 88.33333333,54.83333333 88.33333333,54.91666667</coordinates></LinearRing></outerBoundaryIs></Polygon><Polygon><outerBoundaryIs><LinearRing><coordinates>158.08333333,55.0 158.16666667000001,55.0 158.16666667000001,54.91666667 158.08333333,54.91666667 158.08333333,55.0</coordinates></LinearRing></outerBoundaryIs></Polygon><Polygon><outerBoundaryIs><LinearRing><coordinates>114.91666667,55.0 115,55 115.08333333,55.0 115.08333333,54.91666667 115.0,54.91666667 114.91666667,54.91666667 114.91666667,55.0</coordinates></LinearRing></outerBoundaryIs></Polygon><Polygon><outerBoundaryIs><LinearRing><coordinates>132.25,55.08333333 132.33333333,55.08333333 132.33333333,55.0 132.25,55.0 132.25,55.08333333</coordinates></LinearRing></outerBoundaryIs></Polygon><Polygon><outerBoundaryIs><LinearRing><coordinates>114.83333333,55.08333333 114.91666667,55.08333333 114.91666667,55.0 114.83333333,55.0 114.83333333,55.08333333</coordinates></LinearRing></outerBoundaryIs></Polygon><Polygon><outerBoundaryIs><LinearRing><coordinates>107.33333333,55.08333333 107.41666667,55.08333333 107.41666667,55.0 107.33333333,55.0 107.33333333,55.08333333</coordinates></LinearRing></outerBoundaryIs></Polygon><Polygon><outerBoundaryIs><LinearRing><coordinates>88.5,55.16666667 88.58333333,55.16666667 88.58333333,55.08333333 88.5,55.08333333 88.5,55.16666667</coordinates></LinearRing></outerBoundaryIs></Polygon><Polygon><outerBoundaryIs><LinearRing><coordinates>58.25,54.66666667 58.33333333,54.66666667 58.33333333,54.58333333 58.25,54.58333333 58.25,54.66666667</coordinates></LinearRing></outerBoundaryIs></Polygon><Polygon><outerBoundaryIs><LinearRing><coordinates>88.0,54.75 88.08333333,54.75 88.08333333,54.66666667 88.0,54.66666667 88.0,54.75</coordinates></LinearRing></outerBoundaryIs></Polygon><Polygon><outerBoundaryIs><LinearRing><coordinates>96.91666667,54.75 97.0,54.75 97.0,54.66666667 96.91666667,54.66666667 96.91666667,54.75</coordinates></LinearRing></outerBoundaryIs></Polygon><Polygon><outerBoundaryIs><LinearRing><coordinates>59.33333333,54.83333333 59.41666667,54.83333333 59.41666667,54.75 59.33333333,54.75 59.33333333,54.83333333</coordinates></LinearRing></outerBoundaryIs></Polygon><Polygon><outerBoundaryIs><LinearRing><coordinates>106.41666667,55.58333333 106.41666667,55.5 106.33333333,55.5 106.33333333,55.58333333 106.33333333,55.66666667 106.41666667,55.66666667 106.41666667,55.58333333</coordinates></LinearRing></outerBoundaryIs></Polygon><Polygon><outerBoundaryIs><LinearRing><coordinates>130.58333333,55.5 130.66666667000001,55.5 130.66666667000001,55.41666667 130.58333333,55.41666667 130.58333333,55.5</coordinates></LinearRing></outerBoundaryIs></Polygon><Polygon><outerBoundaryIs><LinearRing><coordinates>133.66666667000001,55.58333333 133.75,55.58333333 133.75,55.5 133.66666667000001,55.5 133.66666667000001,55.58333333</coordinates></LinearRing></outerBoundaryIs></Polygon><Polygon><outerBoundaryIs><LinearRing><coordinates>134.75,55.58333333 134.83333333,55.58333333 134.83333333,55.5 134.75,55.5 134.75,55.58333333</coordinates></LinearRing></outerBoundaryIs></Polygon><Polygon><outerBoundaryIs><LinearRing><coordinates>129.41666667000001,55.66666667 129.5,55.66666667 129.5,55.58333333 129.41666667000001,55.58333333 129.41666667000001,55.66666667</coordinates></LinearRing></outerBoundaryIs></Polygon><Polygon><outerBoundaryIs><LinearRing><coordinates>105.16666667,56.08333333 105.25,56.08333333 105.25,56.0 105.16666667,56.0 105.08333333,56.0 105.08333333,56.08333333 105.16666667,56.08333333</coordinates></LinearRing></outerBoundaryIs></Polygon><Polygon><outerBoundaryIs><LinearRing><coordinates>106.25,56.0 106.33333333,56.0 106.33333333,55.91666667 106.25,55.91666667 106.25,56.0</coordinates></LinearRing></outerBoundaryIs></Polygon><Polygon><outerBoundaryIs><LinearRing><coordinates>134.58333333,55.75 134.66666667000001,55.75 134.66666667000001,55.66666667 134.58333333,55.66666667 134.58333333,55.75</coordinates></LinearRing></outerBoundaryIs></Polygon><Polygon><outerBoundaryIs><LinearRing><coordinates>161.5,55.83333333 161.58333333,55.83333333 161.58333333,55.75 161.5,55.75 161.5,55.83333333</coordinates></LinearRing></outerBoundaryIs></Polygon><Polygon><outerBoundaryIs><LinearRing><coordinates>105.33333333,55.83333333 105.41666667,55.83333333 105.41666667,55.75 105.33333333,55.75 105.33333333,55.83333333</coordinates></LinearRing></outerBoundaryIs></Polygon><Polygon><outerBoundaryIs><LinearRing><coordinates>118.75,54.91666667 118.75,54.83333333 118.66666667,54.83333333 118.58333333,54.83333333 118.58333333,54.91666667 118.58333333,55.0 118.66666667,55.0 118.75,55.0 118.75,55.08333333 118.75,55.16666667 118.75,55.25 118.83333333,55.25 118.91666667,55.25 119.0,55.25 119.0,55.33333333 119.08333333,55.33333333 119.16666667,55.33333333 119.25,55.33333333 119.33333333,55.33333333 119.41666667,55.33333333 119.5,55.33333333 119.5,55.25 119.41666667,55.25 119.41666667,55.16666667 119.33333333,55.16666667 119.25,55.16666667 119.16666667,55.16666667 119.16666667,55.08333333 119.08333333,55.08333333 119.08333333,55.16666667 119.0,55.16666667 118.91666667,55.16666667 118.91666667,55.08333333 118.91666667,55.0 118.83333333,55.0 118.83333333,54.91666667 118.75,54.91666667</coordinates></LinearRing></outerBoundaryIs></Polygon><Polygon><outerBoundaryIs><LinearRing><coordinates>132.41666667000001,55.16666667 132.5,55.16666667 132.5,55.08333333 132.41666667000001,55.08333333 132.33333333,55.08333333 132.33333333,55.16666667 132.33333333,55.25 132.41666667000001,55.25 132.41666667000001,55.16666667</coordinates></LinearRing></outerBoundaryIs></Polygon><Polygon><outerBoundaryIs><LinearRing><coordinates>132.08333333,55.33333333 132.16666667000001,55.33333333 132.25,55.33333333 132.33333333,55.33333333 132.33333333,55.25 132.25,55.25 132.16666667000001,55.25 132.08333333,55.25 132.08333333,55.33333333</coordinates></LinearRing></outerBoundaryIs></Polygon><Polygon><outerBoundaryIs><LinearRing><coordinates>130.41666667000001,55.41666667 130.5,55.41666667 130.58333333,55.41666667 130.58333333,55.33333333 130.5,55.33333333 130.41666667000001,55.33333333 130.41666667000001,55.41666667</coordinates></LinearRing></outerBoundaryIs></Polygon><Polygon><outerBoundaryIs><LinearRing><coordinates>116.5,54.16666667 116.41666667,54.16666667 116.33333333,54.16666667 116.33333333,54.25 116.33333333,54.33333333 116.41666667,54.33333333 116.41666667,54.41666667 116.33333333,54.41666667 116.25,54.41666667 116.25,54.5 116.33333333,54.5 116.41666667,54.5 116.5,54.5 116.5,54.58333333 116.58333333,54.58333333 116.58333333,54.66666667 116.66666667,54.66666667 116.66666667,54.75 116.66666667,54.83333333 116.75,54.83333333 116.75,54.91666667 116.66666667,54.91666667 116.58333333,54.91666667 116.58333333,55.0 116.58333333,55.08333333 116.5,55.08333333 116.5,55.0 116.41666667,55.0 116.41666667,55.08333333 116.33333333,55.08333333 116.25,55.08333333 116.25,55.16666667 116.25,55.25 116.16666667,55.25 116.08333333,55.25 116.08333333,55.16666667 116.08333333,55.08333333 116.0,55.08333333 115.91666667,55.08333333 115.83333333,55.08333333 115.83333333,55.0 115.91666667,55.0 116,55 116.08333333,55.0 116.16666667,55.0 116.25,55.0 116.33333333,55.0 116.33333333,54.91666667 116.25,54.91666667 116.25,54.83333333 116.16666667,54.83333333 116.16666667,54.75 116.08333333,54.75 116.0,54.75 116.0,54.66666667 115.91666667,54.66666667 115.83333333,54.66666667 115.83333333,54.58333333 115.75,54.58333333 115.66666667,54.58333333 115.58333333,54.58333333 115.5,54.58333333 115.5,54.66666667 115.58333333,54.66666667 115.66666667,54.66666667 115.66666667,54.75 115.75,54.75 115.83333333,54.75 115.83333333,54.83333333 115.91666667,54.83333333 115.91666667,54.91666667 115.83333333,54.91666667 115.75,54.91666667 115.75,54.83333333 115.66666667,54.83333333 115.66666667,54.91666667 115.66666667,55.0 115.58333333,55.0 115.58333333,54.91666667 115.5,54.91666667 115.41666667,54.91666667 115.41666667,54.83333333 115.33333333,54.83333333 115.33333333,54.75 115.25,54.75 115.25,54.66666667 115.33333333,54.66666667 115.41666667,54.66666667 115.41666667,54.58333333 115.33333333,54.58333333 115.33333333,54.5 115.25,54.5 115.16666667,54.5 115.08333333,54.5 115.0,54.5 115.0,54.41666667 114.91666667,54.41666667 114.91666667,54.33333333 114.83333333,54.33333333 114.75,54.33333333 114.66666667,54.33333333 114.66666667,54.25 114.58333333,54.25 114.5,54.25 114.41666667,54.25 114.33333333,54.25 114.25,54.25 114.25,54.16666667 114.16666667,54.16666667 114.16666667,54.25 114.16666667,54.33333333 114.25,54.33333333 114.33333333,54.33333333 114.41666667,54.33333333 114.5,54.33333333 114.58333333,54.33333333 114.58333333,54.41666667 114.66666667,54.41666667 114.75,54.41666667 114.75,54.5 114.75,54.58333333 114.83333333,54.58333333 114.91666667,54.58333333 114.91666667,54.66666667 115.0,54.66666667 115.08333333,54.66666667 115.16666667,54.66666667 115.16666667,54.75 115.08333333,54.75 115.0,54.75 114.91666667,54.75 114.83333333,54.75 114.83333333,54.83333333 114.91666667,54.83333333 115.0,54.83333333 115.08333333,54.83333333 115.08333333,54.91666667 115.16666667,54.91666667 115.25,54.91666667 115.25,55.0 115.25,55.08333333 115.33333333,55.08333333 115.33333333,55.0 115.41666667,55.0 115.41666667,55.08333333 115.5,55.08333333 115.58333333,55.08333333 115.58333333,55.16666667 115.66666667,55.16666667 115.75,55.16666667 115.75,55.25 115.75,55.33333333 115.83333333,55.33333333 115.83333333,55.41666667 115.75,55.41666667 115.75,55.5 115.83333333,55.5 115.83333333,55.58333333 115.75,55.58333333 115.66666667,55.58333333 115.66666667,55.5 115.58333333,55.5 115.58333333,55.58333333 115.5,55.58333333 115.41666667,55.58333333 115.41666667,55.66666667 115.5,55.66666667 115.5,55.75 115.58333333,55.75 115.58333333,55.83333333 115.66666667,55.83333333 115.66666667,55.91666667 115.75,55.91666667 115.75,55.83333333 115.83333333,55.83333333 115.83333333,55.91666667 115.83333333,56.0 115.91666667,56.0 115.91666667,55.91666667 116.0,55.91666667 116.08333333,55.91666667 116.16666667,55.91666667 116.25,55.91666667 116.25,55.83333333 116.33333333,55.83333333 116.33333333,55.75 116.25,55.75 116.25,55.66666667 116.16666667,55.66666667 116.16666667,55.58333333 116.08333333,55.58333333 116.0,55.58333333 116.0,55.5 116.0,55.41666667 116.08333333,55.41666667 116.16666667,55.41666667 116.25,55.41666667 116.33333333,55.41666667 116.33333333,55.5 116.41666667,55.5 116.5,55.5 116.58333333,55.5 116.58333333,55.58333333 116.66666667,55.58333333 116.75,55.58333333 116.75,55.5 116.66666667,55.5 116.66666667,55.41666667 116.58333333,55.41666667 116.58333333,55.33333333 116.58333333,55.25 116.66666667,55.25 116.66666667,55.16666667 116.75,55.16666667 116.75,55.25 116.83333333,55.25 116.83333333,55.33333333 116.91666667,55.33333333 117.0,55.33333333 117.08333333,55.33333333 117.16666667,55.33333333 117.25,55.33333333 117.25,55.25 117.33333333,55.25 117.33333333,55.33333333 117.41666667,55.33333333 117.5,55.33333333 117.58333333,55.33333333 117.66666667,55.33333333 117.66666667,55.41666667 117.75,55.41666667 117.75,55.33333333 117.75,55.25 117.66666667,55.25 117.58333333,55.25 117.5,55.25 117.41666667,55.25 117.41666667,55.16666667 117.5,55.16666667 117.5,55.08333333 117.58333333,55.08333333 117.66666667,55.08333333 117.75,55.08333333 117.83333333,55.08333333 117.83333333,55.16666667 117.91666667,55.16666667 118.0,55.16666667 118.0,55.08333333 117.91666667,55.08333333 117.91666667,55.0 117.83333333,55.0 117.83333333,54.91666667 117.75,54.91666667 117.75,55.0 117.66666667,55.0 117.66666667,54.91666667 117.58333333,54.91666667 117.5,54.91666667 117.5,55.0 117.41666667,55.0 117.41666667,55.08333333 117.33333333,55.08333333 117.25,55.08333333 117.16666667,55.08333333 117.16666667,55.16666667 117.08333333,55.16666667 117.08333333,55.08333333 117.0,55.08333333 117,55 117.08333333,55.0 117.08333333,54.91666667 117.08333333,54.83333333 117.16666667,54.83333333 117.16666667,54.75 117.25,54.75 117.33333333,54.75 117.33333333,54.66666667 117.33333333,54.58333333 117.25,54.58333333 117.16666667,54.58333333 117.16666667,54.66666667 117.08333333,54.66666667 117.08333333,54.58333333 117.08333333,54.5 117.0,54.5 117.0,54.58333333 116.91666667,54.58333333 116.91666667,54.5 116.83333333,54.5 116.75,54.5 116.66666667,54.5 116.58333333,54.5 116.58333333,54.41666667 116.66666667,54.41666667 116.75,54.41666667 116.75,54.33333333 116.66666667,54.33333333 116.58333333,54.33333333 116.58333333,54.25 116.58333333,54.16666667 116.5,54.16666667</coordinates></LinearRing></outerBoundaryIs><innerBoundaryIs><LinearRing><coordinates>116.25,55.25 116.33333333,55.25 116.33333333,55.33333333 116.25,55.33333333 116.25,55.25</coordinates></LinearRing></innerBoundaryIs></Polygon><Polygon><outerBoundaryIs><LinearRing><coordinates>116.25,54.16666667 116.33333333,54.16666667 116.33333333,54.08333333 116.25,54.08333333 116.25,54.16666667</coordinates></LinearRing></outerBoundaryIs></Polygon><Polygon><outerBoundaryIs><LinearRing><coordinates>117.25,54.16666667 117.25,54.08333333 117.16666667,54.08333333 117.16666667,54.16666667 117.16666667,54.25 117.25,54.25 117.25,54.16666667</coordinates></LinearRing></outerBoundaryIs></Polygon><Polygon><outerBoundaryIs><LinearRing><coordinates>57.75,54.16666667 57.83333333,54.16666667 57.83333333,54.08333333 57.75,54.08333333 57.66666667,54.08333333 57.66666667,54.16666667 57.75,54.16666667</coordinates></LinearRing></outerBoundaryIs></Polygon><Polygon><outerBoundaryIs><LinearRing><coordinates>58.58333333,54.25 58.66666667,54.25 58.66666667,54.16666667 58.58333333,54.16666667 58.58333333,54.25</coordinates></LinearRing></outerBoundaryIs></Polygon><Polygon><outerBoundaryIs><LinearRing><coordinates>57.83333333,54.25 57.91666667,54.25 57.91666667,54.16666667 57.83333333,54.16666667 57.83333333,54.25</coordinates></LinearRing></outerBoundaryIs></Polygon><Polygon><outerBoundaryIs><LinearRing><coordinates>118.25,54.33333333 118.33333333,54.33333333 118.41666667,54.33333333 118.5,54.33333333 118.5,54.25 118.41666667,54.25 118.33333333,54.25 118.25,54.25 118.25,54.33333333</coordinates></LinearRing></outerBoundaryIs></Polygon><Polygon><outerBoundaryIs><LinearRing><coordinates>117.25,54.33333333 117.33333333,54.33333333 117.33333333,54.25 117.25,54.25 117.25,54.33333333</coordinates></LinearRing></outerBoundaryIs></Polygon><Polygon><outerBoundaryIs><LinearRing><coordinates>156.75,50.91666667 156.75,50.83333333 156.66666667000001,50.83333333 156.58333333,50.83333333 156.58333333,50.91666667 156.66666667000001,50.91666667 156.66666667000001,51.0 156.75,51.0 156.75,51.08333333 156.66666667000001,51.08333333 156.66666667000001,51.16666667 156.58333333,51.16666667 156.58333333,51.25 156.66666667000001,51.25 156.75,51.25 156.83333333,51.25 156.91666667000001,51.25 156.91666667000001,51.16666667 157.0,51.16666667 157.0,51.25 157.08333333,51.25 157.16666667000001,51.25 157.16666667000001,51.33333333 157.25,51.33333333 157.25,51.41666667 157.33333333,51.41666667 157.33333333,51.5 157.41666667000001,51.5 157.41666667000001,51.58333333 157.5,51.58333333 157.58333333,51.58333333 157.58333333,51.66666667 157.66666667000001,51.66666667 157.66666667000001,51.75 157.75,51.75 157.75,51.83333333 157.83333333,51.83333333 157.83333333,51.91666667 157.91666667000001,51.91666667 157.91666667000001,52.0 157.91666667000001,52.08333333 158.0,52.08333333 158,52 158.08333333,52.0 158.16666667000001,52.0 158.25,52.0 158.25,52.08333333 158.16666667000001,52.08333333 158.08333333,52.08333333 158.08333333,52.16666667 158.0,52.16666667 157.91666667000001,52.16666667 157.83333333,52.16666667 157.75,52.16666667 157.66666667000001,52.16666667 157.66666667000001,52.25 157.75,52.25 157.83333333,52.25 157.91666667000001,52.25 158.0,52.25 158.08333333,52.25 158.08333333,52.33333333 158.16666667000001,52.33333333 158.25,52.33333333 158.25,52.25 158.33333333,52.25 158.41666667000001,52.25 158.41666667000001,52.33333333 158.41666667000001,52.41666667 158.41666667000001,52.5 158.41666667000001,52.58333333 158.33333333,52.58333333 158.25,52.58333333 158.25,52.66666667 158.33333333,52.66666667 158.33333333,52.75 158.33333333,52.83333333 158.25,52.83333333 158.25,52.75 158.16666667000001,52.75 158.08333333,52.75 158.08333333,52.83333333 158.16666667000001,52.83333333 158.16666667000001,52.91666667 158.08333333,52.91666667 158.08333333,53.0 158.08333333,53.08333333 158.16666667000001,53.08333333 158.25,53.08333333 158.25,53.16666667 158.25,53.25 158.16666667000001,53.25 158.08333333,53.25 158.08333333,53.16666667 158.0,53.16666667 157.91666667000001,53.16666667 157.91666667000001,53.25 157.91666667000001,53.33333333 158.0,53.33333333 158.08333333,53.33333333 158.08333333,53.41666667 158.08333333,53.5 158.08333333,53.58333333 158.16666667000001,53.58333333 158.16666667000001,53.5 158.25,53.5 158.25,53.41666667 158.33333333,53.41666667 158.41666667000001,53.41666667 158.41666667000001,53.33333333 158.5,53.33333333 158.5,53.25 158.58333333,53.25 158.58333333,53.16666667 158.58333333,53.08333333 158.66666667000001,53.08333333 158.75,53.08333333 158.75,53.16666667 158.83333333,53.16666667 158.91666667000001,53.16666667 159.0,53.16666667 159.0,53.25 159.0,53.33333333 159.0,53.41666667 159.0,53.5 159.08333333,53.5 159.08333333,53.41666667 159.16666667000001,53.41666667 159.25,53.41666667 159.25,53.5 159.33333333,53.5 159.33333333,53.58333333 159.33333333,53.66666667 159.25,53.66666667 159.16666667000001,53.66666667 159.16666667000001,53.75 159.25,53.75 159.33333333,53.75 159.41666667000001,53.75 159.41666667000001,53.83333333 159.5,53.83333333 159.58333333,53.83333333 159.66666667000001,53.83333333 159.66666667000001,53.91666667 159.66666667000001,54.0 159.75,54.0 159.83333333,54.0 159.83333333,54.08333333 159.83333333,54.16666667 159.75,54.16666667 159.75,54.25 159.83333333,54.25 159.91666667000001,54.25 160.0,54.25 160.08333333,54.25 160.08333333,54.33333333 160.16666667000001,54.33333333 160.25,54.33333333 160.25,54.41666667 160.33333333,54.41666667 160.33333333,54.5 160.33333333,54.58333333 160.41666667000001,54.58333333 160.41666667000001,54.66666667 160.5,54.66666667 160.58333333,54.66666667 160.66666667000001,54.66666667 160.75,54.66666667 160.75,54.75 160.83333333,54.75 160.83333333,54.66666667 160.91666667000001,54.66666667 161.0,54.66666667 161.08333333,54.66666667 161.16666667000001,54.66666667 161.25,54.66666667 161.25,54.75 161.33333333,54.75 161.33333333,54.66666667 161.33333333,54.58333333 161.41666667000001,54.58333333 161.41666667000001,54.5 161.41666667000001,54.41666667 161.33333333,54.41666667 161.25,54.41666667 161.25,54.5 161.16666667000001,54.5 161.16666667000001,54.58333333 161.08333333,54.58333333 161.0,54.58333333 161.0,54.5 160.91666667000001,54.5 160.83333333,54.5 160.75,54.5 160.66666667000001,54.5 160.66666667000001,54.41666667 160.58333333,54.41666667 160.5,54.41666667 160.5,54.33333333 160.41666667000001,54.33333333 160.41666667000001,54.25 160.33333333,54.25 160.25,54.25 160.25,54.16666667 160.16666667000001,54.16666667 160.08333333,54.16666667 160.08333333,54.08333333 160.0,54.08333333 160,54 160.0,53.91666667 159.91666667000001,53.91666667 159.91666667000001,53.83333333 159.91666667000001,53.75 159.91666667000001,53.66666667 160.0,53.66666667 160.0,53.58333333 160.0,53.5 160.0,53.41666667 160.0,53.33333333 160.0,53.25 159.91666667000001,53.25 159.83333333,53.25 159.83333333,53.16666667 159.75,53.16666667 159.66666667000001,53.16666667 159.66666667000001,53.25 159.58333333,53.25 159.58333333,53.16666667 159.5,53.16666667 159.41666667000001,53.16666667 159.41666667000001,53.08333333 159.33333333,53.08333333 159.25,53.08333333 159.16666667000001,53.08333333 159.08333333,53.08333333 159.08333333,53.0 159,53 158.91666667000001,53.0 158.91666667000001,52.91666667 158.83333333,52.91666667 158.75,52.91666667 158.75,52.83333333 158.66666667000001,52.83333333 158.66666667000001,52.75 158.66666667000001,52.66666667 158.58333333,52.66666667 158.58333333,52.58333333 158.58333333,52.5 158.58333333,52.41666667 158.58333333,52.33333333 158.58333333,52.25 158.5,52.25 158.5,52.16666667 158.41666667000001,52.16666667 158.41666667000001,52.08333333 158.33333333,52.08333333 158.33333333,52.0 158.33333333,51.91666667 158.25,51.91666667 158.25,51.83333333 158.16666667000001,51.83333333 158.16666667000001,51.75 158.08333333,51.75 158.08333333,51.66666667 158.0,51.66666667 158.0,51.58333333 157.91666667000001,51.58333333 157.83333333,51.58333333 157.83333333,51.5 157.75,51.5 157.66666667000001,51.5 157.58333333,51.5 157.58333333,51.41666667 157.5,51.41666667 157.5,51.33333333 157.41666667000001,51.33333333 157.41666667000001,51.25 157.33333333,51.25 157.33333333,51.16666667 157.25,51.16666667 157.16666667000001,51.16666667 157.16666667000001,51.08333333 157.08333333,51.08333333 157.0,51.08333333 157,51 156.91666667000001,51.0 156.91666667000001,50.91666667 156.83333333,50.91666667 156.75,50.91666667</coordinates></LinearRing></outerBoundaryIs><innerBoundaryIs><LinearRing><coordinates>156.91666667000001,51.16666667 156.83333333,51.16666667 156.83333333,51.08333333 156.91666667000001,51.08333333 156.91666667000001,51.16666667</coordinates></LinearRing></innerBoundaryIs><innerBoundaryIs><LinearRing><coordinates>159.66666667000001,53.25 159.75,53.25 159.75,53.33333333 159.66666667000001,53.33333333 159.66666667000001,53.25</coordinates></LinearRing></innerBoundaryIs><innerBoundaryIs><LinearRing><coordinates>159.75,53.33333333 159.83333333,53.33333333 159.83333333,53.41666667 159.75,53.41666667 159.75,53.33333333</coordinates></LinearRing></innerBoundaryIs><innerBoundaryIs><LinearRing><coordinates>159.41666667000001,53.5 159.41666667000001,53.41666667 159.5,53.41666667 159.5,53.5 159.41666667000001,53.5</coordinates></LinearRing></innerBoundaryIs></Polygon><Polygon><outerBoundaryIs><LinearRing><coordinates>132.91666667000001,52.25 133.0,52.25 133.0,52.16666667 132.91666667000001,52.16666667 132.91666667000001,52.25</coordinates></LinearRing></outerBoundaryIs></Polygon><Polygon><outerBoundaryIs><LinearRing><coordinates>122.41666667,52.25 122.5,52.25 122.5,52.16666667 122.41666667,52.16666667 122.41666667,52.25</coordinates></LinearRing></outerBoundaryIs></Polygon><Polygon><outerBoundaryIs><LinearRing><coordinates>108.75,56.5 108.83333333,56.5 108.83333333,56.41666667 108.75,56.41666667 108.66666667,56.41666667 108.58333333,56.41666667 108.5,56.41666667 108.5,56.5 108.58333333,56.5 108.66666667,56.5 108.75,56.5</coordinates></LinearRing></outerBoundaryIs></Polygon><Polygon><outerBoundaryIs><LinearRing><coordinates>114.66666667,56.58333333 114.75,56.58333333 114.75,56.5 114.66666667,56.5 114.66666667,56.58333333</coordinates></LinearRing></outerBoundaryIs></Polygon><Polygon><outerBoundaryIs><LinearRing><coordinates>159.16666667000001,56.58333333 159.25,56.58333333 159.25,56.5 159.16666667000001,56.5 159.16666667000001,56.58333333</coordinates></LinearRing></outerBoundaryIs></Polygon><Polygon><outerBoundaryIs><LinearRing><coordinates>111.66666667,56.91666667 111.66666667,56.83333333 111.58333333,56.83333333 111.58333333,56.91666667 111.58333333,57.0 111.66666667,57.0 111.66666667,56.91666667</coordinates></LinearRing></outerBoundaryIs></Polygon><Polygon><outerBoundaryIs><LinearRing><coordinates>132.41666667000001,56.91666667 132.41666667000001,56.83333333 132.33333333,56.83333333 132.33333333,56.91666667 132.33333333,57.0 132.41666667000001,57.0 132.41666667000001,56.91666667</coordinates></LinearRing></outerBoundaryIs></Polygon><Polygon><outerBoundaryIs><LinearRing><coordinates>128.83333333,56.91666667 128.91666667000001,56.91666667 128.91666667000001,56.83333333 128.83333333,56.83333333 128.83333333,56.91666667</coordinates></LinearRing></outerBoundaryIs></Polygon><Polygon><outerBoundaryIs><LinearRing><coordinates>120.16666667,57.0 120.25,57.0 120.25,56.91666667 120.16666667,56.91666667 120.08333333,56.91666667 120.08333333,57.0 120.16666667,57.0</coordinates></LinearRing></outerBoundaryIs></Polygon><Polygon><outerBoundaryIs><LinearRing><coordinates>115.75,57.0 115.83333333,57.0 115.83333333,56.91666667 115.75,56.91666667 115.66666667,56.91666667 115.66666667,57.0 115.75,57.0</coordinates></LinearRing></outerBoundaryIs></Polygon><Polygon><outerBoundaryIs><LinearRing><coordinates>127.0,57.08333333 127.08333333,57.08333333 127.08333333,57.0 127,57 127.0,57.08333333</coordinates></LinearRing></outerBoundaryIs></Polygon><Polygon><outerBoundaryIs><LinearRing><coordinates>114.16666667,57.08333333 114.25,57.08333333 114.25,57.0 114.16666667,57.0 114.16666667,57.08333333</coordinates></LinearRing></outerBoundaryIs></Polygon><Polygon><outerBoundaryIs><LinearRing><coordinates>112.91666667,57.08333333 113.0,57.08333333 113,57 112.91666667,57.0 112.91666667,57.08333333</coordinates></LinearRing></outerBoundaryIs></Polygon><Polygon><outerBoundaryIs><LinearRing><coordinates>126.83333333,56.66666667 126.91666667,56.66666667 126.91666667,56.58333333 126.83333333,56.58333333 126.75,56.58333333 126.75,56.66666667 126.83333333,56.66666667</coordinates></LinearRing></outerBoundaryIs></Polygon><Polygon><outerBoundaryIs><LinearRing><coordinates>122.58333333,56.75 122.66666667,56.75 122.66666667,56.66666667 122.58333333,56.66666667 122.5,56.66666667 122.5,56.75 122.58333333,56.75</coordinates></LinearRing></outerBoundaryIs></Polygon><Polygon><outerBoundaryIs><LinearRing><coordinates>112.08333333,56.83333333 112.16666667,56.83333333 112.16666667,56.75 112.08333333,56.75 112.08333333,56.83333333</coordinates></LinearRing></outerBoundaryIs></Polygon><Polygon><outerBoundaryIs><LinearRing><coordinates>128.91666667000001,56.83333333 129.0,56.83333333 129.0,56.91666667 129.08333333,56.91666667 129.16666667000001,56.91666667 129.16666667000001,56.83333333 129.16666667000001,56.75 129.08333333,56.75 129.0,56.75 128.91666667000001,56.75 128.91666667000001,56.83333333</coordinates></LinearRing></outerBoundaryIs></Polygon><Polygon><outerBoundaryIs><LinearRing><coordinates>115.66666667,56.83333333 115.66666667,56.75 115.58333333,56.75 115.58333333,56.83333333 115.5,56.83333333 115.5,56.91666667 115.58333333,56.91666667 115.66666667,56.91666667 115.66666667,56.83333333</coordinates></LinearRing></outerBoundaryIs></Polygon><Polygon><outerBoundaryIs><LinearRing><coordinates>120.16666667,57.41666667 120.16666667,57.33333333 120.08333333,57.33333333 120.08333333,57.41666667 120.0,57.41666667 120.0,57.5 120.08333333,57.5 120.16666667,57.5 120.25,57.5 120.25,57.41666667 120.16666667,57.41666667</coordinates></LinearRing></outerBoundaryIs></Polygon><Polygon><outerBoundaryIs><LinearRing><coordinates>117.0,57.41666667 117.08333333,57.41666667 117.08333333,57.33333333 117.0,57.33333333 117.0,57.41666667</coordinates></LinearRing></outerBoundaryIs></Polygon><Polygon><outerBoundaryIs><LinearRing><coordinates>110.66666667,57.41666667 110.75,57.41666667 110.75,57.33333333 110.66666667,57.33333333 110.66666667,57.41666667</coordinates></LinearRing></outerBoundaryIs></Polygon><Polygon><outerBoundaryIs><LinearRing><coordinates>119.0,57.5 119.08333333,57.5 119.08333333,57.41666667 119.0,57.41666667 119.0,57.5</coordinates></LinearRing></outerBoundaryIs></Polygon><Polygon><outerBoundaryIs><LinearRing><coordinates>119.33333333,57.83333333 119.33333333,57.75 119.25,57.75 119.25,57.83333333 119.16666667,57.83333333 119.16666667,57.91666667 119.25,57.91666667 119.33333333,57.91666667 119.41666667,57.91666667 119.41666667,57.83333333 119.33333333,57.83333333</coordinates></LinearRing></outerBoundaryIs></Polygon><Polygon><outerBoundaryIs><LinearRing><coordinates>120.58333333,57.83333333 120.66666667,57.83333333 120.66666667,57.75 120.58333333,57.75 120.58333333,57.83333333</coordinates></LinearRing></outerBoundaryIs></Polygon><Polygon><outerBoundaryIs><LinearRing><coordinates>129.58333333,57.91666667 129.66666667000001,57.91666667 129.66666667000001,57.83333333 129.58333333,57.83333333 129.58333333,57.91666667</coordinates></LinearRing></outerBoundaryIs></Polygon><Polygon><outerBoundaryIs><LinearRing><coordinates>128.25,58.0 128.33333333,58.0 128.33333333,57.91666667 128.25,57.91666667 128.25,58.0</coordinates></LinearRing></outerBoundaryIs></Polygon><Polygon><outerBoundaryIs><LinearRing><coordinates>127.16666667,57.58333333 127.25,57.58333333 127.25,57.5 127.16666667,57.5 127.16666667,57.58333333</coordinates></LinearRing></outerBoundaryIs></Polygon><Polygon><outerBoundaryIs><LinearRing><coordinates>122.41666667,57.58333333 122.5,57.58333333 122.5,57.5 122.41666667,57.5 122.41666667,57.58333333</coordinates></LinearRing></outerBoundaryIs></Polygon><Polygon><outerBoundaryIs><LinearRing><coordinates>118.91666667,57.58333333 119.0,57.58333333 119.0,57.5 118.91666667,57.5 118.83333333,57.5 118.83333333,57.58333333 118.83333333,57.66666667 118.91666667,57.66666667 118.91666667,57.58333333</coordinates></LinearRing></outerBoundaryIs></Polygon><Polygon><outerBoundaryIs><LinearRing><coordinates>117.58333333,57.58333333 117.66666667,57.58333333 117.66666667,57.5 117.58333333,57.5 117.58333333,57.58333333</coordinates></LinearRing></outerBoundaryIs></Polygon><Polygon><outerBoundaryIs><LinearRing><coordinates>110.41666667,57.16666667 110.41666667,57.08333333 110.33333333,57.08333333 110.33333333,57.16666667 110.33333333,57.25 110.41666667,57.25 110.41666667,57.16666667</coordinates></LinearRing></outerBoundaryIs></Polygon><Polygon><outerBoundaryIs><LinearRing><coordinates>127.25,57.25 127.33333333,57.25 127.33333333,57.16666667 127.25,57.16666667 127.25,57.25</coordinates></LinearRing></outerBoundaryIs></Polygon><Polygon><outerBoundaryIs><LinearRing><coordinates>127.33333333,57.33333333 127.41666667,57.33333333 127.5,57.33333333 127.5,57.25 127.41666667,57.25 127.33333333,57.25 127.33333333,57.33333333</coordinates></LinearRing></outerBoundaryIs></Polygon><Polygon><outerBoundaryIs><LinearRing><coordinates>116.66666667,57.33333333 116.75,57.33333333 116.75,57.25 116.66666667,57.25 116.66666667,57.33333333</coordinates></LinearRing></outerBoundaryIs></Polygon><Polygon><outerBoundaryIs><LinearRing><coordinates>113.66666667,57.33333333 113.75,57.33333333 113.75,57.25 113.66666667,57.25 113.58333333,57.25 113.58333333,57.33333333 113.66666667,57.33333333</coordinates></LinearRing></outerBoundaryIs></Polygon><Polygon><outerBoundaryIs><LinearRing><coordinates>109.41666667,57.33333333 109.5,57.33333333 109.5,57.25 109.41666667,57.25 109.41666667,57.33333333</coordinates></LinearRing></outerBoundaryIs></Polygon><Polygon><outerBoundaryIs><LinearRing><coordinates>110.25,57.33333333 110.33333333,57.33333333 110.33333333,57.25 110.25,57.25 110.16666667,57.25 110.16666667,57.33333333 110.08333333,57.33333333 110.08333333,57.41666667 110.16666667,57.41666667 110.16666667,57.5 110.08333333,57.5 110.0,57.5 110.0,57.58333333 110.08333333,57.58333333 110.08333333,57.66666667 110.16666667,57.66666667 110.16666667,57.58333333 110.25,57.58333333 110.25,57.5 110.33333333,57.5 110.41666667,57.5 110.5,57.5 110.58333333,57.5 110.66666667,57.5 110.66666667,57.41666667 110.58333333,57.41666667 110.5,57.41666667 110.41666667,57.41666667 110.33333333,57.41666667 110.25,57.41666667 110.25,57.33333333</coordinates></LinearRing></outerBoundaryIs></Polygon><Polygon><outerBoundaryIs><LinearRing><coordinates>113.5,58.58333333 113.58333333,58.58333333 113.58333333,58.5 113.5,58.5 113.41666667,58.5 113.41666667,58.58333333 113.5,58.58333333</coordinates></LinearRing></outerBoundaryIs></Polygon><Polygon><outerBoundaryIs><LinearRing><coordinates>117.0,58.5 117.0,58.41666667 116.91666667,58.41666667 116.91666667,58.5 116.91666667,58.58333333 117.0,58.58333333 117.0,58.5</coordinates></LinearRing></outerBoundaryIs></Polygon><Polygon><outerBoundaryIs><LinearRing><coordinates>161.41666667000001,58.66666667 161.5,58.66666667 161.5,58.58333333 161.41666667000001,58.58333333 161.41666667000001,58.66666667</coordinates></LinearRing></outerBoundaryIs></Polygon><Polygon><outerBoundaryIs><LinearRing><coordinates>161.33333333,59.08333333 161.41666667000001,59.08333333 161.41666667000001,59.0 161.33333333,59.0 161.33333333,59.08333333</coordinates></LinearRing></outerBoundaryIs></Polygon><Polygon><outerBoundaryIs><LinearRing><coordinates>8.08333333,59.16666667 8.16666667,59.16666667 8.16666667,59.08333333 8.08333333,59.08333333 8.08333333,59.16666667</coordinates></LinearRing></outerBoundaryIs></Polygon><Polygon><outerBoundaryIs><LinearRing><coordinates>161.5,59.5 161.58333333,59.5 161.58333333,59.41666667 161.5,59.41666667 161.5,59.5</coordinates></LinearRing></outerBoundaryIs></Polygon><Polygon><outerBoundaryIs><LinearRing><coordinates>115.5,59.5 115.58333333,59.5 115.58333333,59.41666667 115.5,59.41666667 115.5,59.5</coordinates></LinearRing></outerBoundaryIs></Polygon><Polygon><outerBoundaryIs><LinearRing><coordinates>8.0,59.25 8.08333333,59.25 8.08333333,59.16666667 8.0,59.16666667 8.0,59.25</coordinates></LinearRing></outerBoundaryIs></Polygon><Polygon><outerBoundaryIs><LinearRing><coordinates>23.33333333,59.33333333 23.41666667,59.33333333 23.41666667,59.25 23.33333333,59.25 23.33333333,59.33333333</coordinates></LinearRing></outerBoundaryIs></Polygon><Polygon><outerBoundaryIs><LinearRing><coordinates>115.41666667,59.41666667 115.5,59.41666667 115.5,59.33333333 115.41666667,59.33333333 115.41666667,59.41666667</coordinates></LinearRing></outerBoundaryIs></Polygon><Polygon><outerBoundaryIs><LinearRing><coordinates>161.41666667000001,59.0 161.5,59.0 161.5,58.91666667 161.41666667000001,58.91666667 161.41666667000001,59.0</coordinates></LinearRing></outerBoundaryIs></Polygon><Polygon><outerBoundaryIs><LinearRing><coordinates>27.08333333,60.33333333 27.16666667,60.33333333 27.16666667,60.25 27.08333333,60.25 27.08333333,60.33333333</coordinates></LinearRing></outerBoundaryIs></Polygon><Polygon><outerBoundaryIs><LinearRing><coordinates>21.0,59.91666667 21.0,59.83333333 20.91666667,59.83333333 20.83333333,59.83333333 20.83333333,59.91666667 20.83333333,60.0 20.75,60.0 20.75,60.08333333 20.83333333,60.08333333 20.91666667,60.08333333 20.91666667,60.0 21,60 21.08333333,60.0 21.08333333,59.91666667 21.0,59.91666667</coordinates></LinearRing></outerBoundaryIs></Polygon><Polygon><outerBoundaryIs><LinearRing><coordinates>8.83333333,60.0 8.91666667,60.0 8.91666667,59.91666667 8.83333333,59.91666667 8.75,59.91666667 8.66666667,59.91666667 8.66666667,60.0 8.75,60.0 8.75,60.08333333 8.83333333,60.08333333 8.83333333,60.0</coordinates></LinearRing></outerBoundaryIs></Polygon><Polygon><outerBoundaryIs><LinearRing><coordinates>8.5,60.66666667 8.58333333,60.66666667 8.66666667,60.66666667 8.75,60.66666667 8.75,60.58333333 8.66666667,60.58333333 8.58333333,60.58333333 8.5,60.58333333 8.5,60.66666667</coordinates></LinearRing></outerBoundaryIs></Polygon><Polygon><outerBoundaryIs><LinearRing><coordinates>20.91666667,60.66666667 21.0,60.66666667 21.0,60.58333333 20.91666667,60.58333333 20.91666667,60.66666667</coordinates></LinearRing></outerBoundaryIs></Polygon><Polygon><outerBoundaryIs><LinearRing><coordinates>149.75,60.66666667 149.83333333,60.66666667 149.83333333,60.58333333 149.75,60.58333333 149.75,60.66666667</coordinates></LinearRing></outerBoundaryIs></Polygon><Polygon><outerBoundaryIs><LinearRing><coordinates>153.41666667000001,60.66666667 153.5,60.66666667 153.5,60.58333333 153.41666667000001,60.58333333 153.41666667000001,60.66666667</coordinates></LinearRing></outerBoundaryIs></Polygon><Polygon><outerBoundaryIs><LinearRing><coordinates>21.0,60.75 21.08333333,60.75 21.08333333,60.66666667 21.0,60.66666667 21.0,60.75</coordinates></LinearRing></outerBoundaryIs></Polygon><Polygon><outerBoundaryIs><LinearRing><coordinates>150.5,60.91666667 150.58333333,60.91666667 150.66666667000001,60.91666667 150.66666667000001,60.83333333 150.58333333,60.83333333 150.5,60.83333333 150.5,60.91666667</coordinates></LinearRing></outerBoundaryIs></Polygon><Polygon><outerBoundaryIs><LinearRing><coordinates>138.91666667000001,60.91666667 139.0,60.91666667 139.0,60.83333333 138.91666667000001,60.83333333 138.91666667000001,60.91666667</coordinates></LinearRing></outerBoundaryIs></Polygon><Polygon><outerBoundaryIs><LinearRing><coordinates>151.08333333,61.0 151.16666667000001,61.0 151.16666667000001,60.91666667 151.08333333,60.91666667 151.08333333,61.0</coordinates></LinearRing></outerBoundaryIs></Polygon><Polygon><outerBoundaryIs><LinearRing><coordinates>154.5,61.0 154.58333333,61.0 154.58333333,60.91666667 154.5,60.91666667 154.5,61.0</coordinates></LinearRing></outerBoundaryIs></Polygon><Polygon><outerBoundaryIs><LinearRing><coordinates>151.83333333,60.5 151.91666667000001,60.5 151.91666667000001,60.41666667 151.83333333,60.41666667 151.75,60.41666667 151.75,60.5 151.83333333,60.5</coordinates></LinearRing></outerBoundaryIs></Polygon><Polygon><outerBoundaryIs><LinearRing><coordinates>20.58333333,60.41666667 20.66666667,60.41666667 20.66666667,60.33333333 20.58333333,60.33333333 20.58333333,60.41666667</coordinates></LinearRing></outerBoundaryIs></Polygon><Polygon><outerBoundaryIs><LinearRing><coordinates>20.83333333,60.58333333 20.91666667,60.58333333 20.91666667,60.5 20.83333333,60.5 20.83333333,60.58333333</coordinates></LinearRing></outerBoundaryIs></Polygon><Polygon><outerBoundaryIs><LinearRing><coordinates>128.83333333,58.08333333 128.91666667000001,58.08333333 128.91666667000001,58.0 128.83333333,58.0 128.83333333,58.08333333</coordinates></LinearRing></outerBoundaryIs></Polygon><Polygon><outerBoundaryIs><LinearRing><coordinates>24.0,58.16666667 24.08333333,58.16666667 24.08333333,58.08333333 24.0,58.08333333 23.91666667,58.08333333 23.91666667,58.16666667 24.0,58.16666667</coordinates></LinearRing></outerBoundaryIs></Polygon><Polygon><outerBoundaryIs><LinearRing><coordinates>116.75,56.33333333 116.83333333,56.33333333 116.83333333,56.25 116.75,56.25 116.66666667,56.25 116.58333333,56.25 116.58333333,56.16666667 116.5,56.16666667 116.5,56.08333333 116.58333333,56.08333333 116.58333333,56.0 116.5,56.0 116.5,55.91666667 116.41666667,55.91666667 116.41666667,55.83333333 116.33333333,55.83333333 116.33333333,55.91666667 116.33333333,56.0 116.41666667,56.0 116.41666667,56.08333333 116.33333333,56.08333333 116.25,56.08333333 116.16666667,56.08333333 116.16666667,56.16666667 116.25,56.16666667 116.33333333,56.16666667 116.33333333,56.25 116.25,56.25 116.16666667,56.25 116.08333333,56.25 116.0,56.25 115.91666667,56.25 115.83333333,56.25 115.83333333,56.16666667 115.83333333,56.08333333 115.83333333,56.0 115.75,56.0 115.75,56.08333333 115.75,56.16666667 115.66666667,56.16666667 115.58333333,56.16666667 115.5,56.16666667 115.41666667,56.16666667 115.33333333,56.16666667 115.25,56.16666667 115.16666667,56.16666667 115.08333333,56.16666667 115.0,56.16666667 115.0,56.08333333 114.91666667,56.08333333 114.83333333,56.08333333 114.83333333,56.16666667 114.75,56.16666667 114.75,56.25 114.66666667,56.25 114.58333333,56.25 114.58333333,56.16666667 114.5,56.16666667 114.5,56.08333333 114.41666667,56.08333333 114.33333333,56.08333333 114.25,56.08333333 114.25,56.0 114.16666667,56.0 114.16666667,56.08333333 114.16666667,56.16666667 114.25,56.16666667 114.33333333,56.16666667 114.33333333,56.25 114.33333333,56.33333333 114.33333333,56.41666667 114.41666667,56.41666667 114.5,56.41666667 114.58333333,56.41666667 114.66666667,56.41666667 114.75,56.41666667 114.75,56.5 114.83333333,56.5 114.91666667,56.5 114.91666667,56.41666667 115.0,56.41666667 115.0,56.5 115.08333333,56.5 115.08333333,56.58333333 115.16666667,56.58333333 115.16666667,56.66666667 115.25,56.66666667 115.33333333,56.66666667 115.41666667,56.66666667 115.5,56.66666667 115.5,56.75 115.58333333,56.75 115.58333333,56.66666667 115.66666667,56.66666667 115.66666667,56.58333333 115.75,56.58333333 115.83333333,56.58333333 115.91666667,56.58333333 116.0,56.58333333 116.08333333,56.58333333 116.16666667,56.58333333 116.16666667,56.5 116.25,56.5 116.25,56.58333333 116.33333333,56.58333333 116.41666667,56.58333333 116.41666667,56.5 116.5,56.5 116.58333333,56.5 116.58333333,56.41666667 116.5,56.41666667 116.5,56.33333333 116.58333333,56.33333333 116.66666667,56.33333333 116.75,56.33333333</coordinates></LinearRing></outerBoundaryIs><innerBoundaryIs><LinearRing><coordinates>114.75,56.25 114.83333333,56.25 114.83333333,56.33333333 114.75,56.33333333 114.75,56.25</coordinates></LinearRing></innerBoundaryIs></Polygon><Polygon><outerBoundaryIs><LinearRing><coordinates>131.16666667000001,56.25 131.16666667000001,56.16666667 131.08333333,56.16666667 131.0,56.16666667 131.0,56.25 131.08333333,56.25 131.08333333,56.33333333 131.0,56.33333333 131.0,56.41666667 131.08333333,56.41666667 131.08333333,56.5 131.16666667000001,56.5 131.25,56.5 131.25,56.41666667 131.33333333,56.41666667 131.33333333,56.5 131.41666667000001,56.5 131.5,56.5 131.5,56.41666667 131.58333333,56.41666667 131.58333333,56.33333333 131.66666667000001,56.33333333 131.66666667000001,56.25 131.66666667000001,56.16666667 131.66666667000001,56.08333333 131.66666667000001,56.0 131.66666667000001,55.91666667 131.58333333,55.91666667 131.58333333,56.0 131.5,56.0 131.41666667000001,56.0 131.33333333,56.0 131.33333333,56.08333333 131.41666667000001,56.08333333 131.41666667000001,56.16666667 131.33333333,56.16666667 131.33333333,56.25 131.33333333,56.33333333 131.25,56.33333333 131.16666667000001,56.33333333 131.16666667000001,56.25</coordinates></LinearRing></outerBoundaryIs></Polygon><Polygon><outerBoundaryIs><LinearRing><coordinates>127.5,56.25 127.58333333,56.25 127.58333333,56.16666667 127.5,56.16666667 127.5,56.25</coordinates></LinearRing></outerBoundaryIs></Polygon><Polygon><outerBoundaryIs><LinearRing><coordinates>134.16666667000001,56.16666667 134.25,56.16666667 134.25,56.08333333 134.16666667000001,56.08333333 134.08333333,56.08333333 134.0,56.08333333 134.0,56.16666667 134.0,56.25 134.08333333,56.25 134.08333333,56.16666667 134.16666667000001,56.16666667</coordinates></LinearRing></outerBoundaryIs></Polygon><Polygon><outerBoundaryIs><LinearRing><coordinates>123.66666667,56.33333333 123.75,56.33333333 123.75,56.25 123.66666667,56.25 123.58333333,56.25 123.58333333,56.33333333 123.66666667,56.33333333</coordinates></LinearRing></outerBoundaryIs></Polygon><Polygon><outerBoundaryIs><LinearRing><coordinates>136.91666667000001,56.41666667 137.0,56.41666667 137.0,56.33333333 136.91666667000001,56.33333333 136.91666667000001,56.41666667</coordinates></LinearRing></outerBoundaryIs></Polygon><Polygon><outerBoundaryIs><LinearRing><coordinates>132.25,56.41666667 132.25,56.33333333 132.16666667000001,56.33333333 132.08333333,56.33333333 132.08333333,56.41666667 132.08333333,56.5 132.08333333,56.58333333 132.16666667000001,56.58333333 132.16666667000001,56.66666667 132.16666667000001,56.75 132.16666667000001,56.83333333 132.25,56.83333333 132.25,56.75 132.25,56.66666667 132.25,56.58333333 132.25,56.5 132.33333333,56.5 132.33333333,56.41666667 132.25,56.41666667</coordinates></LinearRing></outerBoundaryIs></Polygon><Polygon><outerBoundaryIs><LinearRing><coordinates>146.75,61.33333333 146.75,61.25 146.66666667000001,61.25 146.66666667000001,61.33333333 146.58333333,61.33333333 146.58333333,61.41666667 146.66666667000001,61.41666667 146.75,61.41666667 146.83333333,61.41666667 146.83333333,61.33333333 146.75,61.33333333</coordinates></LinearRing></outerBoundaryIs></Polygon><Polygon><outerBoundaryIs><LinearRing><coordinates>155.5,61.33333333 155.5,61.25 155.41666667000001,61.25 155.33333333,61.25 155.25,61.25 155.16666667000001,61.25 155.16666667000001,61.33333333 155.25,61.33333333 155.33333333,61.33333333 155.33333333,61.41666667 155.41666667000001,61.41666667 155.5,61.41666667 155.58333333,61.41666667 155.58333333,61.33333333 155.5,61.33333333</coordinates></LinearRing></outerBoundaryIs></Polygon><Polygon><outerBoundaryIs><LinearRing><coordinates>146.16666667000001,61.75 146.25,61.75 146.25,61.66666667 146.16666667000001,61.66666667 146.16666667000001,61.75</coordinates></LinearRing></outerBoundaryIs></Polygon><Polygon><outerBoundaryIs><LinearRing><coordinates>153.33333333,61.75 153.41666667000001,61.75 153.41666667000001,61.66666667 153.33333333,61.66666667 153.33333333,61.75</coordinates></LinearRing></outerBoundaryIs></Polygon><Polygon><outerBoundaryIs><LinearRing><coordinates>9.25,61.58333333 9.33333333,61.58333333 9.33333333,61.5 9.25,61.5 9.16666667,61.5 9.16666667,61.58333333 9.16666667,61.66666667 9.08333333,61.66666667 9.08333333,61.75 9.16666667,61.75 9.25,61.75 9.25,61.66666667 9.25,61.58333333</coordinates></LinearRing></outerBoundaryIs></Polygon><Polygon><outerBoundaryIs><LinearRing><coordinates>146.5,61.5 146.58333333,61.5 146.58333333,61.41666667 146.5,61.41666667 146.5,61.5</coordinates></LinearRing></outerBoundaryIs></Polygon><Polygon><outerBoundaryIs><LinearRing><coordinates>146.41666667000001,61.5 146.41666667000001,61.41666667 146.33333333,61.41666667 146.33333333,61.5 146.33333333,61.58333333 146.41666667000001,61.58333333 146.5,61.58333333 146.5,61.5 146.41666667000001,61.5</coordinates></LinearRing></outerBoundaryIs></Polygon><Polygon><outerBoundaryIs><LinearRing><coordinates>143.91666667000001,61.5 143.91666667000001,61.41666667 143.83333333,61.41666667 143.83333333,61.5 143.75,61.5 143.75,61.58333333 143.83333333,61.58333333 143.91666667000001,61.58333333 143.91666667000001,61.5</coordinates></LinearRing></outerBoundaryIs></Polygon><Polygon><outerBoundaryIs><LinearRing><coordinates>140.91666667000001,61.5 141.0,61.5 141.0,61.41666667 140.91666667000001,61.41666667 140.91666667000001,61.5</coordinates></LinearRing></outerBoundaryIs></Polygon><Polygon><outerBoundaryIs><LinearRing><coordinates>141.0,61.58333333 141.08333333,61.58333333 141.08333333,61.5 141.0,61.5 141.0,61.58333333</coordinates></LinearRing></outerBoundaryIs></Polygon><Polygon><outerBoundaryIs><LinearRing><coordinates>142.41666667000001,61.66666667 142.5,61.66666667 142.5,61.58333333 142.41666667000001,61.58333333 142.41666667000001,61.66666667</coordinates></LinearRing></outerBoundaryIs></Polygon><Polygon><outerBoundaryIs><LinearRing><coordinates>146.25,61.66666667 146.33333333,61.66666667 146.33333333,61.58333333 146.25,61.58333333 146.25,61.66666667</coordinates></LinearRing></outerBoundaryIs></Polygon><Polygon><outerBoundaryIs><LinearRing><coordinates>169.5,62.08333333 169.58333333,62.08333333 169.66666667000001,62.08333333 169.66666667000001,62.0 169.58333333,62.0 169.5,62.0 169.5,62.08333333</coordinates></LinearRing></outerBoundaryIs></Polygon><Polygon><outerBoundaryIs><LinearRing><coordinates>138.83333333,62.08333333 138.91666667000001,62.08333333 138.91666667000001,62.16666667 139.0,62.16666667 139.0,62.08333333 139,62 138.91666667000001,62.0 138.83333333,62.0 138.83333333,62.08333333</coordinates></LinearRing></outerBoundaryIs></Polygon><Polygon><outerBoundaryIs><LinearRing><coordinates>145.58333333,62.16666667 145.66666667000001,62.16666667 145.66666667000001,62.08333333 145.58333333,62.08333333 145.58333333,62.16666667</coordinates></LinearRing></outerBoundaryIs></Polygon><Polygon><outerBoundaryIs><LinearRing><coordinates>140.5,62.16666667 140.58333333,62.16666667 140.58333333,62.08333333 140.5,62.08333333 140.5,62.16666667</coordinates></LinearRing></outerBoundaryIs></Polygon><Polygon><outerBoundaryIs><LinearRing><coordinates>138.75,62.16666667 138.83333333,62.16666667 138.83333333,62.08333333 138.75,62.08333333 138.75,62.16666667</coordinates></LinearRing></outerBoundaryIs></Polygon><Polygon><outerBoundaryIs><LinearRing><coordinates>6.66666667,62.5 6.75,62.5 6.83333333,62.5 6.83333333,62.41666667 6.75,62.41666667 6.66666667,62.41666667 6.66666667,62.5</coordinates></LinearRing></outerBoundaryIs></Polygon><Polygon><outerBoundaryIs><LinearRing><coordinates>146.33333333,62.25 146.41666667000001,62.25 146.41666667000001,62.16666667 146.33333333,62.16666667 146.33333333,62.25</coordinates></LinearRing></outerBoundaryIs></Polygon><Polygon><outerBoundaryIs><LinearRing><coordinates>142.5,62.33333333 142.5,62.25 142.41666667000001,62.25 142.41666667000001,62.33333333 142.41666667000001,62.41666667 142.41666667000001,62.5 142.5,62.5 142.58333333,62.5 142.58333333,62.41666667 142.5,62.41666667 142.5,62.33333333</coordinates></LinearRing></outerBoundaryIs></Polygon><Polygon><outerBoundaryIs><LinearRing><coordinates>5,62 5.0,61.91666667 4.91666667,61.91666667 4.91666667,62.0 4.91666667,62.08333333 5.0,62.08333333 5.08333333,62.08333333 5.08333333,62.16666667 5.08333333,62.25 5.16666667,62.25 5.25,62.25 5.33333333,62.25 5.33333333,62.33333333 5.41666667,62.33333333 5.5,62.33333333 5.5,62.41666667 5.58333333,62.41666667 5.66666667,62.41666667 5.75,62.41666667 5.83333333,62.41666667 5.83333333,62.33333333 5.83333333,62.25 5.75,62.25 5.75,62.33333333 5.66666667,62.33333333 5.58333333,62.33333333 5.58333333,62.25 5.58333333,62.16666667 5.5,62.16666667 5.41666667,62.16666667 5.33333333,62.16666667 5.25,62.16666667 5.16666667,62.16666667 5.16666667,62.08333333 5.25,62.08333333 5.33333333,62.08333333 5.33333333,62.0 5.25,62.0 5.16666667,62.0 5.08333333,62.0 5,62</coordinates></LinearRing></outerBoundaryIs></Polygon><Polygon><outerBoundaryIs><LinearRing><coordinates>11.25,62.33333333 11.33333333,62.33333333 11.41666667,62.33333333 11.41666667,62.25 11.33333333,62.25 11.25,62.25 11.25,62.33333333</coordinates></LinearRing></outerBoundaryIs></Polygon><Polygon><outerBoundaryIs><LinearRing><coordinates>155.41666667000001,62.33333333 155.5,62.33333333 155.5,62.25 155.41666667000001,62.25 155.41666667000001,62.33333333</coordinates></LinearRing></outerBoundaryIs></Polygon><Polygon><outerBoundaryIs><LinearRing><coordinates>170.5,62.41666667 170.58333333,62.41666667 170.58333333,62.33333333 170.5,62.33333333 170.5,62.41666667</coordinates></LinearRing></outerBoundaryIs></Polygon><Polygon><outerBoundaryIs><LinearRing><coordinates>9.25,62.0 9.33333333,62.0 9.33333333,61.91666667 9.25,61.91666667 9.25,62.0</coordinates></LinearRing></outerBoundaryIs></Polygon><Polygon><outerBoundaryIs><LinearRing><coordinates>146.58333333,62.0 146.58333333,61.91666667 146.5,61.91666667 146.5,62.0 146.5,62.08333333 146.58333333,62.08333333 146.58333333,62.0</coordinates></LinearRing></outerBoundaryIs></Polygon><Polygon><outerBoundaryIs><LinearRing><coordinates>8.66666667,62.83333333 8.75,62.83333333 8.75,62.75 8.66666667,62.75 8.66666667,62.83333333</coordinates></LinearRing></outerBoundaryIs></Polygon><Polygon><outerBoundaryIs><LinearRing><coordinates>10.83333333,62.83333333 10.91666667,62.83333333 10.91666667,62.75 10.83333333,62.75 10.83333333,62.83333333</coordinates></LinearRing></outerBoundaryIs></Polygon><Polygon><outerBoundaryIs><LinearRing><coordinates>138.75,62.91666667 138.83333333,62.91666667 138.83333333,62.83333333 138.75,62.83333333 138.75,62.91666667</coordinates></LinearRing></outerBoundaryIs></Polygon><Polygon><outerBoundaryIs><LinearRing><coordinates>145.66666667000001,63.41666667 145.75,63.41666667 145.75,63.33333333 145.66666667000001,63.33333333 145.66666667000001,63.41666667</coordinates></LinearRing></outerBoundaryIs></Polygon><Polygon><outerBoundaryIs><LinearRing><coordinates>21.08333333,63.5 21.16666667,63.5 21.16666667,63.41666667 21.08333333,63.41666667 21.0,63.41666667 21.0,63.5 21.08333333,63.5</coordinates></LinearRing></outerBoundaryIs></Polygon><Polygon><outerBoundaryIs><LinearRing><coordinates>147.0,63.5 147.08333333,63.5 147.08333333,63.41666667 147.0,63.41666667 147.0,63.5</coordinates></LinearRing></outerBoundaryIs></Polygon><Polygon><outerBoundaryIs><LinearRing><coordinates>20.75,63.66666667 20.83333333,63.66666667 20.83333333,63.75 20.83333333,63.83333333 20.91666667,63.83333333 21.0,63.83333333 21.0,63.75 21.0,63.66666667 20.91666667,63.66666667 20.91666667,63.58333333 20.83333333,63.58333333 20.75,63.58333333 20.75,63.66666667</coordinates></LinearRing></outerBoundaryIs></Polygon><Polygon><outerBoundaryIs><LinearRing><coordinates>141.0,63.25 141.08333333,63.25 141.08333333,63.16666667 141.0,63.16666667 140.91666667000001,63.16666667 140.91666667000001,63.25 141.0,63.25</coordinates></LinearRing></outerBoundaryIs></Polygon><Polygon><outerBoundaryIs><LinearRing><coordinates>140.83333333,63.16666667 140.91666667000001,63.16666667 140.91666667000001,63.08333333 140.83333333,63.08333333 140.83333333,63.16666667</coordinates></LinearRing></outerBoundaryIs></Polygon><Polygon><outerBoundaryIs><LinearRing><coordinates>6.66666667,62.58333333 6.66666667,62.5 6.58333333,62.5 6.5,62.5 6.41666667,62.5 6.41666667,62.41666667 6.33333333,62.41666667 6.25,62.41666667 6.16666667,62.41666667 6.08333333,62.41666667 6.08333333,62.33333333 6.0,62.33333333 6.0,62.41666667 5.91666667,62.41666667 5.83333333,62.41666667 5.83333333,62.5 5.91666667,62.5 6.0,62.5 6.0,62.58333333 6.08333333,62.58333333 6.08333333,62.66666667 6.16666667,62.66666667 6.16666667,62.75 6.25,62.75 6.33333333,62.75 6.41666667,62.75 6.41666667,62.83333333 6.5,62.83333333 6.58333333,62.83333333 6.66666667,62.83333333 6.66666667,62.75 6.75,62.75 6.75,62.66666667 6.66666667,62.66666667 6.66666667,62.58333333</coordinates></LinearRing></outerBoundaryIs><innerBoundaryIs><LinearRing><coordinates>6.41666667,62.5 6.41666667,62.58333333 6.33333333,62.58333333 6.33333333,62.5 6.41666667,62.5</coordinates></LinearRing></innerBoundaryIs><innerBoundaryIs><LinearRing><coordinates>6.5,62.75 6.5,62.66666667 6.58333333,62.66666667 6.58333333,62.75 6.5,62.75</coordinates></LinearRing></innerBoundaryIs></Polygon><Polygon><outerBoundaryIs><LinearRing><coordinates>142.91666667000001,62.66666667 143.0,62.66666667 143.08333333,62.66666667 143.16666667000001,62.66666667 143.16666667000001,62.58333333 143.08333333,62.58333333 143.0,62.58333333 142.91666667000001,62.58333333 142.83333333,62.58333333 142.83333333,62.66666667 142.91666667000001,62.66666667</coordinates></LinearRing></outerBoundaryIs></Polygon><Polygon><outerBoundaryIs><LinearRing><coordinates>142.58333333,62.58333333 142.66666667000001,62.58333333 142.75,62.58333333 142.83333333,62.58333333 142.83333333,62.5 142.75,62.5 142.66666667000001,62.5 142.58333333,62.5 142.58333333,62.58333333</coordinates></LinearRing></outerBoundaryIs></Polygon><Polygon><outerBoundaryIs><LinearRing><coordinates>10.83333333,62.66666667 10.91666667,62.66666667 10.91666667,62.58333333 10.83333333,62.58333333 10.83333333,62.66666667</coordinates></LinearRing></outerBoundaryIs></Polygon><Polygon><outerBoundaryIs><LinearRing><coordinates>143.83333333,62.75 143.83333333,62.66666667 143.75,62.66666667 143.66666667000001,62.66666667 143.66666667000001,62.75 143.75,62.75 143.75,62.83333333 143.75,62.91666667 143.83333333,62.91666667 143.83333333,62.83333333 143.83333333,62.75</coordinates></LinearRing></outerBoundaryIs></Polygon><Polygon><outerBoundaryIs><LinearRing><coordinates>133.33333333,64.16666667 133.41666667000001,64.16666667 133.41666667000001,64.08333333 133.33333333,64.08333333 133.33333333,64.16666667</coordinates></LinearRing></outerBoundaryIs></Polygon><Polygon><outerBoundaryIs><LinearRing><coordinates>133.41666667000001,64.25 133.5,64.25 133.5,64.16666667 133.41666667000001,64.16666667 133.41666667000001,64.25</coordinates></LinearRing></outerBoundaryIs></Polygon><Polygon><outerBoundaryIs><LinearRing><coordinates>138.66666667000001,64.33333333 138.75,64.33333333 138.75,64.25 138.66666667000001,64.25 138.66666667000001,64.33333333</coordinates></LinearRing></outerBoundaryIs></Polygon><Polygon><outerBoundaryIs><LinearRing><coordinates>145.58333333,64.33333333 145.66666667000001,64.33333333 145.66666667000001,64.25 145.58333333,64.25 145.58333333,64.33333333</coordinates></LinearRing></outerBoundaryIs></Polygon><Polygon><outerBoundaryIs><LinearRing><coordinates>134.08333333,64.41666667 134.16666667000001,64.41666667 134.16666667000001,64.33333333 134.08333333,64.33333333 134.08333333,64.41666667</coordinates></LinearRing></outerBoundaryIs></Polygon><Polygon><outerBoundaryIs><LinearRing><coordinates>130.25,65.16666667 130.33333333,65.16666667 130.33333333,65.08333333 130.25,65.08333333 130.16666667000001,65.08333333 130.16666667000001,65.16666667 130.25,65.16666667</coordinates></LinearRing></outerBoundaryIs></Polygon><Polygon><outerBoundaryIs><LinearRing><coordinates>131.16666667000001,64.91666667 131.25,64.91666667 131.25,64.83333333 131.16666667000001,64.83333333 131.16666667000001,64.91666667</coordinates></LinearRing></outerBoundaryIs></Polygon><Polygon><outerBoundaryIs><LinearRing><coordinates>141.16666667000001,65.0 141.25,65.0 141.25,64.91666667 141.16666667000001,64.91666667 141.16666667000001,65.0</coordinates></LinearRing></outerBoundaryIs></Polygon><Polygon><outerBoundaryIs><LinearRing><coordinates>131.66666667000001,65.0 131.75,65.0 131.75,64.91666667 131.66666667000001,64.91666667 131.66666667000001,65.0</coordinates></LinearRing></outerBoundaryIs></Polygon><Polygon><outerBoundaryIs><LinearRing><coordinates>129.58333333,65.58333333 129.66666667000001,65.58333333 129.66666667000001,65.5 129.58333333,65.5 129.58333333,65.58333333</coordinates></LinearRing></outerBoundaryIs></Polygon><Polygon><outerBoundaryIs><LinearRing><coordinates>142.16666667000001,65.58333333 142.25,65.58333333 142.25,65.5 142.16666667000001,65.5 142.16666667000001,65.58333333</coordinates></LinearRing></outerBoundaryIs></Polygon><Polygon><outerBoundaryIs><LinearRing><coordinates>14.0,66.16666667 14.08333333,66.16666667 14.08333333,66.08333333 14.0,66.08333333 14.0,66.16666667</coordinates></LinearRing></outerBoundaryIs></Polygon><Polygon><outerBoundaryIs><LinearRing><coordinates>140.25,66.33333333 140.33333333,66.33333333 140.33333333,66.25 140.25,66.25 140.25,66.33333333</coordinates></LinearRing></outerBoundaryIs></Polygon><Polygon><outerBoundaryIs><LinearRing><coordinates>129.25,65.91666667 129.33333333,65.91666667 129.33333333,65.83333333 129.25,65.83333333 129.25,65.91666667</coordinates></LinearRing></outerBoundaryIs></Polygon><Polygon><outerBoundaryIs><LinearRing><coordinates>15.83333333,66.75 15.91666667,66.75 15.91666667,66.66666667 15.83333333,66.66666667 15.75,66.66666667 15.75,66.75 15.83333333,66.75</coordinates></LinearRing></outerBoundaryIs></Polygon><Polygon><outerBoundaryIs><LinearRing><coordinates>16.91666667,67.08333333 16.91666667,67.0 16.83333333,67.0 16.83333333,67.08333333 16.83333333,67.16666667 16.91666667,67.16666667 16.91666667,67.08333333</coordinates></LinearRing></outerBoundaryIs></Polygon><Polygon><outerBoundaryIs><LinearRing><coordinates>128.33333333,67.58333333 128.41666667000001,67.58333333 128.41666667000001,67.5 128.33333333,67.5 128.33333333,67.58333333</coordinates></LinearRing></outerBoundaryIs></Polygon><Polygon><outerBoundaryIs><LinearRing><coordinates>17.75,67.33333333 17.83333333,67.33333333 17.83333333,67.25 17.75,67.25 17.66666667,67.25 17.66666667,67.33333333 17.75,67.33333333</coordinates></LinearRing></outerBoundaryIs></Polygon><Polygon><outerBoundaryIs><LinearRing><coordinates>17.83333333,67.41666667 17.91666667,67.41666667 17.91666667,67.33333333 17.83333333,67.33333333 17.83333333,67.41666667</coordinates></LinearRing></outerBoundaryIs></Polygon><Polygon><outerBoundaryIs><LinearRing><coordinates>13.83333333,66.5 13.91666667,66.5 13.91666667,66.41666667 13.83333333,66.41666667 13.75,66.41666667 13.75,66.5 13.83333333,66.5</coordinates></LinearRing></outerBoundaryIs></Polygon><Polygon><outerBoundaryIs><LinearRing><coordinates>12.66666667,66.58333333 12.66666667,66.5 12.58333333,66.5 12.58333333,66.58333333 12.58333333,66.66666667 12.66666667,66.66666667 12.75,66.66666667 12.75,66.58333333 12.66666667,66.58333333</coordinates></LinearRing></outerBoundaryIs></Polygon><Polygon><outerBoundaryIs><LinearRing><coordinates>128.08333333,66.58333333 128.16666667000001,66.58333333 128.16666667000001,66.5 128.08333333,66.5 128.08333333,66.58333333</coordinates></LinearRing></outerBoundaryIs></Polygon><Polygon><outerBoundaryIs><LinearRing><coordinates>144.16666667000001,65.25 144.16666667000001,65.16666667 144.08333333,65.16666667 144.08333333,65.25 144.0,65.25 144.0,65.33333333 144.0,65.41666667 144.08333333,65.41666667 144.16666667000001,65.41666667 144.25,65.41666667 144.33333333,65.41666667 144.41666667000001,65.41666667 144.5,65.41666667 144.5,65.33333333 144.5,65.25 144.41666667000001,65.25 144.33333333,65.25 144.25,65.25 144.16666667000001,65.25</coordinates></LinearRing></outerBoundaryIs></Polygon><Polygon><outerBoundaryIs><LinearRing><coordinates>147.75,65.41666667 147.83333333,65.41666667 147.83333333,65.33333333 147.75,65.33333333 147.75,65.41666667</coordinates></LinearRing></outerBoundaryIs></Polygon><Polygon><outerBoundaryIs><LinearRing><coordinates>14.25,68.66666667 14.33333333,68.66666667 14.33333333,68.58333333 14.25,68.58333333 14.25,68.66666667</coordinates></LinearRing></outerBoundaryIs></Polygon><Polygon><outerBoundaryIs><LinearRing><coordinates>133.25,71.91666667 133.33333333,71.91666667 133.33333333,71.83333333 133.25,71.83333333 133.25,71.91666667</coordinates></LinearRing></outerBoundaryIs></Polygon><Polygon><outerBoundaryIs><LinearRing><coordinates>138.41666667000001,71.75 138.41666667000001,71.66666667 138.33333333,71.66666667 138.33333333,71.75 138.33333333,71.83333333 138.33333333,71.91666667 138.41666667000001,71.91666667 138.5,71.91666667 138.58333333,71.91666667 138.66666667000001,71.91666667 138.66666667000001,71.83333333 138.58333333,71.83333333 138.5,71.83333333 138.41666667000001,71.83333333 138.41666667000001,71.75</coordinates></LinearRing></outerBoundaryIs></Polygon><Polygon><outerBoundaryIs><LinearRing><coordinates>74.75,72.91666667 74.75,72.83333333 74.66666667,72.83333333 74.58333333,72.83333333 74.5,72.83333333 74.41666667,72.83333333 74.33333333,72.83333333 74.33333333,72.91666667 74.25,72.91666667 74.16666667,72.91666667 74.08333333,72.91666667 74.08333333,73.0 74.08333333,73.08333333 74.16666667,73.08333333 74.16666667,73.16666667 74.25,73.16666667 74.33333333,73.16666667 74.41666667,73.16666667 74.5,73.16666667 74.58333333,73.16666667 74.66666667,73.16666667 74.75,73.16666667 74.75,73.08333333 74.75,73.0 74.75,72.91666667</coordinates></LinearRing></outerBoundaryIs></Polygon><Polygon><outerBoundaryIs><LinearRing><coordinates>85.16666667,74.16666667 85.25,74.16666667 85.25,74.08333333 85.16666667,74.08333333 85.16666667,74.16666667</coordinates></LinearRing></outerBoundaryIs></Polygon><Polygon><outerBoundaryIs><LinearRing><coordinates>85.66666667,74.16666667 85.75,74.16666667 85.75,74.08333333 85.66666667,74.08333333 85.58333333,74.08333333 85.5,74.08333333 85.41666667,74.08333333 85.41666667,74.16666667 85.33333333,74.16666667 85.25,74.16666667 85.25,74.25 85.33333333,74.25 85.41666667,74.25 85.5,74.25 85.58333333,74.25 85.66666667,74.25 85.66666667,74.16666667</coordinates></LinearRing></outerBoundaryIs></Polygon><Polygon><outerBoundaryIs><LinearRing><coordinates>89.83333333,75.66666667 89.91666667,75.66666667 89.91666667,75.58333333 89.83333333,75.58333333 89.83333333,75.66666667</coordinates></LinearRing></outerBoundaryIs></Polygon><Polygon><outerBoundaryIs><LinearRing><coordinates>94.58333333,76.41666667 94.66666667,76.41666667 94.66666667,76.33333333 94.58333333,76.33333333 94.58333333,76.41666667</coordinates></LinearRing></outerBoundaryIs></Polygon><Polygon><outerBoundaryIs><LinearRing><coordinates>106.5,77.41666667 106.58333333,77.41666667 106.66666667,77.41666667 106.66666667,77.5 106.75,77.5 106.83333333,77.5 106.91666667,77.5 107.0,77.5 107.0,77.41666667 106.91666667,77.41666667 106.83333333,77.41666667 106.83333333,77.33333333 106.75,77.33333333 106.66666667,77.33333333 106.58333333,77.33333333 106.5,77.33333333 106.5,77.41666667</coordinates></LinearRing></outerBoundaryIs></Polygon><Polygon><outerBoundaryIs><LinearRing><coordinates>17.75,68.08333333 17.83333333,68.08333333 17.83333333,68.0 17.75,68.0 17.75,68.08333333</coordinates></LinearRing></outerBoundaryIs></Polygon><Polygon><outerBoundaryIs><LinearRing><coordinates>140,64 140.08333333,64.0 140.16666667000001,64.0 140.16666667000001,63.91666667 140.08333333,63.91666667 140.0,63.91666667 140,64</coordinates></LinearRing></outerBoundaryIs></Polygon><Polygon><outerBoundaryIs><LinearRing><coordinates>37.83333333,64.08333333 37.91666667,64.08333333 37.91666667,64.0 37.83333333,64.0 37.83333333,64.08333333</coordinates></LinearRing></outerBoundaryIs></Polygon><Polygon><outerBoundaryIs><LinearRing><coordinates>160.25,60.58333333 160.25,60.5 160.16666667000001,60.5 160.08333333,60.5 160.08333333,60.58333333 160.08333333,60.66666667 160.16666667000001,60.66666667 160.16666667000001,60.75 160.16666667000001,60.83333333 160.16666667000001,60.91666667 160.25,60.91666667 160.33333333,60.91666667 160.33333333,61.0 160.25,61.0 160.16666667000001,61.0 160.08333333,61.0 160.08333333,60.91666667 160.0,60.91666667 159.91666667000001,60.91666667 159.91666667000001,60.83333333 159.83333333,60.83333333 159.83333333,60.91666667 159.75,60.91666667 159.75,61.0 159.83333333,61.0 159.83333333,61.08333333 159.91666667000001,61.08333333 159.91666667000001,61.16666667 159.83333333,61.16666667 159.75,61.16666667 159.75,61.25 159.75,61.33333333 159.83333333,61.33333333 159.91666667000001,61.33333333 159.91666667000001,61.41666667 160.0,61.41666667 160.0,61.5 160.08333333,61.5 160.16666667000001,61.5 160.16666667000001,61.58333333 160.25,61.58333333 160.25,61.66666667 160.25,61.75 160.33333333,61.75 160.33333333,61.83333333 160.33333333,61.91666667 160.25,61.91666667 160.25,61.83333333 160.16666667000001,61.83333333 160.08333333,61.83333333 160.08333333,61.75 160.0,61.75 160.0,61.66666667 159.91666667000001,61.66666667 159.83333333,61.66666667 159.75,61.66666667 159.66666667000001,61.66666667 159.66666667000001,61.58333333 159.58333333,61.58333333 159.5,61.58333333 159.5,61.66666667 159.5,61.75 159.41666667000001,61.75 159.33333333,61.75 159.33333333,61.83333333 159.25,61.83333333 159.16666667000001,61.83333333 159.16666667000001,61.91666667 159.08333333,61.91666667 159.0,61.91666667 159.0,61.83333333 158.91666667000001,61.83333333 158.91666667000001,61.75 158.83333333,61.75 158.75,61.75 158.66666667000001,61.75 158.58333333,61.75 158.5,61.75 158.41666667000001,61.75 158.33333333,61.75 158.25,61.75 158.16666667000001,61.75 158.16666667000001,61.66666667 158.08333333,61.66666667 158.0,61.66666667 157.91666667000001,61.66666667 157.91666667000001,61.75 157.83333333,61.75 157.75,61.75 157.66666667000001,61.75 157.58333333,61.75 157.5,61.75 157.41666667000001,61.75 157.41666667000001,61.66666667 157.33333333,61.66666667 157.25,61.66666667 157.16666667000001,61.66666667 157.16666667000001,61.58333333 157.08333333,61.58333333 157.0,61.58333333 157.0,61.5 156.91666667000001,61.5 156.83333333,61.5 156.75,61.5 156.66666667000001,61.5 156.66666667000001,61.41666667 156.66666667000001,61.33333333 156.66666667000001,61.25 156.66666667000001,61.16666667 156.58333333,61.16666667 156.5,61.16666667 156.5,61.08333333 156.41666667000001,61.08333333 156.33333333,61.08333333 156.33333333,61.0 156.25,61.0 156.16666667000001,61.0 156.08333333,61.0 156.08333333,60.91666667 156.0,60.91666667 156.0,60.83333333 155.91666667000001,60.83333333 155.91666667000001,60.75 155.91666667000001,60.66666667 155.83333333,60.66666667 155.75,60.66666667 155.75,60.58333333 155.66666667000001,60.58333333 155.58333333,60.58333333 155.5,60.58333333 155.5,60.5 155.41666667000001,60.5 155.33333333,60.5 155.33333333,60.41666667 155.25,60.41666667 155.16666667000001,60.41666667 155.16666667000001,60.33333333 155.08333333,60.33333333 155.0,60.33333333 154.91666667000001,60.33333333 154.91666667000001,60.25 154.83333333,60.25 154.83333333,60.16666667 154.75,60.16666667 154.66666667000001,60.16666667 154.66666667000001,60.08333333 154.58333333,60.08333333 154.58333333,60.0 154.5,60.0 154.5,59.91666667 154.5,59.83333333 154.41666667000001,59.83333333 154.33333333,59.83333333 154.25,59.83333333 154.25,59.75 154.33333333,59.75 154.33333333,59.66666667 154.41666667000001,59.66666667 154.41666667000001,59.58333333 154.5,59.58333333 154.58333333,59.58333333 154.66666667000001,59.58333333 154.75,59.58333333 154.75,59.5 154.83333333,59.5 154.91666667000001,59.5 155.0,59.5 155.08333333,59.5 155.08333333,59.41666667 155.16666667000001,59.41666667 155.25,59.41666667 155.25,59.33333333 155.25,59.25 155.33333333,59.25 155.33333333,59.16666667 155.25,59.16666667 155.16666667000001,59.16666667 155.08333333,59.16666667 155.0,59.16666667 154.91666667000001,59.16666667 154.83333333,59.16666667 154.83333333,59.08333333 154.75,59.08333333 154.66666667000001,59.08333333 154.58333333,59.08333333 154.58333333,59.16666667 154.5,59.16666667 154.41666667000001,59.16666667 154.41666667000001,59.08333333 154.33333333,59.08333333 154.25,59.08333333 154.16666667000001,59.08333333 154.16666667000001,59.0 154.08333333,59.0 154,59 153.91666667000001,59.0 153.91666667000001,59.08333333 153.83333333,59.08333333 153.83333333,59.16666667 153.75,59.16666667 153.66666667000001,59.16666667 153.58333333,59.16666667 153.5,59.16666667 153.41666667000001,59.16666667 153.41666667000001,59.08333333 153.33333333,59.08333333 153.25,59.08333333 153.16666667000001,59.08333333 153.08333333,59.08333333 153.08333333,59.0 153,59 153.0,58.91666667 152.91666667000001,58.91666667 152.91666667000001,58.83333333 152.83333333,58.83333333 152.83333333,58.91666667 152.75,58.91666667 152.75,58.83333333 152.66666667000001,58.83333333 152.66666667000001,58.91666667 152.58333333,58.91666667 152.5,58.91666667 152.5,59.0 152.41666667000001,59.0 152.33333333,59.0 152.25,59.0 152.25,58.91666667 152.16666667000001,58.91666667 152.16666667000001,58.83333333 152.08333333,58.83333333 152.0,58.83333333 151.91666667000001,58.83333333 151.83333333,58.83333333 151.75,58.83333333 151.66666667000001,58.83333333 151.58333333,58.83333333 151.5,58.83333333 151.41666667000001,58.83333333 151.33333333,58.83333333 151.25,58.83333333 151.25,58.91666667 151.16666667000001,58.91666667 151.16666667000001,59.0 151.08333333,59.0 151.08333333,59.08333333 151.08333333,59.16666667 151.16666667000001,59.16666667 151.25,59.16666667 151.33333333,59.16666667 151.41666667000001,59.16666667 151.5,59.16666667 151.58333333,59.16666667 151.66666667000001,59.16666667 151.75,59.16666667 151.83333333,59.16666667 151.91666667000001,59.16666667 152.0,59.16666667 152.08333333,59.16666667 152.08333333,59.25 152.0,59.25 151.91666667000001,59.25 151.83333333,59.25 151.75,59.25 151.66666667000001,59.25 151.66666667000001,59.33333333 151.66666667000001,59.41666667 151.58333333,59.41666667 151.58333333,59.5 151.5,59.5 151.41666667000001,59.5 151.33333333,59.5 151.25,59.5 151.16666667000001,59.5 151.16666667000001,59.58333333 151.08333333,59.58333333 151.08333333,59.5 151.0,59.5 151.0,59.41666667 150.91666667000001,59.41666667 150.83333333,59.41666667 150.75,59.41666667 150.66666667000001,59.41666667 150.58333333,59.41666667 150.5,59.41666667 150.5,59.5 150.41666667000001,59.5 150.33333333,59.5 150.33333333,59.58333333 150.25,59.58333333 150.16666667000001,59.58333333 150.08333333,59.58333333 150.08333333,59.66666667 150.0,59.66666667 149.91666667000001,59.66666667 149.83333333,59.66666667 149.75,59.66666667 149.66666667000001,59.66666667 149.66666667000001,59.75 149.58333333,59.75 149.5,59.75 149.5,59.66666667 149.41666667000001,59.66666667 149.33333333,59.66666667 149.25,59.66666667 149.25,59.58333333 149.25,59.5 149.25,59.41666667 149.16666667000001,59.41666667 149.08333333,59.41666667 149.0,59.41666667 149.0,59.33333333 149.0,59.25 149.08333333,59.25 149.16666667000001,59.25 149.16666667000001,59.16666667 149.16666667000001,59.08333333 149.08333333,59.08333333 149.0,59.08333333 148.91666667000001,59.08333333 148.91666667000001,59.16666667 148.83333333,59.16666667 148.75,59.16666667 148.66666667000001,59.16666667 148.58333333,59.16666667 148.5,59.16666667 148.41666667000001,59.16666667 148.41666667000001,59.25 148.41666667000001,59.33333333 148.33333333,59.33333333 148.25,59.33333333 148.16666667000001,59.33333333 148.08333333,59.33333333 148.0,59.33333333 147.91666667000001,59.33333333 147.91666667000001,59.25 147.83333333,59.25 147.75,59.25 147.66666667000001,59.25 147.58333333,59.25 147.58333333,59.16666667 147.5,59.16666667 147.41666667000001,59.16666667 147.41666667000001,59.25 147.33333333,59.25 147.25,59.25 147.16666667000001,59.25 147.08333333,59.25 147.08333333,59.33333333 147.0,59.33333333 146.91666667000001,59.33333333 146.83333333,59.33333333 146.75,59.33333333 146.66666667000001,59.33333333 146.66666667000001,59.41666667 146.58333333,59.41666667 146.5,59.41666667 146.41666667000001,59.41666667 146.33333333,59.41666667 146.33333333,59.33333333 146.33333333,59.25 146.41666667000001,59.25 146.41666667000001,59.16666667 146.33333333,59.16666667 146.25,59.16666667 146.16666667000001,59.16666667 146.08333333,59.16666667 146.08333333,59.08333333 146.0,59.08333333 145.91666667000001,59.08333333 145.91666667000001,59.16666667 145.83333333,59.16666667 145.83333333,59.25 145.83333333,59.33333333 145.75,59.33333333 145.66666667000001,59.33333333 145.58333333,59.33333333 145.5,59.33333333 145.41666667000001,59.33333333 145.33333333,59.33333333 145.25,59.33333333 145.16666667000001,59.33333333 145.08333333,59.33333333 145.0,59.33333333 144.91666667000001,59.33333333 144.83333333,59.33333333 144.75,59.33333333 144.66666667000001,59.33333333 144.58333333,59.33333333 144.5,59.33333333 144.41666667000001,59.33333333 144.33333333,59.33333333 144.25,59.33333333 144.16666667000001,59.33333333 144.08333333,59.33333333 144.0,59.33333333 143.91666667000001,59.33333333 143.83333333,59.33333333 143.75,59.33333333 143.66666667000001,59.33333333 143.58333333,59.33333333 143.58333333,59.25 143.5,59.25 143.41666667000001,59.25 143.33333333,59.25 143.33333333,59.33333333 143.25,59.33333333 143.16666667000001,59.33333333 143.08333333,59.33333333 143.08333333,59.25 143.0,59.25 142.91666667000001,59.25 142.83333333,59.25 142.75,59.25 142.66666667000001,59.25 142.66666667000001,59.16666667 142.58333333,59.16666667 142.5,59.16666667 142.41666667000001,59.16666667 142.41666667000001,59.08333333 142.33333333,59.08333333 142.25,59.08333333 142.16666667000001,59.08333333 142.16666667000001,59.0 142.08333333,59.0 142.08333333,58.91666667 142.0,58.91666667 142.0,58.83333333 141.91666667000001,58.83333333 141.91666667000001,58.75 141.83333333,58.75 141.83333333,58.66666667 141.75,58.66666667 141.66666667000001,58.66666667 141.66666667000001,58.58333333 141.58333333,58.58333333 141.5,58.58333333 141.5,58.5 141.41666667000001,58.5 141.33333333,58.5 141.33333333,58.41666667 141.25,58.41666667 141.16666667000001,58.41666667 141.08333333,58.41666667 141.0,58.41666667 141.0,58.33333333 140.91666667000001,58.33333333 140.83333333,58.33333333 140.83333333,58.25 140.75,58.25 140.75,58.16666667 140.66666667000001,58.16666667 140.66666667000001,58.08333333 140.66666667000001,58.0 140.58333333,58.0 140.58333333,57.91666667 140.5,57.91666667 140.5,57.83333333 140.5,57.75 140.41666667000001,57.75 140.33333333,57.75 140.25,57.75 140.16666667000001,57.75 140.16666667000001,57.66666667 140.08333333,57.66666667 140.0,57.66666667 140.0,57.58333333 139.91666667000001,57.58333333 139.91666667000001,57.5 139.83333333,57.5 139.83333333,57.41666667 139.75,57.41666667 139.66666667000001,57.41666667 139.58333333,57.41666667 139.58333333,57.33333333 139.5,57.33333333 139.5,57.25 139.41666667000001,57.25 139.33333333,57.25 139.25,57.25 139.16666667000001,57.25 139.16666667000001,57.16666667 139.08333333,57.16666667 139.08333333,57.08333333 139.0,57.08333333 139,57 138.91666667000001,57.0 138.83333333,57.0 138.75,57.0 138.75,56.91666667 138.66666667000001,56.91666667 138.58333333,56.91666667 138.58333333,56.83333333 138.58333333,56.75 138.5,56.75 138.41666667000001,56.75 138.41666667000001,56.66666667 138.33333333,56.66666667 138.33333333,56.58333333 138.25,56.58333333 138.16666667000001,56.58333333 138.16666667000001,56.5 138.25,56.5 138.25,56.41666667 138.16666667000001,56.41666667 138.08333333,56.41666667 138.08333333,56.33333333 138.0,56.33333333 137.91666667000001,56.33333333 137.91666667000001,56.25 137.83333333,56.25 137.83333333,56.16666667 137.75,56.16666667 137.75,56.08333333 137.66666667000001,56.08333333 137.58333333,56.08333333 137.58333333,56.0 137.5,56.0 137.41666667000001,56.0 137.41666667000001,55.91666667 137.33333333,55.91666667 137.25,55.91666667 137.25,55.83333333 137.16666667000001,55.83333333 137.08333333,55.83333333 137.08333333,55.75 137.0,55.75 136.91666667000001,55.75 136.91666667000001,55.66666667 136.83333333,55.66666667 136.83333333,55.58333333 136.75,55.58333333 136.66666667000001,55.58333333 136.58333333,55.58333333 136.58333333,55.5 136.5,55.5 136.41666667000001,55.5 136.33333333,55.5 136.33333333,55.41666667 136.33333333,55.33333333 136.25,55.33333333 136.25,55.25 136.16666667000001,55.25 136.08333333,55.25 136.0,55.25 136.0,55.16666667 135.91666667000001,55.16666667 135.83333333,55.16666667 135.83333333,55.08333333 135.75,55.08333333 135.66666667000001,55.08333333 135.58333333,55.08333333 135.58333333,55.0 135.5,55.0 135.41666667000001,55.0 135.41666667000001,54.91666667 135.33333333,54.91666667 135.25,54.91666667 135.25,54.83333333 135.25,54.75 135.33333333,54.75 135.41666667000001,54.75 135.5,54.75 135.58333333,54.75 135.58333333,54.66666667 135.66666667000001,54.66666667 135.75,54.66666667 135.75,54.58333333 135.83333333,54.58333333 135.91666667000001,54.58333333 136.0,54.58333333 136.08333333,54.58333333 136.08333333,54.66666667 136.16666667000001,54.66666667 136.25,54.66666667 136.25,54.75 136.33333333,54.75 136.41666667000001,54.75 136.41666667000001,54.66666667 136.5,54.66666667 136.58333333,54.66666667 136.66666667000001,54.66666667 136.75,54.66666667 136.83333333,54.66666667 136.83333333,54.58333333 136.91666667000001,54.58333333 136.91666667000001,54.5 136.83333333,54.5 136.83333333,54.41666667 136.83333333,54.33333333 136.83333333,54.25 136.83333333,54.16666667 136.83333333,54.08333333 136.83333333,54.0 136.75,54.0 136.75,53.91666667 136.75,53.83333333 136.83333333,53.83333333 136.91666667000001,53.83333333 136.91666667000001,53.91666667 137.0,53.91666667 137.08333333,53.91666667 137.08333333,53.83333333 137.16666667000001,53.83333333 137.16666667000001,53.91666667 137.16666667000001,54.0 137.08333333,54.0 137.08333333,54.08333333 137.08333333,54.16666667 137.08333333,54.25 137.16666667000001,54.25 137.25,54.25 137.25,54.33333333 137.33333333,54.33333333 137.41666667000001,54.33333333 137.5,54.33333333 137.5,54.41666667 137.5,54.5 137.5,54.58333333 137.58333333,54.58333333 137.58333333,54.66666667 137.58333333,54.75 137.5,54.75 137.5,54.83333333 137.41666667000001,54.83333333 137.41666667000001,54.75 137.33333333,54.75 137.25,54.75 137.16666667000001,54.75 137.16666667000001,54.83333333 137.25,54.83333333 137.25,54.91666667 137.33333333,54.91666667 137.33333333,55.0 137.41666667000001,55.0 137.41666667000001,55.08333333 137.5,55.08333333 137.5,55.16666667 137.5,55.25 137.58333333,55.25 137.66666667000001,55.25 137.75,55.25 137.75,55.16666667 137.83333333,55.16666667 137.91666667000001,55.16666667 138.0,55.16666667 138.0,55.08333333 138.08333333,55.08333333 138.16666667000001,55.08333333 138.25,55.08333333 138.25,55.0 138.25,54.91666667 138.16666667000001,54.91666667 138.08333333,54.91666667 138.0,54.91666667 138.0,54.83333333 138.08333333,54.83333333 138.08333333,54.75 138.0,54.75 137.91666667000001,54.75 137.91666667000001,54.66666667 137.83333333,54.66666667 137.75,54.66666667 137.75,54.58333333 137.66666667000001,54.58333333 137.66666667000001,54.5 137.66666667000001,54.41666667 137.75,54.41666667 137.75,54.5 137.83333333,54.5 137.91666667000001,54.5 138.0,54.5 138.0,54.41666667 137.91666667000001,54.41666667 137.91666667000001,54.33333333 137.83333333,54.33333333 137.75,54.33333333 137.75,54.25 137.66666667000001,54.25 137.66666667000001,54.16666667 137.58333333,54.16666667 137.58333333,54.08333333 137.5,54.08333333 137.5,54.0 137.58333333,54.0 137.66666667000001,54.0 137.75,54.0 137.83333333,54.0 137.91666667000001,54.0 137.91666667000001,53.91666667 137.83333333,53.91666667 137.83333333,53.83333333 137.75,53.83333333 137.66666667000001,53.83333333 137.66666667000001,53.75 137.58333333,53.75 137.58333333,53.66666667 137.5,53.66666667 137.41666667000001,53.66666667 137.41666667000001,53.58333333 137.5,53.58333333 137.58333333,53.58333333 137.66666667000001,53.58333333 137.75,53.58333333 137.83333333,53.58333333 137.91666667000001,53.58333333 137.91666667000001,53.66666667 138.0,53.66666667 138.08333333,53.66666667 138.16666667000001,53.66666667 138.16666667000001,53.75 138.25,53.75 138.25,53.83333333 138.33333333,53.83333333 138.33333333,53.91666667 138.41666667000001,53.91666667 138.41666667000001,54.0 138.5,54.0 138.58333333,54.0 138.58333333,54.08333333 138.66666667000001,54.08333333 138.66666667000001,54.16666667 138.66666667000001,54.25 138.66666667000001,54.33333333 138.75,54.33333333 138.83333333,54.33333333 138.91666667000001,54.33333333 138.91666667000001,54.25 139.0,54.25 139.08333333,54.25 139.16666667000001,54.25 139.25,54.25 139.33333333,54.25 139.41666667000001,54.25 139.5,54.25 139.58333333,54.25 139.58333333,54.33333333 139.66666667000001,54.33333333 139.75,54.33333333 139.75,54.41666667 139.83333333,54.41666667 139.83333333,54.33333333 139.83333333,54.25 139.91666667000001,54.25 139.91666667000001,54.16666667 140.0,54.16666667 140.08333333,54.16666667 140.08333333,54.08333333 140.16666667000001,54.08333333 140.25,54.08333333 140.25,54.0 140.33333333,54.0 140.33333333,53.91666667 140.33333333,53.83333333 140.41666667000001,53.83333333 140.41666667000001,53.75 140.5,53.75 140.58333333,53.75 140.58333333,53.66666667 140.66666667000001,53.66666667 140.75,53.66666667 140.75,53.58333333 140.83333333,53.58333333 140.91666667000001,53.58333333 141.0,53.58333333 141.0,53.5 141.08333333,53.5 141.16666667000001,53.5 141.25,53.5 141.25,53.41666667 141.33333333,53.41666667 141.41666667000001,53.41666667 141.41666667000001,53.33333333 141.5,53.33333333 141.5,53.25 141.5,53.16666667 141.5,53.08333333 141.41666667000001,53.08333333 141.41666667000001,53.0 141.33333333,53.0 141.33333333,53.08333333 141.25,53.08333333 141.25,53.0 141.16666667000001,53.0 141.16666667000001,52.91666667 141.25,52.91666667 141.25,52.83333333 141.25,52.75 141.33333333,52.75 141.33333333,52.66666667 141.33333333,52.58333333 141.33333333,52.5 141.25,52.5 141.16666667000001,52.5 141.16666667000001,52.41666667 141.25,52.41666667 141.25,52.33333333 141.33333333,52.33333333 141.33333333,52.25 141.41666667000001,52.25 141.5,52.25 141.58333333,52.25 141.58333333,52.33333333 141.58333333,52.41666667 141.66666667000001,52.41666667 141.66666667000001,52.5 141.75,52.5 141.75,52.58333333 141.75,52.66666667 141.75,52.75 141.83333333,52.75 141.83333333,52.83333333 141.83333333,52.91666667 141.83333333,53.0 141.83333333,53.08333333 141.75,53.08333333 141.75,53.16666667 141.75,53.25 141.75,53.33333333 141.66666667000001,53.33333333 141.66666667000001,53.41666667 141.75,53.41666667 141.83333333,53.41666667 141.83333333,53.5 141.91666667000001,53.5 142.0,53.5 142.08333333,53.5 142.08333333,53.58333333 142.16666667000001,53.58333333 142.25,53.58333333 142.33333333,53.58333333 142.33333333,53.66666667 142.41666667000001,53.66666667 142.5,53.66666667 142.5,53.75 142.58333333,53.75 142.58333333,53.83333333 142.66666667000001,53.83333333 142.66666667000001,53.91666667 142.58333333,53.91666667 142.58333333,54.0 142.5,54.0 142.5,54.08333333 142.41666667000001,54.08333333 142.33333333,54.08333333 142.33333333,54.16666667 142.33333333,54.25 142.25,54.25 142.25,54.33333333 142.33333333,54.33333333 142.41666667000001,54.33333333 142.5,54.33333333 142.58333333,54.33333333 142.58333333,54.41666667 142.66666667000001,54.41666667 142.75,54.41666667 142.83333333,54.41666667 142.83333333,54.33333333 142.83333333,54.25 142.91666667000001,54.25 143.0,54.25 143.0,54.16666667 143.0,54.08333333 143,54 142.91666667000001,54.0 142.91666667000001,53.91666667 142.91666667000001,53.83333333 143.0,53.83333333 143.0,53.75 143.0,53.66666667 143.08333333,53.66666667 143.08333333,53.58333333 143.08333333,53.5 143.16666667000001,53.5 143.16666667000001,53.41666667 143.25,53.41666667 143.25,53.33333333 143.25,53.25 143.25,53.16666667 143.33333333,53.16666667 143.33333333,53.08333333 143.33333333,53.0 143.33333333,52.91666667 143.33333333,52.83333333 143.33333333,52.75 143.33333333,52.66666667 143.33333333,52.58333333 143.33333333,52.5 143.33333333,52.41666667 143.33333333,52.33333333 143.25,52.33333333 143.25,52.25 143.16666667000001,52.25 143.16666667000001,52.16666667 143.16666667000001,52.08333333 143.16666667000001,52.0 143.16666667000001,51.91666667 143.25,51.91666667 143.25,51.83333333 143.33333333,51.83333333 143.33333333,51.75 143.41666667000001,51.75 143.41666667000001,51.66666667 143.41666667000001,51.58333333 143.5,51.58333333 143.5,51.5 143.5,51.41666667 143.5,51.33333333 143.58333333,51.33333333 143.58333333,51.25 143.58333333,51.16666667 143.58333333,51.08333333 143.66666667000001,51.08333333 143.66666667000001,51.0 143.66666667000001,50.91666667 143.66666667000001,50.83333333 143.66666667000001,50.75 143.75,50.75 143.75,50.66666667 143.75,50.58333333 143.75,50.5 143.75,50.41666667 143.83333333,50.41666667 143.83333333,50.33333333 143.83333333,50.25 143.91666667000001,50.25 143.91666667000001,50.16666667 144.0,50.16666667 144.0,50.08333333 144,50 144.08333333,50.0 144.08333333,49.91666667 144.08333333,49.83333333 144.16666667000001,49.83333333 144.16666667000001,49.75 144.16666667000001,49.66666667 144.16666667000001,49.58333333 144.25,49.58333333 144.25,49.5 144.25,49.41666667 144.25,49.33333333 144.33333333,49.33333333 144.33333333,49.25 144.33333333,49.16666667 144.41666667000001,49.16666667 144.41666667000001,49.08333333 144.5,49.08333333 144.5,49.0 144.58333333,49.0 144.66666667000001,49.0 144.66666667000001,48.91666667 144.75,48.91666667 144.75,48.83333333 144.75,48.75 144.75,48.66666667 144.75,48.58333333 144.66666667000001,48.58333333 144.66666667000001,48.66666667 144.58333333,48.66666667 144.58333333,48.75 144.58333333,48.83333333 144.5,48.83333333 144.5,48.91666667 144.41666667000001,48.91666667 144.41666667000001,49.0 144.33333333,49.0 144.25,49.0 144.25,49.08333333 144.16666667000001,49.08333333 144.16666667000001,49.16666667 144.08333333,49.16666667 144.0,49.16666667 144.0,49.25 143.91666667000001,49.25 143.83333333,49.25 143.75,49.25 143.66666667000001,49.25 143.58333333,49.25 143.5,49.25 143.41666667000001,49.25 143.33333333,49.25 143.25,49.25 143.16666667000001,49.25 143.16666667000001,49.16666667 143.08333333,49.16666667 143.08333333,49.08333333 143.0,49.08333333 143,49 143.0,48.91666667 143.0,48.83333333 143.0,48.75 142.91666667000001,48.75 142.91666667000001,48.66666667 142.83333333,48.66666667 142.83333333,48.58333333 142.83333333,48.5 142.75,48.5 142.75,48.41666667 142.75,48.33333333 142.66666667000001,48.33333333 142.66666667000001,48.25 142.66666667000001,48.16666667 142.66666667000001,48.08333333 142.58333333,48.08333333 142.58333333,48.0 142.58333333,47.91666667 142.58333333,47.83333333 142.58333333,47.75 142.58333333,47.66666667 142.66666667000001,47.66666667 142.66666667000001,47.58333333 142.75,47.58333333 142.75,47.5 142.83333333,47.5 142.83333333,47.41666667 142.91666667000001,47.41666667 143.0,47.41666667 143.0,47.33333333 143.08333333,47.33333333 143.08333333,47.25 143.08333333,47.16666667 143.08333333,47.08333333 143.08333333,47.0 143.16666667000001,47.0 143.16666667000001,46.91666667 143.25,46.91666667 143.25,46.83333333 143.33333333,46.83333333 143.41666667000001,46.83333333 143.41666667000001,46.91666667 143.5,46.91666667 143.5,46.83333333 143.5,46.75 143.58333333,46.75 143.58333333,46.66666667 143.58333333,46.58333333 143.58333333,46.5 143.58333333,46.41666667 143.66666667000001,46.41666667 143.66666667000001,46.33333333 143.58333333,46.33333333 143.58333333,46.25 143.58333333,46.16666667 143.5,46.16666667 143.5,46.08333333 143.5,46.0 143.41666667000001,46.0 143.33333333,46.0 143.33333333,46.08333333 143.33333333,46.16666667 143.33333333,46.25 143.33333333,46.33333333 143.33333333,46.41666667 143.25,46.41666667 143.25,46.5 143.16666667000001,46.5 143.16666667000001,46.58333333 143.08333333,46.58333333 143.0,46.58333333 142.91666667000001,46.58333333 142.83333333,46.58333333 142.75,46.58333333 142.75,46.66666667 142.66666667000001,46.66666667 142.58333333,46.66666667 142.5,46.66666667 142.5,46.58333333 142.41666667000001,46.58333333 142.41666667000001,46.5 142.41666667000001,46.41666667 142.33333333,46.41666667 142.33333333,46.33333333 142.33333333,46.25 142.25,46.25 142.16666667000001,46.25 142.16666667000001,46.33333333 142.25,46.33333333 142.25,46.41666667 142.25,46.5 142.33333333,46.5 142.33333333,46.58333333 142.33333333,46.66666667 142.25,46.66666667 142.25,46.75 142.25,46.83333333 142.25,46.91666667 142.33333333,46.91666667 142.33333333,46.83333333 142.41666667000001,46.83333333 142.5,46.83333333 142.5,46.91666667 142.58333333,46.91666667 142.58333333,47.0 142.58333333,47.08333333 142.58333333,47.16666667 142.58333333,47.25 142.5,47.25 142.5,47.33333333 142.5,47.41666667 142.5,47.5 142.58333333,47.5 142.58333333,47.58333333 142.5,47.58333333 142.41666667000001,47.58333333 142.41666667000001,47.66666667 142.41666667000001,47.75 142.41666667000001,47.83333333 142.33333333,47.83333333 142.25,47.83333333 142.16666667000001,47.83333333 142.16666667000001,47.75 142.08333333,47.75 142.08333333,47.66666667 142.08333333,47.58333333 142.0,47.58333333 142.0,47.66666667 142.0,47.75 142.0,47.83333333 142.08333333,47.83333333 142.08333333,47.91666667 142.16666667000001,47.91666667 142.16666667000001,48.0 142.16666667000001,48.08333333 142.16666667000001,48.16666667 142.08333333,48.16666667 142.08333333,48.25 142.08333333,48.33333333 142.08333333,48.41666667 142.0,48.41666667 142.0,48.5 141.91666667000001,48.5 141.91666667000001,48.58333333 141.83333333,48.58333333 141.83333333,48.66666667 141.83333333,48.75 141.83333333,48.83333333 141.91666667000001,48.83333333 141.91666667000001,48.91666667 141.91666667000001,49.0 142,49 142.0,49.08333333 142.0,49.16666667 142.0,49.25 142.0,49.33333333 142.0,49.41666667 142.08333333,49.41666667 142.08333333,49.5 142.08333333,49.58333333 142.08333333,49.66666667 142.08333333,49.75 142.08333333,49.83333333 142.08333333,49.91666667 142.08333333,50.0 142.08333333,50.08333333 142.16666667000001,50.08333333 142.16666667000001,50.16666667 142.08333333,50.16666667 142.08333333,50.25 142.08333333,50.33333333 142.08333333,50.41666667 142.0,50.41666667 142.0,50.5 142.0,50.58333333 142.0,50.66666667 142.0,50.75 142.08333333,50.75 142.08333333,50.83333333 142.08333333,50.91666667 142.16666667000001,50.91666667 142.16666667000001,51.0 142.16666667000001,51.08333333 142.25,51.08333333 142.25,51.16666667 142.16666667000001,51.16666667 142.16666667000001,51.25 142.08333333,51.25 142.08333333,51.33333333 142.08333333,51.41666667 142.0,51.41666667 142.0,51.5 141.91666667000001,51.5 141.91666667000001,51.58333333 141.83333333,51.58333333 141.75,51.58333333 141.75,51.66666667 141.66666667000001,51.66666667 141.66666667000001,51.75 141.75,51.75 141.75,51.83333333 141.66666667000001,51.83333333 141.58333333,51.83333333 141.58333333,51.91666667 141.66666667000001,51.91666667 141.66666667000001,52.0 141.58333333,52.0 141.58333333,52.08333333 141.5,52.08333333 141.41666667000001,52.08333333 141.41666667000001,52.0 141.41666667000001,51.91666667 141.33333333,51.91666667 141.33333333,51.83333333 141.25,51.83333333 141.16666667000001,51.83333333 141.16666667000001,51.75 141.16666667000001,51.66666667 141.08333333,51.66666667 141.0,51.66666667 141.0,51.58333333 140.91666667000001,51.58333333 140.91666667000001,51.5 140.91666667000001,51.41666667 140.91666667000001,51.33333333 140.83333333,51.33333333 140.75,51.33333333 140.75,51.25 140.66666667000001,51.25 140.66666667000001,51.16666667 140.66666667000001,51.08333333 140.75,51.08333333 140.75,51.0 140.66666667000001,51.0 140.66666667000001,50.91666667 140.58333333,50.91666667 140.58333333,50.83333333 140.58333333,50.75 140.5,50.75 140.5,50.66666667 140.5,50.58333333 140.5,50.5 140.5,50.41666667 140.58333333,50.41666667 140.58333333,50.33333333 140.58333333,50.25 140.58333333,50.16666667 140.66666667000001,50.16666667 140.75,50.16666667 140.75,50.08333333 140.66666667000001,50.08333333 140.66666667000001,50.0 140.58333333,50.0 140.5,50.0 140.5,49.91666667 140.5,49.83333333 140.58333333,49.83333333 140.58333333,49.75 140.58333333,49.66666667 140.58333333,49.58333333 140.58333333,49.5 140.58333333,49.41666667 140.5,49.41666667 140.5,49.33333333 140.5,49.25 140.41666667000001,49.25 140.41666667000001,49.16666667 140.41666667000001,49.08333333 140.41666667000001,49.0 140.41666667000001,48.91666667 140.41666667000001,48.83333333 140.33333333,48.83333333 140.25,48.83333333 140.25,48.75 140.25,48.66666667 140.25,48.58333333 140.25,48.5 140.25,48.41666667 140.16666667000001,48.41666667 140.16666667000001,48.33333333 140.08333333,48.33333333 140.0,48.33333333 140.0,48.25 139.91666667000001,48.25 139.91666667000001,48.16666667 139.83333333,48.16666667 139.75,48.16666667 139.75,48.08333333 139.66666667000001,48.08333333 139.66666667000001,48.0 139.58333333,48.0 139.58333333,47.91666667 139.5,47.91666667 139.41666667000001,47.91666667 139.41666667000001,47.83333333 139.33333333,47.83333333 139.33333333,47.75 139.25,47.75 139.25,47.66666667 139.25,47.58333333 139.16666667000001,47.58333333 139.16666667000001,47.5 139.08333333,47.5 139.08333333,47.41666667 139.08333333,47.33333333 139.0,47.33333333 139.0,47.25 138.91666667000001,47.25 138.83333333,47.25 138.83333333,47.16666667 138.75,47.16666667 138.75,47.08333333 138.66666667000001,47.08333333 138.66666667000001,47.0 138.58333333,47.0 138.58333333,46.91666667 138.5,46.91666667 138.5,46.83333333 138.5,46.75 138.41666667000001,46.75 138.41666667000001,46.66666667 138.41666667000001,46.58333333 138.41666667000001,46.5 138.33333333,46.5 138.25,46.5 138.25,46.41666667 138.16666667000001,46.41666667 138.16666667000001,46.33333333 138.16666667000001,46.25 138.16666667000001,46.16666667 138.08333333,46.16666667 138.08333333,46.08333333 138.0,46.08333333 138,46 137.91666667000001,46.0 137.83333333,46.0 137.83333333,45.91666667 137.75,45.91666667 137.75,45.83333333 137.75,45.75 137.66666667000001,45.75 137.66666667000001,45.66666667 137.58333333,45.66666667 137.5,45.66666667 137.5,45.58333333 137.41666667000001,45.58333333 137.33333333,45.58333333 137.33333333,45.5 137.33333333,45.41666667 137.25,45.41666667 137.16666667000001,45.41666667 137.16666667000001,45.33333333 137.08333333,45.33333333 137.08333333,45.25 137.0,45.25 136.91666667000001,45.25 136.91666667000001,45.16666667 136.83333333,45.16666667 136.83333333,45.08333333 136.75,45.08333333 136.75,45.0 136.66666667000001,45.0 136.66666667000001,44.91666667 136.58333333,44.91666667 136.58333333,44.83333333 136.5,44.83333333 136.5,44.75 136.41666667000001,44.75 136.41666667000001,44.66666667 136.33333333,44.66666667 136.25,44.66666667 136.25,44.58333333 136.25,44.5 136.16666667000001,44.5 136.16666667000001,44.41666667 136.08333333,44.41666667 136.0,44.41666667 135.91666667000001,44.41666667 135.91666667000001,44.33333333 135.83333333,44.33333333 135.83333333,44.25 135.75,44.25 135.75,44.16666667 135.66666667000001,44.16666667 135.66666667000001,44.08333333 135.66666667000001,44.0 135.58333333,44.0 135.58333333,43.91666667 135.58333333,43.83333333 135.5,43.83333333 135.5,43.75 135.41666667000001,43.75 135.41666667000001,43.66666667 135.33333333,43.66666667 135.25,43.66666667 135.25,43.58333333 135.25,43.5 135.16666667000001,43.5 135.08333333,43.5 135.08333333,43.41666667 135.0,43.41666667 134.91666667000001,43.41666667 134.91666667000001,43.33333333 134.83333333,43.33333333 134.83333333,43.25 134.75,43.25 134.66666667000001,43.25 134.66666667000001,43.16666667 134.58333333,43.16666667 134.5,43.16666667 134.5,43.08333333 134.41666667000001,43.08333333 134.33333333,43.08333333 134.25,43.08333333 134.25,43.0 134.16666667000001,43.0 134.16666667000001,42.91666667 134.08333333,42.91666667 134.0,42.91666667 134.0,42.83333333 133.91666667000001,42.83333333 133.83333333,42.83333333 133.75,42.83333333 133.75,42.75 133.66666667000001,42.75 133.58333333,42.75 133.5,42.75 133.41666667000001,42.75 133.33333333,42.75 133.25,42.75 133.25,42.66666667 133.16666667000001,42.66666667 133.08333333,42.66666667 133.0,42.66666667 133.0,42.75 132.91666667000001,42.75 132.91666667000001,42.66666667 132.83333333,42.66666667 132.83333333,42.75 132.75,42.75 132.75,42.83333333 132.66666667000001,42.83333333 132.58333333,42.83333333 132.5,42.83333333 132.5,42.75 132.41666667000001,42.75 132.41666667000001,42.66666667 132.33333333,42.66666667 132.25,42.66666667 132.25,42.75 132.25,42.83333333 132.25,42.91666667 132.25,43.0 132.25,43.08333333 132.25,43.16666667 132.16666667000001,43.16666667 132.08333333,43.16666667 132.08333333,43.08333333 132.0,43.08333333 132,43 132.0,42.91666667 131.91666667000001,42.91666667 131.83333333,42.91666667 131.75,42.91666667 131.75,42.83333333 131.66666667000001,42.83333333 131.58333333,42.83333333 131.58333333,42.91666667 131.5,42.91666667 131.5,42.83333333 131.5,42.75 131.41666667000001,42.75 131.33333333,42.75 131.25,42.75 131.25,42.66666667 131.25,42.58333333 131.25,42.5 131.16666667000001,42.5 131.08333333,42.5 131.08333333,42.58333333 131.0,42.58333333 130.91666667000001,42.58333333 130.91666667000001,42.5 131.0,42.5 131.0,42.41666667 130.91666667000001,42.41666667 130.83333333,42.41666667 130.83333333,42.33333333 130.75,42.33333333 130.75,42.25 130.66666667000001,42.25 130.58333333,42.25 130.5,42.25 130.41666667000001,42.25 130.41666667000001,42.16666667 130.33333333,42.16666667 130.33333333,42.08333333 130.25,42.08333333 130.25,42.0 130.16666667000001,42.0 130.08333333,42.0 130.08333333,41.91666667 130.0,41.91666667 130.0,41.83333333 129.91666667000001,41.83333333 129.91666667000001,41.75 129.83333333,41.75 129.83333333,41.66666667 129.75,41.66666667 129.75,41.58333333 129.66666667000001,41.58333333 129.66666667000001,41.5 129.75,41.5 129.75,41.41666667 129.83333333,41.41666667 129.83333333,41.33333333 129.83333333,41.25 129.75,41.25 129.66666667000001,41.25 129.58333333,41.25 129.58333333,41.16666667 129.5,41.16666667 129.41666667000001,41.16666667 129.41666667000001,41.25 129.5,41.25 129.5,41.33333333 129.5,41.41666667 129.5,41.5 129.5,41.58333333 129.5,41.66666667 129.5,41.75 129.58333333,41.75 129.58333333,41.83333333 129.66666667000001,41.83333333 129.66666667000001,41.91666667 129.66666667000001,42.0 129.66666667000001,42.08333333 129.75,42.08333333 129.83333333,42.08333333 129.91666667000001,42.08333333 129.91666667000001,42.16666667 130.0,42.16666667 130.0,42.25 130.08333333,42.25 130.08333333,42.33333333 130.08333333,42.41666667 130.0,42.41666667 130.0,42.5 129.91666667000001,42.5 129.91666667000001,42.58333333 130.0,42.58333333 130.0,42.66666667 130.08333333,42.66666667 130.08333333,42.75 130.08333333,42.83333333 130.0,42.83333333 129.91666667000001,42.83333333 129.91666667000001,42.75 129.83333333,42.75 129.83333333,42.66666667 129.75,42.66666667 129.66666667000001,42.66666667 129.66666667000001,42.75 129.75,42.75 129.75,42.83333333 129.75,42.91666667 129.66666667000001,42.91666667 129.66666667000001,42.83333333 129.58333333,42.83333333 129.58333333,42.75 129.5,42.75 129.41666667000001,42.75 129.33333333,42.75 129.25,42.75 129.25,42.66666667 129.16666667000001,42.66666667 129.08333333,42.66666667 129.08333333,42.75 129.08333333,42.83333333 129.08333333,42.91666667 129.16666667000001,42.91666667 129.25,42.91666667 129.25,43.0 129.33333333,43.0 129.41666667000001,43.0 129.5,43.0 129.5,43.08333333 129.5,43.16666667 129.41666667000001,43.16666667 129.41666667000001,43.25 129.41666667000001,43.33333333 129.5,43.33333333 129.5,43.41666667 129.41666667000001,43.41666667 129.41666667000001,43.5 129.5,43.5 129.58333333,43.5 129.58333333,43.58333333 129.58333333,43.66666667 129.66666667000001,43.66666667 129.66666667000001,43.58333333 129.66666667000001,43.5 129.75,43.5 129.75,43.41666667 129.75,43.33333333 129.83333333,43.33333333 129.83333333,43.25 129.83333333,43.16666667 129.83333333,43.08333333 129.91666667000001,43.08333333 130.0,43.08333333 130.08333333,43.08333333 130.16666667000001,43.08333333 130.25,43.08333333 130.33333333,43.08333333 130.33333333,43.0 130.41666667000001,43.0 130.5,43.0 130.5,43.08333333 130.58333333,43.08333333 130.66666667000001,43.08333333 130.75,43.08333333 130.75,43.0 130.83333333,43.0 130.91666667000001,43.0 130.91666667000001,43.08333333 130.91666667000001,43.16666667 131.0,43.16666667 131.0,43.25 131.08333333,43.25 131.08333333,43.33333333 131.16666667000001,43.33333333 131.16666667000001,43.25 131.25,43.25 131.33333333,43.25 131.33333333,43.33333333 131.33333333,43.41666667 131.41666667000001,43.41666667 131.5,43.41666667 131.5,43.5 131.5,43.58333333 131.5,43.66666667 131.41666667000001,43.66666667 131.41666667000001,43.75 131.33333333,43.75 131.25,43.75 131.16666667000001,43.75 131.16666667000001,43.83333333 131.08333333,43.83333333 131.0,43.83333333 130.91666667000001,43.83333333 130.91666667000001,43.91666667 131.0,43.91666667 131,44 130.91666667000001,44.0 130.83333333,44.0 130.83333333,43.91666667 130.75,43.91666667 130.75,44.0 130.75,44.08333333 130.83333333,44.08333333 130.91666667000001,44.08333333 130.91666667000001,44.16666667 131.0,44.16666667 131.0,44.08333333 131.08333333,44.08333333 131.16666667000001,44.08333333 131.25,44.08333333 131.25,44.16666667 131.25,44.25 131.25,44.33333333 131.25,44.41666667 131.25,44.5 131.33333333,44.5 131.33333333,44.58333333 131.33333333,44.66666667 131.33333333,44.75 131.25,44.75 131.25,44.83333333 131.33333333,44.83333333 131.41666667000001,44.83333333 131.41666667000001,44.91666667 131.41666667000001,45.0 131.33333333,45.0 131.33333333,44.91666667 131.25,44.91666667 131.16666667000001,44.91666667 131.16666667000001,45.0 131.08333333,45.0 131,45 130.91666667000001,45.0 130.91666667000001,45.08333333 130.83333333,45.08333333 130.83333333,45.0 130.75,45.0 130.75,44.91666667 130.75,44.83333333 130.66666667000001,44.83333333 130.58333333,44.83333333 130.5,44.83333333 130.5,44.75 130.58333333,44.75 130.58333333,44.66666667 130.5,44.66666667 130.5,44.58333333 130.41666667000001,44.58333333 130.33333333,44.58333333 130.33333333,44.5 130.25,44.5 130.25,44.41666667 130.16666667000001,44.41666667 130.16666667000001,44.5 130.16666667000001,44.58333333 130.25,44.58333333 130.25,44.66666667 130.33333333,44.66666667 130.33333333,44.75 130.33333333,44.83333333 130.25,44.83333333 130.16666667000001,44.83333333 130.16666667000001,44.75 130.08333333,44.75 130.08333333,44.66666667 130.0,44.66666667 129.91666667000001,44.66666667 129.83333333,44.66666667 129.83333333,44.58333333 129.91666667000001,44.58333333 129.91666667000001,44.5 129.83333333,44.5 129.75,44.5 129.75,44.41666667 129.66666667000001,44.41666667 129.66666667000001,44.33333333 129.58333333,44.33333333 129.58333333,44.25 129.58333333,44.16666667 129.5,44.16666667 129.5,44.08333333 129.41666667000001,44.08333333 129.33333333,44.08333333 129.25,44.08333333 129.25,44.0 129.25,43.91666667 129.16666667000001,43.91666667 129.16666667000001,44.0 129.08333333,44.0 129.08333333,43.91666667 129.0,43.91666667 129,44 128.91666667000001,44.0 128.83333333,44.0 128.83333333,44.08333333 128.83333333,44.16666667 128.75,44.16666667 128.75,44.25 128.83333333,44.25 128.83333333,44.33333333 128.83333333,44.41666667 128.83333333,44.5 128.91666667000001,44.5 128.91666667000001,44.58333333 128.83333333,44.58333333 128.83333333,44.66666667 128.91666667000001,44.66666667 128.91666667000001,44.75 129.0,44.75 129.0,44.83333333 129.08333333,44.83333333 129.08333333,44.75 129.08333333,44.66666667 129.16666667000001,44.66666667 129.25,44.66666667 129.33333333,44.66666667 129.33333333,44.75 129.41666667000001,44.75 129.41666667000001,44.66666667 129.5,44.66666667 129.58333333,44.66666667 129.58333333,44.75 129.5,44.75 129.5,44.83333333 129.41666667000001,44.83333333 129.33333333,44.83333333 129.33333333,44.91666667 129.41666667000001,44.91666667 129.41666667000001,45.0 129.5,45.0 129.58333333,45.0 129.58333333,45.08333333 129.5,45.08333333 129.5,45.16666667 129.58333333,45.16666667 129.58333333,45.25 129.5,45.25 129.5,45.33333333 129.41666667000001,45.33333333 129.41666667000001,45.41666667 129.5,45.41666667 129.58333333,45.41666667 129.66666667000001,45.41666667 129.66666667000001,45.5 129.58333333,45.5 129.5,45.5 129.5,45.58333333 129.5,45.66666667 129.41666667000001,45.66666667 129.41666667000001,45.75 129.33333333,45.75 129.33333333,45.66666667 129.25,45.66666667 129.16666667000001,45.66666667 129.08333333,45.66666667 129.08333333,45.58333333 129.08333333,45.5 129.08333333,45.41666667 129.0,45.41666667 129.0,45.33333333 129.0,45.25 128.91666667000001,45.25 128.91666667000001,45.16666667 129.0,45.16666667 129.08333333,45.16666667 129.08333333,45.08333333 129.0,45.08333333 128.91666667000001,45.08333333 128.91666667000001,45.0 128.91666667000001,44.91666667 128.83333333,44.91666667 128.83333333,44.83333333 128.75,44.83333333 128.75,44.75 128.66666667000001,44.75 128.66666667000001,44.66666667 128.58333333,44.66666667 128.5,44.66666667 128.5,44.75 128.41666667000001,44.75 128.33333333,44.75 128.25,44.75 128.16666667000001,44.75 128.16666667000001,44.66666667 128.25,44.66666667 128.25,44.58333333 128.16666667000001,44.58333333 128.08333333,44.58333333 128.0,44.58333333 127.91666667,44.58333333 127.91666667,44.5 128.0,44.5 128.0,44.41666667 128.0,44.33333333 128.0,44.25 127.91666667,44.25 127.91666667,44.16666667 127.83333333,44.16666667 127.83333333,44.08333333 127.75,44.08333333 127.75,44.16666667 127.75,44.25 127.66666667,44.25 127.66666667,44.33333333 127.58333333,44.33333333 127.5,44.33333333 127.5,44.25 127.5,44.16666667 127.58333333,44.16666667 127.58333333,44.08333333 127.66666667,44.08333333 127.66666667,44.0 127.75,44.0 127.75,43.91666667 127.75,43.83333333 127.75,43.75 127.83333333,43.75 127.91666667,43.75 127.91666667,43.83333333 128.0,43.83333333 128.08333333,43.83333333 128.16666667000001,43.83333333 128.25,43.83333333 128.33333333,43.83333333 128.33333333,43.91666667 128.41666667000001,43.91666667 128.5,43.91666667 128.5,43.83333333 128.58333333,43.83333333 128.66666667000001,43.83333333 128.75,43.83333333 128.83333333,43.83333333 128.83333333,43.91666667 128.91666667000001,43.91666667 128.91666667000001,43.83333333 128.91666667000001,43.75 128.83333333,43.75 128.75,43.75 128.75,43.66666667 128.66666667000001,43.66666667 128.58333333,43.66666667 128.58333333,43.58333333 128.5,43.58333333 128.41666667000001,43.58333333 128.41666667000001,43.5 128.33333333,43.5 128.25,43.5 128.16666667000001,43.5 128.16666667000001,43.58333333 128.08333333,43.58333333 128.08333333,43.66666667 128.0,43.66666667 127.91666667,43.66666667 127.83333333,43.66666667 127.75,43.66666667 127.75,43.58333333 127.66666667,43.58333333 127.66666667,43.66666667 127.66666667,43.75 127.58333333,43.75 127.58333333,43.66666667 127.58333333,43.58333333 127.58333333,43.5 127.5,43.5 127.41666667,43.5 127.41666667,43.41666667 127.5,43.41666667 127.58333333,43.41666667 127.58333333,43.33333333 127.5,43.33333333 127.41666667,43.33333333 127.41666667,43.25 127.33333333,43.25 127.33333333,43.16666667 127.33333333,43.08333333 127.33333333,43.0 127.41666667,43.0 127.41666667,42.91666667 127.41666667,42.83333333 127.33333333,42.83333333 127.33333333,42.75 127.33333333,42.66666667 127.33333333,42.58333333 127.25,42.58333333 127.16666667,42.58333333 127.16666667,42.5 127.08333333,42.5 127.08333333,42.41666667 127.08333333,42.33333333 127.08333333,42.25 127.0,42.25 127.0,42.33333333 127.0,42.41666667 126.91666667,42.41666667 126.91666667,42.5 127.0,42.5 127.0,42.58333333 126.91666667,42.58333333 126.83333333,42.58333333 126.83333333,42.66666667 126.83333333,42.75 126.75,42.75 126.75,42.66666667 126.66666667,42.66666667 126.66666667,42.58333333 126.58333333,42.58333333 126.58333333,42.5 126.5,42.5 126.5,42.41666667 126.41666667,42.41666667 126.41666667,42.33333333 126.33333333,42.33333333 126.33333333,42.25 126.33333333,42.16666667 126.25,42.16666667 126.16666667,42.16666667 126.08333333,42.16666667 126.0,42.16666667 126.0,42.08333333 125.91666667,42.08333333 125.83333333,42.08333333 125.83333333,42.0 125.83333333,41.91666667 125.91666667,41.91666667 125.91666667,42.0 126,42 126.0,41.91666667 126.0,41.83333333 126.08333333,41.83333333 126.16666667,41.83333333 126.16666667,41.91666667 126.25,41.91666667 126.33333333,41.91666667 126.41666667,41.91666667 126.41666667,41.83333333 126.33333333,41.83333333 126.25,41.83333333 126.25,41.75 126.25,41.66666667 126.25,41.58333333 126.16666667,41.58333333 126.16666667,41.66666667 126.08333333,41.66666667 126.0,41.66666667 126.0,41.58333333 126.0,41.5 126.0,41.41666667 126.0,41.33333333 126.0,41.25 125.91666667,41.25 125.91666667,41.16666667 126.0,41.16666667 126.08333333,41.16666667 126.08333333,41.25 126.16666667,41.25 126.25,41.25 126.25,41.33333333 126.33333333,41.33333333 126.33333333,41.41666667 126.41666667,41.41666667 126.41666667,41.5 126.5,41.5 126.5,41.58333333 126.5,41.66666667 126.58333333,41.66666667 126.66666667,41.66666667 126.66666667,41.58333333 126.66666667,41.5 126.75,41.5 126.75,41.41666667 126.66666667,41.41666667 126.66666667,41.33333333 126.66666667,41.25 126.58333333,41.25 126.58333333,41.16666667 126.5,41.16666667 126.5,41.08333333 126.58333333,41.08333333 126.66666667,41.08333333 126.75,41.08333333 126.75,41.0 126.66666667,41.0 126.66666667,40.91666667 126.58333333,40.91666667 126.58333333,40.83333333 126.58333333,40.75 126.5,40.75 126.5,40.83333333 126.5,40.91666667 126.41666667,40.91666667 126.33333333,40.91666667 126.25,40.91666667 126.25,40.83333333 126.33333333,40.83333333 126.33333333,40.75 126.25,40.75 126.16666667,40.75 126.16666667,40.66666667 126.08333333,40.66666667 126.08333333,40.75 126.0,40.75 126.0,40.66666667 126.0,40.58333333 126.0,40.5 125.91666667,40.5 125.91666667,40.41666667 126.0,40.41666667 126.08333333,40.41666667 126.16666667,40.41666667 126.25,40.41666667 126.33333333,40.41666667 126.33333333,40.33333333 126.41666667,40.33333333 126.41666667,40.41666667 126.5,40.41666667 126.58333333,40.41666667 126.58333333,40.33333333 126.66666667,40.33333333 126.66666667,40.25 126.58333333,40.25 126.58333333,40.16666667 126.5,40.16666667 126.5,40.08333333 126.5,40.0 126.58333333,40.0 126.58333333,40.08333333 126.66666667,40.08333333 126.66666667,40.0 126.75,40.0 126.75,39.91666667 126.66666667,39.91666667 126.58333333,39.91666667 126.58333333,39.83333333 126.66666667,39.83333333 126.66666667,39.75 126.66666667,39.66666667 126.75,39.66666667 126.83333333,39.66666667 126.83333333,39.75 126.91666667,39.75 127.0,39.75 127.08333333,39.75 127.16666667,39.75 127.16666667,39.83333333 127.16666667,39.91666667 127.16666667,40.0 127.25,40.0 127.25,40.08333333 127.25,40.16666667 127.33333333,40.16666667 127.41666667,40.16666667 127.5,40.16666667 127.5,40.25 127.5,40.33333333 127.58333333,40.33333333 127.66666667,40.33333333 127.66666667,40.25 127.66666667,40.16666667 127.58333333,40.16666667 127.58333333,40.08333333 127.66666667,40.08333333 127.75,40.08333333 127.83333333,40.08333333 127.83333333,40.16666667 127.91666667,40.16666667 128.0,40.16666667 128.0,40.08333333 128.08333333,40.08333333 128.08333333,40.16666667 128.16666667000001,40.16666667 128.16666667000001,40.25 128.08333333,40.25 128.08333333,40.33333333 128.16666667000001,40.33333333 128.25,40.33333333 128.25,40.41666667 128.33333333,40.41666667 128.33333333,40.33333333 128.33333333,40.25 128.41666667000001,40.25 128.5,40.25 128.5,40.33333333 128.5,40.41666667 128.58333333,40.41666667 128.66666667000001,40.41666667 128.75,40.41666667 128.75,40.5 128.83333333,40.5 128.83333333,40.58333333 128.91666667000001,40.58333333 129.0,40.58333333 129.0,40.5 129.08333333,40.5 129.08333333,40.58333333 129.16666667000001,40.58333333 129.16666667000001,40.5 129.16666667000001,40.41666667 129.08333333,40.41666667 129.0,40.41666667 128.91666667000001,40.41666667 128.91666667000001,40.33333333 128.83333333,40.33333333 128.75,40.33333333 128.75,40.25 128.66666667000001,40.25 128.66666667000001,40.16666667 128.58333333,40.16666667 128.58333333,40.08333333 128.5,40.08333333 128.41666667000001,40.08333333 128.41666667000001,40.0 128.33333333,40.0 128.25,40.0 128.25,39.91666667 128.16666667000001,39.91666667 128.16666667000001,40.0 128.08333333,40.0 128,40 128.0,39.91666667 127.91666667,39.91666667 127.91666667,39.83333333 127.83333333,39.83333333 127.75,39.83333333 127.75,39.75 127.66666667,39.75 127.58333333,39.75 127.58333333,39.66666667 127.58333333,39.58333333 127.58333333,39.5 127.58333333,39.41666667 127.58333333,39.33333333 127.58333333,39.25 127.66666667,39.25 127.66666667,39.16666667 127.75,39.16666667 127.83333333,39.16666667 127.83333333,39.08333333 127.83333333,39.0 127.91666667,39.0 128,39 128.0,38.91666667 128.08333333,38.91666667 128.08333333,38.83333333 128.16666667000001,38.83333333 128.25,38.83333333 128.25,38.75 128.33333333,38.75 128.41666667000001,38.75 128.41666667000001,38.66666667 128.41666667000001,38.58333333 128.41666667000001,38.5 128.5,38.5 128.5,38.41666667 128.58333333,38.41666667 128.58333333,38.33333333 128.58333333,38.25 128.66666667000001,38.25 128.66666667000001,38.16666667 128.66666667000001,38.08333333 128.75,38.08333333 128.75,38.0 128.83333333,38.0 128.83333333,37.91666667 128.91666667000001,37.91666667 128.91666667000001,37.83333333 129.0,37.83333333 129.0,37.75 129.08333333,37.75 129.08333333,37.66666667 129.16666667000001,37.66666667 129.16666667000001,37.58333333 129.16666667000001,37.5 129.25,37.5 129.25,37.41666667 129.33333333,37.41666667 129.33333333,37.33333333 129.33333333,37.25 129.25,37.25 129.25,37.33333333 129.16666667000001,37.33333333 129.08333333,37.33333333 129.08333333,37.41666667 129.0,37.41666667 129.0,37.5 129.0,37.58333333 128.91666667000001,37.58333333 128.91666667000001,37.66666667 128.83333333,37.66666667 128.75,37.66666667 128.75,37.75 128.75,37.83333333 128.66666667000001,37.83333333 128.66666667000001,37.91666667 128.58333333,37.91666667 128.58333333,38.0 128.5,38.0 128.5,38.08333333 128.5,38.16666667 128.5,38.25 128.41666667000001,38.25 128.41666667000001,38.33333333 128.33333333,38.33333333 128.33333333,38.41666667 128.25,38.41666667 128.25,38.5 128.25,38.58333333 128.16666667000001,38.58333333 128.16666667000001,38.66666667 128.16666667000001,38.75 128.08333333,38.75 128.0,38.75 127.91666667,38.75 127.83333333,38.75 127.75,38.75 127.75,38.66666667 127.83333333,38.66666667 127.83333333,38.58333333 127.91666667,38.58333333 128.0,38.58333333 128.0,38.5 128.0,38.41666667 127.91666667,38.41666667 127.91666667,38.33333333 128.0,38.33333333 128.0,38.25 128.08333333,38.25 128.08333333,38.16666667 128.16666667000001,38.16666667 128.16666667000001,38.25 128.16666667000001,38.33333333 128.25,38.33333333 128.25,38.25 128.25,38.16666667 128.25,38.08333333 128.25,38.0 128.16666667000001,38.0 128.16666667000001,37.91666667 128.08333333,37.91666667 128.08333333,37.83333333 128.16666667000001,37.83333333 128.25,37.83333333 128.25,37.75 128.25,37.66666667 128.25,37.58333333 128.25,37.5 128.25,37.41666667 128.16666667000001,37.41666667 128.16666667000001,37.33333333 128.25,37.33333333 128.33333333,37.33333333 128.33333333,37.41666667 128.41666667000001,37.41666667 128.41666667000001,37.33333333 128.5,37.33333333 128.58333333,37.33333333 128.58333333,37.25 128.58333333,37.16666667 128.58333333,37.08333333 128.5,37.08333333 128.5,37.0 128.41666667000001,37.0 128.41666667000001,36.91666667 128.41666667000001,36.83333333 128.5,36.83333333 128.5,36.91666667 128.58333333,36.91666667 128.58333333,37.0 128.66666667000001,37.0 128.75,37.0 128.75,36.91666667 128.83333333,36.91666667 128.83333333,36.83333333 128.83333333,36.75 128.91666667000001,36.75 128.91666667000001,36.66666667 128.91666667000001,36.58333333 129.0,36.58333333 129.0,36.5 128.91666667000001,36.5 128.91666667000001,36.41666667 128.83333333,36.41666667 128.83333333,36.33333333 128.83333333,36.25 128.83333333,36.16666667 128.91666667000001,36.16666667 128.91666667000001,36.08333333 129.0,36.08333333 129.08333333,36.08333333 129.08333333,36.16666667 129.16666667000001,36.16666667 129.25,36.16666667 129.33333333,36.16666667 129.33333333,36.25 129.33333333,36.33333333 129.33333333,36.41666667 129.33333333,36.5 129.33333333,36.58333333 129.41666667000001,36.58333333 129.41666667000001,36.66666667 129.41666667000001,36.75 129.41666667000001,36.83333333 129.41666667000001,36.91666667 129.5,36.91666667 129.5,36.83333333 129.5,36.75 129.5,36.66666667 129.5,36.58333333 129.5,36.5 129.5,36.41666667 129.5,36.33333333 129.41666667000001,36.33333333 129.41666667000001,36.25 129.41666667000001,36.16666667 129.5,36.16666667 129.5,36.08333333 129.58333333,36.08333333 129.58333333,36.0 129.58333333,35.91666667 129.58333333,35.83333333 129.58333333,35.75 129.5,35.75 129.5,35.66666667 129.5,35.58333333 129.5,35.5 129.5,35.41666667 129.41666667000001,35.41666667 129.41666667000001,35.33333333 129.33333333,35.33333333 129.33333333,35.25 129.25,35.25 129.25,35.16666667 129.25,35.08333333 129.16666667000001,35.08333333 129.16666667000001,35.0 129.08333333,35.0 129,35 128.91666667000001,35.0 128.83333333,35.0 128.83333333,34.91666667 128.75,34.91666667 128.75,34.83333333 128.75,34.75 128.75,34.66666667 128.66666667000001,34.66666667 128.58333333,34.66666667 128.58333333,34.58333333 128.5,34.58333333 128.5,34.66666667 128.41666667000001,34.66666667 128.41666667000001,34.58333333 128.33333333,34.58333333 128.25,34.58333333 128.25,34.5 128.16666667000001,34.5 128.16666667000001,34.58333333 128.16666667000001,34.66666667 128.16666667000001,34.75 128.08333333,34.75 128.08333333,34.66666667 128.0,34.66666667 127.91666667,34.66666667 127.83333333,34.66666667 127.83333333,34.58333333 127.83333333,34.5 127.83333333,34.41666667 127.75,34.41666667 127.75,34.5 127.66666667,34.5 127.58333333,34.5 127.58333333,34.41666667 127.5,34.41666667 127.41666667,34.41666667 127.33333333,34.41666667 127.33333333,34.33333333 127.25,34.33333333 127.16666667,34.33333333 127.08333333,34.33333333 127.08333333,34.25 127.0,34.25 127.0,34.16666667 126.91666667,34.16666667 126.91666667,34.08333333 126.83333333,34.08333333 126.83333333,34.16666667 126.75,34.16666667 126.75,34.08333333 126.66666667,34.08333333 126.58333333,34.08333333 126.5,34.08333333 126.5,34.16666667 126.41666667,34.16666667 126.41666667,34.25 126.5,34.25 126.5,34.33333333 126.41666667,34.33333333 126.33333333,34.33333333 126.25,34.33333333 126.16666667,34.33333333 126.16666667,34.25 126.08333333,34.25 126.08333333,34.16666667 126.0,34.16666667 125.91666667,34.16666667 125.83333333,34.16666667 125.83333333,34.25 125.91666667,34.25 125.91666667,34.33333333 125.91666667,34.41666667 126.0,34.41666667 126.0,34.5 125.91666667,34.5 125.91666667,34.58333333 125.83333333,34.58333333 125.75,34.58333333 125.75,34.66666667 125.83333333,34.66666667 125.83333333,34.75 125.83333333,34.83333333 125.91666667,34.83333333 125.91666667,34.91666667 126.0,34.91666667 126,35 126.0,35.08333333 126.0,35.16666667 126.08333333,35.16666667 126.08333333,35.25 126.0,35.25 126.0,35.33333333 126.0,35.41666667 126.08333333,35.41666667 126.08333333,35.33333333 126.16666667,35.33333333 126.16666667,35.25 126.16666667,35.16666667 126.25,35.16666667 126.25,35.25 126.33333333,35.25 126.33333333,35.33333333 126.33333333,35.41666667 126.41666667,35.41666667 126.41666667,35.5 126.41666667,35.58333333 126.41666667,35.66666667 126.41666667,35.75 126.33333333,35.75 126.33333333,35.83333333 126.33333333,35.91666667 126.41666667,35.91666667 126.41666667,35.83333333 126.5,35.83333333 126.5,35.75 126.58333333,35.75 126.58333333,35.83333333 126.58333333,35.91666667 126.5,35.91666667 126.5,36.0 126.41666667,36.0 126.41666667,36.08333333 126.41666667,36.16666667 126.5,36.16666667 126.5,36.25 126.5,36.33333333 126.41666667,36.33333333 126.41666667,36.25 126.33333333,36.25 126.25,36.25 126.25,36.33333333 126.33333333,36.33333333 126.33333333,36.41666667 126.25,36.41666667 126.25,36.5 126.25,36.58333333 126.16666667,36.58333333 126.16666667,36.66666667 126.08333333,36.66666667 126.0,36.66666667 126.0,36.75 126.08333333,36.75 126.08333333,36.83333333 126.08333333,36.91666667 126.16666667,36.91666667 126.25,36.91666667 126.25,37.0 126.33333333,37.0 126.33333333,37.08333333 126.25,37.08333333 126.25,37.16666667 126.16666667,37.16666667 126.16666667,37.08333333 126.08333333,37.08333333 126.08333333,37.0 126,37 125.91666667,37.0 125.91666667,37.08333333 125.91666667,37.16666667 125.91666667,37.25 126.0,37.25 126.0,37.33333333 126.08333333,37.33333333 126.16666667,37.33333333 126.16666667,37.25 126.25,37.25 126.25,37.33333333 126.33333333,37.33333333 126.33333333,37.41666667 126.33333333,37.5 126.25,37.5 126.25,37.58333333 126.16666667,37.58333333 126.16666667,37.66666667 126.08333333,37.66666667 126.08333333,37.75 126.0,37.75 125.91666667,37.75 125.83333333,37.75 125.75,37.75 125.75,37.83333333 125.66666667,37.83333333 125.66666667,37.75 125.58333333,37.75 125.5,37.75 125.5,37.66666667 125.41666667,37.66666667 125.33333333,37.66666667 125.25,37.66666667 125.16666667,37.66666667 125.16666667,37.75 125.08333333,37.75 125.0,37.75 124.91666667,37.75 124.91666667,37.83333333 125.0,37.83333333 125.0,37.91666667 124.91666667,37.91666667 124.91666667,38.0 124.91666667,38.08333333 124.83333333,38.08333333 124.75,38.08333333 124.66666667,38.08333333 124.58333333,38.08333333 124.58333333,38.16666667 124.66666667,38.16666667 124.75,38.16666667 124.75,38.25 124.83333333,38.25 124.83333333,38.33333333 124.83333333,38.41666667 124.91666667,38.41666667 124.91666667,38.5 124.83333333,38.5 124.75,38.5 124.75,38.58333333 124.83333333,38.58333333 124.91666667,38.58333333 124.91666667,38.66666667 125.0,38.66666667 125.08333333,38.66666667 125.16666667,38.66666667 125.16666667,38.75 125.08333333,38.75 125.08333333,38.83333333 125.08333333,38.91666667 125.16666667,38.91666667 125.16666667,39.0 125.16666667,39.08333333 125.25,39.08333333 125.25,39.16666667 125.25,39.25 125.33333333,39.25 125.33333333,39.33333333 125.33333333,39.41666667 125.33333333,39.5 125.25,39.5 125.16666667,39.5 125.08333333,39.5 125.08333333,39.58333333 125.0,39.58333333 125.0,39.5 124.91666667,39.5 124.83333333,39.5 124.83333333,39.41666667 124.75,39.41666667 124.75,39.33333333 124.66666667,39.33333333 124.66666667,39.41666667 124.58333333,39.41666667 124.58333333,39.5 124.58333333,39.58333333 124.58333333,39.66666667 124.5,39.66666667 124.5,39.75 124.41666667,39.75 124.33333333,39.75 124.25,39.75 124.16666667,39.75 124.08333333,39.75 124.0,39.75 123.91666667,39.75 123.83333333,39.75 123.75,39.75 123.75,39.66666667 123.66666667,39.66666667 123.66666667,39.75 123.58333333,39.75 123.5,39.75 123.5,39.66666667 123.41666667,39.66666667 123.33333333,39.66666667 123.25,39.66666667 123.16666667,39.66666667 123.16666667,39.58333333 123.08333333,39.58333333 123.08333333,39.5 123.16666667,39.5 123.16666667,39.41666667 123.08333333,39.41666667 123.0,39.41666667 122.91666667,39.41666667 122.91666667,39.5 122.91666667,39.58333333 122.83333333,39.58333333 122.83333333,39.5 122.75,39.5 122.66666667,39.5 122.66666667,39.41666667 122.58333333,39.41666667 122.5,39.41666667 122.41666667,39.41666667 122.41666667,39.33333333 122.5,39.33333333 122.58333333,39.33333333 122.66666667,39.33333333 122.75,39.33333333 122.75,39.25 122.83333333,39.25 122.83333333,39.16666667 122.75,39.16666667 122.66666667,39.16666667 122.58333333,39.16666667 122.5,39.16666667 122.41666667,39.16666667 122.41666667,39.08333333 122.33333333,39.08333333 122.25,39.08333333 122.25,39.16666667 122.25,39.25 122.16666667,39.25 122.16666667,39.16666667 122.16666667,39.08333333 122.08333333,39.08333333 122.08333333,39.0 122,39 121.91666667,39.0 121.91666667,38.91666667 121.83333333,38.91666667 121.83333333,38.83333333 121.75,38.83333333 121.66666667,38.83333333 121.58333333,38.83333333 121.5,38.83333333 121.5,38.75 121.41666667,38.75 121.33333333,38.75 121.25,38.75 121.25,38.66666667 121.16666667,38.66666667 121.08333333,38.66666667 121.08333333,38.75 121.08333333,38.83333333 121.08333333,38.91666667 121.08333333,39.0 121.16666667,39.0 121.25,39.0 121.25,39.08333333 121.33333333,39.08333333 121.41666667,39.08333333 121.5,39.08333333 121.58333333,39.08333333 121.58333333,39.16666667 121.58333333,39.25 121.58333333,39.33333333 121.5,39.33333333 121.41666667,39.33333333 121.33333333,39.33333333 121.25,39.33333333 121.25,39.41666667 121.25,39.5 121.16666667,39.5 121.16666667,39.58333333 121.25,39.58333333 121.25,39.66666667 121.33333333,39.66666667 121.41666667,39.66666667 121.41666667,39.75 121.41666667,39.83333333 121.5,39.83333333 121.5,39.91666667 121.58333333,39.91666667 121.66666667,39.91666667 121.75,39.91666667 121.75,40.0 121.83333333,40.0 121.83333333,40.08333333 121.91666667,40.08333333 121.91666667,40.16666667 122.0,40.16666667 122.0,40.25 122.08333333,40.25 122.08333333,40.33333333 122.16666667,40.33333333 122.16666667,40.41666667 122.16666667,40.5 122.16666667,40.58333333 122.08333333,40.58333333 122.08333333,40.66666667 122.0,40.66666667 122.0,40.75 121.91666667,40.75 121.83333333,40.75 121.83333333,40.83333333 121.75,40.83333333 121.66666667,40.83333333 121.58333333,40.83333333 121.5,40.83333333 121.41666667,40.83333333 121.33333333,40.83333333 121.25,40.83333333 121.16666667,40.83333333 121.08333333,40.83333333 121.08333333,40.75 121.08333333,40.66666667 121.0,40.66666667 120.91666667,40.66666667 120.83333333,40.66666667 120.83333333,40.58333333 120.83333333,40.5 120.83333333,40.41666667 120.75,40.41666667 120.75,40.5 120.66666667,40.5 120.66666667,40.41666667 120.66666667,40.33333333 120.58333333,40.33333333 120.5,40.33333333 120.5,40.25 120.5,40.16666667 120.41666667,40.16666667 120.33333333,40.16666667 120.33333333,40.08333333 120.25,40.08333333 120.16666667,40.08333333 120.08333333,40.08333333 120.08333333,40.0 120,40 119.91666667,40.0 119.91666667,39.91666667 119.83333333,39.91666667 119.75,39.91666667 119.66666667,39.91666667 119.66666667,39.83333333 119.58333333,39.83333333 119.58333333,39.75 119.5,39.75 119.41666667,39.75 119.41666667,39.66666667 119.33333333,39.66666667 119.33333333,39.58333333 119.33333333,39.5 119.33333333,39.41666667 119.33333333,39.33333333 119.25,39.33333333 119.16666667,39.33333333 119.16666667,39.25 119.08333333,39.25 119.08333333,39.16666667 119.0,39.16666667 118.91666667,39.16666667 118.91666667,39.08333333 118.83333333,39.08333333 118.75,39.08333333 118.66666667,39.08333333 118.66666667,39.16666667 118.58333333,39.16666667 118.58333333,39.08333333 118.5,39.08333333 118.41666667,39.08333333 118.41666667,39.0 118.33333333,39.0 118.25,39.0 118.25,39.08333333 118.16666667,39.08333333 118.16666667,39.16666667 118.08333333,39.16666667 118.0,39.16666667 117.91666667,39.16666667 117.83333333,39.16666667 117.83333333,39.08333333 117.83333333,39.0 117.83333333,38.91666667 117.75,38.91666667 117.75,38.83333333 117.66666667,38.83333333 117.66666667,38.75 117.58333333,38.75 117.58333333,38.66666667 117.58333333,38.58333333 117.66666667,38.58333333 117.66666667,38.5 117.66666667,38.41666667 117.75,38.41666667 117.75,38.33333333 117.83333333,38.33333333 117.91666667,38.33333333 117.91666667,38.25 118.0,38.25 118.08333333,38.25 118.08333333,38.16666667 118.16666667,38.16666667 118.25,38.16666667 118.33333333,38.16666667 118.41666667,38.16666667 118.5,38.16666667 118.58333333,38.16666667 118.66666667,38.16666667 118.75,38.16666667 118.83333333,38.16666667 118.91666667,38.16666667 118.91666667,38.08333333 119.0,38.08333333 119,38 119.08333333,38.0 119.08333333,37.91666667 119.08333333,37.83333333 119.08333333,37.75 119.08333333,37.66666667 119.08333333,37.58333333 119.0,37.58333333 119.0,37.5 119.0,37.41666667 119.0,37.33333333 119.08333333,37.33333333 119.08333333,37.25 119.16666667,37.25 119.16666667,37.16666667 119.25,37.16666667 119.33333333,37.16666667 119.41666667,37.16666667 119.5,37.16666667 119.58333333,37.16666667 119.66666667,37.16666667 119.75,37.16666667 119.75,37.25 119.83333333,37.25 119.83333333,37.33333333 119.83333333,37.41666667 119.91666667,37.41666667 120.0,37.41666667 120.0,37.5 120.08333333,37.5 120.16666667,37.5 120.16666667,37.58333333 120.25,37.58333333 120.25,37.66666667 120.16666667,37.66666667 120.16666667,37.75 120.25,37.75 120.33333333,37.75 120.41666667,37.75 120.41666667,37.83333333 120.5,37.83333333 120.58333333,37.83333333 120.66666667,37.83333333 120.66666667,37.91666667 120.58333333,37.91666667 120.58333333,38.0 120.66666667,38.0 120.75,38.0 120.83333333,38.0 120.83333333,37.91666667 120.83333333,37.83333333 120.91666667,37.83333333 121.0,37.83333333 121.0,37.75 121.08333333,37.75 121.16666667,37.75 121.16666667,37.66666667 121.16666667,37.58333333 121.25,37.58333333 121.33333333,37.58333333 121.33333333,37.66666667 121.41666667,37.66666667 121.5,37.66666667 121.5,37.58333333 121.58333333,37.58333333 121.58333333,37.5 121.66666667,37.5 121.75,37.5 121.83333333,37.5 121.91666667,37.5 122.0,37.5 122.0,37.58333333 122.08333333,37.58333333 122.16666667,37.58333333 122.25,37.58333333 122.25,37.5 122.33333333,37.5 122.33333333,37.41666667 122.41666667,37.41666667 122.5,37.41666667 122.58333333,37.41666667 122.66666667,37.41666667 122.75,37.41666667 122.75,37.33333333 122.66666667,37.33333333 122.66666667,37.25 122.66666667,37.16666667 122.58333333,37.16666667 122.58333333,37.08333333 122.58333333,37.0 122.58333333,36.91666667 122.58333333,36.83333333 122.5,36.83333333 122.41666667,36.83333333 122.33333333,36.83333333 122.25,36.83333333 122.16666667,36.83333333 122.16666667,36.91666667 122.08333333,36.91666667 122.08333333,36.83333333 122.0,36.83333333 122.0,36.91666667 121.91666667,36.91666667 121.91666667,36.83333333 121.83333333,36.83333333 121.75,36.83333333 121.75,36.75 121.66666667,36.75 121.66666667,36.66666667 121.58333333,36.66666667 121.5,36.66666667 121.5,36.75 121.41666667,36.75 121.41666667,36.66666667 121.33333333,36.66666667 121.25,36.66666667 121.16666667,36.66666667 121.16666667,36.58333333 121.08333333,36.58333333 121.0,36.58333333 121.0,36.5 121.0,36.41666667 120.91666667,36.41666667 120.91666667,36.33333333 120.83333333,36.33333333 120.83333333,36.41666667 120.75,36.41666667 120.75,36.33333333 120.75,36.25 120.66666667,36.25 120.58333333,36.25 120.58333333,36.33333333 120.5,36.33333333 120.5,36.25 120.41666667,36.25 120.41666667,36.16666667 120.5,36.16666667 120.5,36.08333333 120.41666667,36.08333333 120.41666667,36.0 120.33333333,36.0 120.33333333,35.91666667 120.25,35.91666667 120.25,35.83333333 120.16666667,35.83333333 120.08333333,35.83333333 120.08333333,35.75 120.08333333,35.66666667 120.0,35.66666667 119.91666667,35.66666667 119.91666667,35.58333333 119.83333333,35.58333333 119.75,35.58333333 119.66666667,35.58333333 119.66666667,35.5 119.66666667,35.41666667 119.58333333,35.41666667 119.58333333,35.33333333 119.5,35.33333333 119.5,35.25 119.41666667,35.25 119.41666667,35.16666667 119.41666667,35.08333333 119.33333333,35.08333333 119.33333333,35.0 119.25,35.0 119.25,34.91666667 119.25,34.83333333 119.33333333,34.83333333 119.41666667,34.83333333 119.5,34.83333333 119.5,34.75 119.5,34.66666667 119.58333333,34.66666667 119.58333333,34.58333333 119.66666667,34.58333333 119.75,34.58333333 119.75,34.5 119.75,34.41666667 119.66666667,34.41666667 119.66666667,34.33333333 119.58333333,34.33333333 119.5,34.33333333 119.5,34.25 119.41666667,34.25 119.41666667,34.16666667 119.33333333,34.16666667 119.33333333,34.08333333 119.25,34.08333333 119.25,34.0 119.25,33.91666667 119.16666667,33.91666667 119.16666667,33.83333333 119.16666667,33.75 119.16666667,33.66666667 119.16666667,33.58333333 119.16666667,33.5 119.08333333,33.5 119.0,33.5 118.91666667,33.5 118.83333333,33.5 118.83333333,33.58333333 118.75,33.58333333 118.75,33.66666667 118.66666667,33.66666667 118.66666667,33.75 118.58333333,33.75 118.58333333,33.83333333 118.5,33.83333333 118.5,33.91666667 118.41666667,33.91666667 118.41666667,34.0 118.33333333,34.0 118.33333333,34.08333333 118.33333333,34.16666667 118.33333333,34.25 118.25,34.25 118.16666667,34.25 118.16666667,34.33333333 118.16666667,34.41666667 118.08333333,34.41666667 118.08333333,34.5 118.0,34.5 117.91666667,34.5 117.83333333,34.5 117.75,34.5 117.66666667,34.5 117.66666667,34.58333333 117.58333333,34.58333333 117.5,34.58333333 117.41666667,34.58333333 117.41666667,34.66666667 117.5,34.66666667 117.58333333,34.66666667 117.58333333,34.75 117.58333333,34.83333333 117.58333333,34.91666667 117.66666667,34.91666667 117.66666667,34.83333333 117.75,34.83333333 117.75,34.91666667 117.83333333,34.91666667 117.83333333,35.0 117.91666667,35.0 117.91666667,35.08333333 118.0,35.08333333 118.0,35.16666667 118.0,35.25 117.91666667,35.25 117.83333333,35.25 117.83333333,35.33333333 117.75,35.33333333 117.75,35.41666667 117.66666667,35.41666667 117.66666667,35.5 117.58333333,35.5 117.58333333,35.58333333 117.5,35.58333333 117.41666667,35.58333333 117.33333333,35.58333333 117.25,35.58333333 117.16666667,35.58333333 117.16666667,35.5 117.16666667,35.41666667 117.08333333,35.41666667 117.08333333,35.33333333 117.0,35.33333333 117.0,35.25 117.08333333,35.25 117.08333333,35.16666667 117.16666667,35.16666667 117.16666667,35.25 117.25,35.25 117.25,35.16666667 117.33333333,35.16666667 117.33333333,35.08333333 117.25,35.08333333 117.25,35.0 117.33333333,35.0 117.41666667,35.0 117.41666667,34.91666667 117.33333333,34.91666667 117.25,34.91666667 117.25,34.83333333 117.25,34.75 117.16666667,34.75 117.08333333,34.75 117.08333333,34.83333333 117.0,34.83333333 116.91666667,34.83333333 116.91666667,34.75 116.83333333,34.75 116.83333333,34.83333333 116.75,34.83333333 116.66666667,34.83333333 116.58333333,34.83333333 116.5,34.83333333 116.5,34.91666667 116.41666667,34.91666667 116.41666667,35.0 116.33333333,35.0 116.25,35.0 116.25,35.08333333 116.16666667,35.08333333 116.16666667,35.16666667 116.16666667,35.25 116.08333333,35.25 116.08333333,35.33333333 116.0,35.33333333 116.0,35.41666667 115.91666667,35.41666667 115.91666667,35.5 115.91666667,35.58333333 115.91666667,35.66666667 115.83333333,35.66666667 115.83333333,35.75 115.83333333,35.83333333 115.91666667,35.83333333 115.91666667,35.91666667 115.83333333,35.91666667 115.83333333,36.0 115.83333333,36.08333333 115.75,36.08333333 115.75,36.16666667 115.75,36.25 115.75,36.33333333 115.75,36.41666667 115.66666667,36.41666667 115.66666667,36.5 115.66666667,36.58333333 115.66666667,36.66666667 115.75,36.66666667 115.75,36.75 115.75,36.83333333 115.66666667,36.83333333 115.58333333,36.83333333 115.5,36.83333333 115.41666667,36.83333333 115.33333333,36.83333333 115.25,36.83333333 115.16666667,36.83333333 115.08333333,36.83333333 115.0,36.83333333 114.91666667,36.83333333 114.91666667,36.75 114.83333333,36.75 114.83333333,36.66666667 114.75,36.66666667 114.75,36.58333333 114.66666667,36.58333333 114.66666667,36.5 114.58333333,36.5 114.5,36.5 114.41666667,36.5 114.41666667,36.58333333 114.41666667,36.66666667 114.41666667,36.75 114.41666667,36.83333333 114.41666667,36.91666667 114.41666667,37.0 114.41666667,37.08333333 114.41666667,37.16666667 114.41666667,37.25 114.5,37.25 114.5,37.33333333 114.5,37.41666667 114.5,37.5 114.5,37.58333333 114.5,37.66666667 114.41666667,37.66666667 114.41666667,37.75 114.41666667,37.83333333 114.41666667,37.91666667 114.33333333,37.91666667 114.33333333,38.0 114.33333333,38.08333333 114.33333333,38.16666667 114.33333333,38.25 114.33333333,38.33333333 114.41666667,38.33333333 114.5,38.33333333 114.5,38.41666667 114.5,38.5 114.58333333,38.5 114.58333333,38.58333333 114.66666667,38.58333333 114.66666667,38.66666667 114.75,38.66666667 114.75,38.75 114.83333333,38.75 114.91666667,38.75 114.91666667,38.83333333 115.0,38.83333333 115.0,38.91666667 115.08333333,38.91666667 115.16666667,38.91666667 115.16666667,39.0 115.16666667,39.08333333 115.25,39.08333333 115.25,39.16666667 115.25,39.25 115.16666667,39.25 115.16666667,39.33333333 115.25,39.33333333 115.25,39.41666667 115.33333333,39.41666667 115.41666667,39.41666667 115.41666667,39.5 115.5,39.5 115.58333333,39.5 115.58333333,39.58333333 115.66666667,39.58333333 115.66666667,39.66666667 115.75,39.66666667 115.83333333,39.66666667 115.91666667,39.66666667 115.91666667,39.75 115.91666667,39.83333333 116.0,39.83333333 116.0,39.91666667 116,40 116.08333333,40.0 116.08333333,40.08333333 116.08333333,40.16666667 116.0,40.16666667 116.0,40.25 116.08333333,40.25 116.16666667,40.25 116.16666667,40.33333333 116.25,40.33333333 116.25,40.25 116.33333333,40.25 116.41666667,40.25 116.5,40.25 116.5,40.33333333 116.41666667,40.33333333 116.33333333,40.33333333 116.33333333,40.41666667 116.41666667,40.41666667 116.5,40.41666667 116.58333333,40.41666667 116.66666667,40.41666667 116.66666667,40.5 116.75,40.5 116.83333333,40.5 116.83333333,40.58333333 116.91666667,40.58333333 117.0,40.58333333 117.08333333,40.58333333 117.08333333,40.66666667 117.16666667,40.66666667 117.16666667,40.58333333 117.16666667,40.5 117.08333333,40.5 117.0,40.5 117.0,40.41666667 117.08333333,40.41666667 117.08333333,40.33333333 117.08333333,40.25 117.16666667,40.25 117.25,40.25 117.33333333,40.25 117.41666667,40.25 117.41666667,40.16666667 117.5,40.16666667 117.58333333,40.16666667 117.58333333,40.25 117.66666667,40.25 117.66666667,40.33333333 117.75,40.33333333 117.75,40.25 117.83333333,40.25 117.83333333,40.33333333 117.91666667,40.33333333 117.91666667,40.41666667 118.0,40.41666667 118.08333333,40.41666667 118.16666667,40.41666667 118.25,40.41666667 118.25,40.5 118.33333333,40.5 118.33333333,40.41666667 118.41666667,40.41666667 118.5,40.41666667 118.5,40.33333333 118.58333333,40.33333333 118.66666667,40.33333333 118.66666667,40.25 118.75,40.25 118.75,40.33333333 118.75,40.41666667 118.83333333,40.41666667 118.91666667,40.41666667 119.0,40.41666667 119.0,40.5 119.08333333,40.5 119.16666667,40.5 119.25,40.5 119.33333333,40.5 119.41666667,40.5 119.41666667,40.41666667 119.33333333,40.41666667 119.25,40.41666667 119.25,40.33333333 119.25,40.25 119.25,40.16666667 119.33333333,40.16666667 119.33333333,40.08333333 119.33333333,40.0 119.41666667,40.0 119.41666667,40.08333333 119.5,40.08333333 119.5,40.16666667 119.5,40.25 119.58333333,40.25 119.66666667,40.25 119.75,40.25 119.83333333,40.25 119.83333333,40.33333333 119.75,40.33333333 119.66666667,40.33333333 119.66666667,40.41666667 119.75,40.41666667 119.75,40.5 119.75,40.58333333 119.83333333,40.58333333 119.83333333,40.66666667 119.83333333,40.75 119.91666667,40.75 120.0,40.75 120.0,40.83333333 120.0,40.91666667 120.08333333,40.91666667 120.16666667,40.91666667 120.25,40.91666667 120.25,40.83333333 120.33333333,40.83333333 120.33333333,40.91666667 120.41666667,40.91666667 120.41666667,41.0 120.5,41.0 120.5,41.08333333 120.41666667,41.08333333 120.33333333,41.08333333 120.33333333,41.0 120.25,41.0 120.25,41.08333333 120.25,41.16666667 120.25,41.25 120.33333333,41.25 120.33333333,41.33333333 120.41666667,41.33333333 120.5,41.33333333 120.5,41.41666667 120.41666667,41.41666667 120.33333333,41.41666667 120.25,41.41666667 120.16666667,41.41666667 120.16666667,41.33333333 120.08333333,41.33333333 120.0,41.33333333 120.0,41.41666667 120.08333333,41.41666667 120.08333333,41.5 120.16666667,41.5 120.25,41.5 120.33333333,41.5 120.33333333,41.58333333 120.33333333,41.66666667 120.33333333,41.75 120.41666667,41.75 120.41666667,41.66666667 120.5,41.66666667 120.5,41.75 120.58333333,41.75 120.58333333,41.83333333 120.58333333,41.91666667 120.66666667,41.91666667 120.66666667,42.0 120.75,42.0 120.83333333,42.0 120.83333333,42.08333333 120.91666667,42.08333333 120.91666667,42.16666667 120.91666667,42.25 120.91666667,42.33333333 121.0,42.33333333 121.0,42.25 121.08333333,42.25 121.08333333,42.33333333 121.16666667,42.33333333 121.25,42.33333333 121.25,42.25 121.33333333,42.25 121.33333333,42.16666667 121.41666667,42.16666667 121.41666667,42.25 121.5,42.25 121.58333333,42.25 121.58333333,42.33333333 121.58333333,42.41666667 121.58333333,42.5 121.5,42.5 121.5,42.58333333 121.58333333,42.58333333 121.66666667,42.58333333 121.66666667,42.66666667 121.66666667,42.75 121.58333333,42.75 121.58333333,42.83333333 121.5,42.83333333 121.41666667,42.83333333 121.41666667,42.91666667 121.33333333,42.91666667 121.25,42.91666667 121.16666667,42.91666667 121.08333333,42.91666667 121.08333333,43.0 121,43 121.0,43.08333333 120.91666667,43.08333333 120.91666667,43.16666667 120.83333333,43.16666667 120.83333333,43.25 120.75,43.25 120.75,43.33333333 120.66666667,43.33333333 120.66666667,43.41666667 120.58333333,43.41666667 120.5,43.41666667 120.5,43.5 120.5,43.58333333 120.5,43.66666667 120.41666667,43.66666667 120.41666667,43.75 120.41666667,43.83333333 120.41666667,43.91666667 120.5,43.91666667 120.5,44.0 120.5,44.08333333 120.5,44.16666667 120.58333333,44.16666667 120.66666667,44.16666667 120.66666667,44.08333333 120.75,44.08333333 120.83333333,44.08333333 120.83333333,44.16666667 120.83333333,44.25 120.75,44.25 120.66666667,44.25 120.66666667,44.33333333 120.66666667,44.41666667 120.66666667,44.5 120.66666667,44.58333333 120.75,44.58333333 120.75,44.66666667 120.75,44.75 120.83333333,44.75 120.83333333,44.66666667 120.91666667,44.66666667 121.0,44.66666667 121.08333333,44.66666667 121.08333333,44.75 121.0,44.75 121.0,44.83333333 121.0,44.91666667 121,45 121.0,45.08333333 121.0,45.16666667 121.0,45.25 121.08333333,45.25 121.08333333,45.33333333 121.08333333,45.41666667 121.16666667,45.41666667 121.25,45.41666667 121.25,45.33333333 121.33333333,45.33333333 121.33333333,45.41666667 121.33333333,45.5 121.41666667,45.5 121.5,45.5 121.5,45.58333333 121.41666667,45.58333333 121.33333333,45.58333333 121.33333333,45.66666667 121.41666667,45.66666667 121.41666667,45.75 121.5,45.75 121.5,45.83333333 121.5,45.91666667 121.58333333,45.91666667 121.66666667,45.91666667 121.66666667,46.0 121.58333333,46.0 121.58333333,46.08333333 121.5,46.08333333 121.41666667,46.08333333 121.41666667,46.16666667 121.33333333,46.16666667 121.33333333,46.25 121.33333333,46.33333333 121.41666667,46.33333333 121.41666667,46.25 121.5,46.25 121.58333333,46.25 121.66666667,46.25 121.66666667,46.33333333 121.58333333,46.33333333 121.58333333,46.41666667 121.5,46.41666667 121.41666667,46.41666667 121.41666667,46.5 121.5,46.5 121.58333333,46.5 121.66666667,46.5 121.75,46.5 121.83333333,46.5 121.83333333,46.58333333 121.91666667,46.58333333 121.91666667,46.66666667 121.83333333,46.66666667 121.83333333,46.75 121.75,46.75 121.75,46.66666667 121.66666667,46.66666667 121.66666667,46.75 121.66666667,46.83333333 121.75,46.83333333 121.75,46.91666667 121.66666667,46.91666667 121.66666667,47.0 121.66666667,47.08333333 121.75,47.08333333 121.83333333,47.08333333 121.83333333,47.16666667 121.91666667,47.16666667 121.91666667,47.25 121.91666667,47.33333333 122.0,47.33333333 122.0,47.41666667 122.0,47.5 122.0,47.58333333 121.91666667,47.58333333 121.91666667,47.66666667 122.0,47.66666667 122.0,47.75 121.91666667,47.75 121.91666667,47.83333333 122.0,47.83333333 122.0,47.91666667 122.08333333,47.91666667 122.08333333,47.83333333 122.08333333,47.75 122.16666667,47.75 122.16666667,47.66666667 122.25,47.66666667 122.25,47.75 122.25,47.83333333 122.33333333,47.83333333 122.33333333,47.91666667 122.25,47.91666667 122.25,48.0 122.25,48.08333333 122.16666667,48.08333333 122.16666667,48.0 122.08333333,48.0 122.08333333,48.08333333 122.08333333,48.16666667 122.08333333,48.25 122.16666667,48.25 122.16666667,48.33333333 122.08333333,48.33333333 122.0,48.33333333 122.0,48.41666667 122.08333333,48.41666667 122.16666667,48.41666667 122.16666667,48.5 122.25,48.5 122.25,48.41666667 122.33333333,48.41666667 122.33333333,48.5 122.33333333,48.58333333 122.41666667,48.58333333 122.41666667,48.66666667 122.33333333,48.66666667 122.33333333,48.75 122.41666667,48.75 122.41666667,48.83333333 122.5,48.83333333 122.5,48.91666667 122.58333333,48.91666667 122.66666667,48.91666667 122.66666667,49.0 122.75,49.0 122.75,49.08333333 122.83333333,49.08333333 122.83333333,49.16666667 122.91666667,49.16666667 123.0,49.16666667 123.0,49.25 123.08333333,49.25 123.08333333,49.33333333 123.0,49.33333333 122.91666667,49.33333333 122.91666667,49.41666667 122.83333333,49.41666667 122.83333333,49.33333333 122.83333333,49.25 122.75,49.25 122.75,49.16666667 122.66666667,49.16666667 122.58333333,49.16666667 122.5,49.16666667 122.5,49.08333333 122.41666667,49.08333333 122.33333333,49.08333333 122.25,49.08333333 122.25,49.16666667 122.16666667,49.16666667 122.16666667,49.25 122.25,49.25 122.33333333,49.25 122.41666667,49.25 122.5,49.25 122.5,49.33333333 122.5,49.41666667 122.41666667,49.41666667 122.41666667,49.33333333 122.33333333,49.33333333 122.25,49.33333333 122.16666667,49.33333333 122.16666667,49.41666667 122.25,49.41666667 122.25,49.5 122.33333333,49.5 122.33333333,49.58333333 122.41666667,49.58333333 122.5,49.58333333 122.58333333,49.58333333 122.58333333,49.66666667 122.66666667,49.66666667 122.75,49.66666667 122.75,49.75 122.83333333,49.75 122.91666667,49.75 122.91666667,49.83333333 123.0,49.83333333 123.08333333,49.83333333 123.08333333,49.91666667 123.0,49.91666667 123,50 122.91666667,50.0 122.83333333,50.0 122.83333333,49.91666667 122.75,49.91666667 122.75,49.83333333 122.66666667,49.83333333 122.66666667,49.75 122.58333333,49.75 122.58333333,49.83333333 122.58333333,49.91666667 122.66666667,49.91666667 122.66666667,50.0 122.66666667,50.08333333 122.58333333,50.08333333 122.58333333,50.0 122.5,50.0 122.5,50.08333333 122.41666667,50.08333333 122.33333333,50.08333333 122.25,50.08333333 122.25,50.16666667 122.16666667,50.16666667 122.16666667,50.25 122.25,50.25 122.33333333,50.25 122.41666667,50.25 122.5,50.25 122.5,50.33333333 122.41666667,50.33333333 122.33333333,50.33333333 122.33333333,50.41666667 122.33333333,50.5 122.41666667,50.5 122.5,50.5 122.58333333,50.5 122.58333333,50.41666667 122.66666667,50.41666667 122.75,50.41666667 122.75,50.33333333 122.75,50.25 122.83333333,50.25 122.83333333,50.33333333 122.83333333,50.41666667 122.91666667,50.41666667 122.91666667,50.5 122.91666667,50.58333333 122.83333333,50.58333333 122.75,50.58333333 122.66666667,50.58333333 122.66666667,50.66666667 122.75,50.66666667 122.83333333,50.66666667 122.91666667,50.66666667 122.91666667,50.75 122.83333333,50.75 122.75,50.75 122.75,50.83333333 122.83333333,50.83333333 122.83333333,50.91666667 122.83333333,51.0 122.83333333,51.08333333 122.75,51.08333333 122.75,51.16666667 122.75,51.25 122.75,51.33333333 122.75,51.41666667 122.83333333,51.41666667 122.83333333,51.33333333 122.91666667,51.33333333 122.91666667,51.25 122.91666667,51.16666667 123.0,51.16666667 123.0,51.08333333 123.08333333,51.08333333 123.16666667,51.08333333 123.16666667,51.0 123.08333333,51.0 123.08333333,50.91666667 123.0,50.91666667 123.0,50.83333333 123.08333333,50.83333333 123.16666667,50.83333333 123.25,50.83333333 123.25,50.91666667 123.25,51.0 123.33333333,51.0 123.33333333,51.08333333 123.33333333,51.16666667 123.33333333,51.25 123.41666667,51.25 123.5,51.25 123.5,51.16666667 123.58333333,51.16666667 123.66666667,51.16666667 123.66666667,51.25 123.75,51.25 123.75,51.33333333 123.83333333,51.33333333 123.83333333,51.41666667 123.83333333,51.5 123.91666667,51.5 123.91666667,51.41666667 124.0,51.41666667 124.08333333,51.41666667 124.08333333,51.5 124.0,51.5 124.0,51.58333333 123.91666667,51.58333333 123.83333333,51.58333333 123.83333333,51.66666667 123.91666667,51.66666667 124.0,51.66666667 124.08333333,51.66666667 124.08333333,51.75 124.08333333,51.83333333 124.16666667,51.83333333 124.25,51.83333333 124.33333333,51.83333333 124.33333333,51.91666667 124.25,51.91666667 124.16666667,51.91666667 124.16666667,52.0 124.16666667,52.08333333 124.08333333,52.08333333 124.08333333,52.0 124,52 124.0,51.91666667 123.91666667,51.91666667 123.91666667,51.83333333 123.83333333,51.83333333 123.83333333,51.91666667 123.75,51.91666667 123.66666667,51.91666667 123.66666667,51.83333333 123.66666667,51.75 123.66666667,51.66666667 123.58333333,51.66666667 123.5,51.66666667 123.5,51.58333333 123.41666667,51.58333333 123.41666667,51.5 123.33333333,51.5 123.25,51.5 123.25,51.58333333 123.33333333,51.58333333 123.33333333,51.66666667 123.41666667,51.66666667 123.41666667,51.75 123.5,51.75 123.5,51.83333333 123.5,51.91666667 123.41666667,51.91666667 123.33333333,51.91666667 123.33333333,51.83333333 123.25,51.83333333 123.25,51.91666667 123.25,52.0 123.16666667,52.0 123.16666667,51.91666667 123.08333333,51.91666667 123.08333333,52.0 123.08333333,52.08333333 123.16666667,52.08333333 123.25,52.08333333 123.25,52.16666667 123.16666667,52.16666667 123.08333333,52.16666667 123.0,52.16666667 123.0,52.08333333 122.91666667,52.08333333 122.91666667,52.16666667 122.91666667,52.25 123.0,52.25 123.08333333,52.25 123.16666667,52.25 123.25,52.25 123.33333333,52.25 123.41666667,52.25 123.5,52.25 123.5,52.33333333 123.5,52.41666667 123.58333333,52.41666667 123.58333333,52.5 123.58333333,52.58333333 123.5,52.58333333 123.5,52.5 123.41666667,52.5 123.33333333,52.5 123.33333333,52.41666667 123.25,52.41666667 123.16666667,52.41666667 123.08333333,52.41666667 123.08333333,52.33333333 123.0,52.33333333 123.0,52.41666667 122.91666667,52.41666667 122.83333333,52.41666667 122.83333333,52.5 122.75,52.5 122.75,52.41666667 122.66666667,52.41666667 122.66666667,52.33333333 122.58333333,52.33333333 122.58333333,52.25 122.5,52.25 122.5,52.33333333 122.41666667,52.33333333 122.41666667,52.25 122.33333333,52.25 122.25,52.25 122.25,52.16666667 122.16666667,52.16666667 122.16666667,52.08333333 122.25,52.08333333 122.25,52.0 122.25,51.91666667 122.16666667,51.91666667 122.08333333,51.91666667 122.0,51.91666667 122.0,51.83333333 121.91666667,51.83333333 121.91666667,51.75 121.91666667,51.66666667 121.83333333,51.66666667 121.83333333,51.75 121.83333333,51.83333333 121.83333333,51.91666667 121.91666667,51.91666667 121.91666667,52.0 121.91666667,52.08333333 121.83333333,52.08333333 121.75,52.08333333 121.75,52.0 121.66666667,52.0 121.58333333,52.0 121.58333333,51.91666667 121.5,51.91666667 121.41666667,51.91666667 121.41666667,51.83333333 121.33333333,51.83333333 121.33333333,51.75 121.25,51.75 121.16666667,51.75 121.08333333,51.75 121.08333333,51.66666667 121.16666667,51.66666667 121.25,51.66666667 121.25,51.58333333 121.33333333,51.58333333 121.33333333,51.5 121.25,51.5 121.25,51.41666667 121.16666667,51.41666667 121.16666667,51.5 121.08333333,51.5 121.08333333,51.41666667 121.08333333,51.33333333 121.0,51.33333333 121.0,51.41666667 121.0,51.5 120.91666667,51.5 120.83333333,51.5 120.75,51.5 120.75,51.58333333 120.83333333,51.58333333 120.83333333,51.66666667 120.83333333,51.75 120.83333333,51.83333333 120.83333333,51.91666667 120.75,51.91666667 120.75,51.83333333 120.66666667,51.83333333 120.66666667,51.75 120.58333333,51.75 120.5,51.75 120.5,51.66666667 120.41666667,51.66666667 120.41666667,51.75 120.33333333,51.75 120.33333333,51.66666667 120.25,51.66666667 120.16666667,51.66666667 120.16666667,51.58333333 120.25,51.58333333 120.33333333,51.58333333 120.41666667,51.58333333 120.41666667,51.5 120.5,51.5 120.58333333,51.5 120.58333333,51.41666667 120.5,51.41666667 120.41666667,51.41666667 120.33333333,51.41666667 120.33333333,51.33333333 120.41666667,51.33333333 120.41666667,51.25 120.33333333,51.25 120.25,51.25 120.25,51.33333333 120.25,51.41666667 120.16666667,51.41666667 120.16666667,51.33333333 120.08333333,51.33333333 120.08333333,51.25 120.08333333,51.16666667 120.0,51.16666667 120.0,51.25 119.91666667,51.25 119.91666667,51.16666667 119.91666667,51.08333333 119.83333333,51.08333333 119.75,51.08333333 119.75,51.0 119.75,50.91666667 119.66666667,50.91666667 119.58333333,50.91666667 119.58333333,50.83333333 119.58333333,50.75 119.66666667,50.75 119.66666667,50.66666667 119.58333333,50.66666667 119.5,50.66666667 119.41666667,50.66666667 119.41666667,50.58333333 119.33333333,50.58333333 119.33333333,50.5 119.33333333,50.41666667 119.41666667,50.41666667 119.41666667,50.5 119.5,50.5 119.58333333,50.5 119.58333333,50.41666667 119.66666667,50.41666667 119.66666667,50.5 119.75,50.5 119.83333333,50.5 119.83333333,50.58333333 119.91666667,50.58333333 120.0,50.58333333 120.08333333,50.58333333 120.08333333,50.5 120.0,50.5 119.91666667,50.5 119.91666667,50.41666667 119.83333333,50.41666667 119.83333333,50.33333333 119.83333333,50.25 119.91666667,50.25 120.0,50.25 120.0,50.33333333 120.08333333,50.33333333 120.16666667,50.33333333 120.25,50.33333333 120.33333333,50.33333333 120.33333333,50.41666667 120.41666667,50.41666667 120.5,50.41666667 120.5,50.5 120.58333333,50.5 120.58333333,50.41666667 120.66666667,50.41666667 120.75,50.41666667 120.83333333,50.41666667 120.83333333,50.5 120.91666667,50.5 121.0,50.5 121.0,50.58333333 121.08333333,50.58333333 121.08333333,50.5 121.08333333,50.41666667 121.0,50.41666667 120.91666667,50.41666667 120.91666667,50.33333333 120.91666667,50.25 120.83333333,50.25 120.83333333,50.33333333 120.75,50.33333333 120.66666667,50.33333333 120.58333333,50.33333333 120.5,50.33333333 120.5,50.25 120.5,50.16666667 120.41666667,50.16666667 120.41666667,50.25 120.33333333,50.25 120.33333333,50.16666667 120.25,50.16666667 120.16666667,50.16666667 120.08333333,50.16666667 120.0,50.16666667 119.91666667,50.16666667 119.83333333,50.16666667 119.83333333,50.08333333 119.75,50.08333333 119.75,50.16666667 119.66666667,50.16666667 119.66666667,50.08333333 119.58333333,50.08333333 119.58333333,50.0 119.5,50.0 119.5,49.91666667 119.41666667,49.91666667 119.41666667,49.83333333 119.33333333,49.83333333 119.25,49.83333333 119.25,49.91666667 119.25,50.0 119.16666667,50.0 119.08333333,50.0 119.08333333,49.91666667 119.0,49.91666667 119,50 118.91666667,50.0 118.83333333,50.0 118.83333333,50.08333333 118.91666667,50.08333333 119.0,50.08333333 119.0,50.16666667 119.0,50.25 118.91666667,50.25 118.91666667,50.33333333 118.83333333,50.33333333 118.83333333,50.41666667 118.91666667,50.41666667 119.0,50.41666667 119.08333333,50.41666667 119.16666667,50.41666667 119.16666667,50.5 119.08333333,50.5 119.0,50.5 119.0,50.58333333 118.91666667,50.58333333 118.91666667,50.66666667 118.91666667,50.75 118.91666667,50.83333333 119.0,50.83333333 119.0,50.75 119.08333333,50.75 119.08333333,50.66666667 119.16666667,50.66666667 119.16666667,50.75 119.25,50.75 119.25,50.83333333 119.25,50.91666667 119.16666667,50.91666667 119.16666667,50.83333333 119.08333333,50.83333333 119.08333333,50.91666667 119.0,50.91666667 119,51 119.08333333,51.0 119.08333333,51.08333333 119.16666667,51.08333333 119.16666667,51.0 119.25,51.0 119.25,51.08333333 119.33333333,51.08333333 119.33333333,51.16666667 119.25,51.16666667 119.25,51.25 119.16666667,51.25 119.08333333,51.25 119.08333333,51.33333333 119.16666667,51.33333333 119.25,51.33333333 119.33333333,51.33333333 119.41666667,51.33333333 119.41666667,51.41666667 119.5,51.41666667 119.5,51.33333333 119.5,51.25 119.5,51.16666667 119.58333333,51.16666667 119.58333333,51.25 119.58333333,51.33333333 119.58333333,51.41666667 119.66666667,51.41666667 119.75,51.41666667 119.83333333,51.41666667 119.83333333,51.5 119.83333333,51.58333333 119.83333333,51.66666667 119.75,51.66666667 119.66666667,51.66666667 119.66666667,51.58333333 119.58333333,51.58333333 119.58333333,51.66666667 119.5,51.66666667 119.41666667,51.66666667 119.41666667,51.75 119.5,51.75 119.5,51.83333333 119.58333333,51.83333333 119.58333333,51.75 119.66666667,51.75 119.75,51.75 119.83333333,51.75 119.83333333,51.83333333 119.91666667,51.83333333 119.91666667,51.91666667 120.0,51.91666667 120,52 119.91666667,52.0 119.91666667,52.08333333 120.0,52.08333333 120.0,52.16666667 119.91666667,52.16666667 119.83333333,52.16666667 119.83333333,52.08333333 119.75,52.08333333 119.66666667,52.08333333 119.66666667,52.0 119.58333333,52.0 119.5,52.0 119.5,51.91666667 119.41666667,51.91666667 119.33333333,51.91666667 119.25,51.91666667 119.25,52.0 119.33333333,52.0 119.41666667,52.0 119.41666667,52.08333333 119.5,52.08333333 119.58333333,52.08333333 119.58333333,52.16666667 119.5,52.16666667 119.5,52.25 119.5,52.33333333 119.5,52.41666667 119.5,52.5 119.58333333,52.5 119.66666667,52.5 119.66666667,52.58333333 119.66666667,52.66666667 119.58333333,52.66666667 119.5,52.66666667 119.5,52.58333333 119.41666667,52.58333333 119.41666667,52.5 119.33333333,52.5 119.33333333,52.41666667 119.33333333,52.33333333 119.25,52.33333333 119.25,52.25 119.33333333,52.25 119.33333333,52.16666667 119.25,52.16666667 119.16666667,52.16666667 119.16666667,52.08333333 119.08333333,52.08333333 119.0,52.08333333 118.91666667,52.08333333 118.91666667,52.16666667 119.0,52.16666667 119.08333333,52.16666667 119.08333333,52.25 119.08333333,52.33333333 119.16666667,52.33333333 119.16666667,52.41666667 119.16666667,52.5 119.16666667,52.58333333 119.25,52.58333333 119.25,52.66666667 119.33333333,52.66666667 119.33333333,52.75 119.33333333,52.83333333 119.41666667,52.83333333 119.41666667,52.91666667 119.5,52.91666667 119.58333333,52.91666667 119.58333333,53.0 119.66666667,53.0 119.66666667,53.08333333 119.75,53.08333333 119.83333333,53.08333333 119.83333333,53.16666667 119.91666667,53.16666667 120.0,53.16666667 120.0,53.25 119.91666667,53.25 119.83333333,53.25 119.75,53.25 119.75,53.16666667 119.66666667,53.16666667 119.58333333,53.16666667 119.58333333,53.08333333 119.5,53.08333333 119.5,53.0 119.41666667,53.0 119.33333333,53.0 119.25,53.0 119.25,52.91666667 119.16666667,52.91666667 119.08333333,52.91666667 119.08333333,52.83333333 119.0,52.83333333 119.0,52.75 118.91666667,52.75 118.91666667,52.66666667 118.91666667,52.58333333 118.83333333,52.58333333 118.83333333,52.5 118.75,52.5 118.75,52.41666667 118.66666667,52.41666667 118.66666667,52.33333333 118.66666667,52.25 118.58333333,52.25 118.5,52.25 118.5,52.16666667 118.41666667,52.16666667 118.41666667,52.25 118.33333333,52.25 118.25,52.25 118.16666667,52.25 118.08333333,52.25 118.0,52.25 118.0,52.16666667 117.91666667,52.16666667 117.83333333,52.16666667 117.75,52.16666667 117.75,52.08333333 117.66666667,52.08333333 117.66666667,52.16666667 117.58333333,52.16666667 117.5,52.16666667 117.41666667,52.16666667 117.41666667,52.08333333 117.33333333,52.08333333 117.25,52.08333333 117.16666667,52.08333333 117.16666667,52.0 117.08333333,52.0 117,52 116.91666667,52.0 116.91666667,51.91666667 116.83333333,51.91666667 116.75,51.91666667 116.75,51.83333333 116.66666667,51.83333333 116.58333333,51.83333333 116.5,51.83333333 116.5,51.75 116.41666667,51.75 116.41666667,51.83333333 116.33333333,51.83333333 116.25,51.83333333 116.16666667,51.83333333 116.08333333,51.83333333 116.0,51.83333333 116.0,51.75 115.91666667,51.75 115.83333333,51.75 115.83333333,51.66666667 115.83333333,51.58333333 115.83333333,51.5 115.83333333,51.41666667 115.75,51.41666667 115.75,51.5 115.75,51.58333333 115.75,51.66666667 115.66666667,51.66666667 115.66666667,51.75 115.58333333,51.75 115.5,51.75 115.41666667,51.75 115.33333333,51.75 115.25,51.75 115.16666667,51.75 115.08333333,51.75 115.08333333,51.83333333 115.16666667,51.83333333 115.25,51.83333333 115.33333333,51.83333333 115.41666667,51.83333333 115.5,51.83333333 115.58333333,51.83333333 115.66666667,51.83333333 115.75,51.83333333 115.83333333,51.83333333 115.83333333,51.91666667 115.75,51.91666667 115.75,52.0 115.83333333,52.0 115.91666667,52.0 116,52 116.0,51.91666667 116.08333333,51.91666667 116.16666667,51.91666667 116.16666667,52.0 116.25,52.0 116.25,52.08333333 116.16666667,52.08333333 116.08333333,52.08333333 116.0,52.08333333 116.0,52.16666667 116.0,52.25 115.91666667,52.25 115.91666667,52.33333333 116.0,52.33333333 116.0,52.41666667 116.08333333,52.41666667 116.08333333,52.5 116.08333333,52.58333333 116.0,52.58333333 115.91666667,52.58333333 115.91666667,52.66666667 115.83333333,52.66666667 115.83333333,52.75 115.91666667,52.75 116.0,52.75 116.08333333,52.75 116.08333333,52.66666667 116.16666667,52.66666667 116.16666667,52.58333333 116.25,52.58333333 116.25,52.66666667 116.33333333,52.66666667 116.33333333,52.58333333 116.41666667,52.58333333 116.5,52.58333333 116.58333333,52.58333333 116.58333333,52.5 116.66666667,52.5 116.75,52.5 116.75,52.58333333 116.83333333,52.58333333 116.83333333,52.66666667 116.75,52.66666667 116.75,52.75 116.75,52.83333333 116.83333333,52.83333333 116.83333333,52.75 116.91666667,52.75 117.0,52.75 117.0,52.66666667 117.08333333,52.66666667 117.16666667,52.66666667 117.16666667,52.58333333 117.08333333,52.58333333 117.08333333,52.5 117.08333333,52.41666667 117.16666667,52.41666667 117.25,52.41666667 117.33333333,52.41666667 117.33333333,52.5 117.41666667,52.5 117.41666667,52.41666667 117.41666667,52.33333333 117.5,52.33333333 117.58333333,52.33333333 117.66666667,52.33333333 117.75,52.33333333 117.75,52.25 117.83333333,52.25 117.83333333,52.33333333 117.91666667,52.33333333 117.91666667,52.41666667 118.0,52.41666667 118.0,52.5 117.91666667,52.5 117.83333333,52.5 117.83333333,52.58333333 117.91666667,52.58333333 118.0,52.58333333 118.08333333,52.58333333 118.16666667,52.58333333 118.16666667,52.5 118.16666667,52.41666667 118.25,52.41666667 118.33333333,52.41666667 118.41666667,52.41666667 118.41666667,52.5 118.5,52.5 118.5,52.58333333 118.5,52.66666667 118.5,52.75 118.58333333,52.75 118.58333333,52.83333333 118.58333333,52.91666667 118.5,52.91666667 118.41666667,52.91666667 118.41666667,53.0 118.41666667,53.08333333 118.5,53.08333333 118.5,53.16666667 118.41666667,53.16666667 118.33333333,53.16666667 118.25,53.16666667 118.25,53.08333333 118.16666667,53.08333333 118.16666667,53.0 118.25,53.0 118.33333333,53.0 118.33333333,52.91666667 118.33333333,52.83333333 118.25,52.83333333 118.16666667,52.83333333 118.08333333,52.83333333 118.0,52.83333333 118.0,52.75 117.91666667,52.75 117.83333333,52.75 117.83333333,52.83333333 117.75,52.83333333 117.75,52.91666667 117.83333333,52.91666667 117.91666667,52.91666667 117.91666667,53.0 118,53 118.0,53.08333333 117.91666667,53.08333333 117.83333333,53.08333333 117.75,53.08333333 117.66666667,53.08333333 117.66666667,53.16666667 117.75,53.16666667 117.83333333,53.16666667 117.91666667,53.16666667 117.91666667,53.25 118.0,53.25 118.0,53.33333333 118.08333333,53.33333333 118.08333333,53.25 118.16666667,53.25 118.16666667,53.33333333 118.25,53.33333333 118.25,53.41666667 118.33333333,53.41666667 118.33333333,53.5 118.41666667,53.5 118.41666667,53.58333333 118.41666667,53.66666667 118.5,53.66666667 118.5,53.75 118.58333333,53.75 118.58333333,53.83333333 118.58333333,53.91666667 118.66666667,53.91666667 118.75,53.91666667 118.75,53.83333333 118.66666667,53.83333333 118.66666667,53.75 118.66666667,53.66666667 118.75,53.66666667 118.75,53.75 118.83333333,53.75 118.83333333,53.66666667 118.91666667,53.66666667 118.91666667,53.75 119.0,53.75 119.08333333,53.75 119.16666667,53.75 119.16666667,53.66666667 119.08333333,53.66666667 119.08333333,53.58333333 119.0,53.58333333 118.91666667,53.58333333 118.83333333,53.58333333 118.83333333,53.5 118.75,53.5 118.66666667,53.5 118.66666667,53.41666667 118.66666667,53.33333333 118.75,53.33333333 118.83333333,53.33333333 118.91666667,53.33333333 119.0,53.33333333 119.0,53.41666667 119.08333333,53.41666667 119.16666667,53.41666667 119.16666667,53.5 119.16666667,53.58333333 119.25,53.58333333 119.33333333,53.58333333 119.33333333,53.5 119.41666667,53.5 119.41666667,53.58333333 119.5,53.58333333 119.5,53.66666667 119.5,53.75 119.58333333,53.75 119.58333333,53.83333333 119.5,53.83333333 119.41666667,53.83333333 119.41666667,53.91666667 119.5,53.91666667 119.58333333,53.91666667 119.58333333,54.0 119.66666667,54.0 119.66666667,53.91666667 119.75,53.91666667 119.83333333,53.91666667 119.91666667,53.91666667 119.91666667,54.0 120,54 120.08333333,54.0 120.08333333,54.08333333 120.16666667,54.08333333 120.25,54.08333333 120.25,54.0 120.33333333,54.0 120.33333333,53.91666667 120.25,53.91666667 120.16666667,53.91666667 120.16666667,53.83333333 120.25,53.83333333 120.33333333,53.83333333 120.41666667,53.83333333 120.41666667,53.91666667 120.41666667,54.0 120.5,54.0 120.5,53.91666667 120.58333333,53.91666667 120.58333333,54.0 120.58333333,54.08333333 120.5,54.08333333 120.5,54.16666667 120.58333333,54.16666667 120.58333333,54.25 120.66666667,54.25 120.75,54.25 120.83333333,54.25 120.91666667,54.25 120.91666667,54.33333333 121.0,54.33333333 121.08333333,54.33333333 121.16666667,54.33333333 121.25,54.33333333 121.33333333,54.33333333 121.33333333,54.25 121.41666667,54.25 121.41666667,54.16666667 121.5,54.16666667 121.5,54.25 121.58333333,54.25 121.66666667,54.25 121.66666667,54.16666667 121.75,54.16666667 121.75,54.25 121.83333333,54.25 121.83333333,54.33333333 121.91666667,54.33333333 121.91666667,54.25 122.0,54.25 122.0,54.16666667 122.08333333,54.16666667 122.08333333,54.25 122.16666667,54.25 122.16666667,54.33333333 122.25,54.33333333 122.25,54.41666667 122.25,54.5 122.25,54.58333333 122.33333333,54.58333333 122.33333333,54.5 122.41666667,54.5 122.5,54.5 122.5,54.41666667 122.58333333,54.41666667 122.58333333,54.5 122.66666667,54.5 122.66666667,54.58333333 122.66666667,54.66666667 122.75,54.66666667 122.83333333,54.66666667 122.91666667,54.66666667 122.91666667,54.58333333 123.0,54.58333333 123.0,54.66666667 123.08333333,54.66666667 123.16666667,54.66666667 123.16666667,54.75 123.08333333,54.75 123.0,54.75 122.91666667,54.75 122.83333333,54.75 122.83333333,54.83333333 122.75,54.83333333 122.66666667,54.83333333 122.58333333,54.83333333 122.58333333,54.75 122.5,54.75 122.41666667,54.75 122.33333333,54.75 122.33333333,54.66666667 122.25,54.66666667 122.25,54.75 122.16666667,54.75 122.16666667,54.66666667 122.16666667,54.58333333 122.16666667,54.5 122.08333333,54.5 122.08333333,54.58333333 122.0,54.58333333 121.91666667,54.58333333 121.83333333,54.58333333 121.75,54.58333333 121.66666667,54.58333333 121.58333333,54.58333333 121.5,54.58333333 121.41666667,54.58333333 121.41666667,54.5 121.33333333,54.5 121.25,54.5 121.16666667,54.5 121.08333333,54.5 121.0,54.5 120.91666667,54.5 120.83333333,54.5 120.83333333,54.41666667 120.75,54.41666667 120.66666667,54.41666667 120.66666667,54.33333333 120.58333333,54.33333333 120.5,54.33333333 120.5,54.25 120.41666667,54.25 120.33333333,54.25 120.33333333,54.33333333 120.25,54.33333333 120.16666667,54.33333333 120.16666667,54.25 120.08333333,54.25 120.08333333,54.16666667 120.0,54.16666667 120.0,54.25 119.91666667,54.25 119.91666667,54.16666667 119.83333333,54.16666667 119.75,54.16666667 119.75,54.25 119.75,54.33333333 119.66666667,54.33333333 119.66666667,54.25 119.58333333,54.25 119.58333333,54.16666667 119.5,54.16666667 119.5,54.08333333 119.41666667,54.08333333 119.33333333,54.08333333 119.25,54.08333333 119.25,54.16666667 119.33333333,54.16666667 119.41666667,54.16666667 119.41666667,54.25 119.5,54.25 119.5,54.33333333 119.5,54.41666667 119.58333333,54.41666667 119.58333333,54.5 119.66666667,54.5 119.66666667,54.58333333 119.75,54.58333333 119.83333333,54.58333333 119.91666667,54.58333333 119.91666667,54.66666667 119.83333333,54.66666667 119.75,54.66666667 119.66666667,54.66666667 119.58333333,54.66666667 119.5,54.66666667 119.5,54.58333333 119.41666667,54.58333333 119.33333333,54.58333333 119.25,54.58333333 119.25,54.5 119.16666667,54.5 119.16666667,54.41666667 119.08333333,54.41666667 119.0,54.41666667 119.0,54.33333333 118.91666667,54.33333333 118.83333333,54.33333333 118.83333333,54.25 118.75,54.25 118.75,54.33333333 118.66666667,54.33333333 118.58333333,54.33333333 118.5,54.33333333 118.5,54.41666667 118.58333333,54.41666667 118.66666667,54.41666667 118.75,54.41666667 118.75,54.5 118.83333333,54.5 118.83333333,54.58333333 118.83333333,54.66666667 118.75,54.66666667 118.66666667,54.66666667 118.66666667,54.58333333 118.58333333,54.58333333 118.58333333,54.66666667 118.58333333,54.75 118.66666667,54.75 118.75,54.75 118.83333333,54.75 118.91666667,54.75 118.91666667,54.83333333 119.0,54.83333333 119.0,54.91666667 119.08333333,54.91666667 119.08333333,55.0 119.16666667,55.0 119.25,55.0 119.33333333,55.0 119.33333333,55.08333333 119.41666667,55.08333333 119.41666667,55.16666667 119.5,55.16666667 119.58333333,55.16666667 119.66666667,55.16666667 119.66666667,55.25 119.75,55.25 119.83333333,55.25 119.83333333,55.33333333 119.75,55.33333333 119.66666667,55.33333333 119.58333333,55.33333333 119.58333333,55.41666667 119.66666667,55.41666667 119.66666667,55.5 119.58333333,55.5 119.5,55.5 119.5,55.58333333 119.58333333,55.58333333 119.58333333,55.66666667 119.66666667,55.66666667 119.66666667,55.75 119.66666667,55.83333333 119.75,55.83333333 119.75,55.75 119.83333333,55.75 119.91666667,55.75 120.0,55.75 120.0,55.83333333 119.91666667,55.83333333 119.91666667,55.91666667 120.0,55.91666667 120,56 120.08333333,56.0 120.16666667,56.0 120.25,56.0 120.33333333,56.0 120.33333333,56.08333333 120.41666667,56.08333333 120.5,56.08333333 120.5,56.16666667 120.58333333,56.16666667 120.66666667,56.16666667 120.66666667,56.25 120.75,56.25 120.83333333,56.25 120.91666667,56.25 121.0,56.25 121.08333333,56.25 121.08333333,56.33333333 121.16666667,56.33333333 121.25,56.33333333 121.33333333,56.33333333 121.33333333,56.41666667 121.33333333,56.5 121.25,56.5 121.25,56.58333333 121.16666667,56.58333333 121.16666667,56.5 121.16666667,56.41666667 121.08333333,56.41666667 121.0,56.41666667 121.0,56.5 120.91666667,56.5 120.91666667,56.41666667 120.83333333,56.41666667 120.83333333,56.5 120.75,56.5 120.66666667,56.5 120.58333333,56.5 120.5,56.5 120.5,56.58333333 120.5,56.66666667 120.41666667,56.66666667 120.41666667,56.58333333 120.33333333,56.58333333 120.33333333,56.66666667 120.25,56.66666667 120.25,56.75 120.33333333,56.75 120.33333333,56.83333333 120.41666667,56.83333333 120.41666667,56.91666667 120.41666667,57.0 120.33333333,57.0 120.25,57.0 120.25,57.08333333 120.33333333,57.08333333 120.41666667,57.08333333 120.5,57.08333333 120.5,57.16666667 120.58333333,57.16666667 120.58333333,57.08333333 120.66666667,57.08333333 120.75,57.08333333 120.75,57.16666667 120.83333333,57.16666667 120.91666667,57.16666667 120.91666667,57.25 121.0,57.25 121.0,57.33333333 121.08333333,57.33333333 121.16666667,57.33333333 121.16666667,57.41666667 121.25,57.41666667 121.25,57.33333333 121.33333333,57.33333333 121.41666667,57.33333333 121.41666667,57.41666667 121.5,57.41666667 121.5,57.5 121.5,57.58333333 121.58333333,57.58333333 121.58333333,57.66666667 121.5,57.66666667 121.5,57.75 121.41666667,57.75 121.41666667,57.83333333 121.41666667,57.91666667 121.33333333,57.91666667 121.33333333,57.83333333 121.25,57.83333333 121.16666667,57.83333333 121.08333333,57.83333333 121.0,57.83333333 121.0,57.91666667 120.91666667,57.91666667 120.91666667,58.0 120.83333333,58.0 120.75,58.0 120.75,57.91666667 120.66666667,57.91666667 120.58333333,57.91666667 120.58333333,57.83333333 120.5,57.83333333 120.5,57.75 120.5,57.66666667 120.5,57.58333333 120.41666667,57.58333333 120.41666667,57.5 120.41666667,57.41666667 120.33333333,57.41666667 120.33333333,57.5 120.25,57.5 120.25,57.58333333 120.16666667,57.58333333 120.16666667,57.66666667 120.16666667,57.75 120.16666667,57.83333333 120.08333333,57.83333333 120.08333333,57.91666667 120.0,57.91666667 119.91666667,57.91666667 119.83333333,57.91666667 119.75,57.91666667 119.75,57.83333333 119.75,57.75 119.75,57.66666667 119.75,57.58333333 119.83333333,57.58333333 119.83333333,57.5 119.91666667,57.5 119.91666667,57.41666667 119.83333333,57.41666667 119.75,57.41666667 119.66666667,57.41666667 119.66666667,57.33333333 119.58333333,57.33333333 119.5,57.33333333 119.41666667,57.33333333 119.41666667,57.25 119.33333333,57.25 119.33333333,57.33333333 119.25,57.33333333 119.16666667,57.33333333 119.16666667,57.25 119.08333333,57.25 119.08333333,57.33333333 119.08333333,57.41666667 119.16666667,57.41666667 119.25,57.41666667 119.33333333,57.41666667 119.41666667,57.41666667 119.5,57.41666667 119.5,57.5 119.58333333,57.5 119.58333333,57.58333333 119.58333333,57.66666667 119.66666667,57.66666667 119.66666667,57.75 119.66666667,57.83333333 119.58333333,57.83333333 119.58333333,57.91666667 119.5,57.91666667 119.41666667,57.91666667 119.41666667,58.0 119.5,58.0 119.58333333,58.0 119.58333333,58.08333333 119.5,58.08333333 119.5,58.16666667 119.58333333,58.16666667 119.66666667,58.16666667 119.66666667,58.25 119.58333333,58.25 119.5,58.25 119.41666667,58.25 119.41666667,58.33333333 119.33333333,58.33333333 119.33333333,58.25 119.25,58.25 119.25,58.33333333 119.16666667,58.33333333 119.08333333,58.33333333 119.08333333,58.41666667 119.0,58.41666667 118.91666667,58.41666667 118.91666667,58.33333333 119.0,58.33333333 119.0,58.25 118.91666667,58.25 118.83333333,58.25 118.83333333,58.16666667 118.83333333,58.08333333 118.91666667,58.08333333 118.91666667,58.0 119,58 119.0,57.91666667 119.0,57.83333333 118.91666667,57.83333333 118.91666667,57.75 118.83333333,57.75 118.83333333,57.66666667 118.75,57.66666667 118.75,57.75 118.66666667,57.75 118.66666667,57.66666667 118.58333333,57.66666667 118.5,57.66666667 118.5,57.58333333 118.41666667,57.58333333 118.41666667,57.66666667 118.33333333,57.66666667 118.33333333,57.75 118.41666667,57.75 118.41666667,57.83333333 118.33333333,57.83333333 118.33333333,57.91666667 118.25,57.91666667 118.25,57.83333333 118.16666667,57.83333333 118.08333333,57.83333333 118.0,57.83333333 117.91666667,57.83333333 117.83333333,57.83333333 117.83333333,57.75 117.75,57.75 117.66666667,57.75 117.66666667,57.66666667 117.58333333,57.66666667 117.58333333,57.58333333 117.5,57.58333333 117.5,57.66666667 117.5,57.75 117.5,57.83333333 117.5,57.91666667 117.58333333,57.91666667 117.58333333,58.0 117.58333333,58.08333333 117.66666667,58.08333333 117.66666667,58.16666667 117.66666667,58.25 117.58333333,58.25 117.58333333,58.33333333 117.5,58.33333333 117.5,58.41666667 117.41666667,58.41666667 117.33333333,58.41666667 117.33333333,58.33333333 117.25,58.33333333 117.25,58.41666667 117.25,58.5 117.25,58.58333333 117.16666667,58.58333333 117.08333333,58.58333333 117.0,58.58333333 117.0,58.66666667 116.91666667,58.66666667 116.83333333,58.66666667 116.75,58.66666667 116.75,58.58333333 116.75,58.5 116.75,58.41666667 116.75,58.33333333 116.66666667,58.33333333 116.58333333,58.33333333 116.5,58.33333333 116.41666667,58.33333333 116.33333333,58.33333333 116.25,58.33333333 116.16666667,58.33333333 116.08333333,58.33333333 116.0,58.33333333 116.0,58.25 115.91666667,58.25 115.91666667,58.16666667 116.0,58.16666667 116.08333333,58.16666667 116.08333333,58.08333333 116.0,58.08333333 115.91666667,58.08333333 115.91666667,58.0 115.83333333,58.0 115.83333333,58.08333333 115.75,58.08333333 115.75,58.16666667 115.66666667,58.16666667 115.66666667,58.08333333 115.58333333,58.08333333 115.58333333,58.16666667 115.5,58.16666667 115.41666667,58.16666667 115.33333333,58.16666667 115.33333333,58.25 115.25,58.25 115.25,58.33333333 115.33333333,58.33333333 115.33333333,58.41666667 115.25,58.41666667 115.16666667,58.41666667 115.16666667,58.33333333 115.08333333,58.33333333 115.08333333,58.41666667 115.0,58.41666667 114.91666667,58.41666667 114.91666667,58.5 115.0,58.5 115.08333333,58.5 115.08333333,58.58333333 115.16666667,58.58333333 115.16666667,58.5 115.25,58.5 115.25,58.58333333 115.33333333,58.58333333 115.33333333,58.5 115.41666667,58.5 115.5,58.5 115.5,58.58333333 115.5,58.66666667 115.58333333,58.66666667 115.58333333,58.75 115.58333333,58.83333333 115.66666667,58.83333333 115.75,58.83333333 115.83333333,58.83333333 115.83333333,58.91666667 115.83333333,59.0 115.75,59.0 115.66666667,59.0 115.66666667,59.08333333 115.75,59.08333333 115.83333333,59.08333333 115.91666667,59.08333333 115.91666667,59.16666667 115.83333333,59.16666667 115.83333333,59.25 115.91666667,59.25 115.91666667,59.33333333 116.0,59.33333333 116.08333333,59.33333333 116.16666667,59.33333333 116.25,59.33333333 116.33333333,59.33333333 116.41666667,59.33333333 116.5,59.33333333 116.58333333,59.33333333 116.58333333,59.41666667 116.66666667,59.41666667 116.66666667,59.5 116.58333333,59.5 116.5,59.5 116.5,59.58333333 116.41666667,59.58333333 116.33333333,59.58333333 116.25,59.58333333 116.25,59.66666667 116.16666667,59.66666667 116.16666667,59.58333333 116.16666667,59.5 116.08333333,59.5 116.08333333,59.58333333 116.0,59.58333333 116.0,59.66666667 115.91666667,59.66666667 115.83333333,59.66666667 115.83333333,59.58333333 115.91666667,59.58333333 115.91666667,59.5 115.83333333,59.5 115.75,59.5 115.66666667,59.5 115.58333333,59.5 115.58333333,59.58333333 115.58333333,59.66666667 115.5,59.66666667 115.41666667,59.66666667 115.33333333,59.66666667 115.33333333,59.58333333 115.25,59.58333333 115.25,59.5 115.33333333,59.5 115.33333333,59.41666667 115.25,59.41666667 115.25,59.33333333 115.33333333,59.33333333 115.33333333,59.25 115.25,59.25 115.25,59.16666667 115.16666667,59.16666667 115.08333333,59.16666667 115.08333333,59.25 115.08333333,59.33333333 115.0,59.33333333 115.0,59.41666667 115.08333333,59.41666667 115.08333333,59.5 115.0,59.5 114.91666667,59.5 114.83333333,59.5 114.75,59.5 114.66666667,59.5 114.58333333,59.5 114.5,59.5 114.5,59.41666667 114.41666667,59.41666667 114.33333333,59.41666667 114.25,59.41666667 114.25,59.33333333 114.33333333,59.33333333 114.33333333,59.25 114.25,59.25 114.16666667,59.25 114.16666667,59.33333333 114.16666667,59.41666667 114.08333333,59.41666667 114.08333333,59.33333333 114.0,59.33333333 113.91666667,59.33333333 113.91666667,59.25 114.0,59.25 114.0,59.16666667 114.08333333,59.16666667 114.16666667,59.16666667 114.16666667,59.08333333 114.16666667,59.0 114.08333333,59.0 114,59 113.91666667,59.0 113.91666667,58.91666667 113.91666667,58.83333333 113.91666667,58.75 114.0,58.75 114.08333333,58.75 114.16666667,58.75 114.25,58.75 114.33333333,58.75 114.33333333,58.83333333 114.41666667,58.83333333 114.41666667,58.75 114.5,58.75 114.58333333,58.75 114.58333333,58.83333333 114.66666667,58.83333333 114.75,58.83333333 114.83333333,58.83333333 114.91666667,58.83333333 115.0,58.83333333 115.08333333,58.83333333 115.16666667,58.83333333 115.25,58.83333333 115.25,58.75 115.16666667,58.75 115.08333333,58.75 115.0,58.75 114.91666667,58.75 114.83333333,58.75 114.75,58.75 114.66666667,58.75 114.66666667,58.66666667 114.75,58.66666667 114.83333333,58.66666667 114.83333333,58.58333333 114.75,58.58333333 114.66666667,58.58333333 114.58333333,58.58333333 114.58333333,58.66666667 114.5,58.66666667 114.5,58.58333333 114.5,58.5 114.58333333,58.5 114.58333333,58.41666667 114.5,58.41666667 114.41666667,58.41666667 114.33333333,58.41666667 114.33333333,58.5 114.25,58.5 114.25,58.58333333 114.25,58.66666667 114.16666667,58.66666667 114.08333333,58.66666667 114.0,58.66666667 113.91666667,58.66666667 113.91666667,58.58333333 113.83333333,58.58333333 113.75,58.58333333 113.66666667,58.58333333 113.66666667,58.66666667 113.75,58.66666667 113.83333333,58.66666667 113.83333333,58.75 113.83333333,58.83333333 113.75,58.83333333 113.75,58.91666667 113.75,59.0 113.66666667,59.0 113.58333333,59.0 113.5,59.0 113.5,58.91666667 113.5,58.83333333 113.5,58.75 113.58333333,58.75 113.58333333,58.66666667 113.5,58.66666667 113.41666667,58.66666667 113.41666667,58.58333333 113.33333333,58.58333333 113.33333333,58.5 113.33333333,58.41666667 113.33333333,58.33333333 113.33333333,58.25 113.41666667,58.25 113.41666667,58.33333333 113.5,58.33333333 113.58333333,58.33333333 113.58333333,58.25 113.66666667,58.25 113.66666667,58.33333333 113.75,58.33333333 113.75,58.25 113.83333333,58.25 113.91666667,58.25 114.0,58.25 114.0,58.33333333 114.08333333,58.33333333 114.08333333,58.25 114.08333333,58.16666667 114.08333333,58.08333333 114.0,58.08333333 114,58 114.08333333,58.0 114.16666667,58.0 114.16666667,58.08333333 114.16666667,58.16666667 114.16666667,58.25 114.25,58.25 114.33333333,58.25 114.41666667,58.25 114.5,58.25 114.58333333,58.25 114.66666667,58.25 114.75,58.25 114.75,58.16666667 114.75,58.08333333 114.83333333,58.08333333 114.83333333,58.16666667 114.91666667,58.16666667 114.91666667,58.08333333 115.0,58.08333333 115.08333333,58.08333333 115.08333333,58.16666667 115.08333333,58.25 115.16666667,58.25 115.16666667,58.16666667 115.25,58.16666667 115.25,58.08333333 115.33333333,58.08333333 115.41666667,58.08333333 115.41666667,58.0 115.5,58.0 115.5,57.91666667 115.5,57.83333333 115.41666667,57.83333333 115.41666667,57.75 115.5,57.75 115.58333333,57.75 115.58333333,57.83333333 115.66666667,57.83333333 115.75,57.83333333 115.83333333,57.83333333 115.83333333,57.75 115.83333333,57.66666667 115.91666667,57.66666667 115.91666667,57.75 116.0,57.75 116.0,57.83333333 116.08333333,57.83333333 116.16666667,57.83333333 116.16666667,57.75 116.25,57.75 116.33333333,57.75 116.41666667,57.75 116.5,57.75 116.58333333,57.75 116.58333333,57.66666667 116.66666667,57.66666667 116.66666667,57.58333333 116.75,57.58333333 116.75,57.5 116.83333333,57.5 116.91666667,57.5 117.0,57.5 117.0,57.41666667 116.91666667,57.41666667 116.83333333,57.41666667 116.75,57.41666667 116.66666667,57.41666667 116.66666667,57.33333333 116.58333333,57.33333333 116.58333333,57.25 116.5,57.25 116.5,57.16666667 116.58333333,57.16666667 116.58333333,57.08333333 116.58333333,57.0 116.5,57.0 116.5,57.08333333 116.41666667,57.08333333 116.33333333,57.08333333 116.25,57.08333333 116.16666667,57.08333333 116.16666667,57.0 116.08333333,57.0 116,57 115.91666667,57.0 115.83333333,57.0 115.83333333,57.08333333 115.91666667,57.08333333 116.0,57.08333333 116.08333333,57.08333333 116.08333333,57.16666667 116.16666667,57.16666667 116.25,57.16666667 116.33333333,57.16666667 116.33333333,57.25 116.41666667,57.25 116.41666667,57.33333333 116.33333333,57.33333333 116.25,57.33333333 116.16666667,57.33333333 116.08333333,57.33333333 116.0,57.33333333 115.91666667,57.33333333 115.83333333,57.33333333 115.75,57.33333333 115.66666667,57.33333333 115.58333333,57.33333333 115.58333333,57.25 115.5,57.25 115.41666667,57.25 115.33333333,57.25 115.25,57.25 115.16666667,57.25 115.16666667,57.33333333 115.16666667,57.41666667 115.08333333,57.41666667 115.08333333,57.33333333 115.0,57.33333333 115.0,57.41666667 115.0,57.5 115.0,57.58333333 114.91666667,57.58333333 114.91666667,57.66666667 114.83333333,57.66666667 114.75,57.66666667 114.66666667,57.66666667 114.58333333,57.66666667 114.58333333,57.58333333 114.66666667,57.58333333 114.66666667,57.5 114.58333333,57.5 114.58333333,57.41666667 114.5,57.41666667 114.5,57.5 114.41666667,57.5 114.33333333,57.5 114.33333333,57.41666667 114.25,57.41666667 114.16666667,57.41666667 114.08333333,57.41666667 114.08333333,57.33333333 114.16666667,57.33333333 114.25,57.33333333 114.33333333,57.33333333 114.41666667,57.33333333 114.41666667,57.25 114.33333333,57.25 114.25,57.25 114.16666667,57.25 114.08333333,57.25 114.0,57.25 114.0,57.16666667 114.08333333,57.16666667 114.16666667,57.16666667 114.16666667,57.08333333 114.08333333,57.08333333 114.0,57.08333333 114,57 113.91666667,57.0 113.91666667,57.08333333 113.91666667,57.16666667 113.83333333,57.16666667 113.83333333,57.25 113.91666667,57.25 113.91666667,57.33333333 113.83333333,57.33333333 113.75,57.33333333 113.75,57.41666667 113.75,57.5 113.66666667,57.5 113.58333333,57.5 113.58333333,57.41666667 113.5,57.41666667 113.5,57.5 113.41666667,57.5 113.41666667,57.58333333 113.5,57.58333333 113.58333333,57.58333333 113.66666667,57.58333333 113.75,57.58333333 113.75,57.66666667 113.66666667,57.66666667 113.66666667,57.75 113.58333333,57.75 113.5,57.75 113.41666667,57.75 113.41666667,57.83333333 113.33333333,57.83333333 113.33333333,57.91666667 113.25,57.91666667 113.16666667,57.91666667 113.16666667,57.83333333 113.25,57.83333333 113.25,57.75 113.16666667,57.75 113.08333333,57.75 113.0,57.75 113.0,57.66666667 112.91666667,57.66666667 112.91666667,57.58333333 112.83333333,57.58333333 112.83333333,57.66666667 112.83333333,57.75 112.75,57.75 112.75,57.66666667 112.66666667,57.66666667 112.66666667,57.58333333 112.75,57.58333333 112.75,57.5 112.83333333,57.5 112.91666667,57.5 113.0,57.5 113.0,57.41666667 112.91666667,57.41666667 112.83333333,57.41666667 112.83333333,57.33333333 112.91666667,57.33333333 113.0,57.33333333 113.08333333,57.33333333 113.08333333,57.25 113.0,57.25 112.91666667,57.25 112.91666667,57.16666667 112.91666667,57.08333333 112.83333333,57.08333333 112.83333333,57.16666667 112.75,57.16666667 112.66666667,57.16666667 112.66666667,57.25 112.66666667,57.33333333 112.66666667,57.41666667 112.58333333,57.41666667 112.5,57.41666667 112.5,57.33333333 112.41666667,57.33333333 112.41666667,57.41666667 112.33333333,57.41666667 112.33333333,57.33333333 112.33333333,57.25 112.25,57.25 112.25,57.16666667 112.33333333,57.16666667 112.33333333,57.08333333 112.25,57.08333333 112.16666667,57.08333333 112.08333333,57.08333333 112.08333333,57.0 112.08333333,56.91666667 112.08333333,56.83333333 112.0,56.83333333 112.0,56.91666667 111.91666667,56.91666667 111.91666667,57.0 111.83333333,57.0 111.75,57.0 111.66666667,57.0 111.66666667,57.08333333 111.75,57.08333333 111.75,57.16666667 111.75,57.25 111.66666667,57.25 111.66666667,57.33333333 111.75,57.33333333 111.83333333,57.33333333 111.91666667,57.33333333 111.91666667,57.41666667 112.0,57.41666667 112.0,57.5 112.08333333,57.5 112.16666667,57.5 112.25,57.5 112.25,57.58333333 112.33333333,57.58333333 112.33333333,57.66666667 112.41666667,57.66666667 112.5,57.66666667 112.5,57.75 112.5,57.83333333 112.5,57.91666667 112.41666667,57.91666667 112.41666667,57.83333333 112.33333333,57.83333333 112.25,57.83333333 112.16666667,57.83333333 112.08333333,57.83333333 112.08333333,57.75 112.16666667,57.75 112.16666667,57.66666667 112.16666667,57.58333333 112.08333333,57.58333333 112.0,57.58333333 111.91666667,57.58333333 111.91666667,57.5 111.83333333,57.5 111.83333333,57.58333333 111.75,57.58333333 111.66666667,57.58333333 111.58333333,57.58333333 111.5,57.58333333 111.41666667,57.58333333 111.33333333,57.58333333 111.25,57.58333333 111.25,57.66666667 111.33333333,57.66666667 111.41666667,57.66666667 111.5,57.66666667 111.58333333,57.66666667 111.66666667,57.66666667 111.66666667,57.75 111.75,57.75 111.75,57.83333333 111.75,57.91666667 111.66666667,57.91666667 111.58333333,57.91666667 111.5,57.91666667 111.5,57.83333333 111.41666667,57.83333333 111.41666667,57.75 111.33333333,57.75 111.25,57.75 111.16666667,57.75 111.08333333,57.75 111.0,57.75 110.91666667,57.75 110.83333333,57.75 110.83333333,57.83333333 110.75,57.83333333 110.75,57.75 110.66666667,57.75 110.58333333,57.75 110.5,57.75 110.5,57.66666667 110.41666667,57.66666667 110.41666667,57.75 110.33333333,57.75 110.33333333,57.83333333 110.25,57.83333333 110.16666667,57.83333333 110.16666667,57.75 110.08333333,57.75 110.08333333,57.66666667 110.0,57.66666667 109.91666667,57.66666667 109.83333333,57.66666667 109.83333333,57.58333333 109.75,57.58333333 109.66666667,57.58333333 109.66666667,57.5 109.58333333,57.5 109.58333333,57.41666667 109.5,57.41666667 109.5,57.5 109.41666667,57.5 109.41666667,57.41666667 109.41666667,57.33333333 109.33333333,57.33333333 109.33333333,57.25 109.25,57.25 109.25,57.16666667 109.16666667,57.16666667 109.08333333,57.16666667 109.0,57.16666667 108.91666667,57.16666667 108.91666667,57.08333333 108.83333333,57.08333333 108.75,57.08333333 108.75,57.0 108.66666667,57.0 108.66666667,56.91666667 108.66666667,56.83333333 108.58333333,56.83333333 108.58333333,56.75 108.58333333,56.66666667 108.5,56.66666667 108.41666667,56.66666667 108.41666667,56.58333333 108.5,56.58333333 108.5,56.5 108.41666667,56.5 108.41666667,56.41666667 108.33333333,56.41666667 108.25,56.41666667 108.25,56.33333333 108.25,56.25 108.33333333,56.25 108.33333333,56.16666667 108.33333333,56.08333333 108.41666667,56.08333333 108.41666667,56.0 108.41666667,55.91666667 108.41666667,55.83333333 108.5,55.83333333 108.5,55.75 108.41666667,55.75 108.41666667,55.66666667 108.33333333,55.66666667 108.25,55.66666667 108.25,55.58333333 108.25,55.5 108.33333333,55.5 108.33333333,55.41666667 108.25,55.41666667 108.25,55.33333333 108.25,55.25 108.16666667,55.25 108.16666667,55.33333333 108.16666667,55.41666667 108.08333333,55.41666667 108.08333333,55.33333333 108.08333333,55.25 108.08333333,55.16666667 108.0,55.16666667 108.0,55.08333333 108,55 107.91666667,55.0 107.83333333,55.0 107.83333333,55.08333333 107.75,55.08333333 107.75,55.16666667 107.66666667,55.16666667 107.66666667,55.08333333 107.58333333,55.08333333 107.5,55.08333333 107.41666667,55.08333333 107.41666667,55.16666667 107.41666667,55.25 107.5,55.25 107.5,55.33333333 107.5,55.41666667 107.41666667,55.41666667 107.41666667,55.5 107.33333333,55.5 107.33333333,55.58333333 107.33333333,55.66666667 107.33333333,55.75 107.33333333,55.83333333 107.25,55.83333333 107.25,55.91666667 107.25,56.0 107.16666667,56.0 107.16666667,56.08333333 107.08333333,56.08333333 107.08333333,56.16666667 107.08333333,56.25 107.08333333,56.33333333 107.0,56.33333333 106.91666667,56.33333333 106.83333333,56.33333333 106.75,56.33333333 106.66666667,56.33333333 106.58333333,56.33333333 106.58333333,56.25 106.58333333,56.16666667 106.58333333,56.08333333 106.58333333,56.0 106.5,56.0 106.5,56.08333333 106.5,56.16666667 106.41666667,56.16666667 106.33333333,56.16666667 106.33333333,56.25 106.41666667,56.25 106.41666667,56.33333333 106.33333333,56.33333333 106.25,56.33333333 106.16666667,56.33333333 106.16666667,56.25 106.16666667,56.16666667 106.16666667,56.08333333 106.25,56.08333333 106.25,56.0 106.16666667,56.0 106.08333333,56.0 106.08333333,55.91666667 106.16666667,55.91666667 106.16666667,55.83333333 106.25,55.83333333 106.25,55.75 106.33333333,55.75 106.33333333,55.66666667 106.25,55.66666667 106.16666667,55.66666667 106.16666667,55.75 106.08333333,55.75 106.08333333,55.83333333 106.0,55.83333333 105.91666667,55.83333333 105.91666667,55.91666667 105.83333333,55.91666667 105.83333333,55.83333333 105.83333333,55.75 105.83333333,55.66666667 105.75,55.66666667 105.66666667,55.66666667 105.66666667,55.58333333 105.75,55.58333333 105.75,55.5 105.83333333,55.5 105.83333333,55.41666667 105.83333333,55.33333333 105.75,55.33333333 105.75,55.41666667 105.66666667,55.41666667 105.58333333,55.41666667 105.58333333,55.33333333 105.58333333,55.25 105.58333333,55.16666667 105.5,55.16666667 105.5,55.08333333 105.41666667,55.08333333 105.33333333,55.08333333 105.25,55.08333333 105.16666667,55.08333333 105.16666667,55.0 105.16666667,54.91666667 105.08333333,54.91666667 105.08333333,54.83333333 105.16666667,54.83333333 105.25,54.83333333 105.33333333,54.83333333 105.33333333,54.91666667 105.41666667,54.91666667 105.5,54.91666667 105.5,55.0 105.58333333,55.0 105.66666667,55.0 105.75,55.0 105.83333333,55.0 105.91666667,55.0 106,55 106.0,55.08333333 106.08333333,55.08333333 106.16666667,55.08333333 106.25,55.08333333 106.33333333,55.08333333 106.41666667,55.08333333 106.5,55.08333333 106.5,55.0 106.41666667,55.0 106.33333333,55.0 106.25,55.0 106.16666667,55.0 106.08333333,55.0 106.08333333,54.91666667 106.0,54.91666667 105.91666667,54.91666667 105.83333333,54.91666667 105.83333333,54.83333333 105.83333333,54.75 105.91666667,54.75 105.91666667,54.66666667 105.83333333,54.66666667 105.83333333,54.58333333 105.75,54.58333333 105.66666667,54.58333333 105.58333333,54.58333333 105.58333333,54.66666667 105.66666667,54.66666667 105.66666667,54.75 105.66666667,54.83333333 105.58333333,54.83333333 105.58333333,54.75 105.5,54.75 105.41666667,54.75 105.33333333,54.75 105.25,54.75 105.25,54.66666667 105.33333333,54.66666667 105.33333333,54.58333333 105.25,54.58333333 105.25,54.5 105.25,54.41666667 105.25,54.33333333 105.16666667,54.33333333 105.08333333,54.33333333 105.08333333,54.41666667 105.08333333,54.5 105.16666667,54.5 105.16666667,54.58333333 105.16666667,54.66666667 105.08333333,54.66666667 105.0,54.66666667 104.91666667,54.66666667 104.83333333,54.66666667 104.83333333,54.58333333 104.91666667,54.58333333 104.91666667,54.5 104.83333333,54.5 104.83333333,54.41666667 104.75,54.41666667 104.75,54.33333333 104.83333333,54.33333333 104.83333333,54.25 104.75,54.25 104.75,54.16666667 104.75,54.08333333 104.66666667,54.08333333 104.66666667,54.16666667 104.66666667,54.25 104.66666667,54.33333333 104.66666667,54.41666667 104.66666667,54.5 104.75,54.5 104.75,54.58333333 104.66666667,54.58333333 104.58333333,54.58333333 104.5,54.58333333 104.5,54.66666667 104.58333333,54.66666667 104.66666667,54.66666667 104.66666667,54.75 104.75,54.75 104.83333333,54.75 104.83333333,54.83333333 104.91666667,54.83333333 104.91666667,54.91666667 104.83333333,54.91666667 104.75,54.91666667 104.75,54.83333333 104.66666667,54.83333333 104.66666667,54.91666667 104.66666667,55.0 104.66666667,55.08333333 104.58333333,55.08333333 104.58333333,55.16666667 104.66666667,55.16666667 104.75,55.16666667 104.75,55.08333333 104.75,55.0 104.83333333,55.0 104.91666667,55.0 104.91666667,55.08333333 105.0,55.08333333 105.0,55.16666667 105.08333333,55.16666667 105.16666667,55.16666667 105.25,55.16666667 105.33333333,55.16666667 105.33333333,55.25 105.25,55.25 105.25,55.33333333 105.33333333,55.33333333 105.41666667,55.33333333 105.41666667,55.41666667 105.41666667,55.5 105.41666667,55.58333333 105.33333333,55.58333333 105.25,55.58333333 105.16666667,55.58333333 105.16666667,55.66666667 105.25,55.66666667 105.33333333,55.66666667 105.41666667,55.66666667 105.5,55.66666667 105.58333333,55.66666667 105.58333333,55.75 105.66666667,55.75 105.66666667,55.83333333 105.58333333,55.83333333 105.5,55.83333333 105.41666667,55.83333333 105.41666667,55.91666667 105.5,55.91666667 105.5,56.0 105.5,56.08333333 105.41666667,56.08333333 105.33333333,56.08333333 105.25,56.08333333 105.25,56.16666667 105.16666667,56.16666667 105.08333333,56.16666667 105.08333333,56.08333333 105.0,56.08333333 105.0,56.16666667 104.91666667,56.16666667 104.91666667,56.08333333 104.91666667,56.0 104.83333333,56.0 104.83333333,55.91666667 104.75,55.91666667 104.75,55.83333333 104.83333333,55.83333333 104.91666667,55.83333333 105.0,55.83333333 105.0,55.75 104.91666667,55.75 104.91666667,55.66666667 104.83333333,55.66666667 104.75,55.66666667 104.66666667,55.66666667 104.66666667,55.58333333 104.75,55.58333333 104.83333333,55.58333333 104.83333333,55.5 104.75,55.5 104.66666667,55.5 104.66666667,55.41666667 104.75,55.41666667 104.75,55.33333333 104.66666667,55.33333333 104.58333333,55.33333333 104.5,55.33333333 104.5,55.41666667 104.41666667,55.41666667 104.33333333,55.41666667 104.33333333,55.33333333 104.41666667,55.33333333 104.41666667,55.25 104.33333333,55.25 104.33333333,55.16666667 104.25,55.16666667 104.25,55.08333333 104.25,55.0 104.16666667,55.0 104.08333333,55.0 104,55 103.91666667,55.0 103.91666667,55.08333333 103.83333333,55.08333333 103.83333333,55.0 103.75,55.0 103.75,54.91666667 103.83333333,54.91666667 103.91666667,54.91666667 103.91666667,54.83333333 103.83333333,54.83333333 103.83333333,54.75 103.91666667,54.75 103.91666667,54.66666667 103.83333333,54.66666667 103.75,54.66666667 103.66666667,54.66666667 103.66666667,54.75 103.66666667,54.83333333 103.58333333,54.83333333 103.58333333,54.91666667 103.5,54.91666667 103.5,54.83333333 103.5,54.75 103.58333333,54.75 103.58333333,54.66666667 103.58333333,54.58333333 103.58333333,54.5 103.5,54.5 103.5,54.41666667 103.58333333,54.41666667 103.66666667,54.41666667 103.66666667,54.5 103.75,54.5 103.83333333,54.5 103.83333333,54.41666667 103.83333333,54.33333333 103.91666667,54.33333333 104.0,54.33333333 104.08333333,54.33333333 104.08333333,54.25 104.08333333,54.16666667 104.0,54.16666667 104.0,54.08333333 104,54 104.0,53.91666667 103.91666667,53.91666667 103.83333333,53.91666667 103.75,53.91666667 103.75,53.83333333 103.83333333,53.83333333 103.83333333,53.75 103.91666667,53.75 104.0,53.75 104.08333333,53.75 104.08333333,53.83333333 104.16666667,53.83333333 104.25,53.83333333 104.25,53.75 104.16666667,53.75 104.16666667,53.66666667 104.08333333,53.66666667 104.0,53.66666667 104.0,53.58333333 104.08333333,53.58333333 104.16666667,53.58333333 104.16666667,53.5 104.25,53.5 104.33333333,53.5 104.33333333,53.41666667 104.33333333,53.33333333 104.25,53.33333333 104.25,53.25 104.33333333,53.25 104.41666667,53.25 104.41666667,53.16666667 104.41666667,53.08333333 104.33333333,53.08333333 104.33333333,53.0 104.41666667,53.0 104.5,53.0 104.5,52.91666667 104.58333333,52.91666667 104.66666667,52.91666667 104.66666667,53.0 104.75,53.0 104.83333333,53.0 104.83333333,53.08333333 104.91666667,53.08333333 104.91666667,53.0 105,53 105.0,52.91666667 105.08333333,52.91666667 105.16666667,52.91666667 105.25,52.91666667 105.33333333,52.91666667 105.33333333,52.83333333 105.25,52.83333333 105.16666667,52.83333333 105.16666667,52.75 105.16666667,52.66666667 105.08333333,52.66666667 105.0,52.66666667 105.0,52.58333333 105.0,52.5 104.91666667,52.5 104.83333333,52.5 104.83333333,52.41666667 104.75,52.41666667 104.66666667,52.41666667 104.66666667,52.33333333 104.75,52.33333333 104.83333333,52.33333333 104.83333333,52.25 104.75,52.25 104.75,52.16666667 104.75,52.08333333 104.83333333,52.08333333 104.83333333,52.0 104.83333333,51.91666667 104.91666667,51.91666667 105.0,51.91666667 105.08333333,51.91666667 105.16666667,51.91666667 105.25,51.91666667 105.25,52.0 105.33333333,52.0 105.41666667,52.0 105.41666667,52.08333333 105.5,52.08333333 105.58333333,52.08333333 105.58333333,52.16666667 105.66666667,52.16666667 105.66666667,52.25 105.75,52.25 105.75,52.33333333 105.83333333,52.33333333 105.83333333,52.41666667 105.91666667,52.41666667 105.91666667,52.5 106.0,52.5 106.08333333,52.5 106.08333333,52.58333333 106.16666667,52.58333333 106.25,52.58333333 106.33333333,52.58333333 106.33333333,52.66666667 106.41666667,52.66666667 106.5,52.66666667 106.5,52.75 106.5,52.83333333 106.58333333,52.83333333 106.66666667,52.83333333 106.75,52.83333333 106.75,52.91666667 106.83333333,52.91666667 106.83333333,53.0 106.75,53.0 106.75,53.08333333 106.83333333,53.08333333 106.83333333,53.16666667 106.91666667,53.16666667 107.0,53.16666667 107.0,53.25 107.08333333,53.25 107.16666667,53.25 107.16666667,53.33333333 107.25,53.33333333 107.33333333,53.33333333 107.41666667,53.33333333 107.41666667,53.41666667 107.5,53.41666667 107.5,53.5 107.58333333,53.5 107.58333333,53.58333333 107.58333333,53.66666667 107.66666667,53.66666667 107.66666667,53.75 107.75,53.75 107.83333333,53.75 107.91666667,53.75 107.91666667,53.83333333 108.0,53.83333333 108.08333333,53.83333333 108.16666667,53.83333333 108.16666667,53.91666667 108.16666667,54.0 108.25,54.0 108.25,54.08333333 108.25,54.16666667 108.33333333,54.16666667 108.41666667,54.16666667 108.41666667,54.25 108.5,54.25 108.5,54.33333333 108.5,54.41666667 108.58333333,54.41666667 108.58333333,54.5 108.66666667,54.5 108.66666667,54.58333333 108.75,54.58333333 108.75,54.66666667 108.83333333,54.66666667 108.83333333,54.75 108.83333333,54.83333333 108.83333333,54.91666667 108.91666667,54.91666667 108.91666667,55.0 109,55 109.0,55.08333333 109.08333333,55.08333333 109.16666667,55.08333333 109.16666667,55.16666667 109.16666667,55.25 109.16666667,55.33333333 109.08333333,55.33333333 109.0,55.33333333 109.0,55.41666667 109.08333333,55.41666667 109.08333333,55.5 109.16666667,55.5 109.16666667,55.58333333 109.25,55.58333333 109.25,55.66666667 109.33333333,55.66666667 109.41666667,55.66666667 109.41666667,55.75 109.5,55.75 109.58333333,55.75 109.58333333,55.83333333 109.66666667,55.83333333 109.66666667,55.91666667 109.75,55.91666667 109.83333333,55.91666667 109.91666667,55.91666667 110.0,55.91666667 110,56 110.08333333,56.0 110.16666667,56.0 110.16666667,56.08333333 110.25,56.08333333 110.33333333,56.08333333 110.33333333,56.0 110.41666667,56.0 110.5,56.0 110.58333333,56.0 110.58333333,55.91666667 110.5,55.91666667 110.41666667,55.91666667 110.41666667,55.83333333 110.33333333,55.83333333 110.25,55.83333333 110.25,55.75 110.16666667,55.75 110.08333333,55.75 110.08333333,55.66666667 110.0,55.66666667 109.91666667,55.66666667 109.91666667,55.58333333 109.91666667,55.5 109.83333333,55.5 109.83333333,55.41666667 109.83333333,55.33333333 109.83333333,55.25 109.83333333,55.16666667 109.91666667,55.16666667 109.91666667,55.08333333 109.83333333,55.08333333 109.83333333,55.0 109.75,55.0 109.75,54.91666667 109.66666667,54.91666667 109.66666667,54.83333333 109.66666667,54.75 109.66666667,54.66666667 109.58333333,54.66666667 109.58333333,54.58333333 109.66666667,54.58333333 109.66666667,54.5 109.66666667,54.41666667 109.66666667,54.33333333 109.58333333,54.33333333 109.5,54.33333333 109.5,54.25 109.58333333,54.25 109.66666667,54.25 109.66666667,54.16666667 109.58333333,54.16666667 109.5,54.16666667 109.5,54.08333333 109.41666667,54.08333333 109.41666667,54.0 109.33333333,54.0 109.33333333,53.91666667 109.25,53.91666667 109.25,53.83333333 109.25,53.75 109.16666667,53.75 109.16666667,53.66666667 109.16666667,53.58333333 109.16666667,53.5 109.16666667,53.41666667 109.25,53.41666667 109.25,53.33333333 109.16666667,53.33333333 109.08333333,53.33333333 109.08333333,53.25 109.0,53.25 109.0,53.33333333 108.91666667,53.33333333 108.83333333,53.33333333 108.83333333,53.25 108.75,53.25 108.66666667,53.25 108.66666667,53.33333333 108.58333333,53.33333333 108.58333333,53.25 108.5,53.25 108.5,53.16666667 108.41666667,53.16666667 108.33333333,53.16666667 108.33333333,53.08333333 108.41666667,53.08333333 108.41666667,53.0 108.33333333,53.0 108.33333333,52.91666667 108.33333333,52.83333333 108.25,52.83333333 108.16666667,52.83333333 108.16666667,52.75 108.16666667,52.66666667 108.08333333,52.66666667 108.0,52.66666667 108.0,52.75 107.91666667,52.75 107.83333333,52.75 107.75,52.75 107.75,52.66666667 107.66666667,52.66666667 107.58333333,52.66666667 107.58333333,52.75 107.5,52.75 107.5,52.66666667 107.41666667,52.66666667 107.33333333,52.66666667 107.33333333,52.58333333 107.25,52.58333333 107.16666667,52.58333333 107.16666667,52.5 107.08333333,52.5 107.08333333,52.41666667 107.0,52.41666667 106.91666667,52.41666667 106.91666667,52.33333333 106.91666667,52.25 106.83333333,52.25 106.83333333,52.16666667 106.91666667,52.16666667 107.0,52.16666667 107.08333333,52.16666667 107.16666667,52.16666667 107.16666667,52.08333333 107.08333333,52.08333333 107.0,52.08333333 107,52 106.91666667,52.0 106.83333333,52.0 106.75,52.0 106.66666667,52.0 106.58333333,52.0 106.5,52.0 106.41666667,52.0 106.41666667,51.91666667 106.33333333,51.91666667 106.33333333,51.83333333 106.25,51.83333333 106.16666667,51.83333333 106.08333333,51.83333333 106.08333333,51.75 106.0,51.75 105.91666667,51.75 105.91666667,51.66666667 105.83333333,51.66666667 105.75,51.66666667 105.66666667,51.66666667 105.58333333,51.66666667 105.58333333,51.58333333 105.5,51.58333333 105.41666667,51.58333333 105.33333333,51.58333333 105.25,51.58333333 105.25,51.5 105.16666667,51.5 105.08333333,51.5 105.0,51.5 104.91666667,51.5 104.91666667,51.41666667 104.83333333,51.41666667 104.75,51.41666667 104.66666667,51.41666667 104.58333333,51.41666667 104.5,51.41666667 104.41666667,51.41666667 104.33333333,51.41666667 104.33333333,51.5 104.25,51.5 104.16666667,51.5 104.08333333,51.5 104.0,51.5 104.0,51.58333333 103.91666667,51.58333333 103.83333333,51.58333333 103.75,51.58333333 103.75,51.66666667 103.66666667,51.66666667 103.58333333,51.66666667 103.5,51.66666667 103.5,51.75 103.58333333,51.75 103.66666667,51.75 103.75,51.75 103.83333333,51.75 103.91666667,51.75 103.91666667,51.83333333 104.0,51.83333333 104.08333333,51.83333333 104.16666667,51.83333333 104.25,51.83333333 104.25,51.91666667 104.25,52.0 104.16666667,52.0 104.16666667,51.91666667 104.08333333,51.91666667 104.0,51.91666667 104,52 103.91666667,52.0 103.83333333,52.0 103.75,52.0 103.75,52.08333333 103.66666667,52.08333333 103.66666667,52.16666667 103.58333333,52.16666667 103.58333333,52.08333333 103.5,52.08333333 103.41666667,52.08333333 103.33333333,52.08333333 103.25,52.08333333 103.16666667,52.08333333 103.08333333,52.08333333 103.08333333,52.16666667 103.16666667,52.16666667 103.16666667,52.25 103.16666667,52.33333333 103.08333333,52.33333333 103.0,52.33333333 102.91666667,52.33333333 102.91666667,52.25 102.83333333,52.25 102.83333333,52.33333333 102.83333333,52.41666667 102.75,52.41666667 102.75,52.5 102.66666667,52.5 102.58333333,52.5 102.5,52.5 102.5,52.58333333 102.41666667,52.58333333 102.33333333,52.58333333 102.25,52.58333333 102.16666667,52.58333333 102.16666667,52.66666667 102.08333333,52.66666667 102.08333333,52.75 102.16666667,52.75 102.16666667,52.83333333 102.16666667,52.91666667 102.08333333,52.91666667 102.0,52.91666667 101.91666667,52.91666667 101.91666667,52.83333333 101.91666667,52.75 101.83333333,52.75 101.83333333,52.83333333 101.75,52.83333333 101.75,52.91666667 101.66666667,52.91666667 101.66666667,53.0 101.75,53.0 101.83333333,53.0 101.83333333,53.08333333 101.75,53.08333333 101.75,53.16666667 101.66666667,53.16666667 101.58333333,53.16666667 101.5,53.16666667 101.41666667,53.16666667 101.41666667,53.25 101.33333333,53.25 101.25,53.25 101.25,53.33333333 101.16666667,53.33333333 101.16666667,53.41666667 101.08333333,53.41666667 101.08333333,53.5 101.0,53.5 100.91666667,53.5 100.91666667,53.58333333 100.83333333,53.58333333 100.83333333,53.66666667 100.75,53.66666667 100.66666667,53.66666667 100.66666667,53.75 100.58333333,53.75 100.5,53.75 100.41666667,53.75 100.33333333,53.75 100.25,53.75 100.16666667,53.75 100.16666667,53.83333333 100.08333333,53.83333333 100.0,53.83333333 100.0,53.91666667 99.91666667,53.91666667 99.91666667,53.83333333 99.83333333,53.83333333 99.83333333,53.91666667 99.83333333,54.0 99.75,54.0 99.66666667,54.0 99.58333333,54.0 99.58333333,54.08333333 99.5,54.08333333 99.41666667,54.08333333 99.41666667,54.16666667 99.33333333,54.16666667 99.33333333,54.25 99.41666667,54.25 99.41666667,54.33333333 99.33333333,54.33333333 99.25,54.33333333 99.25,54.41666667 99.16666667,54.41666667 99.08333333,54.41666667 99.0,54.41666667 99.0,54.5 99.0,54.58333333 99.0,54.66666667 99.0,54.75 98.91666667,54.75 98.83333333,54.75 98.83333333,54.83333333 98.75,54.83333333 98.66666667,54.83333333 98.66666667,54.91666667 98.58333333,54.91666667 98.58333333,55.0 98.5,55.0 98.5,55.08333333 98.41666667,55.08333333 98.33333333,55.08333333 98.25,55.08333333 98.16666667,55.08333333 98.16666667,55.16666667 98.08333333,55.16666667 98.08333333,55.08333333 98.08333333,55.0 98.16666667,55.0 98.25,55.0 98.25,54.91666667 98.25,54.83333333 98.25,54.75 98.25,54.66666667 98.25,54.58333333 98.16666667,54.58333333 98.16666667,54.66666667 98.16666667,54.75 98.16666667,54.83333333 98.16666667,54.91666667 98.08333333,54.91666667 98.08333333,54.83333333 98.0,54.83333333 97.91666667,54.83333333 97.91666667,54.91666667 97.83333333,54.91666667 97.75,54.91666667 97.75,55.0 97.75,55.08333333 97.75,55.16666667 97.75,55.25 97.66666667,55.25 97.66666667,55.16666667 97.66666667,55.08333333 97.66666667,55.0 97.58333333,55.0 97.58333333,54.91666667 97.58333333,54.83333333 97.58333333,54.75 97.58333333,54.66666667 97.58333333,54.58333333 97.58333333,54.5 97.5,54.5 97.5,54.41666667 97.41666667,54.41666667 97.41666667,54.5 97.33333333,54.5 97.33333333,54.58333333 97.25,54.58333333 97.16666667,54.58333333 97.16666667,54.66666667 97.16666667,54.75 97.08333333,54.75 97.0,54.75 97.0,54.83333333 96.91666667,54.83333333 96.91666667,54.75 96.83333333,54.75 96.83333333,54.83333333 96.75,54.83333333 96.75,54.91666667 96.66666667,54.91666667 96.66666667,54.83333333 96.58333333,54.83333333 96.5,54.83333333 96.5,54.75 96.41666667,54.75 96.41666667,54.66666667 96.33333333,54.66666667 96.25,54.66666667 96.16666667,54.66666667 96.16666667,54.75 96.25,54.75 96.25,54.83333333 96.16666667,54.83333333 96.08333333,54.83333333 96.08333333,54.75 96.0,54.75 95.91666667,54.75 95.83333333,54.75 95.83333333,54.83333333 95.75,54.83333333 95.66666667,54.83333333 95.66666667,54.91666667 95.58333333,54.91666667 95.5,54.91666667 95.5,55.0 95.41666667,55.0 95.33333333,55.0 95.33333333,54.91666667 95.33333333,54.83333333 95.33333333,54.75 95.25,54.75 95.16666667,54.75 95.08333333,54.75 95.0,54.75 94.91666667,54.75 94.91666667,54.83333333 95.0,54.83333333 95.08333333,54.83333333 95.08333333,54.91666667 95.0,54.91666667 94.91666667,54.91666667 94.83333333,54.91666667 94.75,54.91666667 94.75,55.0 94.75,55.08333333 94.66666667,55.08333333 94.58333333,55.08333333 94.58333333,55.0 94.5,55.0 94.5,55.08333333 94.41666667,55.08333333 94.33333333,55.08333333 94.33333333,55.16666667 94.25,55.16666667 94.16666667,55.16666667 94.16666667,55.08333333 94.16666667,55.0 94.25,55.0 94.33333333,55.0 94.33333333,54.91666667 94.25,54.91666667 94.16666667,54.91666667 94.08333333,54.91666667 94.0,54.91666667 94.0,54.83333333 93.91666667,54.83333333 93.91666667,54.91666667 93.83333333,54.91666667 93.83333333,55.0 93.75,55.0 93.66666667,55.0 93.58333333,55.0 93.58333333,55.08333333 93.5,55.08333333 93.5,55.0 93.5,54.91666667 93.41666667,54.91666667 93.33333333,54.91666667 93.25,54.91666667 93.25,55.0 93.16666667,55.0 93.16666667,54.91666667 93.08333333,54.91666667 93.08333333,55.0 93,55 92.91666667,55.0 92.91666667,54.91666667 92.83333333,54.91666667 92.83333333,54.83333333 92.75,54.83333333 92.75,54.75 92.66666667,54.75 92.66666667,54.66666667 92.75,54.66666667 92.83333333,54.66666667 92.91666667,54.66666667 92.91666667,54.58333333 93.0,54.58333333 93.08333333,54.58333333 93.08333333,54.5 93.08333333,54.41666667 93.16666667,54.41666667 93.16666667,54.33333333 93.25,54.33333333 93.25,54.41666667 93.25,54.5 93.33333333,54.5 93.41666667,54.5 93.41666667,54.41666667 93.5,54.41666667 93.58333333,54.41666667 93.66666667,54.41666667 93.66666667,54.33333333 93.75,54.33333333 93.83333333,54.33333333 93.83333333,54.25 93.75,54.25 93.75,54.16666667 93.83333333,54.16666667 93.91666667,54.16666667 93.91666667,54.25 93.91666667,54.33333333 94.0,54.33333333 94.0,54.25 94.0,54.16666667 94.0,54.08333333 94.08333333,54.08333333 94.16666667,54.08333333 94.16666667,54.0 94.16666667,53.91666667 94.25,53.91666667 94.33333333,53.91666667 94.41666667,53.91666667 94.41666667,53.83333333 94.5,53.83333333 94.5,53.75 94.58333333,53.75 94.58333333,53.66666667 94.5,53.66666667 94.41666667,53.66666667 94.33333333,53.66666667 94.25,53.66666667 94.25,53.58333333 94.16666667,53.58333333 94.08333333,53.58333333 94.08333333,53.66666667 94.0,53.66666667 93.91666667,53.66666667 93.83333333,53.66666667 93.83333333,53.58333333 93.75,53.58333333 93.66666667,53.58333333 93.66666667,53.5 93.58333333,53.5 93.58333333,53.58333333 93.5,53.58333333 93.41666667,53.58333333 93.41666667,53.5 93.5,53.5 93.5,53.41666667 93.58333333,53.41666667 93.66666667,53.41666667 93.75,53.41666667 93.83333333,53.41666667 93.91666667,53.41666667 94.0,53.41666667 94.0,53.33333333 93.91666667,53.33333333 93.91666667,53.25 93.83333333,53.25 93.75,53.25 93.66666667,53.25 93.66666667,53.16666667 93.58333333,53.16666667 93.5,53.16666667 93.5,53.08333333 93.41666667,53.08333333 93.41666667,53.0 93.33333333,53.0 93.33333333,53.08333333 93.25,53.08333333 93.16666667,53.08333333 93.16666667,53.0 93.08333333,53.0 93,53 92.91666667,53.0 92.83333333,53.0 92.75,53.0 92.66666667,53.0 92.58333333,53.0 92.5,53.0 92.5,52.91666667 92.41666667,52.91666667 92.41666667,53.0 92.33333333,53.0 92.25,53.0 92.16666667,53.0 92.08333333,53.0 92,53 91.91666667,53.0 91.83333333,53.0 91.75,53.0 91.66666667,53.0 91.58333333,53.0 91.58333333,52.91666667 91.5,52.91666667 91.5,52.83333333 91.41666667,52.83333333 91.41666667,52.91666667 91.41666667,53.0 91.33333333,53.0 91.33333333,53.08333333 91.25,53.08333333 91.16666667,53.08333333 91.16666667,53.0 91.08333333,53.0 91,53 90.91666667,53.0 90.83333333,53.0 90.75,53.0 90.75,52.91666667 90.66666667,52.91666667 90.58333333,52.91666667 90.5,52.91666667 90.41666667,52.91666667 90.41666667,52.83333333 90.33333333,52.83333333 90.33333333,52.75 90.33333333,52.66666667 90.25,52.66666667 90.25,52.75 90.25,52.83333333 90.16666667,52.83333333 90.08333333,52.83333333 90.0,52.83333333 90.0,52.75 89.91666667,52.75 89.83333333,52.75 89.83333333,52.66666667 89.75,52.66666667 89.75,52.75 89.66666667,52.75 89.66666667,52.83333333 89.75,52.83333333 89.83333333,52.83333333 89.91666667,52.83333333 89.91666667,52.91666667 90.0,52.91666667 90,53 90.08333333,53.0 90.08333333,53.08333333 90.16666667,53.08333333 90.16666667,53.16666667 90.25,53.16666667 90.25,53.25 90.33333333,53.25 90.41666667,53.25 90.41666667,53.33333333 90.5,53.33333333 90.5,53.41666667 90.5,53.5 90.41666667,53.5 90.33333333,53.5 90.33333333,53.58333333 90.33333333,53.66666667 90.33333333,53.75 90.41666667,53.75 90.41666667,53.83333333 90.5,53.83333333 90.58333333,53.83333333 90.58333333,53.91666667 90.66666667,53.91666667 90.75,53.91666667 90.83333333,53.91666667 90.83333333,54.0 90.91666667,54.0 91,54 91.0,54.08333333 90.91666667,54.08333333 90.91666667,54.16666667 90.83333333,54.16666667 90.75,54.16666667 90.75,54.25 90.66666667,54.25 90.66666667,54.16666667 90.58333333,54.16666667 90.58333333,54.25 90.5,54.25 90.5,54.16666667 90.41666667,54.16666667 90.41666667,54.25 90.33333333,54.25 90.25,54.25 90.16666667,54.25 90.16666667,54.33333333 90.08333333,54.33333333 90.0,54.33333333 89.91666667,54.33333333 89.83333333,54.33333333 89.83333333,54.41666667 89.83333333,54.5 89.75,54.5 89.66666667,54.5 89.58333333,54.5 89.5,54.5 89.5,54.41666667 89.41666667,54.41666667 89.41666667,54.5 89.33333333,54.5 89.25,54.5 89.16666667,54.5 89.08333333,54.5 89.08333333,54.58333333 89.08333333,54.66666667 89.16666667,54.66666667 89.16666667,54.75 89.08333333,54.75 89.0,54.75 89.0,54.83333333 88.91666667,54.83333333 88.91666667,54.91666667 89.0,54.91666667 89.08333333,54.91666667 89.16666667,54.91666667 89.16666667,55.0 89.25,55.0 89.25,55.08333333 89.16666667,55.08333333 89.16666667,55.16666667 89.08333333,55.16666667 89.08333333,55.08333333 89.0,55.08333333 89.0,55.16666667 89.0,55.25 89.0,55.33333333 88.91666667,55.33333333 88.83333333,55.33333333 88.75,55.33333333 88.75,55.25 88.66666667,55.25 88.58333333,55.25 88.5,55.25 88.5,55.16666667 88.41666667,55.16666667 88.33333333,55.16666667 88.33333333,55.08333333 88.33333333,55.0 88.33333333,54.91666667 88.25,54.91666667 88.16666667,54.91666667 88.16666667,55.0 88.08333333,55.0 88,55 87.91666667,55.0 87.91666667,54.91666667 88.0,54.91666667 88.0,54.83333333 87.91666667,54.83333333 87.91666667,54.75 87.91666667,54.66666667 88.0,54.66666667 88.0,54.58333333 88.08333333,54.58333333 88.08333333,54.5 88.08333333,54.41666667 88.16666667,54.41666667 88.16666667,54.33333333 88.08333333,54.33333333 88.08333333,54.25 88.16666667,54.25 88.16666667,54.16666667 88.16666667,54.08333333 88.25,54.08333333 88.33333333,54.08333333 88.41666667,54.08333333 88.41666667,54.0 88.5,54.0 88.58333333,54.0 88.58333333,53.91666667 88.5,53.91666667 88.41666667,53.91666667 88.41666667,53.83333333 88.41666667,53.75 88.5,53.75 88.58333333,53.75 88.58333333,53.66666667 88.58333333,53.58333333 88.66666667,53.58333333 88.75,53.58333333 88.75,53.5 88.66666667,53.5 88.58333333,53.5 88.5,53.5 88.5,53.58333333 88.41666667,53.58333333 88.41666667,53.5 88.33333333,53.5 88.33333333,53.41666667 88.41666667,53.41666667 88.5,53.41666667 88.5,53.33333333 88.41666667,53.33333333 88.41666667,53.25 88.5,53.25 88.58333333,53.25 88.66666667,53.25 88.75,53.25 88.75,53.16666667 88.66666667,53.16666667 88.58333333,53.16666667 88.5,53.16666667 88.41666667,53.16666667 88.41666667,53.08333333 88.5,53.08333333 88.5,53.0 88.5,52.91666667 88.41666667,52.91666667 88.41666667,52.83333333 88.5,52.83333333 88.58333333,52.83333333 88.58333333,52.75 88.58333333,52.66666667 88.5,52.66666667 88.5,52.75 88.41666667,52.75 88.41666667,52.66666667 88.33333333,52.66666667 88.33333333,52.58333333 88.25,52.58333333 88.25,52.5 88.16666667,52.5 88.08333333,52.5 88.0,52.5 88.0,52.41666667 88.08333333,52.41666667 88.16666667,52.41666667 88.16666667,52.33333333 88.16666667,52.25 88.16666667,52.16666667 88.08333333,52.16666667 88.08333333,52.08333333 88.0,52.08333333 88.0,52.16666667 87.91666667,52.16666667 87.91666667,52.08333333 87.83333333,52.08333333 87.83333333,52.0 87.75,52.0 87.66666667,52.0 87.66666667,51.91666667 87.58333333,51.91666667 87.5,51.91666667 87.41666667,51.91666667 87.33333333,51.91666667 87.33333333,51.83333333 87.41666667,51.83333333 87.41666667,51.75 87.33333333,51.75 87.25,51.75 87.16666667,51.75 87.16666667,51.66666667 87.08333333,51.66666667 87.08333333,51.58333333 87.0,51.58333333 87.0,51.66666667 86.91666667,51.66666667 86.83333333,51.66666667 86.75,51.66666667 86.66666667,51.66666667 86.66666667,51.75 86.58333333,51.75 86.58333333,51.83333333 86.58333333,51.91666667 86.5,51.91666667 86.5,51.83333333 86.5,51.75 86.41666667,51.75 86.41666667,51.83333333 86.33333333,51.83333333 86.25,51.83333333 86.16666667,51.83333333 86.16666667,51.75 86.08333333,51.75 86.0,51.75 86.0,51.83333333 85.91666667,51.83333333 85.83333333,51.83333333 85.75,51.83333333 85.75,51.75 85.66666667,51.75 85.66666667,51.83333333 85.58333333,51.83333333 85.58333333,51.91666667 85.58333333,52.0 85.5,52.0 85.5,51.91666667 85.5,51.83333333 85.41666667,51.83333333 85.33333333,51.83333333 85.33333333,51.91666667 85.25,51.91666667 85.25,52.0 85.16666667,52.0 85.08333333,52.0 85.08333333,51.91666667 85.0,51.91666667 84.91666667,51.91666667 84.91666667,52.0 84.83333333,52.0 84.83333333,51.91666667 84.75,51.91666667 84.66666667,51.91666667 84.58333333,51.91666667 84.5,51.91666667 84.41666667,51.91666667 84.33333333,51.91666667 84.25,51.91666667 84.16666667,51.91666667 84.08333333,51.91666667 84.08333333,51.83333333 84.16666667,51.83333333 84.25,51.83333333 84.25,51.75 84.33333333,51.75 84.33333333,51.66666667 84.33333333,51.58333333 84.25,51.58333333 84.25,51.66666667 84.16666667,51.66666667 84.08333333,51.66666667 84.0,51.66666667 84.0,51.75 84.0,51.83333333 83.91666667,51.83333333 83.91666667,51.91666667 83.83333333,51.91666667 83.75,51.91666667 83.75,51.83333333 83.66666667,51.83333333 83.66666667,51.91666667 83.58333333,51.91666667 83.58333333,51.83333333 83.5,51.83333333 83.5,51.91666667 83.41666667,51.91666667 83.33333333,51.91666667 83.25,51.91666667 83.16666667,51.91666667 83.08333333,51.91666667 83.0,51.91666667 83.0,51.83333333 83.08333333,51.83333333 83.16666667,51.83333333 83.16666667,51.75 83.08333333,51.75 83.08333333,51.66666667 83.16666667,51.66666667 83.16666667,51.58333333 83.08333333,51.58333333 83.0,51.58333333 83.0,51.5 82.91666667,51.5 82.83333333,51.5 82.83333333,51.58333333 82.75,51.58333333 82.66666667,51.58333333 82.58333333,51.58333333 82.5,51.58333333 82.41666667,51.58333333 82.33333333,51.58333333 82.33333333,51.5 82.25,51.5 82.25,51.58333333 82.16666667,51.58333333 82.08333333,51.58333333 82.08333333,51.5 82.0,51.5 82.0,51.41666667 81.91666667,51.41666667 81.83333333,51.41666667 81.75,51.41666667 81.66666667,51.41666667 81.58333333,51.41666667 81.5,51.41666667 81.5,51.33333333 81.41666667,51.33333333 81.33333333,51.33333333 81.33333333,51.25 81.33333333,51.16666667 81.41666667,51.16666667 81.41666667,51.25 81.5,51.25 81.5,51.16666667 81.58333333,51.16666667 81.58333333,51.08333333 81.5,51.08333333 81.5,51.0 81.41666667,51.0 81.41666667,50.91666667 81.33333333,50.91666667 81.25,50.91666667 81.16666667,50.91666667 81.08333333,50.91666667 81.0,50.91666667 80.91666667,50.91666667 80.83333333,50.91666667 80.75,50.91666667 80.66666667,50.91666667 80.66666667,51.0 80.58333333,51.0 80.5,51.0 80.5,50.91666667 80.41666667,50.91666667 80.33333333,50.91666667 80.25,50.91666667 80.16666667,50.91666667 80.16666667,50.83333333 80.08333333,50.83333333 80.08333333,50.75 80.08333333,50.66666667 80.08333333,50.58333333 80.16666667,50.58333333 80.25,50.58333333 80.25,50.5 80.33333333,50.5 80.41666667,50.5 80.41666667,50.41666667 80.5,50.41666667 80.58333333,50.41666667 80.66666667,50.41666667 80.75,50.41666667 80.83333333,50.41666667 80.91666667,50.41666667 80.91666667,50.33333333 80.83333333,50.33333333 80.75,50.33333333 80.66666667,50.33333333 80.58333333,50.33333333 80.5,50.33333333 80.41666667,50.33333333 80.33333333,50.33333333 80.33333333,50.25 80.25,50.25 80.25,50.33333333 80.16666667,50.33333333 80.08333333,50.33333333 80.08333333,50.25 80.0,50.25 79.91666667,50.25 79.91666667,50.33333333 79.83333333,50.33333333 79.75,50.33333333 79.66666667,50.33333333 79.66666667,50.41666667 79.58333333,50.41666667 79.5,50.41666667 79.41666667,50.41666667 79.33333333,50.41666667 79.33333333,50.33333333 79.25,50.33333333 79.25,50.25 79.16666667,50.25 79.08333333,50.25 79.08333333,50.33333333 79.0,50.33333333 78.91666667,50.33333333 78.83333333,50.33333333 78.83333333,50.25 78.75,50.25 78.75,50.33333333 78.66666667,50.33333333 78.66666667,50.41666667 78.58333333,50.41666667 78.58333333,50.33333333 78.5,50.33333333 78.41666667,50.33333333 78.41666667,50.41666667 78.33333333,50.41666667 78.25,50.41666667 78.25,50.5 78.16666667,50.5 78.08333333,50.5 78.0,50.5 77.91666667,50.5 77.83333333,50.5 77.83333333,50.58333333 77.75,50.58333333 77.66666667,50.58333333 77.58333333,50.58333333 77.58333333,50.66666667 77.5,50.66666667 77.5,50.58333333 77.41666667,50.58333333 77.41666667,50.66666667 77.33333333,50.66666667 77.25,50.66666667 77.25,50.75 77.16666667,50.75 77.16666667,50.83333333 77.08333333,50.83333333 77.0,50.83333333 77.0,50.75 77.0,50.66666667 76.91666667,50.66666667 76.91666667,50.75 76.83333333,50.75 76.75,50.75 76.75,50.83333333 76.66666667,50.83333333 76.58333333,50.83333333 76.58333333,50.75 76.5,50.75 76.5,50.66666667 76.41666667,50.66666667 76.41666667,50.75 76.33333333,50.75 76.25,50.75 76.25,50.83333333 76.16666667,50.83333333 76.08333333,50.83333333 76.08333333,50.91666667 76.0,50.91666667 75.91666667,50.91666667 75.91666667,51.0 75.83333333,51.0 75.83333333,50.91666667 75.75,50.91666667 75.75,51.0 75.66666667,51.0 75.58333333,51.0 75.5,51.0 75.41666667,51.0 75.41666667,51.08333333 75.33333333,51.08333333 75.33333333,51.0 75.25,51.0 75.25,51.08333333 75.25,51.16666667 75.25,51.25 75.25,51.33333333 75.25,51.41666667 75.16666667,51.41666667 75.16666667,51.33333333 75.08333333,51.33333333 75.0,51.33333333 74.91666667,51.33333333 74.91666667,51.41666667 74.83333333,51.41666667 74.75,51.41666667 74.66666667,51.41666667 74.58333333,51.41666667 74.5,51.41666667 74.41666667,51.41666667 74.33333333,51.41666667 74.33333333,51.33333333 74.25,51.33333333 74.25,51.41666667 74.16666667,51.41666667 74.16666667,51.5 74.16666667,51.58333333 74.08333333,51.58333333 74.0,51.58333333 73.91666667,51.58333333 73.91666667,51.66666667 73.83333333,51.66666667 73.83333333,51.58333333 73.83333333,51.5 73.75,51.5 73.66666667,51.5 73.58333333,51.5 73.5,51.5 73.5,51.58333333 73.41666667,51.58333333 73.33333333,51.58333333 73.25,51.58333333 73.25,51.66666667 73.33333333,51.66666667 73.33333333,51.75 73.25,51.75 73.25,51.83333333 73.25,51.91666667 73.16666667,51.91666667 73.08333333,51.91666667 73.08333333,51.83333333 73.08333333,51.75 73.0,51.75 73.0,51.66666667 72.91666667,51.66666667 72.83333333,51.66666667 72.83333333,51.58333333 72.75,51.58333333 72.75,51.66666667 72.66666667,51.66666667 72.58333333,51.66666667 72.5,51.66666667 72.5,51.58333333 72.41666667,51.58333333 72.33333333,51.58333333 72.25,51.58333333 72.16666667,51.58333333 72.16666667,51.5 72.08333333,51.5 72.0,51.5 71.91666667,51.5 71.83333333,51.5 71.75,51.5 71.75,51.41666667 71.66666667,51.41666667 71.66666667,51.5 71.66666667,51.58333333 71.75,51.58333333 71.83333333,51.58333333 71.91666667,51.58333333 71.91666667,51.66666667 71.91666667,51.75 71.83333333,51.75 71.75,51.75 71.66666667,51.75 71.66666667,51.66666667 71.58333333,51.66666667 71.58333333,51.75 71.58333333,51.83333333 71.58333333,51.91666667 71.5,51.91666667 71.5,52.0 71.41666667,52.0 71.41666667,52.08333333 71.41666667,52.16666667 71.33333333,52.16666667 71.25,52.16666667 71.16666667,52.16666667 71.16666667,52.08333333 71.08333333,52.08333333 71.0,52.08333333 70.91666667,52.08333333 70.83333333,52.08333333 70.75,52.08333333 70.75,52.0 70.75,51.91666667 70.66666667,51.91666667 70.66666667,51.83333333 70.58333333,51.83333333 70.5,51.83333333 70.5,51.75 70.5,51.66666667 70.58333333,51.66666667 70.66666667,51.66666667 70.75,51.66666667 70.75,51.58333333 70.66666667,51.58333333 70.58333333,51.58333333 70.5,51.58333333 70.41666667,51.58333333 70.33333333,51.58333333 70.25,51.58333333 70.16666667,51.58333333 70.16666667,51.66666667 70.08333333,51.66666667 70.0,51.66666667 69.91666667,51.66666667 69.91666667,51.58333333 69.83333333,51.58333333 69.83333333,51.5 69.83333333,51.41666667 69.75,51.41666667 69.75,51.5 69.66666667,51.5 69.58333333,51.5 69.5,51.5 69.41666667,51.5 69.41666667,51.41666667 69.33333333,51.41666667 69.25,51.41666667 69.25,51.5 69.16666667,51.5 69.08333333,51.5 69.0,51.5 69.0,51.58333333 68.91666667,51.58333333 68.83333333,51.58333333 68.75,51.58333333 68.66666667,51.58333333 68.66666667,51.66666667 68.58333333,51.66666667 68.5,51.66666667 68.41666667,51.66666667 68.33333333,51.66666667 68.33333333,51.58333333 68.25,51.58333333 68.16666667,51.58333333 68.08333333,51.58333333 68.08333333,51.5 68.0,51.5 67.91666667,51.5 67.83333333,51.5 67.75,51.5 67.66666667,51.5 67.66666667,51.41666667 67.58333333,51.41666667 67.58333333,51.5 67.5,51.5 67.41666667,51.5 67.33333333,51.5 67.25,51.5 67.25,51.58333333 67.33333333,51.58333333 67.41666667,51.58333333 67.41666667,51.66666667 67.5,51.66666667 67.58333333,51.66666667 67.66666667,51.66666667 67.66666667,51.58333333 67.75,51.58333333 67.75,51.66666667 67.83333333,51.66666667 67.91666667,51.66666667 68.0,51.66666667 68.08333333,51.66666667 68.16666667,51.66666667 68.25,51.66666667 68.25,51.75 68.33333333,51.75 68.33333333,51.83333333 68.25,51.83333333 68.25,51.91666667 68.25,52.0 68.25,52.08333333 68.16666667,52.08333333 68.16666667,52.16666667 68.08333333,52.16666667 68.0,52.16666667 68.0,52.25 68.08333333,52.25 68.08333333,52.33333333 68.08333333,52.41666667 68.16666667,52.41666667 68.16666667,52.5 68.25,52.5 68.25,52.58333333 68.16666667,52.58333333 68.16666667,52.66666667 68.08333333,52.66666667 68.08333333,52.58333333 68.0,52.58333333 67.91666667,52.58333333 67.91666667,52.5 67.83333333,52.5 67.83333333,52.41666667 67.83333333,52.33333333 67.75,52.33333333 67.75,52.25 67.66666667,52.25 67.58333333,52.25 67.5,52.25 67.41666667,52.25 67.33333333,52.25 67.33333333,52.16666667 67.25,52.16666667 67.16666667,52.16666667 67.16666667,52.08333333 67.08333333,52.08333333 67.0,52.08333333 67,52 67.08333333,52.0 67.08333333,51.91666667 67.0,51.91666667 66.91666667,51.91666667 66.91666667,51.83333333 66.83333333,51.83333333 66.75,51.83333333 66.66666667,51.83333333 66.58333333,51.83333333 66.58333333,51.75 66.66666667,51.75 66.66666667,51.66666667 66.66666667,51.58333333 66.58333333,51.58333333 66.58333333,51.5 66.58333333,51.41666667 66.66666667,51.41666667 66.66666667,51.33333333 66.58333333,51.33333333 66.5,51.33333333 66.5,51.25 66.41666667,51.25 66.41666667,51.33333333 66.41666667,51.41666667 66.33333333,51.41666667 66.25,51.41666667 66.16666667,51.41666667 66.16666667,51.5 66.25,51.5 66.25,51.58333333 66.16666667,51.58333333 66.08333333,51.58333333 66.0,51.58333333 65.91666667,51.58333333 65.83333333,51.58333333 65.83333333,51.5 65.75,51.5 65.66666667,51.5 65.58333333,51.5 65.58333333,51.58333333 65.58333333,51.66666667 65.5,51.66666667 65.5,51.58333333 65.5,51.5 65.41666667,51.5 65.41666667,51.41666667 65.41666667,51.33333333 65.5,51.33333333 65.5,51.25 65.58333333,51.25 65.66666667,51.25 65.66666667,51.16666667 65.66666667,51.08333333 65.75,51.08333333 65.75,51.0 65.66666667,51.0 65.58333333,51.0 65.5,51.0 65.5,50.91666667 65.5,50.83333333 65.58333333,50.83333333 65.66666667,50.83333333 65.66666667,50.75 65.58333333,50.75 65.58333333,50.66666667 65.5,50.66666667 65.41666667,50.66666667 65.41666667,50.58333333 65.33333333,50.58333333 65.25,50.58333333 65.25,50.5 65.16666667,50.5 65.16666667,50.41666667 65.08333333,50.41666667 65.08333333,50.33333333 65.0,50.33333333 64.91666667,50.33333333 64.91666667,50.25 65.0,50.25 65.08333333,50.25 65.16666667,50.25 65.16666667,50.33333333 65.25,50.33333333 65.33333333,50.33333333 65.33333333,50.41666667 65.41666667,50.41666667 65.5,50.41666667 65.58333333,50.41666667 65.58333333,50.5 65.66666667,50.5 65.66666667,50.58333333 65.75,50.58333333 65.75,50.66666667 65.83333333,50.66666667 65.83333333,50.75 65.91666667,50.75 65.91666667,50.66666667 65.91666667,50.58333333 65.83333333,50.58333333 65.83333333,50.5 65.91666667,50.5 66.0,50.5 66.0,50.41666667 65.91666667,50.41666667 65.83333333,50.41666667 65.75,50.41666667 65.75,50.33333333 65.66666667,50.33333333 65.58333333,50.33333333 65.58333333,50.25 65.5,50.25 65.5,50.16666667 65.58333333,50.16666667 65.58333333,50.08333333 65.5,50.08333333 65.41666667,50.08333333 65.33333333,50.08333333 65.33333333,50.0 65.25,50.0 65.25,49.91666667 65.16666667,49.91666667 65.08333333,49.91666667 65.08333333,49.83333333 65.0,49.83333333 64.91666667,49.83333333 64.91666667,49.75 64.83333333,49.75 64.75,49.75 64.66666667,49.75 64.58333333,49.75 64.5,49.75 64.41666667,49.75 64.33333333,49.75 64.25,49.75 64.25,49.66666667 64.16666667,49.66666667 64.16666667,49.58333333 64.08333333,49.58333333 64.0,49.58333333 63.91666667,49.58333333 63.91666667,49.5 63.83333333,49.5 63.75,49.5 63.66666667,49.5 63.66666667,49.41666667 63.58333333,49.41666667 63.5,49.41666667 63.5,49.33333333 63.41666667,49.33333333 63.41666667,49.25 63.33333333,49.25 63.33333333,49.16666667 63.25,49.16666667 63.16666667,49.16666667 63.08333333,49.16666667 63.0,49.16666667 63.0,49.08333333 62.91666667,49.08333333 62.91666667,49.16666667 62.83333333,49.16666667 62.75,49.16666667 62.75,49.08333333 62.66666667,49.08333333 62.58333333,49.08333333 62.58333333,49.0 62.5,49.0 62.5,48.91666667 62.41666667,48.91666667 62.41666667,48.83333333 62.41666667,48.75 62.33333333,48.75 62.33333333,48.66666667 62.25,48.66666667 62.16666667,48.66666667 62.16666667,48.58333333 62.08333333,48.58333333 62.0,48.58333333 62.0,48.66666667 61.91666667,48.66666667 61.83333333,48.66666667 61.75,48.66666667 61.66666667,48.66666667 61.66666667,48.75 61.75,48.75 61.75,48.83333333 61.75,48.91666667 61.75,49.0 61.83333333,49.0 61.83333333,49.08333333 61.83333333,49.16666667 61.83333333,49.25 61.91666667,49.25 62.0,49.25 62.0,49.33333333 62.0,49.41666667 62.0,49.5 62.0,49.58333333 62.0,49.66666667 62.08333333,49.66666667 62.08333333,49.75 62.08333333,49.83333333 62.16666667,49.83333333 62.16666667,49.91666667 62.08333333,49.91666667 62.0,49.91666667 61.91666667,49.91666667 61.83333333,49.91666667 61.83333333,50.0 61.83333333,50.08333333 61.91666667,50.08333333 62.0,50.08333333 62.0,50.16666667 62.08333333,50.16666667 62.16666667,50.16666667 62.16666667,50.08333333 62.25,50.08333333 62.33333333,50.08333333 62.41666667,50.08333333 62.5,50.08333333 62.5,50.0 62.5,49.91666667 62.5,49.83333333 62.5,49.75 62.58333333,49.75 62.58333333,49.83333333 62.66666667,49.83333333 62.66666667,49.91666667 62.75,49.91666667 62.75,50.0 62.66666667,50.0 62.58333333,50.0 62.58333333,50.08333333 62.58333333,50.16666667 62.58333333,50.25 62.5,50.25 62.5,50.33333333 62.41666667,50.33333333 62.41666667,50.41666667 62.33333333,50.41666667 62.25,50.41666667 62.16666667,50.41666667 62.08333333,50.41666667 62.08333333,50.5 62.08333333,50.58333333 62.08333333,50.66666667 62.16666667,50.66666667 62.25,50.66666667 62.33333333,50.66666667 62.41666667,50.66666667 62.41666667,50.75 62.5,50.75 62.5,50.83333333 62.58333333,50.83333333 62.66666667,50.83333333 62.66666667,50.75 62.66666667,50.66666667 62.75,50.66666667 62.75,50.58333333 62.66666667,50.58333333 62.66666667,50.5 62.75,50.5 62.83333333,50.5 62.83333333,50.41666667 62.83333333,50.33333333 62.91666667,50.33333333 62.91666667,50.41666667 62.91666667,50.5 62.91666667,50.58333333 62.83333333,50.58333333 62.83333333,50.66666667 62.91666667,50.66666667 63.0,50.66666667 63.0,50.75 63.0,50.83333333 63.0,50.91666667 63.08333333,50.91666667 63.16666667,50.91666667 63.25,50.91666667 63.25,50.83333333 63.25,50.75 63.25,50.66666667 63.33333333,50.66666667 63.33333333,50.58333333 63.25,50.58333333 63.25,50.5 63.25,50.41666667 63.25,50.33333333 63.25,50.25 63.16666667,50.25 63.16666667,50.16666667 63.25,50.16666667 63.33333333,50.16666667 63.41666667,50.16666667 63.5,50.16666667 63.5,50.25 63.5,50.33333333 63.5,50.41666667 63.5,50.5 63.58333333,50.5 63.58333333,50.58333333 63.5,50.58333333 63.5,50.66666667 63.41666667,50.66666667 63.41666667,50.75 63.5,50.75 63.58333333,50.75 63.58333333,50.83333333 63.66666667,50.83333333 63.66666667,50.75 63.75,50.75 63.83333333,50.75 63.83333333,50.66666667 63.83333333,50.58333333 63.91666667,50.58333333 63.91666667,50.66666667 64.0,50.66666667 64.0,50.75 64.0,50.83333333 63.91666667,50.83333333 63.83333333,50.83333333 63.83333333,50.91666667 63.75,50.91666667 63.66666667,50.91666667 63.66666667,51.0 63.75,51.0 63.75,51.08333333 63.66666667,51.08333333 63.58333333,51.08333333 63.58333333,51.16666667 63.5,51.16666667 63.41666667,51.16666667 63.33333333,51.16666667 63.25,51.16666667 63.16666667,51.16666667 63.08333333,51.16666667 63.0,51.16666667 62.91666667,51.16666667 62.91666667,51.08333333 62.83333333,51.08333333 62.75,51.08333333 62.66666667,51.08333333 62.58333333,51.08333333 62.58333333,51.0 62.5,51.0 62.41666667,51.0 62.33333333,51.0 62.25,51.0 62.16666667,51.0 62.16666667,50.91666667 62.08333333,50.91666667 62.08333333,50.83333333 62.0,50.83333333 61.91666667,50.83333333 61.83333333,50.83333333 61.83333333,50.91666667 61.83333333,51.0 61.83333333,51.08333333 61.83333333,51.16666667 61.75,51.16666667 61.66666667,51.16666667 61.66666667,51.08333333 61.58333333,51.08333333 61.58333333,51.16666667 61.58333333,51.25 61.58333333,51.33333333 61.5,51.33333333 61.41666667,51.33333333 61.41666667,51.41666667 61.33333333,51.41666667 61.25,51.41666667 61.16666667,51.41666667 61.08333333,51.41666667 61.0,51.41666667 60.91666667,51.41666667 60.91666667,51.5 60.83333333,51.5 60.83333333,51.58333333 60.83333333,51.66666667 60.91666667,51.66666667 60.91666667,51.75 61.0,51.75 61.0,51.83333333 61.0,51.91666667 61,52 60.91666667,52.0 60.83333333,52.0 60.83333333,51.91666667 60.75,51.91666667 60.75,52.0 60.75,52.08333333 60.66666667,52.08333333 60.58333333,52.08333333 60.58333333,52.0 60.5,52.0 60.41666667,52.0 60.33333333,52.0 60.25,52.0 60.25,51.91666667 60.16666667,51.91666667 60.16666667,52.0 60.16666667,52.08333333 60.08333333,52.08333333 60.08333333,52.0 60,52 60.0,51.91666667 59.91666667,51.91666667 59.83333333,51.91666667 59.83333333,51.83333333 59.91666667,51.83333333 60.0,51.83333333 60.0,51.75 59.91666667,51.75 59.83333333,51.75 59.75,51.75 59.66666667,51.75 59.58333333,51.75 59.5,51.75 59.5,51.66666667 59.58333333,51.66666667 59.66666667,51.66666667 59.66666667,51.58333333 59.58333333,51.58333333 59.5,51.58333333 59.5,51.5 59.58333333,51.5 59.66666667,51.5 59.75,51.5 59.83333333,51.5 59.83333333,51.58333333 59.91666667,51.58333333 60.0,51.58333333 60.0,51.66666667 60.08333333,51.66666667 60.16666667,51.66666667 60.25,51.66666667 60.25,51.58333333 60.16666667,51.58333333 60.16666667,51.5 60.08333333,51.5 60.0,51.5 60.0,51.41666667 59.91666667,51.41666667 59.91666667,51.33333333 59.83333333,51.33333333 59.83333333,51.25 59.83333333,51.16666667 59.75,51.16666667 59.66666667,51.16666667 59.58333333,51.16666667 59.5,51.16666667 59.41666667,51.16666667 59.33333333,51.16666667 59.33333333,51.08333333 59.33333333,51.0 59.33333333,50.91666667 59.25,50.91666667 59.16666667,50.91666667 59.16666667,50.83333333 59.08333333,50.83333333 59.08333333,50.75 59.08333333,50.66666667 59.0,50.66666667 58.91666667,50.66666667 58.91666667,50.75 58.91666667,50.83333333 58.91666667,50.91666667 58.83333333,50.91666667 58.75,50.91666667 58.75,51.0 58.66666667,51.0 58.58333333,51.0 58.58333333,51.08333333 58.5,51.08333333 58.41666667,51.08333333 58.33333333,51.08333333 58.25,51.08333333 58.16666667,51.08333333 58.16666667,51.16666667 58.25,51.16666667 58.25,51.25 58.33333333,51.25 58.33333333,51.33333333 58.41666667,51.33333333 58.5,51.33333333 58.58333333,51.33333333 58.58333333,51.41666667 58.58333333,51.5 58.58333333,51.58333333 58.58333333,51.66666667 58.5,51.66666667 58.5,51.75 58.41666667,51.75 58.41666667,51.66666667 58.41666667,51.58333333 58.41666667,51.5 58.33333333,51.5 58.33333333,51.58333333 58.33333333,51.66666667 58.33333333,51.75 58.25,51.75 58.16666667,51.75 58.16666667,51.83333333 58.16666667,51.91666667 58.25,51.91666667 58.25,52.0 58.33333333,52.0 58.41666667,52.0 58.41666667,52.08333333 58.41666667,52.16666667 58.5,52.16666667 58.5,52.25 58.5,52.33333333 58.5,52.41666667 58.5,52.5 58.58333333,52.5 58.58333333,52.58333333 58.58333333,52.66666667 58.58333333,52.75 58.58333333,52.83333333 58.5,52.83333333 58.41666667,52.83333333 58.41666667,52.91666667 58.41666667,53.0 58.41666667,53.08333333 58.5,53.08333333 58.5,53.16666667 58.41666667,53.16666667 58.41666667,53.25 58.5,53.25 58.5,53.33333333 58.58333333,53.33333333 58.58333333,53.41666667 58.5,53.41666667 58.5,53.5 58.58333333,53.5 58.58333333,53.58333333 58.58333333,53.66666667 58.66666667,53.66666667 58.66666667,53.75 58.75,53.75 58.75,53.83333333 58.83333333,53.83333333 58.83333333,53.91666667 58.75,53.91666667 58.75,54.0 58.75,54.08333333 58.83333333,54.08333333 58.91666667,54.08333333 58.91666667,54.16666667 59.0,54.16666667 59.0,54.25 59.0,54.33333333 59.08333333,54.33333333 59.08333333,54.41666667 59.16666667,54.41666667 59.16666667,54.5 59.25,54.5 59.25,54.58333333 59.33333333,54.58333333 59.41666667,54.58333333 59.41666667,54.66666667 59.5,54.66666667 59.5,54.75 59.58333333,54.75 59.58333333,54.83333333 59.58333333,54.91666667 59.5,54.91666667 59.5,55.0 59.58333333,55.0 59.58333333,55.08333333 59.5,55.08333333 59.41666667,55.08333333 59.41666667,55.0 59.33333333,55.0 59.25,55.0 59.16666667,55.0 59.08333333,55.0 59.08333333,54.91666667 59.0,54.91666667 58.91666667,54.91666667 58.83333333,54.91666667 58.83333333,54.83333333 58.83333333,54.75 58.83333333,54.66666667 58.83333333,54.58333333 58.75,54.58333333 58.75,54.66666667 58.75,54.75 58.66666667,54.75 58.66666667,54.66666667 58.58333333,54.66666667 58.5,54.66666667 58.41666667,54.66666667 58.33333333,54.66666667 58.33333333,54.75 58.25,54.75 58.25,54.66666667 58.16666667,54.66666667 58.08333333,54.66666667 58.0,54.66666667 57.91666667,54.66666667 57.91666667,54.58333333 57.83333333,54.58333333 57.83333333,54.5 57.75,54.5 57.75,54.41666667 57.83333333,54.41666667 57.91666667,54.41666667 57.91666667,54.33333333 57.83333333,54.33333333 57.75,54.33333333 57.66666667,54.33333333 57.66666667,54.25 57.66666667,54.16666667 57.58333333,54.16666667 57.58333333,54.08333333 57.5,54.08333333 57.5,54.0 57.41666667,54.0 57.41666667,54.08333333 57.33333333,54.08333333 57.33333333,54.16666667 57.33333333,54.25 57.25,54.25 57.25,54.16666667 57.25,54.08333333 57.16666667,54.08333333 57.16666667,54.0 57.25,54.0 57.25,53.91666667 57.16666667,53.91666667 57.16666667,53.83333333 57.08333333,53.83333333 57.08333333,53.75 57.0,53.75 57.0,53.83333333 57.0,53.91666667 57,54 56.91666667,54.0 56.83333333,54.0 56.83333333,53.91666667 56.83333333,53.83333333 56.75,53.83333333 56.75,53.75 56.66666667,53.75 56.66666667,53.66666667 56.66666667,53.58333333 56.66666667,53.5 56.58333333,53.5 56.5,53.5 56.5,53.41666667 56.41666667,53.41666667 56.41666667,53.33333333 56.5,53.33333333 56.5,53.25 56.5,53.16666667 56.58333333,53.16666667 56.58333333,53.08333333 56.5,53.08333333 56.5,53.0 56.58333333,53.0 56.58333333,52.91666667 56.58333333,52.83333333 56.66666667,52.83333333 56.66666667,52.75 56.75,52.75 56.75,52.66666667 56.66666667,52.66666667 56.58333333,52.66666667 56.58333333,52.58333333 56.66666667,52.58333333 56.66666667,52.5 56.66666667,52.41666667 56.58333333,52.41666667 56.58333333,52.33333333 56.66666667,52.33333333 56.66666667,52.25 56.75,52.25 56.75,52.16666667 56.75,52.08333333 56.66666667,52.08333333 56.66666667,52.0 56.75,52.0 56.75,51.91666667 56.75,51.83333333 56.66666667,51.83333333 56.66666667,51.75 56.75,51.75 56.75,51.66666667 56.75,51.58333333 56.83333333,51.58333333 56.83333333,51.66666667 56.83333333,51.75 56.91666667,51.75 57.0,51.75 57.08333333,51.75 57.08333333,51.66666667 57.0,51.66666667 57.0,51.58333333 57.08333333,51.58333333 57.16666667,51.58333333 57.16666667,51.5 57.08333333,51.5 57.0,51.5 56.91666667,51.5 56.83333333,51.5 56.75,51.5 56.66666667,51.5 56.66666667,51.41666667 56.75,51.41666667 56.83333333,51.41666667 56.91666667,51.41666667 57.0,51.41666667 57.08333333,51.41666667 57.16666667,51.41666667 57.25,51.41666667 57.25,51.33333333 57.33333333,51.33333333 57.33333333,51.25 57.41666667,51.25 57.5,51.25 57.58333333,51.25 57.58333333,51.16666667 57.66666667,51.16666667 57.75,51.16666667 57.83333333,51.16666667 57.91666667,51.16666667 58.0,51.16666667 58.0,51.08333333 58,51 57.91666667,51.0 57.91666667,51.08333333 57.83333333,51.08333333 57.75,51.08333333 57.66666667,51.08333333 57.58333333,51.08333333 57.5,51.08333333 57.41666667,51.08333333 57.33333333,51.08333333 57.33333333,51.0 57.25,51.0 57.25,51.08333333 57.25,51.16666667 57.16666667,51.16666667 57.16666667,51.25 57.08333333,51.25 57.0,51.25 56.91666667,51.25 56.83333333,51.25 56.75,51.25 56.75,51.33333333 56.66666667,51.33333333 56.66666667,51.25 56.58333333,51.25 56.58333333,51.16666667 56.58333333,51.08333333 56.66666667,51.08333333 56.66666667,51.0 56.66666667,50.91666667 56.58333333,50.91666667 56.58333333,51.0 56.5,51.0 56.41666667,51.0 56.33333333,51.0 56.33333333,51.08333333 56.33333333,51.16666667 56.33333333,51.25 56.25,51.25 56.25,51.33333333 56.16666667,51.33333333 56.16666667,51.25 56.16666667,51.16666667 56.16666667,51.08333333 56.08333333,51.08333333 56.0,51.08333333 56.0,51.16666667 55.91666667,51.16666667 55.83333333,51.16666667 55.75,51.16666667 55.75,51.25 55.66666667,51.25 55.66666667,51.16666667 55.66666667,51.08333333 55.66666667,51.0 55.75,51.0 55.83333333,51.0 55.91666667,51.0 56,51 56.0,50.91666667 56.08333333,50.91666667 56.16666667,50.91666667 56.16666667,50.83333333 56.25,50.83333333 56.33333333,50.83333333 56.41666667,50.83333333 56.5,50.83333333 56.5,50.75 56.58333333,50.75 56.58333333,50.66666667 56.5,50.66666667 56.41666667,50.66666667 56.41666667,50.75 56.33333333,50.75 56.25,50.75 56.16666667,50.75 56.08333333,50.75 56.0,50.75 55.91666667,50.75 55.91666667,50.83333333 55.83333333,50.83333333 55.75,50.83333333 55.66666667,50.83333333 55.58333333,50.83333333 55.58333333,50.91666667 55.5,50.91666667 55.41666667,50.91666667 55.33333333,50.91666667 55.33333333,51.0 55.25,51.0 55.16666667,51.0 55.16666667,50.91666667 55.25,50.91666667 55.25,50.83333333 55.33333333,50.83333333 55.33333333,50.75 55.25,50.75 55.16666667,50.75 55.16666667,50.66666667 55.25,50.66666667 55.25,50.58333333 55.33333333,50.58333333 55.33333333,50.5 55.41666667,50.5 55.41666667,50.41666667 55.5,50.41666667 55.5,50.33333333 55.5,50.25 55.41666667,50.25 55.41666667,50.33333333 55.33333333,50.33333333 55.25,50.33333333 55.25,50.41666667 55.16666667,50.41666667 55.16666667,50.5 55.08333333,50.5 55.0,50.5 55.0,50.58333333 54.91666667,50.58333333 54.83333333,50.58333333 54.83333333,50.5 54.75,50.5 54.66666667,50.5 54.66666667,50.58333333 54.58333333,50.58333333 54.5,50.58333333 54.5,50.66666667 54.41666667,50.66666667 54.41666667,50.75 54.33333333,50.75 54.25,50.75 54.25,50.66666667 54.16666667,50.66666667 54.16666667,50.58333333 54.25,50.58333333 54.25,50.5 54.33333333,50.5 54.33333333,50.41666667 54.33333333,50.33333333 54.33333333,50.25 54.33333333,50.16666667 54.25,50.16666667 54.25,50.08333333 54.33333333,50.08333333 54.33333333,50.0 54.33333333,49.91666667 54.33333333,49.83333333 54.25,49.83333333 54.25,49.75 54.25,49.66666667 54.25,49.58333333 54.25,49.5 54.25,49.41666667 54.16666667,49.41666667 54.16666667,49.33333333 54.25,49.33333333 54.25,49.25 54.25,49.16666667 54.16666667,49.16666667 54.16666667,49.08333333 54.25,49.08333333 54.25,49.0 54.33333333,49.0 54.41666667,49.0 54.41666667,48.91666667 54.5,48.91666667 54.58333333,48.91666667 54.66666667,48.91666667 54.66666667,49.0 54.66666667,49.08333333 54.75,49.08333333 54.75,49.0 54.83333333,49.0 54.83333333,48.91666667 54.91666667,48.91666667 54.91666667,48.83333333 54.83333333,48.83333333 54.75,48.83333333 54.66666667,48.83333333 54.58333333,48.83333333 54.5,48.83333333 54.5,48.75 54.41666667,48.75 54.33333333,48.75 54.25,48.75 54.25,48.83333333 54.16666667,48.83333333 54.08333333,48.83333333 54.08333333,48.75 54.08333333,48.66666667 54.08333333,48.58333333 54.0,48.58333333 53.91666667,48.58333333 53.91666667,48.5 53.91666667,48.41666667 54.0,48.41666667 54.0,48.5 54.08333333,48.5 54.08333333,48.41666667 54.16666667,48.41666667 54.25,48.41666667 54.33333333,48.41666667 54.33333333,48.33333333 54.25,48.33333333 54.16666667,48.33333333 54.08333333,48.33333333 54.0,48.33333333 54.0,48.25 54.0,48.16666667 54.0,48.08333333 54,48 54.0,47.91666667 54.0,47.83333333 54.0,47.75 54.0,47.66666667 54.08333333,47.66666667 54.08333333,47.58333333 54.16666667,47.58333333 54.16666667,47.5 54.25,47.5 54.25,47.41666667 54.25,47.33333333 54.16666667,47.33333333 54.16666667,47.25 54.08333333,47.25 54.0,47.25 54.0,47.16666667 53.91666667,47.16666667 53.83333333,47.16666667 53.83333333,47.08333333 53.75,47.08333333 53.75,47.0 53.66666667,47.0 53.66666667,46.91666667 53.58333333,46.91666667 53.5,46.91666667 53.41666667,46.91666667 53.33333333,46.91666667 53.25,46.91666667 53.16666667,46.91666667 53.16666667,46.83333333 53.16666667,46.75 53.08333333,46.75 53.0,46.75 53.0,46.66666667 52.91666667,46.66666667 52.83333333,46.66666667 52.75,46.66666667 52.75,46.58333333 52.66666667,46.58333333 52.58333333,46.58333333 52.5,46.58333333 52.41666667,46.58333333 52.33333333,46.58333333 52.25,46.58333333 52.25,46.5 52.16666667,46.5 52.08333333,46.5 52.0,46.5 51.91666667,46.5 51.91666667,46.41666667 51.83333333,46.41666667 51.75,46.41666667 51.66666667,46.41666667 51.58333333,46.41666667 51.5,46.41666667 51.5,46.5 51.41666667,46.5 51.33333333,46.5 51.33333333,46.41666667 51.25,46.41666667 51.16666667,46.41666667 51.08333333,46.41666667 51.0,46.41666667 50.91666667,46.41666667 50.83333333,46.41666667 50.75,46.41666667 50.75,46.5 50.66666667,46.5 50.58333333,46.5 50.5,46.5 50.41666667,46.5 50.41666667,46.41666667 50.33333333,46.41666667 50.25,46.41666667 50.16666667,46.41666667 50.08333333,46.41666667 50.0,46.41666667 49.91666667,46.41666667 49.83333333,46.41666667 49.83333333,46.5 49.75,46.5 49.66666667,46.5 49.58333333,46.5 49.5,46.5 49.5,46.41666667 49.41666667,46.41666667 49.33333333,46.41666667 49.25,46.41666667 49.16666667,46.41666667 49.08333333,46.41666667 49.0,46.41666667 49.0,46.33333333 48.91666667,46.33333333 48.83333333,46.33333333 48.75,46.33333333 48.66666667,46.33333333 48.66666667,46.25 48.58333333,46.25 48.5,46.25 48.5,46.16666667 48.41666667,46.16666667 48.33333333,46.16666667 48.25,46.16666667 48.16666667,46.16666667 48.08333333,46.16666667 48.0,46.16666667 47.91666667,46.16666667 47.91666667,46.25 47.83333333,46.25 47.83333333,46.16666667 47.75,46.16666667 47.66666667,46.16666667 47.58333333,46.16666667 47.5,46.16666667 47.41666667,46.16666667 47.33333333,46.16666667 47.25,46.16666667 47.16666667,46.16666667 47.08333333,46.16666667 47.08333333,46.08333333 47.08333333,46.0 47,46 47.0,46.08333333 46.91666667,46.08333333 46.83333333,46.08333333 46.83333333,46.16666667 46.75,46.16666667 46.75,46.08333333 46.66666667,46.08333333 46.58333333,46.08333333 46.5,46.08333333 46.5,46.0 46.41666667,46.0 46.33333333,46.0 46.25,46.0 46.25,45.91666667 46.16666667,45.91666667 46.16666667,46.0 46.08333333,46.0 46.08333333,45.91666667 46.0,45.91666667 46.0,45.83333333 45.91666667,45.83333333 45.83333333,45.83333333 45.83333333,45.75 45.83333333,45.66666667 45.75,45.66666667 45.75,45.58333333 45.66666667,45.58333333 45.58333333,45.58333333 45.58333333,45.66666667 45.58333333,45.75 45.5,45.75 45.5,45.83333333 45.41666667,45.83333333 45.41666667,45.91666667 45.33333333,45.91666667 45.25,45.91666667 45.16666667,45.91666667 45.16666667,46.0 45.08333333,46.0 45.08333333,46.08333333 45.0,46.08333333 45.0,46.16666667 45.0,46.25 44.91666667,46.25 44.91666667,46.33333333 44.83333333,46.33333333 44.83333333,46.41666667 44.83333333,46.5 44.83333333,46.58333333 44.75,46.58333333 44.75,46.66666667 44.75,46.75 44.75,46.83333333 44.66666667,46.83333333 44.66666667,46.91666667 44.66666667,47.0 44.58333333,47.0 44.58333333,47.08333333 44.58333333,47.16666667 44.58333333,47.25 44.58333333,47.33333333 44.58333333,47.41666667 44.66666667,47.41666667 44.66666667,47.5 44.58333333,47.5 44.58333333,47.58333333 44.58333333,47.66666667 44.66666667,47.66666667 44.66666667,47.75 44.58333333,47.75 44.58333333,47.83333333 44.5,47.83333333 44.5,47.91666667 44.58333333,47.91666667 44.58333333,48.0 44.58333333,48.08333333 44.58333333,48.16666667 44.58333333,48.25 44.58333333,48.33333333 44.5,48.33333333 44.5,48.41666667 44.5,48.5 44.41666667,48.5 44.41666667,48.58333333 44.41666667,48.66666667 44.5,48.66666667 44.5,48.75 44.58333333,48.75 44.58333333,48.83333333 44.66666667,48.83333333 44.66666667,48.91666667 44.66666667,49.0 44.75,49.0 44.75,49.08333333 44.83333333,49.08333333 44.83333333,49.16666667 44.83333333,49.25 44.91666667,49.25 44.91666667,49.33333333 45.0,49.33333333 45.0,49.41666667 45.0,49.5 44.91666667,49.5 44.91666667,49.58333333 44.91666667,49.66666667 44.91666667,49.75 44.91666667,49.83333333 45.0,49.83333333 45.0,49.75 45.08333333,49.75 45.08333333,49.83333333 45.16666667,49.83333333 45.25,49.83333333 45.25,49.91666667 45.16666667,49.91666667 45.16666667,50.0 45.08333333,50.0 45,50 45.0,49.91666667 44.91666667,49.91666667 44.83333333,49.91666667 44.83333333,49.83333333 44.75,49.83333333 44.75,49.75 44.66666667,49.75 44.66666667,49.66666667 44.58333333,49.66666667 44.5,49.66666667 44.41666667,49.66666667 44.41666667,49.58333333 44.41666667,49.5 44.5,49.5 44.58333333,49.5 44.58333333,49.41666667 44.5,49.41666667 44.41666667,49.41666667 44.33333333,49.41666667 44.25,49.41666667 44.16666667,49.41666667 44.16666667,49.33333333 44.08333333,49.33333333 44.08333333,49.25 44.16666667,49.25 44.16666667,49.16666667 44.16666667,49.08333333 44.25,49.08333333 44.25,49.0 44.16666667,49.0 44.08333333,49.0 44,49 44.0,48.91666667 44.0,48.83333333 44.0,48.75 44.08333333,48.75 44.08333333,48.66666667 44.0,48.66666667 44.0,48.58333333 44.0,48.5 44.0,48.41666667 44.0,48.33333333 44.0,48.25 44.0,48.16666667 44.0,48.08333333 44,48 43.91666667,48.0 43.83333333,48.0 43.75,48.0 43.66666667,48.0 43.66666667,48.08333333 43.66666667,48.16666667 43.58333333,48.16666667 43.58333333,48.25 43.66666667,48.25 43.66666667,48.33333333 43.58333333,48.33333333 43.58333333,48.41666667 43.5,48.41666667 43.41666667,48.41666667 43.33333333,48.41666667 43.33333333,48.5 43.41666667,48.5 43.41666667,48.58333333 43.5,48.58333333 43.5,48.66666667 43.5,48.75 43.41666667,48.75 43.41666667,48.83333333 43.5,48.83333333 43.58333333,48.83333333 43.58333333,48.91666667 43.58333333,49.0 43.66666667,49.0 43.75,49.0 43.83333333,49.0 43.91666667,49.0 43.91666667,49.08333333 43.91666667,49.16666667 43.83333333,49.16666667 43.75,49.16666667 43.66666667,49.16666667 43.66666667,49.25 43.58333333,49.25 43.58333333,49.33333333 43.58333333,49.41666667 43.58333333,49.5 43.5,49.5 43.41666667,49.5 43.41666667,49.41666667 43.41666667,49.33333333 43.41666667,49.25 43.33333333,49.25 43.25,49.25 43.16666667,49.25 43.08333333,49.25 43.0,49.25 43.0,49.33333333 42.91666667,49.33333333 42.83333333,49.33333333 42.75,49.33333333 42.66666667,49.33333333 42.66666667,49.41666667 42.66666667,49.5 42.58333333,49.5 42.5,49.5 42.41666667,49.5 42.41666667,49.58333333 42.33333333,49.58333333 42.25,49.58333333 42.16666667,49.58333333 42.08333333,49.58333333 42.0,49.58333333 41.91666667,49.58333333 41.83333333,49.58333333 41.75,49.58333333 41.66666667,49.58333333 41.58333333,49.58333333 41.5,49.58333333 41.41666667,49.58333333 41.33333333,49.58333333 41.33333333,49.5 41.25,49.5 41.16666667,49.5 41.16666667,49.58333333 41.25,49.58333333 41.25,49.66666667 41.16666667,49.66666667 41.16666667,49.75 41.08333333,49.75 41.0,49.75 40.91666667,49.75 40.83333333,49.75 40.83333333,49.83333333 40.83333333,49.91666667 40.75,49.91666667 40.66666667,49.91666667 40.66666667,49.83333333 40.58333333,49.83333333 40.58333333,49.75 40.5,49.75 40.5,49.66666667 40.41666667,49.66666667 40.33333333,49.66666667 40.33333333,49.75 40.41666667,49.75 40.41666667,49.83333333 40.33333333,49.83333333 40.25,49.83333333 40.16666667,49.83333333 40.08333333,49.83333333 40.0,49.83333333 40.0,49.91666667 40.08333333,49.91666667 40.16666667,49.91666667 40.16666667,50.0 40.16666667,50.08333333 40.08333333,50.08333333 40.08333333,50.0 40,50 39.91666667,50.0 39.91666667,49.91666667 39.83333333,49.91666667 39.75,49.91666667 39.75,50.0 39.75,50.08333333 39.66666667,50.08333333 39.66666667,50.0 39.58333333,50.0 39.5,50.0 39.5,49.91666667 39.5,49.83333333 39.5,49.75 39.41666667,49.75 39.33333333,49.75 39.25,49.75 39.25,49.66666667 39.16666667,49.66666667 39.16666667,49.58333333 39.25,49.58333333 39.33333333,49.58333333 39.33333333,49.5 39.25,49.5 39.16666667,49.5 39.08333333,49.5 39.08333333,49.41666667 39.0,49.41666667 39.0,49.33333333 39.0,49.25 39.0,49.16666667 39.0,49.08333333 39,49 38.91666667,49.0 38.91666667,49.08333333 38.83333333,49.08333333 38.83333333,49.16666667 38.83333333,49.25 38.83333333,49.33333333 38.91666667,49.33333333 38.91666667,49.41666667 38.91666667,49.5 39.0,49.5 39.0,49.58333333 39.0,49.66666667 38.91666667,49.66666667 38.91666667,49.75 38.83333333,49.75 38.83333333,49.83333333 38.75,49.83333333 38.66666667,49.83333333 38.58333333,49.83333333 38.5,49.83333333 38.5,49.91666667 38.58333333,49.91666667 38.66666667,49.91666667 38.66666667,50.0 38.58333333,50.0 38.58333333,50.08333333 38.5,50.08333333 38.5,50.0 38.41666667,50.0 38.41666667,49.91666667 38.41666667,49.83333333 38.33333333,49.83333333 38.25,49.83333333 38.25,49.91666667 38.16666667,49.91666667 38.08333333,49.91666667 38.0,49.91666667 38.0,49.83333333 37.91666667,49.83333333 37.91666667,49.75 37.83333333,49.75 37.75,49.75 37.75,49.66666667 37.75,49.58333333 37.75,49.5 37.66666667,49.5 37.66666667,49.58333333 37.58333333,49.58333333 37.5,49.58333333 37.5,49.66666667 37.41666667,49.66666667 37.41666667,49.75 37.5,49.75 37.5,49.83333333 37.41666667,49.83333333 37.41666667,49.91666667 37.33333333,49.91666667 37.33333333,49.83333333 37.33333333,49.75 37.33333333,49.66666667 37.25,49.66666667 37.16666667,49.66666667 37.16666667,49.58333333 37.25,49.58333333 37.25,49.5 37.16666667,49.5 37.16666667,49.41666667 37.16666667,49.33333333 37.16666667,49.25 37.08333333,49.25 37.08333333,49.16666667 37.0,49.16666667 37.0,49.08333333 36.91666667,49.08333333 36.83333333,49.08333333 36.75,49.08333333 36.66666667,49.08333333 36.58333333,49.08333333 36.58333333,49.16666667 36.5,49.16666667 36.5,49.25 36.58333333,49.25 36.66666667,49.25 36.66666667,49.16666667 36.75,49.16666667 36.83333333,49.16666667 36.83333333,49.25 36.83333333,49.33333333 36.75,49.33333333 36.66666667,49.33333333 36.66666667,49.41666667 36.58333333,49.41666667 36.5,49.41666667 36.5,49.5 36.41666667,49.5 36.33333333,49.5 36.25,49.5 36.25,49.58333333 36.16666667,49.58333333 36.16666667,49.66666667 36.08333333,49.66666667 36.0,49.66666667 35.91666667,49.66666667 35.91666667,49.58333333 35.83333333,49.58333333 35.83333333,49.66666667 35.75,49.66666667 35.75,49.75 35.66666667,49.75 35.58333333,49.75 35.58333333,49.66666667 35.58333333,49.58333333 35.66666667,49.58333333 35.75,49.58333333 35.75,49.5 35.83333333,49.5 35.91666667,49.5 35.91666667,49.41666667 35.83333333,49.41666667 35.75,49.41666667 35.66666667,49.41666667 35.66666667,49.33333333 35.58333333,49.33333333 35.5,49.33333333 35.5,49.25 35.58333333,49.25 35.58333333,49.16666667 35.5,49.16666667 35.41666667,49.16666667 35.33333333,49.16666667 35.33333333,49.08333333 35.41666667,49.08333333 35.5,49.08333333 35.5,49.0 35.41666667,49.0 35.33333333,49.0 35.25,49.0 35.16666667,49.0 35.16666667,48.91666667 35.16666667,48.83333333 35.08333333,48.83333333 35.08333333,48.75 35.08333333,48.66666667 35.16666667,48.66666667 35.16666667,48.75 35.25,48.75 35.33333333,48.75 35.41666667,48.75 35.5,48.75 35.58333333,48.75 35.58333333,48.66666667 35.66666667,48.66666667 35.75,48.66666667 35.83333333,48.66666667 35.91666667,48.66666667 35.91666667,48.58333333 36.0,48.58333333 36.0,48.5 36.0,48.41666667 36.0,48.33333333 35.91666667,48.33333333 35.91666667,48.41666667 35.83333333,48.41666667 35.83333333,48.5 35.75,48.5 35.75,48.58333333 35.66666667,48.58333333 35.58333333,48.58333333 35.5,48.58333333 35.41666667,48.58333333 35.41666667,48.5 35.33333333,48.5 35.25,48.5 35.16666667,48.5 35.16666667,48.41666667 35.08333333,48.41666667 35.0,48.41666667 35.0,48.5 34.91666667,48.5 34.83333333,48.5 34.75,48.5 34.66666667,48.5 34.58333333,48.5 34.58333333,48.58333333 34.5,48.58333333 34.41666667,48.58333333 34.41666667,48.66666667 34.33333333,48.66666667 34.25,48.66666667 34.25,48.75 34.16666667,48.75 34.08333333,48.75 34.0,48.75 34.0,48.66666667 33.91666667,48.66666667 33.91666667,48.75 33.91666667,48.83333333 33.83333333,48.83333333 33.75,48.83333333 33.66666667,48.83333333 33.66666667,48.75 33.58333333,48.75 33.58333333,48.83333333 33.5,48.83333333 33.41666667,48.83333333 33.33333333,48.83333333 33.25,48.83333333 33.25,48.91666667 33.16666667,48.91666667 33.08333333,48.91666667 33.08333333,48.83333333 33.08333333,48.75 33.16666667,48.75 33.16666667,48.66666667 33.25,48.66666667 33.25,48.58333333 33.25,48.5 33.25,48.41666667 33.25,48.33333333 33.16666667,48.33333333 33.16666667,48.41666667 33.16666667,48.5 33.08333333,48.5 33.08333333,48.58333333 33.0,48.58333333 33.0,48.66666667 32.91666667,48.66666667 32.91666667,48.75 32.83333333,48.75 32.75,48.75 32.66666667,48.75 32.66666667,48.83333333 32.66666667,48.91666667 32.58333333,48.91666667 32.5,48.91666667 32.5,48.83333333 32.41666667,48.83333333 32.33333333,48.83333333 32.25,48.83333333 32.16666667,48.83333333 32.16666667,48.75 32.25,48.75 32.33333333,48.75 32.33333333,48.66666667 32.33333333,48.58333333 32.33333333,48.5 32.41666667,48.5 32.41666667,48.58333333 32.5,48.58333333 32.5,48.66666667 32.58333333,48.66666667 32.58333333,48.58333333 32.58333333,48.5 32.5,48.5 32.5,48.41666667 32.41666667,48.41666667 32.41666667,48.33333333 32.33333333,48.33333333 32.25,48.33333333 32.25,48.41666667 32.16666667,48.41666667 32.08333333,48.41666667 32.08333333,48.5 32.0,48.5 32.0,48.58333333 32.0,48.66666667 31.91666667,48.66666667 31.91666667,48.58333333 31.83333333,48.58333333 31.83333333,48.66666667 31.75,48.66666667 31.75,48.75 31.66666667,48.75 31.58333333,48.75 31.58333333,48.66666667 31.5,48.66666667 31.41666667,48.66666667 31.33333333,48.66666667 31.25,48.66666667 31.16666667,48.66666667 31.08333333,48.66666667 31.0,48.66666667 30.91666667,48.66666667 30.83333333,48.66666667 30.83333333,48.58333333 30.83333333,48.5 30.83333333,48.41666667 30.75,48.41666667 30.75,48.5 30.75,48.58333333 30.75,48.66666667 30.75,48.75 30.66666667,48.75 30.66666667,48.83333333 30.58333333,48.83333333 30.58333333,48.91666667 30.5,48.91666667 30.41666667,48.91666667 30.33333333,48.91666667 30.33333333,49.0 30.33333333,49.08333333 30.25,49.08333333 30.16666667,49.08333333 30.16666667,49.0 30.08333333,49.0 30.08333333,48.91666667 30.0,48.91666667 29.91666667,48.91666667 29.91666667,49.0 30,49 30.0,49.08333333 29.91666667,49.08333333 29.83333333,49.08333333 29.75,49.08333333 29.66666667,49.08333333 29.66666667,49.0 29.75,49.0 29.75,48.91666667 29.75,48.83333333 29.66666667,48.83333333 29.58333333,48.83333333 29.5,48.83333333 29.5,48.75 29.58333333,48.75 29.58333333,48.66666667 29.66666667,48.66666667 29.75,48.66666667 29.75,48.58333333 29.75,48.5 29.83333333,48.5 29.91666667,48.5 29.91666667,48.41666667 30.0,48.41666667 30.0,48.33333333 29.91666667,48.33333333 29.91666667,48.25 30.0,48.25 30.08333333,48.25 30.16666667,48.25 30.16666667,48.33333333 30.16666667,48.41666667 30.25,48.41666667 30.25,48.33333333 30.25,48.25 30.25,48.16666667 30.33333333,48.16666667 30.33333333,48.08333333 30.25,48.08333333 30.16666667,48.08333333 30.08333333,48.08333333 30.0,48.08333333 29.91666667,48.08333333 29.83333333,48.08333333 29.75,48.08333333 29.66666667,48.08333333 29.58333333,48.08333333 29.58333333,48.16666667 29.66666667,48.16666667 29.75,48.16666667 29.83333333,48.16666667 29.83333333,48.25 29.83333333,48.33333333 29.75,48.33333333 29.66666667,48.33333333 29.58333333,48.33333333 29.5,48.33333333 29.41666667,48.33333333 29.33333333,48.33333333 29.33333333,48.41666667 29.33333333,48.5 29.25,48.5 29.25,48.41666667 29.16666667,48.41666667 29.08333333,48.41666667 29.08333333,48.5 29.08333333,48.58333333 29.0,48.58333333 28.91666667,48.58333333 28.83333333,48.58333333 28.75,48.58333333 28.75,48.66666667 28.66666667,48.66666667 28.58333333,48.66666667 28.58333333,48.75 28.58333333,48.83333333 28.5,48.83333333 28.41666667,48.83333333 28.41666667,48.75 28.33333333,48.75 28.33333333,48.66666667 28.33333333,48.58333333 28.41666667,48.58333333 28.41666667,48.66666667 28.5,48.66666667 28.5,48.58333333 28.58333333,48.58333333 28.66666667,48.58333333 28.66666667,48.5 28.75,48.5 28.75,48.41666667 28.75,48.33333333 28.75,48.25 28.83333333,48.25 28.83333333,48.16666667 28.83333333,48.08333333 28.91666667,48.08333333 28.91666667,48.0 29,48 29.0,48.08333333 29.08333333,48.08333333 29.08333333,48.0 29.16666667,48.0 29.25,48.0 29.25,47.91666667 29.25,47.83333333 29.25,47.75 29.25,47.66666667 29.33333333,47.66666667 29.33333333,47.58333333 29.25,47.58333333 29.25,47.5 29.33333333,47.5 29.33333333,47.41666667 29.25,47.41666667 29.25,47.33333333 29.33333333,47.33333333 29.33333333,47.25 29.33333333,47.16666667 29.41666667,47.16666667 29.41666667,47.08333333 29.5,47.08333333 29.5,47.0 29.58333333,47.0 29.58333333,46.91666667 29.66666667,46.91666667 29.75,46.91666667 29.75,46.83333333 29.83333333,46.83333333 29.83333333,46.75 29.91666667,46.75 30.0,46.75 30.0,46.66666667 29.91666667,46.66666667 29.91666667,46.58333333 29.83333333,46.58333333 29.75,46.58333333 29.66666667,46.58333333 29.66666667,46.66666667 29.58333333,46.66666667 29.5,46.66666667 29.5,46.75 29.41666667,46.75 29.41666667,46.83333333 29.41666667,46.91666667 29.33333333,46.91666667 29.33333333,46.83333333 29.25,46.83333333 29.25,46.91666667 29.25,47.0 29.25,47.08333333 29.16666667,47.08333333 29.08333333,47.08333333 29.0,47.08333333 28.91666667,47.08333333 28.91666667,47.16666667 29.0,47.16666667 29.0,47.25 29.0,47.33333333 29.08333333,47.33333333 29.08333333,47.41666667 29.0,47.41666667 29.0,47.5 29.0,47.58333333 28.91666667,47.58333333 28.91666667,47.66666667 28.91666667,47.75 28.83333333,47.75 28.83333333,47.83333333 28.75,47.83333333 28.66666667,47.83333333 28.66666667,47.91666667 28.58333333,47.91666667 28.5,47.91666667 28.5,47.83333333 28.5,47.75 28.58333333,47.75 28.58333333,47.66666667 28.66666667,47.66666667 28.75,47.66666667 28.83333333,47.66666667 28.83333333,47.58333333 28.75,47.58333333 28.75,47.5 28.83333333,47.5 28.83333333,47.41666667 28.91666667,47.41666667 28.91666667,47.33333333 28.83333333,47.33333333 28.75,47.33333333 28.66666667,47.33333333 28.58333333,47.33333333 28.5,47.33333333 28.41666667,47.33333333 28.41666667,47.41666667 28.33333333,47.41666667 28.33333333,47.33333333 28.25,47.33333333 28.25,47.41666667 28.16666667,47.41666667 28.08333333,47.41666667 28.0,47.41666667 28.0,47.33333333 28.0,47.25 28.0,47.16666667 28.08333333,47.16666667 28.08333333,47.08333333 28.16666667,47.08333333 28.16666667,47.0 28.25,47.0 28.25,46.91666667 28.25,46.83333333 28.25,46.75 28.25,46.66666667 28.33333333,46.66666667 28.33333333,46.58333333 28.25,46.58333333 28.25,46.5 28.25,46.41666667 28.25,46.33333333 28.25,46.25 28.16666667,46.25 28.16666667,46.16666667 28.16666667,46.08333333 28.16666667,46.0 28.16666667,45.91666667 28.16666667,45.83333333 28.16666667,45.75 28.16666667,45.66666667 28.16666667,45.58333333 28.16666667,45.5 28.16666667,45.41666667 28.25,45.41666667 28.25,45.33333333 28.16666667,45.33333333 28.08333333,45.33333333 28.08333333,45.25 28.08333333,45.16666667 28.08333333,45.08333333 28.0,45.08333333 27.91666667,45.08333333 27.83333333,45.08333333 27.83333333,45.0 27.75,45.0 27.75,45.08333333 27.66666667,45.08333333 27.66666667,45.0 27.58333333,45.0 27.5,45.0 27.41666667,45.0 27.33333333,45.0 27.25,45.0 27.16666667,45.0 27.08333333,45.0 27,45 27.0,45.08333333 27.08333333,45.08333333 27.08333333,45.16666667 27.08333333,45.25 27.08333333,45.33333333 27.08333333,45.41666667 27.08333333,45.5 27.08333333,45.58333333 27.08333333,45.66666667 27.08333333,45.75 27.08333333,45.83333333 27.16666667,45.83333333 27.16666667,45.91666667 27.16666667,46.0 27.16666667,46.08333333 27.08333333,46.08333333 27.08333333,46.16666667 27.08333333,46.25 27.16666667,46.25 27.16666667,46.16666667 27.25,46.16666667 27.25,46.08333333 27.25,46.0 27.25,45.91666667 27.33333333,45.91666667 27.41666667,45.91666667 27.41666667,46.0 27.33333333,46.0 27.33333333,46.08333333 27.41666667,46.08333333 27.5,46.08333333 27.5,46.0 27.5,45.91666667 27.58333333,45.91666667 27.58333333,45.83333333 27.58333333,45.75 27.66666667,45.75 27.75,45.75 27.75,45.66666667 27.75,45.58333333 27.75,45.5 27.83333333,45.5 27.83333333,45.41666667 27.91666667,45.41666667 28.0,45.41666667 28.08333333,45.41666667 28.08333333,45.5 28.08333333,45.58333333 28.08333333,45.66666667 28.08333333,45.75 28.08333333,45.83333333 28.08333333,45.91666667 28.08333333,46.0 28.08333333,46.08333333 28.08333333,46.16666667 28.0,46.16666667 28.0,46.25 28.08333333,46.25 28.08333333,46.33333333 28.08333333,46.41666667 28.08333333,46.5 28.16666667,46.5 28.16666667,46.58333333 28.16666667,46.66666667 28.08333333,46.66666667 28.08333333,46.75 28.08333333,46.83333333 28.0,46.83333333 28.0,46.91666667 28,47 27.91666667,47.0 27.83333333,47.0 27.75,47.0 27.75,47.08333333 27.66666667,47.08333333 27.58333333,47.08333333 27.58333333,47.0 27.5,47.0 27.41666667,47.0 27.41666667,47.08333333 27.33333333,47.08333333 27.25,47.08333333 27.16666667,47.08333333 27.08333333,47.08333333 27.08333333,47.0 27,47 27.0,46.91666667 27.0,46.83333333 27.0,46.75 27.0,46.66666667 27.0,46.58333333 27.0,46.5 27.0,46.41666667 26.91666667,46.41666667 26.91666667,46.5 26.91666667,46.58333333 26.83333333,46.58333333 26.83333333,46.66666667 26.83333333,46.75 26.83333333,46.83333333 26.83333333,46.91666667 26.83333333,47.0 26.75,47.0 26.75,47.08333333 26.75,47.16666667 26.75,47.25 26.83333333,47.25 26.83333333,47.16666667 26.91666667,47.16666667 26.91666667,47.25 26.91666667,47.33333333 26.91666667,47.41666667 26.83333333,47.41666667 26.83333333,47.5 26.83333333,47.58333333 26.75,47.58333333 26.66666667,47.58333333 26.66666667,47.5 26.66666667,47.41666667 26.58333333,47.41666667 26.5,47.41666667 26.5,47.5 26.5,47.58333333 26.41666667,47.58333333 26.33333333,47.58333333 26.25,47.58333333 26.25,47.66666667 26.33333333,47.66666667 26.41666667,47.66666667 26.41666667,47.75 26.33333333,47.75 26.33333333,47.83333333 26.25,47.83333333 26.16666667,47.83333333 26.16666667,47.91666667 26.25,47.91666667 26.25,48.0 26.25,48.08333333 26.16666667,48.08333333 26.08333333,48.08333333 26.0,48.08333333 26.0,48.16666667 25.91666667,48.16666667 25.83333333,48.16666667 25.83333333,48.25 25.75,48.25 25.75,48.16666667 25.66666667,48.16666667 25.66666667,48.25 25.58333333,48.25 25.5,48.25 25.41666667,48.25 25.33333333,48.25 25.25,48.25 25.16666667,48.25 25.16666667,48.33333333 25.08333333,48.33333333 25.08333333,48.41666667 25.0,48.41666667 24.91666667,48.41666667 24.91666667,48.5 24.83333333,48.5 24.83333333,48.58333333 24.75,48.58333333 24.75,48.66666667 24.66666667,48.66666667 24.58333333,48.66666667 24.5,48.66666667 24.41666667,48.66666667 24.41666667,48.75 24.41666667,48.83333333 24.5,48.83333333 24.5,48.91666667 24.41666667,48.91666667 24.33333333,48.91666667 24.25,48.91666667 24.25,48.83333333 24.16666667,48.83333333 24.16666667,48.91666667 24.08333333,48.91666667 24.0,48.91666667 23.91666667,48.91666667 23.91666667,49.0 23.83333333,49.0 23.83333333,49.08333333 23.75,49.08333333 23.66666667,49.08333333 23.66666667,49.16666667 23.58333333,49.16666667 23.58333333,49.25 23.5,49.25 23.41666667,49.25 23.41666667,49.33333333 23.33333333,49.33333333 23.25,49.33333333 23.25,49.41666667 23.16666667,49.41666667 23.08333333,49.41666667 23.0,49.41666667 23.0,49.5 22.91666667,49.5 22.83333333,49.5 22.75,49.5 22.75,49.58333333 22.66666667,49.58333333 22.66666667,49.66666667 22.58333333,49.66666667 22.58333333,49.75 22.5,49.75 22.5,49.66666667 22.41666667,49.66666667 22.41666667,49.75 22.33333333,49.75 22.25,49.75 22.25,49.66666667 22.33333333,49.66666667 22.33333333,49.58333333 22.25,49.58333333 22.25,49.5 22.16666667,49.5 22.08333333,49.5 22.0,49.5 21.91666667,49.5 21.91666667,49.58333333 21.83333333,49.58333333 21.75,49.58333333 21.66666667,49.58333333 21.58333333,49.58333333 21.5,49.58333333 21.41666667,49.58333333 21.33333333,49.58333333 21.33333333,49.66666667 21.25,49.66666667 21.25,49.58333333 21.16666667,49.58333333 21.08333333,49.58333333 21.08333333,49.66666667 21.0,49.66666667 21.0,49.58333333 20.91666667,49.58333333 20.91666667,49.66666667 20.83333333,49.66666667 20.75,49.66666667 20.75,49.58333333 20.66666667,49.58333333 20.66666667,49.5 20.58333333,49.5 20.58333333,49.58333333 20.58333333,49.66666667 20.58333333,49.75 20.5,49.75 20.41666667,49.75 20.41666667,49.66666667 20.33333333,49.66666667 20.33333333,49.75 20.25,49.75 20.16666667,49.75 20.08333333,49.75 20.08333333,49.83333333 20.0,49.83333333 20.0,49.75 19.91666667,49.75 19.91666667,49.83333333 19.83333333,49.83333333 19.75,49.83333333 19.66666667,49.83333333 19.66666667,49.75 19.58333333,49.75 19.58333333,49.83333333 19.5,49.83333333 19.41666667,49.83333333 19.33333333,49.83333333 19.25,49.83333333 19.16666667,49.83333333 19.08333333,49.83333333 19.08333333,49.75 19.0,49.75 19.0,49.83333333 18.91666667,49.83333333 18.91666667,49.75 18.83333333,49.75 18.75,49.75 18.75,49.66666667 18.66666667,49.66666667 18.58333333,49.66666667 18.5,49.66666667 18.41666667,49.66666667 18.41666667,49.58333333 18.33333333,49.58333333 18.25,49.58333333 18.16666667,49.58333333 18.08333333,49.58333333 18.0,49.58333333 18.0,49.5 18.0,49.41666667 17.91666667,49.41666667 17.83333333,49.41666667 17.75,49.41666667 17.66666667,49.41666667 17.66666667,49.33333333 17.66666667,49.25 17.75,49.25 17.75,49.16666667 17.66666667,49.16666667 17.66666667,49.08333333 17.75,49.08333333 17.75,49.0 17.66666667,49.0 17.58333333,49.0 17.58333333,48.91666667 17.5,48.91666667 17.41666667,48.91666667 17.41666667,48.83333333 17.33333333,48.83333333 17.33333333,48.75 17.41666667,48.75 17.41666667,48.66666667 17.41666667,48.58333333 17.33333333,48.58333333 17.33333333,48.5 17.25,48.5 17.25,48.41666667 17.16666667,48.41666667 17.16666667,48.33333333 17.08333333,48.33333333 17.08333333,48.25 17.0,48.25 17.0,48.16666667 16.91666667,48.16666667 16.91666667,48.08333333 16.91666667,48.0 16.91666667,47.91666667 17.0,47.91666667 17,48 17.0,48.08333333 17.08333333,48.08333333 17.08333333,48.16666667 17.16666667,48.16666667 17.16666667,48.25 17.25,48.25 17.25,48.33333333 17.33333333,48.33333333 17.33333333,48.41666667 17.41666667,48.41666667 17.41666667,48.5 17.5,48.5 17.58333333,48.5 17.58333333,48.58333333 17.66666667,48.58333333 17.66666667,48.66666667 17.75,48.66666667 17.75,48.75 17.83333333,48.75 17.83333333,48.83333333 17.91666667,48.83333333 17.91666667,48.75 17.91666667,48.66666667 17.83333333,48.66666667 17.83333333,48.58333333 17.83333333,48.5 17.83333333,48.41666667 17.83333333,48.33333333 17.91666667,48.33333333 17.91666667,48.25 18.0,48.25 18.08333333,48.25 18.08333333,48.33333333 18.16666667,48.33333333 18.16666667,48.25 18.16666667,48.16666667 18.25,48.16666667 18.25,48.08333333 18.25,48.0 18.33333333,48.0 18.33333333,47.91666667 18.25,47.91666667 18.25,47.83333333 18.25,47.75 18.16666667,47.75 18.16666667,47.66666667 18.08333333,47.66666667 18.0,47.66666667 17.91666667,47.66666667 17.91666667,47.58333333 17.83333333,47.58333333 17.75,47.58333333 17.66666667,47.58333333 17.58333333,47.58333333 17.58333333,47.5 17.66666667,47.5 17.66666667,47.41666667 17.58333333,47.41666667 17.58333333,47.33333333 17.5,47.33333333 17.5,47.25 17.41666667,47.25 17.41666667,47.16666667 17.41666667,47.08333333 17.33333333,47.08333333 17.33333333,47.0 17.25,47.0 17.25,46.91666667 17.16666667,46.91666667 17.16666667,46.83333333 17.25,46.83333333 17.25,46.75 17.33333333,46.75 17.33333333,46.83333333 17.33333333,46.91666667 17.41666667,46.91666667 17.5,46.91666667 17.5,46.83333333 17.58333333,46.83333333 17.66666667,46.83333333 17.75,46.83333333 17.75,46.75 17.66666667,46.75 17.66666667,46.66666667 17.58333333,46.66666667 17.58333333,46.58333333 17.58333333,46.5 17.5,46.5 17.41666667,46.5 17.41666667,46.58333333 17.41666667,46.66666667 17.33333333,46.66666667 17.33333333,46.58333333 17.33333333,46.5 17.33333333,46.41666667 17.25,46.41666667 17.16666667,46.41666667 17.08333333,46.41666667 17.08333333,46.5 17.08333333,46.58333333 17.08333333,46.66666667 17.0,46.66666667 17.0,46.58333333 17.0,46.5 17.0,46.41666667 16.91666667,46.41666667 16.91666667,46.5 16.91666667,46.58333333 16.91666667,46.66666667 16.83333333,46.66666667 16.83333333,46.75 16.91666667,46.75 16.91666667,46.83333333 16.83333333,46.83333333 16.75,46.83333333 16.66666667,46.83333333 16.58333333,46.83333333 16.5,46.83333333 16.5,46.75 16.58333333,46.75 16.58333333,46.66666667 16.66666667,46.66666667 16.66666667,46.58333333 16.58333333,46.58333333 16.5,46.58333333 16.5,46.5 16.41666667,46.5 16.33333333,46.5 16.25,46.5 16.16666667,46.5 16.08333333,46.5 16.0,46.5 16.0,46.58333333 15.91666667,46.58333333 15.91666667,46.5 15.83333333,46.5 15.83333333,46.58333333 15.75,46.58333333 15.75,46.5 15.75,46.41666667 15.66666667,46.41666667 15.66666667,46.5 15.66666667,46.58333333 15.66666667,46.66666667 15.58333333,46.66666667 15.5,46.66666667 15.41666667,46.66666667 15.33333333,46.66666667 15.25,46.66666667 15.25,46.75 15.25,46.83333333 15.25,46.91666667 15.25,47.0 15.25,47.08333333 15.33333333,47.08333333 15.41666667,47.08333333 15.5,47.08333333 15.58333333,47.08333333 15.58333333,47.0 15.66666667,47.0 15.66666667,47.08333333 15.75,47.08333333 15.75,47.16666667 15.83333333,47.16666667 15.91666667,47.16666667 16.0,47.16666667 16.08333333,47.16666667 16.16666667,47.16666667 16.25,47.16666667 16.33333333,47.16666667 16.33333333,47.08333333 16.41666667,47.08333333 16.41666667,47.16666667 16.5,47.16666667 16.58333333,47.16666667 16.58333333,47.25 16.58333333,47.33333333 16.66666667,47.33333333 16.66666667,47.41666667 16.58333333,47.41666667 16.5,47.41666667 16.5,47.5 16.58333333,47.5 16.66666667,47.5 16.75,47.5 16.75,47.58333333 16.66666667,47.58333333 16.58333333,47.58333333 16.58333333,47.66666667 16.58333333,47.75 16.5,47.75 16.41666667,47.75 16.33333333,47.75 16.33333333,47.83333333 16.25,47.83333333 16.25,47.91666667 16.25,48.0 16.33333333,48.0 16.33333333,48.08333333 16.33333333,48.16666667 16.33333333,48.25 16.41666667,48.25 16.41666667,48.33333333 16.33333333,48.33333333 16.25,48.33333333 16.16666667,48.33333333 16.08333333,48.33333333 16.08333333,48.25 16.0,48.25 15.91666667,48.25 15.83333333,48.25 15.75,48.25 15.75,48.16666667 15.66666667,48.16666667 15.58333333,48.16666667 15.58333333,48.25 15.66666667,48.25 15.66666667,48.33333333 15.58333333,48.33333333 15.58333333,48.41666667 15.58333333,48.5 15.66666667,48.5 15.75,48.5 15.83333333,48.5 15.83333333,48.58333333 15.83333333,48.66666667 15.91666667,48.66666667 15.91666667,48.75 16.0,48.75 16.0,48.83333333 16.08333333,48.83333333 16.08333333,48.91666667 16.16666667,48.91666667 16.16666667,49.0 16.25,49.0 16.25,49.08333333 16.33333333,49.08333333 16.33333333,49.0 16.41666667,49.0 16.41666667,49.08333333 16.5,49.08333333 16.5,49.16666667 16.5,49.25 16.58333333,49.25 16.66666667,49.25 16.66666667,49.16666667 16.75,49.16666667 16.83333333,49.16666667 16.83333333,49.25 16.91666667,49.25 16.91666667,49.33333333 17.0,49.33333333 17.0,49.41666667 17.0,49.5 17.0,49.58333333 17.0,49.66666667 16.91666667,49.66666667 16.91666667,49.75 16.83333333,49.75 16.83333333,49.83333333 16.83333333,49.91666667 16.83333333,50.0 16.91666667,50.0 17,50 17.0,49.91666667 17.0,49.83333333 17.08333333,49.83333333 17.08333333,49.91666667 17.16666667,49.91666667 17.16666667,49.83333333 17.25,49.83333333 17.25,49.75 17.33333333,49.75 17.33333333,49.66666667 17.41666667,49.66666667 17.41666667,49.58333333 17.5,49.58333333 17.58333333,49.58333333 17.66666667,49.58333333 17.75,49.58333333 17.83333333,49.58333333 17.83333333,49.66666667 17.83333333,49.75 17.91666667,49.75 17.91666667,49.83333333 17.83333333,49.83333333 17.75,49.83333333 17.75,49.91666667 17.66666667,49.91666667 17.66666667,50.0 17.66666667,50.08333333 17.58333333,50.08333333 17.58333333,50.16666667 17.58333333,50.25 17.5,50.25 17.41666667,50.25 17.33333333,50.25 17.25,50.25 17.25,50.33333333 17.16666667,50.33333333 17.08333333,50.33333333 17.0,50.33333333 17.0,50.41666667 16.91666667,50.41666667 16.83333333,50.41666667 16.75,50.41666667 16.75,50.33333333 16.75,50.25 16.66666667,50.25 16.58333333,50.25 16.58333333,50.33333333 16.58333333,50.41666667 16.5,50.41666667 16.5,50.5 16.41666667,50.5 16.33333333,50.5 16.33333333,50.58333333 16.41666667,50.58333333 16.5,50.58333333 16.58333333,50.58333333 16.58333333,50.5 16.66666667,50.5 16.66666667,50.58333333 16.66666667,50.66666667 16.58333333,50.66666667 16.58333333,50.75 16.5,50.75 16.41666667,50.75 16.33333333,50.75 16.33333333,50.83333333 16.25,50.83333333 16.16666667,50.83333333 16.16666667,50.91666667 16.08333333,50.91666667 16.08333333,51.0 16,51 15.91666667,51.0 15.83333333,51.0 15.75,51.0 15.75,50.91666667 15.83333333,50.91666667 15.83333333,50.83333333 15.75,50.83333333 15.66666667,50.83333333 15.66666667,50.91666667 15.58333333,50.91666667 15.58333333,51.0 15.58333333,51.08333333 15.5,51.08333333 15.5,51.0 15.41666667,51.0 15.33333333,51.0 15.25,51.0 15.16666667,51.0 15.16666667,50.91666667 15.08333333,50.91666667 15.0,50.91666667 15.0,50.83333333 14.91666667,50.83333333 14.83333333,50.83333333 14.83333333,50.75 14.91666667,50.75 14.91666667,50.66666667 15.0,50.66666667 15.08333333,50.66666667 15.16666667,50.66666667 15.16666667,50.58333333 15.25,50.58333333 15.25,50.5 15.33333333,50.5 15.41666667,50.5 15.5,50.5 15.58333333,50.5 15.58333333,50.41666667 15.66666667,50.41666667 15.75,50.41666667 15.83333333,50.41666667 15.91666667,50.41666667 16.0,50.41666667 16.0,50.5 16.08333333,50.5 16.08333333,50.41666667 16.16666667,50.41666667 16.16666667,50.33333333 16.25,50.33333333 16.25,50.25 16.33333333,50.25 16.33333333,50.16666667 16.33333333,50.08333333 16.25,50.08333333 16.25,50.0 16.25,49.91666667 16.33333333,49.91666667 16.33333333,49.83333333 16.25,49.83333333 16.16666667,49.83333333 16.16666667,49.91666667 16.08333333,49.91666667 16.0,49.91666667 16.0,49.83333333 15.91666667,49.83333333 15.83333333,49.83333333 15.83333333,49.91666667 15.75,49.91666667 15.66666667,49.91666667 15.58333333,49.91666667 15.58333333,49.83333333 15.5,49.83333333 15.41666667,49.83333333 15.33333333,49.83333333 15.25,49.83333333 15.25,49.91666667 15.16666667,49.91666667 15.08333333,49.91666667 15.0,49.91666667 14.91666667,49.91666667 14.91666667,50.0 14.83333333,50.0 14.75,50.0 14.66666667,50.0 14.58333333,50.0 14.5,50.0 14.5,49.91666667 14.41666667,49.91666667 14.41666667,49.83333333 14.33333333,49.83333333 14.33333333,49.91666667 14.25,49.91666667 14.25,50.0 14.25,50.08333333 14.16666667,50.08333333 14.16666667,50.16666667 14.08333333,50.16666667 14.0,50.16666667 14.0,50.25 13.91666667,50.25 13.91666667,50.33333333 13.83333333,50.33333333 13.83333333,50.25 13.75,50.25 13.66666667,50.25 13.58333333,50.25 13.5,50.25 13.41666667,50.25 13.33333333,50.25 13.33333333,50.33333333 13.33333333,50.41666667 13.41666667,50.41666667 13.41666667,50.5 13.5,50.5 13.5,50.58333333 13.58333333,50.58333333 13.66666667,50.58333333 13.75,50.58333333 13.75,50.66666667 13.83333333,50.66666667 13.91666667,50.66666667 14.0,50.66666667 14.08333333,50.66666667 14.08333333,50.58333333 14.16666667,50.58333333 14.25,50.58333333 14.33333333,50.58333333 14.33333333,50.66666667 14.41666667,50.66666667 14.41666667,50.75 14.33333333,50.75 14.33333333,50.83333333 14.25,50.83333333 14.25,50.75 14.25,50.66666667 14.16666667,50.66666667 14.16666667,50.75 14.16666667,50.83333333 14.16666667,50.91666667 14.08333333,50.91666667 14.0,50.91666667 13.91666667,50.91666667 13.83333333,50.91666667 13.75,50.91666667 13.75,51.0 13.66666667,51.0 13.58333333,51.0 13.5,51.0 13.41666667,51.0 13.33333333,51.0 13.25,51.0 13.25,51.08333333 13.16666667,51.08333333 13.16666667,51.0 13.08333333,51.0 13,51 13.0,50.91666667 12.91666667,50.91666667 12.91666667,50.83333333 12.83333333,50.83333333 12.83333333,50.91666667 12.75,50.91666667 12.75,50.83333333 12.66666667,50.83333333 12.66666667,50.75 12.58333333,50.75 12.58333333,50.66666667 12.5,50.66666667 12.41666667,50.66666667 12.33333333,50.66666667 12.33333333,50.75 12.25,50.75 12.16666667,50.75 12.08333333,50.75 12.0,50.75 12.0,50.83333333 11.91666667,50.83333333 11.91666667,50.91666667 11.83333333,50.91666667 11.83333333,50.83333333 11.75,50.83333333 11.66666667,50.83333333 11.66666667,50.75 11.66666667,50.66666667 11.58333333,50.66666667 11.58333333,50.75 11.5,50.75 11.5,50.83333333 11.58333333,50.83333333 11.58333333,50.91666667 11.58333333,51.0 11.5,51.0 11.41666667,51.0 11.41666667,50.91666667 11.33333333,50.91666667 11.33333333,51.0 11.25,51.0 11.16666667,51.0 11.16666667,50.91666667 11.08333333,50.91666667 11.08333333,50.83333333 11.0,50.83333333 10.91666667,50.83333333 10.91666667,50.91666667 10.83333333,50.91666667 10.83333333,51.0 10.83333333,51.08333333 10.75,51.08333333 10.75,51.0 10.66666667,51.0 10.66666667,51.08333333 10.58333333,51.08333333 10.5,51.08333333 10.5,51.16666667 10.41666667,51.16666667 10.41666667,51.25 10.5,51.25 10.58333333,51.25 10.66666667,51.25 10.66666667,51.16666667 10.75,51.16666667 10.83333333,51.16666667 10.83333333,51.25 10.91666667,51.25 11.0,51.25 11.0,51.33333333 10.91666667,51.33333333 10.91666667,51.41666667 10.83333333,51.41666667 10.75,51.41666667 10.66666667,51.41666667 10.66666667,51.5 10.58333333,51.5 10.58333333,51.58333333 10.66666667,51.58333333 10.75,51.58333333 10.83333333,51.58333333 10.83333333,51.5 10.91666667,51.5 11.0,51.5 11.08333333,51.5 11.16666667,51.5 11.25,51.5 11.33333333,51.5 11.41666667,51.5 11.41666667,51.58333333 11.33333333,51.58333333 11.33333333,51.66666667 11.25,51.66666667 11.16666667,51.66666667 11.16666667,51.75 11.08333333,51.75 11.0,51.75 10.91666667,51.75 10.91666667,51.83333333 10.83333333,51.83333333 10.75,51.83333333 10.75,51.91666667 10.66666667,51.91666667 10.58333333,51.91666667 10.5,51.91666667 10.41666667,51.91666667 10.33333333,51.91666667 10.33333333,52.0 10.25,52.0 10.25,51.91666667 10.16666667,51.91666667 10.16666667,51.83333333 10.08333333,51.83333333 10.08333333,51.75 10.16666667,51.75 10.25,51.75 10.25,51.66666667 10.33333333,51.66666667 10.33333333,51.58333333 10.33333333,51.5 10.25,51.5 10.16666667,51.5 10.08333333,51.5 10.08333333,51.58333333 10.08333333,51.66666667 10.0,51.66666667 9.91666667,51.66666667 9.91666667,51.75 9.83333333,51.75 9.83333333,51.83333333 9.91666667,51.83333333 9.91666667,51.91666667 9.83333333,51.91666667 9.75,51.91666667 9.75,52.0 9.66666667,52.0 9.66666667,52.08333333 9.58333333,52.08333333 9.58333333,52.0 9.5,52.0 9.5,51.91666667 9.5,51.83333333 9.41666667,51.83333333 9.41666667,51.91666667 9.41666667,52.0 9.33333333,52.0 9.25,52.0 9.25,52.08333333 9.16666667,52.08333333 9.16666667,52.16666667 9.08333333,52.16666667 9.08333333,52.08333333 9.0,52.08333333 8.91666667,52.08333333 8.91666667,52.0 8.83333333,52.0 8.83333333,51.91666667 8.75,51.91666667 8.75,51.83333333 8.83333333,51.83333333 8.83333333,51.75 8.75,51.75 8.75,51.66666667 8.66666667,51.66666667 8.58333333,51.66666667 8.58333333,51.58333333 8.5,51.58333333 8.41666667,51.58333333 8.33333333,51.58333333 8.25,51.58333333 8.25,51.5 8.16666667,51.5 8.08333333,51.5 8.0,51.5 7.91666667,51.5 7.83333333,51.5 7.75,51.5 7.75,51.41666667 7.66666667,51.41666667 7.58333333,51.41666667 7.5,51.41666667 7.41666667,51.41666667 7.33333333,51.41666667 7.25,51.41666667 7.16666667,51.41666667 7.08333333,51.41666667 7.0,51.41666667 7.0,51.33333333 6.91666667,51.33333333 6.91666667,51.25 7.0,51.25 7.0,51.16666667 7.08333333,51.16666667 7.08333333,51.08333333 7.08333333,51.0 7.16666667,51.0 7.16666667,50.91666667 7.25,50.91666667 7.25,50.83333333 7.33333333,50.83333333 7.33333333,50.75 7.25,50.75 7.25,50.66666667 7.25,50.58333333 7.33333333,50.58333333 7.33333333,50.5 7.25,50.5 7.16666667,50.5 7.16666667,50.58333333 7.16666667,50.66666667 7.08333333,50.66666667 7.08333333,50.58333333 7.0,50.58333333 6.91666667,50.58333333 6.91666667,50.66666667 6.83333333,50.66666667 6.75,50.66666667 6.66666667,50.66666667 6.58333333,50.66666667 6.58333333,50.75 6.5,50.75 6.41666667,50.75 6.41666667,50.83333333 6.33333333,50.83333333 6.25,50.83333333 6.16666667,50.83333333 6.08333333,50.83333333 6.0,50.83333333 5.91666667,50.83333333 5.91666667,50.75 5.83333333,50.75 5.75,50.75 5.75,50.66666667 5.66666667,50.66666667 5.66666667,50.58333333 5.58333333,50.58333333 5.5,50.58333333 5.41666667,50.58333333 5.41666667,50.5 5.33333333,50.5 5.25,50.5 5.16666667,50.5 5.08333333,50.5 5.08333333,50.58333333 5.0,50.58333333 4.91666667,50.58333333 4.83333333,50.58333333 4.75,50.58333333 4.66666667,50.58333333 4.58333333,50.58333333 4.5,50.58333333 4.41666667,50.58333333 4.41666667,50.66666667 4.33333333,50.66666667 4.33333333,50.58333333 4.25,50.58333333 4.25,50.5 4.16666667,50.5 4.16666667,50.41666667 4.08333333,50.41666667 4.08333333,50.33333333 4.0,50.33333333 3.91666667,50.33333333 3.91666667,50.41666667 3.83333333,50.41666667 3.75,50.41666667 3.75,50.33333333 3.66666667,50.33333333 3.66666667,50.25 3.58333333,50.25 3.5,50.25 3.5,50.16666667 3.41666667,50.16666667 3.33333333,50.16666667 3.33333333,50.08333333 3.25,50.08333333 3.16666667,50.08333333 3.08333333,50.08333333 3.0,50.08333333 2.91666667,50.08333333 2.91666667,50.16666667 2.83333333,50.16666667 2.75,50.16666667 2.75,50.25 2.66666667,50.25 2.58333333,50.25 2.58333333,50.33333333 2.66666667,50.33333333 2.75,50.33333333 2.75,50.41666667 2.66666667,50.41666667 2.58333333,50.41666667 2.5,50.41666667 2.5,50.5 2.41666667,50.5 2.33333333,50.5 2.33333333,50.58333333 2.25,50.58333333 2.16666667,50.58333333 2.16666667,50.66666667 2.08333333,50.66666667 2.08333333,50.75 2.0,50.75 1.91666667,50.75 1.91666667,50.83333333 1.83333333,50.83333333 1.83333333,50.75 1.83333333,50.66666667 1.75,50.66666667 1.75,50.75 1.66666667,50.75 1.66666667,50.66666667 1.66666667,50.58333333 1.75,50.58333333 1.83333333,50.58333333 1.83333333,50.5 1.91666667,50.5 1.91666667,50.41666667 2.0,50.41666667 2.08333333,50.41666667 2.16666667,50.41666667 2.16666667,50.33333333 2.08333333,50.33333333 2.0,50.33333333 2.0,50.25 1.91666667,50.25 1.91666667,50.16666667 2.0,50.16666667 2.0,50.08333333 2.08333333,50.08333333 2.16666667,50.08333333 2.16666667,50.0 2.25,50.0 2.33333333,50.0 2.33333333,49.91666667 2.41666667,49.91666667 2.41666667,50.0 2.5,50.0 2.58333333,50.0 2.66666667,50.0 2.75,50.0 2.83333333,50.0 2.91666667,50.0 3,50 3.0,49.91666667 3.08333333,49.91666667 3.08333333,49.83333333 3.16666667,49.83333333 3.25,49.83333333 3.25,49.75 3.33333333,49.75 3.41666667,49.75 3.41666667,49.66666667 3.33333333,49.66666667 3.33333333,49.58333333 3.25,49.58333333 3.25,49.5 3.16666667,49.5 3.08333333,49.5 3.0,49.5 3.0,49.41666667 2.91666667,49.41666667 2.91666667,49.33333333 2.83333333,49.33333333 2.75,49.33333333 2.75,49.41666667 2.75,49.5 2.83333333,49.5 2.91666667,49.5 2.91666667,49.58333333 2.91666667,49.66666667 2.91666667,49.75 2.83333333,49.75 2.75,49.75 2.75,49.83333333 2.66666667,49.83333333 2.58333333,49.83333333 2.5,49.83333333 2.5,49.75 2.41666667,49.75 2.41666667,49.83333333 2.33333333,49.83333333 2.25,49.83333333 2.25,49.91666667 2.16666667,49.91666667 2.08333333,49.91666667 2.0,49.91666667 1.91666667,49.91666667 1.91666667,50.0 1.83333333,50.0 1.83333333,50.08333333 1.75,50.08333333 1.66666667,50.08333333 1.66666667,50.16666667 1.58333333,50.16666667 1.5,50.16666667 1.41666667,50.16666667 1.41666667,50.25 1.5,50.25 1.5,50.33333333 1.5,50.41666667 1.5,50.5 1.58333333,50.5 1.58333333,50.58333333 1.5,50.58333333 1.5,50.66666667 1.5,50.75 1.58333333,50.75 1.58333333,50.83333333 1.58333333,50.91666667 1.66666667,50.91666667 1.66666667,51.0 1.75,51.0 1.83333333,51.0 1.91666667,51.0 2,51 2.0,51.08333333 2.08333333,51.08333333 2.16666667,51.08333333 2.25,51.08333333 2.33333333,51.08333333 2.41666667,51.08333333 2.5,51.08333333 2.5,51.16666667 2.58333333,51.16666667 2.66666667,51.16666667 2.75,51.16666667 2.75,51.25 2.83333333,51.25 2.91666667,51.25 2.91666667,51.33333333 3.0,51.33333333 3.08333333,51.33333333 3.16666667,51.33333333 3.16666667,51.41666667 3.25,51.41666667 3.33333333,51.41666667 3.41666667,51.41666667 3.5,51.41666667 3.5,51.5 3.41666667,51.5 3.41666667,51.58333333 3.5,51.58333333 3.5,51.66666667 3.58333333,51.66666667 3.66666667,51.66666667 3.66666667,51.75 3.75,51.75 3.83333333,51.75 3.83333333,51.83333333 3.91666667,51.83333333 3.91666667,51.91666667 4.0,51.91666667 4,52 4.08333333,52.0 4.08333333,52.08333333 4.16666667,52.08333333 4.25,52.08333333 4.25,52.16666667 4.33333333,52.16666667 4.33333333,52.25 4.41666667,52.25 4.41666667,52.33333333 4.5,52.33333333 4.5,52.41666667 4.5,52.5 4.58333333,52.5 4.58333333,52.58333333 4.58333333,52.66666667 4.58333333,52.75 4.58333333,52.83333333 4.66666667,52.83333333 4.66666667,52.91666667 4.66666667,53.0 4.66666667,53.08333333 4.66666667,53.16666667 4.75,53.16666667 4.83333333,53.16666667 4.83333333,53.25 4.91666667,53.25 4.91666667,53.33333333 5.0,53.33333333 5.08333333,53.33333333 5.08333333,53.41666667 5.16666667,53.41666667 5.25,53.41666667 5.33333333,53.41666667 5.33333333,53.5 5.41666667,53.5 5.5,53.5 5.58333333,53.5 5.66666667,53.5 5.75,53.5 5.83333333,53.5 5.91666667,53.5 6.0,53.5 6.08333333,53.5 6.16666667,53.5 6.16666667,53.58333333 6.25,53.58333333 6.33333333,53.58333333 6.33333333,53.5 6.33333333,53.41666667 6.41666667,53.41666667 6.41666667,53.5 6.41666667,53.58333333 6.5,53.58333333 6.5,53.5 6.58333333,53.5 6.58333333,53.58333333 6.58333333,53.66666667 6.66666667,53.66666667 6.75,53.66666667 6.83333333,53.66666667 6.83333333,53.75 6.91666667,53.75 7.0,53.75 7.08333333,53.75 7.16666667,53.75 7.25,53.75 7.33333333,53.75 7.41666667,53.75 7.41666667,53.83333333 7.5,53.83333333 7.58333333,53.83333333 7.66666667,53.83333333 7.75,53.83333333 7.83333333,53.83333333 7.91666667,53.83333333 8.0,53.83333333 8.0,53.75 8.08333333,53.75 8.16666667,53.75 8.16666667,53.66666667 8.16666667,53.58333333 8.25,53.58333333 8.25,53.66666667 8.33333333,53.66666667 8.41666667,53.66666667 8.41666667,53.75 8.5,53.75 8.5,53.83333333 8.5,53.91666667 8.41666667,53.91666667 8.41666667,54.0 8.5,54.0 8.58333333,54.0 8.58333333,53.91666667 8.66666667,53.91666667 8.75,53.91666667 8.83333333,53.91666667 8.83333333,54.0 8.83333333,54.08333333 8.75,54.08333333 8.75,54.16666667 8.75,54.25 8.66666667,54.25 8.58333333,54.25 8.58333333,54.33333333 8.58333333,54.41666667 8.5,54.41666667 8.41666667,54.41666667 8.41666667,54.5 8.41666667,54.58333333 8.33333333,54.58333333 8.25,54.58333333 8.25,54.66666667 8.25,54.75 8.25,54.83333333 8.25,54.91666667 8.25,55.0 8.33333333,55.0 8.33333333,55.08333333 8.41666667,55.08333333 8.41666667,55.16666667 8.41666667,55.25 8.5,55.25 8.5,55.33333333 8.41666667,55.33333333 8.33333333,55.33333333 8.33333333,55.41666667 8.25,55.41666667 8.25,55.5 8.16666667,55.5 8.08333333,55.5 8.0,55.5 8.0,55.58333333 8.08333333,55.58333333 8.08333333,55.66666667 8.08333333,55.75 8.16666667,55.75 8.16666667,55.83333333 8.08333333,55.83333333 8.08333333,55.91666667 8.08333333,56.0 8.08333333,56.08333333 8.08333333,56.16666667 8.08333333,56.25 8.08333333,56.33333333 8.08333333,56.41666667 8.08333333,56.5 8.08333333,56.58333333 8.08333333,56.66666667 8.16666667,56.66666667 8.16666667,56.75 8.16666667,56.83333333 8.25,56.83333333 8.25,56.91666667 8.33333333,56.91666667 8.33333333,57.0 8.41666667,57.0 8.41666667,57.08333333 8.5,57.08333333 8.5,57.16666667 8.58333333,57.16666667 8.66666667,57.16666667 8.75,57.16666667 8.83333333,57.16666667 8.91666667,57.16666667 9.0,57.16666667 9.08333333,57.16666667 9.16666667,57.16666667 9.25,57.16666667 9.33333333,57.16666667 9.41666667,57.16666667 9.41666667,57.25 9.5,57.25 9.58333333,57.25 9.58333333,57.33333333 9.66666667,57.33333333 9.66666667,57.41666667 9.75,57.41666667 9.75,57.5 9.83333333,57.5 9.83333333,57.58333333 9.91666667,57.58333333 9.91666667,57.66666667 10.0,57.66666667 10.08333333,57.66666667 10.16666667,57.66666667 10.25,57.66666667 10.33333333,57.66666667 10.33333333,57.75 10.41666667,57.75 10.5,57.75 10.58333333,57.75 10.66666667,57.75 10.66666667,57.66666667 10.58333333,57.66666667 10.5,57.66666667 10.5,57.58333333 10.5,57.5 10.58333333,57.5 10.58333333,57.41666667 10.58333333,57.33333333 10.58333333,57.25 10.58333333,57.16666667 10.5,57.16666667 10.5,57.08333333 10.41666667,57.08333333 10.41666667,57.0 10.41666667,56.91666667 10.33333333,56.91666667 10.33333333,56.83333333 10.33333333,56.75 10.41666667,56.75 10.41666667,56.66666667 10.41666667,56.58333333 10.5,56.58333333 10.58333333,56.58333333 10.66666667,56.58333333 10.75,56.58333333 10.83333333,56.58333333 10.91666667,56.58333333 10.91666667,56.5 11.0,56.5 11.0,56.41666667 11.0,56.33333333 10.91666667,56.33333333 10.91666667,56.25 10.83333333,56.25 10.83333333,56.16666667 10.75,56.16666667 10.75,56.08333333 10.66666667,56.08333333 10.58333333,56.08333333 10.5,56.08333333 10.41666667,56.08333333 10.33333333,56.08333333 10.33333333,56.0 10.33333333,55.91666667 10.25,55.91666667 10.25,55.83333333 10.33333333,55.83333333 10.33333333,55.75 10.33333333,55.66666667 10.41666667,55.66666667 10.41666667,55.58333333 10.5,55.58333333 10.58333333,55.58333333 10.58333333,55.66666667 10.66666667,55.66666667 10.66666667,55.58333333 10.75,55.58333333 10.83333333,55.58333333 10.83333333,55.5 10.75,55.5 10.75,55.41666667 10.83333333,55.41666667 10.83333333,55.33333333 10.91666667,55.33333333 10.91666667,55.25 10.83333333,55.25 10.83333333,55.16666667 10.91666667,55.16666667 11.0,55.16666667 11.0,55.08333333 11,55 11.08333333,55.0 11.16666667,55.0 11.25,55.0 11.33333333,55.0 11.33333333,55.08333333 11.41666667,55.08333333 11.41666667,55.0 11.5,55.0 11.58333333,55.0 11.58333333,55.08333333 11.66666667,55.08333333 11.66666667,55.16666667 11.58333333,55.16666667 11.5,55.16666667 11.41666667,55.16666667 11.33333333,55.16666667 11.25,55.16666667 11.25,55.08333333 11.16666667,55.08333333 11.08333333,55.08333333 11.08333333,55.16666667 11.16666667,55.16666667 11.16666667,55.25 11.08333333,55.25 11.08333333,55.33333333 11.08333333,55.41666667 11.16666667,55.41666667 11.16666667,55.5 11.08333333,55.5 11.08333333,55.58333333 11.0,55.58333333 10.91666667,55.58333333 10.91666667,55.66666667 10.83333333,55.66666667 10.83333333,55.75 10.91666667,55.75 11.0,55.75 11.08333333,55.75 11.16666667,55.75 11.16666667,55.83333333 11.08333333,55.83333333 11.08333333,55.91666667 11.16666667,55.91666667 11.25,55.91666667 11.25,56.0 11.33333333,56.0 11.41666667,56.0 11.5,56.0 11.58333333,56.0 11.66666667,56.0 11.75,56.0 11.83333333,56.0 11.91666667,56.0 11.91666667,56.08333333 12.0,56.08333333 12.08333333,56.08333333 12.08333333,56.16666667 12.16666667,56.16666667 12.25,56.16666667 12.33333333,56.16666667 12.41666667,56.16666667 12.5,56.16666667 12.5,56.25 12.41666667,56.25 12.41666667,56.33333333 12.5,56.33333333 12.58333333,56.33333333 12.58333333,56.41666667 12.5,56.41666667 12.5,56.5 12.58333333,56.5 12.66666667,56.5 12.75,56.5 12.83333333,56.5 12.91666667,56.5 12.91666667,56.58333333 12.83333333,56.58333333 12.75,56.58333333 12.66666667,56.58333333 12.66666667,56.66666667 12.58333333,56.66666667 12.58333333,56.75 12.58333333,56.83333333 12.5,56.83333333 12.41666667,56.83333333 12.33333333,56.83333333 12.33333333,56.91666667 12.33333333,57.0 12.25,57.0 12.25,57.08333333 12.16666667,57.08333333 12.16666667,57.16666667 12.08333333,57.16666667 12.08333333,57.25 12.08333333,57.33333333 12.0,57.33333333 11.91666667,57.33333333 11.91666667,57.41666667 11.91666667,57.5 11.91666667,57.58333333 11.83333333,57.58333333 11.83333333,57.5 11.75,57.5 11.75,57.58333333 11.66666667,57.58333333 11.66666667,57.66666667 11.58333333,57.66666667 11.58333333,57.75 11.58333333,57.83333333 11.5,57.83333333 11.5,57.91666667 11.5,58.0 11.41666667,58.0 11.41666667,58.08333333 11.33333333,58.08333333 11.33333333,58.16666667 11.33333333,58.25 11.25,58.25 11.25,58.33333333 11.16666667,58.33333333 11.16666667,58.41666667 11.16666667,58.5 11.16666667,58.58333333 11.16666667,58.66666667 11.16666667,58.75 11.08333333,58.75 11.08333333,58.83333333 11.0,58.83333333 10.91666667,58.83333333 10.91666667,58.91666667 11.0,58.91666667 11,59 10.91666667,59.0 10.83333333,59.0 10.83333333,59.08333333 10.75,59.08333333 10.75,59.16666667 10.66666667,59.16666667 10.66666667,59.25 10.66666667,59.33333333 10.58333333,59.33333333 10.58333333,59.25 10.58333333,59.16666667 10.5,59.16666667 10.5,59.08333333 10.58333333,59.08333333 10.58333333,59.0 10.5,59.0 10.41666667,59.0 10.33333333,59.0 10.25,59.0 10.16666667,59.0 10.08333333,59.0 10.08333333,58.91666667 10.0,58.91666667 9.91666667,58.91666667 9.83333333,58.91666667 9.75,58.91666667 9.66666667,58.91666667 9.66666667,58.83333333 9.58333333,58.83333333 9.5,58.83333333 9.5,58.75 9.41666667,58.75 9.33333333,58.75 9.33333333,58.66666667 9.25,58.66666667 9.25,58.58333333 9.16666667,58.58333333 9.08333333,58.58333333 9.08333333,58.5 9.0,58.5 9.0,58.41666667 8.91666667,58.41666667 8.83333333,58.41666667 8.75,58.41666667 8.75,58.33333333 8.66666667,58.33333333 8.66666667,58.25 8.58333333,58.25 8.5,58.25 8.5,58.16666667 8.41666667,58.16666667 8.33333333,58.16666667 8.33333333,58.08333333 8.25,58.08333333 8.16666667,58.08333333 8.08333333,58.08333333 8.08333333,58.0 8,58 7.91666667,58.0 7.83333333,58.0 7.75,58.0 7.66666667,58.0 7.66666667,57.91666667 7.58333333,57.91666667 7.5,57.91666667 7.5,58.0 7.5,58.08333333 7.58333333,58.08333333 7.66666667,58.08333333 7.75,58.08333333 7.83333333,58.08333333 7.83333333,58.16666667 7.91666667,58.16666667 7.91666667,58.25 8.0,58.25 8.0,58.33333333 8.08333333,58.33333333 8.08333333,58.41666667 8.08333333,58.5 8.08333333,58.58333333 8.08333333,58.66666667 8.08333333,58.75 8.16666667,58.75 8.16666667,58.83333333 8.25,58.83333333 8.25,58.91666667 8.25,59.0 8.16666667,59.0 8.16666667,59.08333333 8.25,59.08333333 8.33333333,59.08333333 8.33333333,59.0 8.41666667,59.0 8.41666667,59.08333333 8.41666667,59.16666667 8.41666667,59.25 8.33333333,59.25 8.33333333,59.33333333 8.25,59.33333333 8.16666667,59.33333333 8.16666667,59.25 8.08333333,59.25 8.08333333,59.33333333 8.08333333,59.41666667 8.0,59.41666667 7.91666667,59.41666667 7.91666667,59.5 7.91666667,59.58333333 8.0,59.58333333 8.0,59.5 8.08333333,59.5 8.16666667,59.5 8.25,59.5 8.33333333,59.5 8.41666667,59.5 8.5,59.5 8.58333333,59.5 8.58333333,59.58333333 8.58333333,59.66666667 8.66666667,59.66666667 8.75,59.66666667 8.75,59.75 8.83333333,59.75 8.91666667,59.75 8.91666667,59.83333333 8.91666667,59.91666667 9.0,59.91666667 9.08333333,59.91666667 9.16666667,59.91666667 9.16666667,59.83333333 9.16666667,59.75 9.25,59.75 9.25,59.83333333 9.25,59.91666667 9.25,60.0 9.16666667,60.0 9.08333333,60.0 9.08333333,60.08333333 9.0,60.08333333 9.0,60.16666667 9.0,60.25 8.91666667,60.25 8.83333333,60.25 8.75,60.25 8.75,60.33333333 8.83333333,60.33333333 8.91666667,60.33333333 9.0,60.33333333 9.08333333,60.33333333 9.08333333,60.25 9.16666667,60.25 9.16666667,60.16666667 9.25,60.16666667 9.25,60.25 9.25,60.33333333 9.33333333,60.33333333 9.33333333,60.25 9.41666667,60.25 9.5,60.25 9.5,60.33333333 9.41666667,60.33333333 9.41666667,60.41666667 9.33333333,60.41666667 9.25,60.41666667 9.16666667,60.41666667 9.16666667,60.5 9.08333333,60.5 9.0,60.5 8.91666667,60.5 8.91666667,60.58333333 8.91666667,60.66666667 8.83333333,60.66666667 8.75,60.66666667 8.75,60.75 8.66666667,60.75 8.66666667,60.83333333 8.75,60.83333333 8.83333333,60.83333333 8.83333333,60.75 8.91666667,60.75 9.0,60.75 9.0,60.83333333 9.08333333,60.83333333 9.08333333,60.75 9.08333333,60.66666667 9.16666667,60.66666667 9.16666667,60.58333333 9.25,60.58333333 9.25,60.5 9.33333333,60.5 9.41666667,60.5 9.41666667,60.58333333 9.33333333,60.58333333 9.33333333,60.66666667 9.33333333,60.75 9.41666667,60.75 9.41666667,60.83333333 9.33333333,60.83333333 9.25,60.83333333 9.25,60.91666667 9.16666667,60.91666667 9.08333333,60.91666667 9.08333333,61.0 9,61 8.91666667,61.0 8.91666667,61.08333333 8.83333333,61.08333333 8.75,61.08333333 8.75,61.16666667 8.83333333,61.16666667 8.83333333,61.25 8.91666667,61.25 9.0,61.25 9.08333333,61.25 9.08333333,61.16666667 9.16666667,61.16666667 9.16666667,61.08333333 9.25,61.08333333 9.25,61.0 9.33333333,61.0 9.41666667,61.0 9.41666667,61.08333333 9.5,61.08333333 9.58333333,61.08333333 9.58333333,61.0 9.66666667,61.0 9.75,61.0 9.83333333,61.0 9.83333333,61.08333333 9.91666667,61.08333333 9.91666667,61.16666667 9.83333333,61.16666667 9.75,61.16666667 9.75,61.25 9.75,61.33333333 9.66666667,61.33333333 9.66666667,61.41666667 9.75,61.41666667 9.83333333,61.41666667 9.91666667,61.41666667 9.91666667,61.33333333 10.0,61.33333333 10.08333333,61.33333333 10.08333333,61.41666667 10.0,61.41666667 10.0,61.5 9.91666667,61.5 9.83333333,61.5 9.75,61.5 9.66666667,61.5 9.58333333,61.5 9.5,61.5 9.5,61.41666667 9.41666667,61.41666667 9.41666667,61.5 9.41666667,61.58333333 9.5,61.58333333 9.58333333,61.58333333 9.58333333,61.66666667 9.5,61.66666667 9.41666667,61.66666667 9.33333333,61.66666667 9.33333333,61.75 9.25,61.75 9.25,61.83333333 9.33333333,61.83333333 9.33333333,61.91666667 9.41666667,61.91666667 9.5,61.91666667 9.5,61.83333333 9.58333333,61.83333333 9.66666667,61.83333333 9.75,61.83333333 9.75,61.75 9.75,61.66666667 9.83333333,61.66666667 9.83333333,61.58333333 9.91666667,61.58333333 9.91666667,61.66666667 9.91666667,61.75 10.0,61.75 10.0,61.66666667 10.08333333,61.66666667 10.16666667,61.66666667 10.16666667,61.58333333 10.25,61.58333333 10.25,61.5 10.33333333,61.5 10.41666667,61.5 10.5,61.5 10.5,61.41666667 10.41666667,61.41666667 10.41666667,61.33333333 10.5,61.33333333 10.5,61.25 10.58333333,61.25 10.58333333,61.16666667 10.66666667,61.16666667 10.75,61.16666667 10.75,61.25 10.66666667,61.25 10.66666667,61.33333333 10.75,61.33333333 10.83333333,61.33333333 10.83333333,61.25 10.91666667,61.25 11.0,61.25 11.0,61.33333333 10.91666667,61.33333333 10.91666667,61.41666667 10.83333333,61.41666667 10.75,61.41666667 10.75,61.5 10.66666667,61.5 10.58333333,61.5 10.58333333,61.58333333 10.66666667,61.58333333 10.75,61.58333333 10.75,61.66666667 10.66666667,61.66666667 10.58333333,61.66666667 10.5,61.66666667 10.5,61.75 10.41666667,61.75 10.33333333,61.75 10.33333333,61.83333333 10.25,61.83333333 10.25,61.75 10.16666667,61.75 10.16666667,61.83333333 10.08333333,61.83333333 10.08333333,61.91666667 10.0,61.91666667 10,62 9.91666667,62.0 9.91666667,62.08333333 9.83333333,62.08333333 9.83333333,62.16666667 9.91666667,62.16666667 10.0,62.16666667 10.08333333,62.16666667 10.16666667,62.16666667 10.16666667,62.25 10.25,62.25 10.33333333,62.25 10.41666667,62.25 10.41666667,62.33333333 10.33333333,62.33333333 10.33333333,62.41666667 10.25,62.41666667 10.16666667,62.41666667 10.16666667,62.5 10.08333333,62.5 10.08333333,62.58333333 10.0,62.58333333 10.0,62.66666667 9.91666667,62.66666667 9.91666667,62.58333333 9.83333333,62.58333333 9.75,62.58333333 9.75,62.66666667 9.83333333,62.66666667 9.83333333,62.75 9.83333333,62.83333333 9.75,62.83333333 9.66666667,62.83333333 9.66666667,62.91666667 9.58333333,62.91666667 9.5,62.91666667 9.5,63.0 9.41666667,63.0 9.33333333,63.0 9.25,63.0 9.16666667,63.0 9.16666667,62.91666667 9.08333333,62.91666667 9.08333333,63.0 9,63 9.0,62.91666667 8.91666667,62.91666667 8.83333333,62.91666667 8.75,62.91666667 8.66666667,62.91666667 8.66666667,62.83333333 8.58333333,62.83333333 8.58333333,62.75 8.58333333,62.66666667 8.5,62.66666667 8.41666667,62.66666667 8.33333333,62.66666667 8.33333333,62.75 8.25,62.75 8.16666667,62.75 8.08333333,62.75 8.0,62.75 8.0,62.83333333 8.08333333,62.83333333 8.08333333,62.91666667 8.0,62.91666667 8,63 7.91666667,63.0 7.83333333,63.0 7.75,63.0 7.66666667,63.0 7.58333333,63.0 7.5,63.0 7.41666667,63.0 7.33333333,63.0 7.33333333,62.91666667 7.25,62.91666667 7.25,62.83333333 7.16666667,62.83333333 7.08333333,62.83333333 7.08333333,62.75 7.16666667,62.75 7.25,62.75 7.33333333,62.75 7.41666667,62.75 7.41666667,62.66666667 7.41666667,62.58333333 7.33333333,62.58333333 7.33333333,62.66666667 7.25,62.66666667 7.16666667,62.66666667 7.16666667,62.58333333 7.16666667,62.5 7.08333333,62.5 7.08333333,62.58333333 7.0,62.58333333 6.91666667,62.58333333 6.83333333,62.58333333 6.83333333,62.66666667 6.91666667,62.66666667 6.91666667,62.75 6.83333333,62.75 6.75,62.75 6.75,62.83333333 6.75,62.91666667 6.83333333,62.91666667 6.91666667,62.91666667 6.91666667,63.0 7,63 7.08333333,63.0 7.16666667,63.0 7.16666667,63.08333333 7.25,63.08333333 7.33333333,63.08333333 7.41666667,63.08333333 7.5,63.08333333 7.5,63.16666667 7.58333333,63.16666667 7.66666667,63.16666667 7.75,63.16666667 7.83333333,63.16666667 7.83333333,63.25 7.91666667,63.25 7.91666667,63.33333333 7.83333333,63.33333333 7.75,63.33333333 7.75,63.41666667 7.75,63.5 7.83333333,63.5 7.91666667,63.5 8.0,63.5 8.08333333,63.5 8.16666667,63.5 8.25,63.5 8.25,63.58333333 8.33333333,63.58333333 8.33333333,63.66666667 8.25,63.66666667 8.25,63.75 8.33333333,63.75 8.41666667,63.75 8.5,63.75 8.58333333,63.75 8.58333333,63.83333333 8.58333333,63.91666667 8.66666667,63.91666667 8.75,63.91666667 8.75,63.83333333 8.83333333,63.83333333 8.91666667,63.83333333 8.91666667,63.75 9.0,63.75 9.08333333,63.75 9.16666667,63.75 9.16666667,63.66666667 9.25,63.66666667 9.33333333,63.66666667 9.33333333,63.75 9.33333333,63.83333333 9.41666667,63.83333333 9.41666667,63.91666667 9.5,63.91666667 9.5,63.83333333 9.58333333,63.83333333 9.66666667,63.83333333 9.66666667,63.91666667 9.75,63.91666667 9.75,64.0 9.83333333,64.0 9.83333333,64.08333333 9.91666667,64.08333333 10.0,64.08333333 10.0,64.16666667 10.0,64.25 10.08333333,64.25 10.16666667,64.25 10.25,64.25 10.25,64.33333333 10.33333333,64.33333333 10.33333333,64.41666667 10.41666667,64.41666667 10.41666667,64.5 10.5,64.5 10.58333333,64.5 10.66666667,64.5 10.66666667,64.58333333 10.75,64.58333333 10.83333333,64.58333333 10.83333333,64.66666667 10.91666667,64.66666667 11.0,64.66666667 11.08333333,64.66666667 11.08333333,64.75 11.0,64.75 11.0,64.83333333 10.91666667,64.83333333 10.83333333,64.83333333 10.75,64.83333333 10.66666667,64.83333333 10.66666667,64.91666667 10.66666667,65.0 10.75,65.0 10.83333333,65.0 10.83333333,65.08333333 10.91666667,65.08333333 10.91666667,65.0 11,65 11.0,65.08333333 11.08333333,65.08333333 11.16666667,65.08333333 11.16666667,65.0 11.25,65.0 11.33333333,65.0 11.41666667,65.0 11.5,65.0 11.5,65.08333333 11.5,65.16666667 11.58333333,65.16666667 11.66666667,65.16666667 11.75,65.16666667 11.83333333,65.16666667 11.91666667,65.16666667 11.91666667,65.25 12.0,65.25 12.08333333,65.25 12.08333333,65.33333333 12.0,65.33333333 12.0,65.41666667 12.0,65.5 12.08333333,65.5 12.08333333,65.58333333 12.0,65.58333333 11.91666667,65.58333333 11.83333333
[truncated: 643,099 more chars]
