# Supplementary material for: Species conservation profiles of a random sample of world spiders I: Agelenidae to Filistatidae
Source: Biodivers Data J. 2018 Apr 25;(6):e23555. doi: 10.3897/BDJ.6.e23555 (PMC5932090; doi:10.3897/BDJ.6.e23555)
Supplement: Supplementary material 19 — Distribution of Mangora falconae Schenkel, 1953 [file bdj-06-e23555-s019.kml]

<?xml version="1.0" encoding="UTF-8"?>
<kml xmlns="http://earth.google.com/kml/2.2">
<Document>
<name></name>
<description><![CDATA[]]></description>

<Style id="1">
<LineStyle>
<width>1</width>
<color>ff0000ff</color>
</LineStyle>
<PolyStyle>
<fill>0</fill>
</PolyStyle>
</Style>

<Placemark>
<name>R Polygon</name>
<description><![CDATA[]]></description>
<styleUrl>#1</styleUrl>
<visibility>1</visibility>
<MultiGeometry>
<Polygon>
<outerBoundaryIs>
<LinearRing>
<coordinates>
-68.06666667,7.9
-68.0603242780343,7.89979866764719
-68.0540074246426,7.89919548128308
-68.047741545564,7.89819286972627
-68.0415518712819,7.89679487013964
-68.0354633254302,7.89500711177409
-68.029500424434,7.89283679330161
-68.0236871787911,7.89029265382866
-68.01804699639,7.88738493770698
-68.0126025882544,7.88412535328312
-68.0073758770945,7.88052702575311
-68.0023879090314,7.8766044443119
-67.9976587688518,7.87237340381051
-67.9932074991342,7.86785094115571
-67.9890520235708,7.86305526670845
-67.985209074795,7.85800569095712
-67.9816941270051,7.85272254676105
-67.9785213336553,7.84722710747727
-67.9757034704646,7.84154150130019
-67.9732518839735,7.83568862215919
-67.9711764458556,7.82969203753283
-67.9694855131677,7.82357589355094
-67.9681858946988,7.81736481776669
-67.9672828235539,7.8110838199901
-67.9667799360817,7.80475819158237
-67.9666792572326,7.79841340361652
-67.9669811924048,7.79207500431432
-67.9676845258119,7.78576851617267
-67.9687864253785,7.77951933319348
-67.970282454144,7.773352618631
-67.9721665881285,7.76729320366826
-67.9744312405895,7.76136548743069
-67.9770672925709,7.75559333873942
-67.9800641296216,7.75
-67.9834096845365,7.74460799361339
-67.9870904859469,7.73943903128623
-67.9910917125646,7.73451392660547
-67.9953972528621,7.72985251122937
-67.9999897699484,7.72547355503242
-68.0048507713779,7.72139469052572
-68.0099606836137,7.71763234185702
-68.0152989308427,7.7142016586765
-68.0208440178273,7.71111645513451
-68.0265736164593,7.70838915425679
-68.0324646556674,7.70603073792141
-68.0384934143159,7.70405070263855
-68.0446356167214,7.70245702131146
-68.0508665304027,7.70125611113236
-68.0571610656696,7.70045280774269
-68.0634938766502,7.70005034576168
-68.0698394633498,7.70005034576168
-68.0761722743304,7.70045280774269
-68.0824668095973,7.70125611113236
-68.0886977232787,7.70245702131146
-68.0948399256841,7.70405070263855
-68.1008686843326,7.70603073792141
-68.1067597235407,7.70838915425679
-68.1124893221727,7.71111645513451
-68.1180344091573,7.7142016586765
-68.1233726563863,7.71763234185702
-68.1284825686221,7.72139469052572
-68.1333435700516,7.72547355503242
-68.1379360871379,7.72985251122937
-68.1422416274354,7.73451392660547
-68.1462428540531,7.73943903128623
-68.1499236554635,7.74460799361339
-68.1532692103785,7.75
-68.1562660474291,7.75559333873942
-68.1589020994105,7.76136548743069
-68.1611667518715,7.76729320366826
-68.163050885856,7.773352618631
-68.1645469146215,7.77951933319348
-68.1656488141881,7.78576851617267
-68.1663521475952,7.79207500431432
-68.1666540827674,7.79841340361652
-68.1665534039183,7.80475819158237
-68.1660505164461,7.8110838199901
-68.1651474453012,7.81736481776669
-68.1638478268324,7.82357589355094
-68.1621568941444,7.82969203753283
-68.1600814560265,7.83568862215919
-68.1576298695355,7.84154150130019
-68.1548120063448,7.84722710747727
-68.151639212995,7.85272254676105
-68.148124265205,7.85800569095712
-68.1442813164292,7.86305526670845
-68.1401258408658,7.86785094115571
-68.1356745711482,7.87237340381051
-68.1309454309687,7.8766044443119
-68.1259574629055,7.88052702575311
-68.1207307517456,7.88412535328312
-68.1152863436101,7.88738493770698
-68.1096461612089,7.89029265382866
-68.103832915566,7.89283679330161
-68.0978700145698,7.89500711177409
-68.0917814687181,7.89679487013964
-68.085591794436,7.89819286972627
-68.0793259153574,7.89919548128308
-68.0730090619657,7.89979866764719
-68.06666667,7.9
</coordinates>
</LinearRing>
</outerBoundaryIs>
</Polygon>
<Polygon>
<outerBoundaryIs>
<LinearRing>
<coordinates>
-74.127526,11.399148
-74.1211836080343,11.3989466676472
-74.1148667546426,11.3983434812831
-74.108600875564,11.3973408697263
-74.1024112012819,11.3959428701396
-74.0963226554302,11.3941551117741
-74.090359754434,11.3919847933016
-74.0845465087911,11.3894406538287
-74.07890632639,11.386532937707
-74.0734619182544,11.3832733532831
-74.0682352070945,11.3796750257531
-74.0632472390314,11.3757524443119
-74.0585180988518,11.3715214038105
-74.0540668291342,11.3669989411557
-74.0499113535708,11.3622032667085
-74.046068404795,11.3571536909571
-74.0425534570051,11.3518705467611
-74.0393806636553,11.3463751074773
-74.0365628004646,11.3406895013002
-74.0341112139735,11.3348366221592
-74.0320357758556,11.3288400375328
-74.0303448431677,11.3227238935509
-74.0290452246988,11.3165128177667
-74.0281421535539,11.3102318199901
-74.0276392660817,11.3039061915824
-74.0275385872326,11.2975614036165
-74.0278405224048,11.2912230043143
-74.0285438558119,11.2849165161727
-74.0296457553785,11.2786673331935
-74.031141784144,11.272500618631
-74.0330259181285,11.2664412036683
-74.0352905705895,11.2605134874307
-74.0379266225709,11.2547413387394
-74.0409234596216,11.249148
-74.0442690145365,11.2437559936134
-74.0479498159469,11.2385870312862
-74.0519510425646,11.2336619266055
-74.0562565828621,11.2290005112294
-74.0608490999484,11.2246215550324
-74.0657101013779,11.2205426905257
-74.0708200136137,11.216780341857
-74.0761582608427,11.2133496586765
-74.0817033478273,11.2102644551345
-74.0874329464593,11.2075371542568
-74.0933239856674,11.2051787379214
-74.0993527443159,11.2031987026386
-74.1054949467214,11.2016050213115
-74.1117258604027,11.2004041111324
-74.1180203956696,11.1996008077427
-74.1243532066502,11.1991983457617
-74.1306987933498,11.1991983457617
-74.1370316043304,11.1996008077427
-74.1433261395973,11.2004041111324
-74.1495570532787,11.2016050213115
-74.1556992556841,11.2031987026386
-74.1617280143326,11.2051787379214
-74.1676190535407,11.2075371542568
-74.1733486521727,11.2102644551345
-74.1788937391573,11.2133496586765
-74.1842319863863,11.216780341857
-74.1893418986221,11.2205426905257
-74.1942029000516,11.2246215550324
-74.1987954171379,11.2290005112294
-74.2031009574354,11.2336619266055
-74.2071021840531,11.2385870312862
-74.2107829854635,11.2437559936134
-74.2141285403785,11.249148
-74.2171253774291,11.2547413387394
-74.2197614294105,11.2605134874307
-74.2220260818715,11.2664412036683
-74.223910215856,11.272500618631
-74.2254062446215,11.2786673331935
-74.2265081441881,11.2849165161727
-74.2272114775952,11.2912230043143
-74.2275134127674,11.2975614036165
-74.2274127339183,11.3039061915824
-74.2269098464461,11.3102318199901
-74.2260067753012,11.3165128177667
-74.2247071568324,11.3227238935509
-74.2230162241444,11.3288400375328
-74.2209407860265,11.3348366221592
-74.2184891995355,11.3406895013002
-74.2156713363448,11.3463751074773
-74.212498542995,11.3518705467611
-74.208983595205,11.3571536909571
-74.2051406464292,11.3622032667085
-74.2009851708658,11.3669989411557
-74.1965339011482,11.3715214038105
-74.1918047609687,11.3757524443119
-74.1868167929055,11.3796750257531
-74.1815900817456,11.3832733532831
-74.1761456736101,11.386532937707
-74.1705054912089,11.3894406538287
-74.164692245566,11.3919847933016
-74.1587293445698,11.3941551117741
-74.1526407987181,11.3959428701396
-74.146451124436,11.3973408697263
-74.1401852453574,11.3983434812831
-74.1338683919657,11.3989466676472
-74.127526,11.399148
</coordinates>
</LinearRing>
</outerBoundaryIs>
</Polygon>
<Polygon>
<outerBoundaryIs>
<LinearRing>
<coordinates>
-74.105749,11.414352
-74.0994066080343,11.4141506676472
-74.0930897546426,11.4135474812831
-74.086823875564,11.4125448697263
-74.0806342012819,11.4111468701396
-74.0745456554302,11.4093591117741
-74.068582754434,11.4071887933016
-74.0627695087911,11.4046446538287
-74.05712932639,11.401736937707
-74.0516849182544,11.3984773532831
-74.0464582070945,11.3948790257531
-74.0414702390314,11.3909564443119
-74.0367410988518,11.3867254038105
-74.0322898291342,11.3822029411557
-74.0281343535708,11.3774072667085
-74.024291404795,11.3723576909571
-74.0207764570051,11.367074546761
-74.0176036636553,11.3615791074773
-74.0147858004646,11.3558935013002
-74.0123342139735,11.3500406221592
-74.0102587758556,11.3440440375328
-74.0085678431677,11.3379278935509
-74.0072682246988,11.3317168177667
-74.0063651535539,11.3254358199901
-74.0058622660817,11.3191101915824
-74.0057615872326,11.3127654036165
-74.0060635224048,11.3064270043143
-74.0067668558119,11.3001205161727
-74.0078687553785,11.2938713331935
-74.009364784144,11.287704618631
-74.0112489181285,11.2816452036683
-74.0135135705895,11.2757174874307
-74.0161496225709,11.2699453387394
-74.0191464596216,11.264352
-74.0224920145365,11.2589599936134
-74.0261728159469,11.2537910312862
-74.0301740425646,11.2488659266055
-74.0344795828621,11.2442045112294
-74.0390720999484,11.2398255550324
-74.0439331013779,11.2357466905257
-74.0490430136137,11.231984341857
-74.0543812608427,11.2285536586765
-74.0599263478273,11.2254684551345
-74.0656559464593,11.2227411542568
-74.0715469856674,11.2203827379214
-74.0775757443159,11.2184027026385
-74.0837179467214,11.2168090213115
-74.0899488604027,11.2156081111324
-74.0962433956696,11.2148048077427
-74.1025762066502,11.2144023457617
-74.1089217933498,11.2144023457617
-74.1152546043304,11.2148048077427
-74.1215491395973,11.2156081111324
-74.1277800532787,11.2168090213115
-74.1339222556841,11.2184027026385
-74.1399510143326,11.2203827379214
-74.1458420535407,11.2227411542568
-74.1515716521727,11.2254684551345
-74.1571167391573,11.2285536586765
-74.1624549863863,11.231984341857
-74.1675648986221,11.2357466905257
-74.1724259000516,11.2398255550324
-74.1770184171379,11.2442045112294
-74.1813239574354,11.2488659266055
-74.1853251840531,11.2537910312862
-74.1890059854635,11.2589599936134
-74.1923515403785,11.264352
-74.1953483774291,11.2699453387394
-74.1979844294105,11.2757174874307
-74.2002490818715,11.2816452036683
-74.202133215856,11.287704618631
-74.2036292446215,11.2938713331935
-74.2047311441881,11.3001205161727
-74.2054344775952,11.3064270043143
-74.2057364127674,11.3127654036165
-74.2056357339183,11.3191101915824
-74.2051328464461,11.3254358199901
-74.2042297753012,11.3317168177667
-74.2029301568324,11.3379278935509
-74.2012392241444,11.3440440375328
-74.1991637860265,11.3500406221592
-74.1967121995355,11.3558935013002
-74.1938943363448,11.3615791074773
-74.190721542995,11.367074546761
-74.187206595205,11.3723576909571
-74.1833636464292,11.3774072667085
-74.1792081708658,11.3822029411557
-74.1747569011482,11.3867254038105
-74.1700277609687,11.3909564443119
-74.1650397929055,11.3948790257531
-74.1598130817456,11.3984773532831
-74.1543686736101,11.401736937707
-74.1487284912089,11.4046446538287
-74.142915245566,11.4071887933016
-74.1369523445698,11.4093591117741
-74.1308637987181,11.4111468701396
-74.124674124436,11.4125448697263
-74.1184082453574,11.4135474812831
-74.1120913919657,11.4141506676472
-74.105749,11.414352
</coordinates>
</LinearRing>
</outerBoundaryIs>
</Polygon>
<Polygon>
<outerBoundaryIs>
<LinearRing>
<coordinates>
-82.525946,8.641789
-82.5196036080343,8.64158766764719
-82.5132867546426,8.64098448128308
-82.507020875564,8.63998186972627
-82.5008312012819,8.63858387013964
-82.4947426554302,8.63679611177409
-82.488779754434,8.63462579330161
-82.4829665087911,8.63208165382866
-82.47732632639,8.62917393770698
-82.4718819182544,8.62591435328312
-82.4666552070945,8.62231602575311
-82.4616672390314,8.6183934443119
-82.4569380988518,8.61416240381051
-82.4524868291342,8.60963994115571
-82.4483313535708,8.60484426670845
-82.444488404795,8.59979469095712
-82.4409734570051,8.59451154676105
-82.4378006636553,8.58901610747727
-82.4349828004646,8.58333050130019
-82.4325312139735,8.57747762215919
-82.4304557758556,8.57148103753283
-82.4287648431677,8.56536489355094
-82.4274652246988,8.55915381776669
-82.4265621535539,8.5528728199901
-82.4260592660817,8.54654719158237
-82.4259585872326,8.54020240361652
-82.4262605224048,8.53386400431432
-82.4269638558119,8.52755751617267
-82.4280657553785,8.52130833319348
-82.429561784144,8.515141618631
-82.4314459181285,8.50908220366826
-82.4337105705895,8.50315448743069
-82.4363466225709,8.49738233873942
-82.4393434596216,8.491789
-82.4426890145365,8.48639699361339
-82.4463698159469,8.48122803128623
-82.4503710425646,8.47630292660547
-82.4546765828621,8.47164151122937
-82.4592690999484,8.46726255503242
-82.4641301013779,8.46318369052572
-82.4692400136137,8.45942134185702
-82.4745782608427,8.4559906586765
-82.4801233478273,8.45290545513451
-82.4858529464593,8.45017815425679
-82.4917439856674,8.44781973792141
-82.4977727443159,8.44583970263855
-82.5039149467214,8.44424602131146
-82.5101458604027,8.44304511113236
-82.5164403956696,8.44224180774269
-82.5227732066502,8.44183934576168
-82.5291187933498,8.44183934576168
-82.5354516043304,8.44224180774269
-82.5417461395973,8.44304511113236
-82.5479770532787,8.44424602131146
-82.5541192556841,8.44583970263855
-82.5601480143326,8.44781973792141
-82.5660390535407,8.45017815425679
-82.5717686521728,8.45290545513451
-82.5773137391573,8.4559906586765
-82.5826519863863,8.45942134185702
-82.5877618986221,8.46318369052572
-82.5926229000516,8.46726255503242
-82.5972154171379,8.47164151122937
-82.6015209574354,8.47630292660547
-82.6055221840531,8.48122803128623
-82.6092029854635,8.48639699361339
-82.6125485403785,8.491789
-82.6155453774291,8.49738233873942
-82.6181814294105,8.50315448743069
-82.6204460818715,8.50908220366826
-82.622330215856,8.515141618631
-82.6238262446215,8.52130833319348
-82.6249281441881,8.52755751617267
-82.6256314775952,8.53386400431432
-82.6259334127674,8.54020240361652
-82.6258327339183,8.54654719158237
-82.6253298464461,8.5528728199901
-82.6244267753012,8.55915381776669
-82.6231271568324,8.56536489355094
-82.6214362241444,8.57148103753283
-82.6193607860265,8.57747762215919
-82.6169091995355,8.58333050130019
-82.6140913363448,8.58901610747727
-82.610918542995,8.59451154676105
-82.607403595205,8.59979469095712
-82.6035606464292,8.60484426670845
-82.5994051708658,8.60963994115571
-82.5949539011482,8.61416240381051
-82.5902247609687,8.6183934443119
-82.5852367929055,8.62231602575311
-82.5800100817456,8.62591435328312
-82.5745656736101,8.62917393770698
-82.5689254912089,8.63208165382866
-82.563112245566,8.63462579330161
-82.5571493445699,8.63679611177409
-82.5510607987181,8.63858387013964
-82.544871124436,8.63998186972627
-82.5386052453574,8.64098448128308
-82.5322883919657,8.64158766764719
-82.525946,8.641789
</coordinates>
</LinearRing>
</outerBoundaryIs>
</Polygon>
<Polygon>
<outerBoundaryIs>
<LinearRing>
<coordinates>
-63.257025,10.744183
-63.2506826080343,10.7439816676472
-63.2443657546426,10.7433784812831
-63.238099875564,10.7423758697263
-63.2319102012819,10.7409778701396
-63.2258216554302,10.7391901117741
-63.219858754434,10.7370197933016
-63.2140455087911,10.7344756538287
-63.20840532639,10.731567937707
-63.2029609182544,10.7283083532831
-63.1977342070945,10.7247100257531
-63.1927462390313,10.7207874443119
-63.1880170988518,10.7165564038105
-63.1835658291342,10.7120339411557
-63.1794103535708,10.7072382667085
-63.175567404795,10.7021886909571
-63.172052457005,10.696905546761
-63.1688796636552,10.6914101074773
-63.1660618004645,10.6857245013002
-63.1636102139735,10.6798716221592
-63.1615347758556,10.6738750375328
-63.1598438431676,10.6677588935509
-63.1585442246988,10.6615478177667
-63.1576411535539,10.6552668199901
-63.1571382660817,10.6489411915824
-63.1570375872326,10.6425964036165
-63.1573395224048,10.6362580043143
-63.1580428558119,10.6299515161727
-63.1591447553785,10.6237023331935
-63.160640784144,10.617535618631
-63.1625249181285,10.6114762036683
-63.1647895705895,10.6055484874307
-63.1674256225709,10.5997763387394
-63.1704224596216,10.594183
-63.1737680145365,10.5887909936134
-63.1774488159469,10.5836220312862
-63.1814500425646,10.5786969266055
-63.1857555828621,10.5740355112294
-63.1903480999484,10.5696565550324
-63.1952091013779,10.5655776905257
-63.2003190136137,10.561815341857
-63.2056572608427,10.5583846586765
-63.2112023478273,10.5552994551345
-63.2169319464593,10.5525721542568
-63.2228229856674,10.5502137379214
-63.2288517443159,10.5482337026385
-63.2349939467213,10.5466400213115
-63.2412248604027,10.5454391111324
-63.2475193956696,10.5446358077427
-63.2538522066502,10.5442333457617
-63.2601977933498,10.5442333457617
-63.2665306043304,10.5446358077427
-63.2728251395973,10.5454391111324
-63.2790560532787,10.5466400213115
-63.2851982556841,10.5482337026385
-63.2912270143326,10.5502137379214
-63.2971180535407,10.5525721542568
-63.3028476521727,10.5552994551345
-63.3083927391573,10.5583846586765
-63.3137309863863,10.561815341857
-63.3188408986221,10.5655776905257
-63.3237019000516,10.5696565550324
-63.3282944171379,10.5740355112294
-63.3325999574354,10.5786969266055
-63.3366011840531,10.5836220312862
-63.3402819854635,10.5887909936134
-63.3436275403784,10.594183
-63.3466243774291,10.5997763387394
-63.3492604294105,10.6055484874307
-63.3515250818715,10.6114762036683
-63.353409215856,10.617535618631
-63.3549052446215,10.6237023331935
-63.3560071441881,10.6299515161727
-63.3567104775952,10.6362580043143
-63.3570124127674,10.6425964036165
-63.3569117339183,10.6489411915824
-63.3564088464461,10.6552668199901
-63.3555057753012,10.6615478177667
-63.3542061568324,10.6677588935509
-63.3525152241444,10.6738750375328
-63.3504397860265,10.6798716221592
-63.3479881995355,10.6857245013002
-63.3451703363448,10.6914101074773
-63.341997542995,10.696905546761
-63.338482595205,10.7021886909571
-63.3346396464292,10.7072382667085
-63.3304841708658,10.7120339411557
-63.3260329011482,10.7165564038105
-63.3213037609687,10.7207874443119
-63.3163157929055,10.7247100257531
-63.3110890817456,10.7283083532831
-63.30564467361,10.731567937707
-63.3000044912089,10.7344756538287
-63.294191245566,10.7370197933016
-63.2882283445698,10.7391901117741
-63.2821397987181,10.7409778701396
-63.275950124436,10.7423758697263
-63.2696842453574,10.7433784812831
-63.2633673919657,10.7439816676472
-63.257025,10.744183
</coordinates>
</LinearRing>
</outerBoundaryIs>
</Polygon>
<Polygon>
<outerBoundaryIs>
<LinearRing>
<coordinates>
-73.053272,7.090454
-73.0469296080343,7.09025266764719
-73.0406127546426,7.08964948128308
-73.034346875564,7.08864686972627
-73.0281572012819,7.08724887013964
-73.0220686554302,7.08546111177409
-73.016105754434,7.08329079330161
-73.0102925087911,7.08074665382866
-73.00465232639,7.07783893770698
-72.9992079182544,7.07457935328312
-72.9939812070945,7.07098102575311
-72.9889932390314,7.0670584443119
-72.9842640988518,7.06282740381051
-72.9798128291342,7.05830494115571
-72.9756573535708,7.05350926670845
-72.971814404795,7.04845969095712
-72.9682994570051,7.04317654676105
-72.9651266636553,7.03768110747727
-72.9623088004646,7.03199550130019
-72.9598572139735,7.02614262215919
-72.9577817758556,7.02014603753283
-72.9560908431677,7.01402989355094
-72.9547912246988,7.00781881776669
-72.9538881535539,7.0015378199901
-72.9533852660817,6.99521219158237
-72.9532845872326,6.98886740361652
-72.9535865224048,6.98252900431432
-72.9542898558119,6.97622251617267
-72.9553917553785,6.96997333319348
-72.956887784144,6.963806618631
-72.9587719181285,6.95774720366826
-72.9610365705895,6.95181948743069
-72.9636726225709,6.94604733873942
-72.9666694596216,6.940454
-72.9700150145365,6.93506199361339
-72.9736958159469,6.92989303128623
-72.9776970425646,6.92496792660547
-72.9820025828621,6.92030651122937
-72.9865950999484,6.91592755503242
-72.9914561013779,6.91184869052572
-72.9965660136137,6.90808634185702
-73.0019042608427,6.9046556586765
-73.0074493478273,6.90157045513451
-73.0131789464593,6.89884315425679
-73.0190699856674,6.89648473792141
-73.0250987443159,6.89450470263855
-73.0312409467214,6.89291102131146
-73.0374718604027,6.89171011113236
-73.0437663956696,6.89090680774269
-73.0500992066502,6.89050434576168
-73.0564447933498,6.89050434576168
-73.0627776043304,6.89090680774269
-73.0690721395973,6.89171011113236
-73.0753030532787,6.89291102131146
-73.0814452556841,6.89450470263855
-73.0874740143326,6.89648473792141
-73.0933650535407,6.89884315425679
-73.0990946521728,6.90157045513451
-73.1046397391573,6.9046556586765
-73.1099779863863,6.90808634185702
-73.1150878986221,6.91184869052572
-73.1199489000516,6.91592755503242
-73.1245414171379,6.92030651122937
-73.1288469574354,6.92496792660547
-73.1328481840531,6.92989303128623
-73.1365289854635,6.93506199361339
-73.1398745403785,6.940454
-73.1428713774291,6.94604733873942
-73.1455074294105,6.95181948743069
-73.1477720818715,6.95774720366826
-73.149656215856,6.963806618631
-73.1511522446215,6.96997333319348
-73.1522541441881,6.97622251617267
-73.1529574775952,6.98252900431432
-73.1532594127674,6.98886740361652
-73.1531587339183,6.99521219158237
-73.1526558464461,7.0015378199901
-73.1517527753012,7.00781881776669
-73.1504531568324,7.01402989355094
-73.1487622241444,7.02014603753283
-73.1466867860265,7.02614262215919
-73.1442351995355,7.03199550130019
-73.1414173363448,7.03768110747727
-73.138244542995,7.04317654676105
-73.134729595205,7.04845969095712
-73.1308866464292,7.05350926670845
-73.1267311708658,7.05830494115571
-73.1222799011482,7.06282740381051
-73.1175507609687,7.0670584443119
-73.1125627929055,7.07098102575311
-73.1073360817456,7.07457935328312
-73.1018916736101,7.07783893770698
-73.0962514912089,7.08074665382866
-73.090438245566,7.08329079330161
-73.0844753445699,7.08546111177409
-73.0783867987181,7.08724887013964
-73.072197124436,7.08864686972627
-73.0659312453574,7.08964948128308
-73.0596143919657,7.09025266764719
-73.053272,7.090454
</coordinates>
</LinearRing>
</outerBoundaryIs>
</Polygon>
<Polygon>
<outerBoundaryIs>
<LinearRing>
<coordinates>
-61.257356,10.534787
-61.2510136080343,10.5345856676472
-61.2446967546426,10.5339824812831
-61.238430875564,10.5329798697263
-61.2322412012819,10.5315818701396
-61.2261526554302,10.5297941117741
-61.220189754434,10.5276237933016
-61.2143765087911,10.5250796538287
-61.20873632639,10.522171937707
-61.2032919182544,10.5189123532831
-61.1980652070945,10.5153140257531
-61.1930772390313,10.5113914443119
-61.1883480988518,10.5071604038105
-61.1838968291342,10.5026379411557
-61.1797413535708,10.4978422667085
-61.175898404795,10.4927926909571
-61.172383457005,10.487509546761
-61.1692106636552,10.4820141074773
-61.1663928004645,10.4763285013002
-61.1639412139735,10.4704756221592
-61.1618657758556,10.4644790375328
-61.1601748431676,10.4583628935509
-61.1588752246988,10.4521518177667
-61.1579721535539,10.4458708199901
-61.1574692660817,10.4395451915824
-61.1573685872326,10.4332004036165
-61.1576705224048,10.4268620043143
-61.1583738558119,10.4205555161727
-61.1594757553785,10.4143063331935
-61.160971784144,10.408139618631
-61.1628559181285,10.4020802036683
-61.1651205705895,10.3961524874307
-61.1677566225709,10.3903803387394
-61.1707534596216,10.384787
-61.1740990145365,10.3793949936134
-61.1777798159469,10.3742260312862
-61.1817810425646,10.3693009266055
-61.1860865828621,10.3646395112294
-61.1906790999484,10.3602605550324
-61.1955401013779,10.3561816905257
-61.2006500136137,10.352419341857
-61.2059882608427,10.3489886586765
-61.2115333478273,10.3459034551345
-61.2172629464593,10.3431761542568
-61.2231539856674,10.3408177379214
-61.2291827443159,10.3388377026385
-61.2353249467213,10.3372440213115
-61.2415558604027,10.3360431111324
-61.2478503956696,10.3352398077427
-61.2541832066502,10.3348373457617
-61.2605287933498,10.3348373457617
-61.2668616043304,10.3352398077427
-61.2731561395973,10.3360431111324
-61.2793870532787,10.3372440213115
-61.2855292556841,10.3388377026385
-61.2915580143326,10.3408177379214
-61.2974490535407,10.3431761542568
-61.3031786521727,10.3459034551345
-61.3087237391573,10.3489886586765
-61.3140619863863,10.352419341857
-61.3191718986221,10.3561816905257
-61.3240329000516,10.3602605550324
-61.3286254171379,10.3646395112294
-61.3329309574354,10.3693009266055
-61.3369321840531,10.3742260312862
-61.3406129854635,10.3793949936134
-61.3439585403784,10.384787
-61.3469553774291,10.3903803387394
-61.3495914294105,10.3961524874307
-61.3518560818715,10.4020802036683
-61.353740215856,10.408139618631
-61.3552362446215,10.4143063331935
-61.3563381441881,10.4205555161727
-61.3570414775952,10.4268620043143
-61.3573434127674,10.4332004036165
-61.3572427339183,10.4395451915824
-61.3567398464461,10.4458708199901
-61.3558367753012,10.4521518177667
-61.3545371568324,10.4583628935509
-61.3528462241444,10.4644790375328
-61.3507707860265,10.4704756221592
-61.3483191995355,10.4763285013002
-61.3455013363448,10.4820141074773
-61.342328542995,10.487509546761
-61.338813595205,10.4927926909571
-61.3349706464292,10.4978422667085
-61.3308151708658,10.5026379411557
-61.3263639011482,10.5071604038105
-61.3216347609687,10.5113914443119
-61.3166467929055,10.5153140257531
-61.3114200817456,10.5189123532831
-61.30597567361,10.522171937707
-61.3003354912089,10.5250796538287
-61.294522245566,10.5276237933016
-61.2885593445698,10.5297941117741
-61.2824707987181,10.5315818701396
-61.276281124436,10.5329798697263
-61.2700152453574,10.5339824812831
-61.2636983919657,10.5345856676472
-61.257356,10.534787
</coordinates>
</LinearRing>
</outerBoundaryIs>
</Polygon>
<Polygon>
<outerBoundaryIs>
<LinearRing>
<coordinates>
-61.628378,10.773743
-61.6220356080343,10.7735416676472
-61.6157187546426,10.7729384812831
-61.609452875564,10.7719358697263
-61.6032632012819,10.7705378701396
-61.5971746554302,10.7687501117741
-61.591211754434,10.7665797933016
-61.5853985087911,10.7640356538287
-61.5797583263899,10.761127937707
-61.5743139182544,10.7578683532831
-61.5690872070945,10.7542700257531
-61.5640992390313,10.7503474443119
-61.5593700988518,10.7461164038105
-61.5549188291342,10.7415939411557
-61.5507633535708,10.7367982667085
-61.546920404795,10.7317486909571
-61.543405457005,10.726465546761
-61.5402326636552,10.7209701074773
-61.5374148004645,10.7152845013002
-61.5349632139735,10.7094316221592
-61.5328877758556,10.7034350375328
-61.5311968431676,10.6973188935509
-61.5298972246988,10.6911078177667
-61.5289941535539,10.6848268199901
-61.5284912660817,10.6785011915824
-61.5283905872326,10.6721564036165
-61.5286925224048,10.6658180043143
-61.5293958558119,10.6595115161727
-61.5304977553785,10.6532623331935
-61.531993784144,10.647095618631
-61.5338779181285,10.6410362036683
-61.5361425705895,10.6351084874307
-61.5387786225709,10.6293363387394
-61.5417754596216,10.623743
-61.5451210145365,10.6183509936134
-61.5488018159469,10.6131820312862
-61.5528030425646,10.6082569266055
-61.5571085828621,10.6035955112294
-61.5617010999484,10.5992165550324
-61.5665621013779,10.5951376905257
-61.5716720136137,10.591375341857
-61.5770102608427,10.5879446586765
-61.5825553478273,10.5848594551345
-61.5882849464593,10.5821321542568
-61.5941759856674,10.5797737379214
-61.6002047443159,10.5777937026385
-61.6063469467213,10.5762000213115
-61.6125778604027,10.5749991111324
-61.6188723956696,10.5741958077427
-61.6252052066502,10.5737933457617
-61.6315507933498,10.5737933457617
-61.6378836043304,10.5741958077427
-61.6441781395973,10.5749991111324
-61.6504090532787,10.5762000213115
-61.6565512556841,10.5777937026385
-61.6625800143326,10.5797737379214
-61.6684710535407,10.5821321542568
-61.6742006521727,10.5848594551345
-61.6797457391573,10.5879446586765
-61.6850839863863,10.591375341857
-61.6901938986221,10.5951376905257
-61.6950549000516,10.5992165550324
-61.6996474171379,10.6035955112294
-61.7039529574354,10.6082569266055
-61.7079541840531,10.6131820312862
-61.7116349854635,10.6183509936134
-61.7149805403784,10.623743
-61.7179773774291,10.6293363387394
-61.7206134294105,10.6351084874307
-61.7228780818715,10.6410362036683
-61.724762215856,10.647095618631
-61.7262582446215,10.6532623331935
-61.7273601441881,10.6595115161727
-61.7280634775952,10.6658180043143
-61.7283654127674,10.6721564036165
-61.7282647339183,10.6785011915824
-61.7277618464461,10.6848268199901
-61.7268587753012,10.6911078177667
-61.7255591568324,10.6973188935509
-61.7238682241444,10.7034350375328
-61.7217927860265,10.7094316221592
-61.7193411995354,10.7152845013002
-61.7165233363448,10.7209701074773
-61.713350542995,10.726465546761
-61.709835595205,10.7317486909571
-61.7059926464292,10.7367982667085
-61.7018371708658,10.7415939411557
-61.6973859011482,10.7461164038105
-61.6926567609687,10.7503474443119
-61.6876687929055,10.7542700257531
-61.6824420817456,10.7578683532831
-61.67699767361,10.761127937707
-61.6713574912089,10.7640356538287
-61.665544245566,10.7665797933016
-61.6595813445698,10.7687501117741
-61.6534927987181,10.7705378701396
-61.647303124436,10.7719358697263
-61.6410372453574,10.7729384812831
-61.6347203919657,10.7735416676472
-61.628378,10.773743
</coordinates>
</LinearRing>
</outerBoundaryIs>
</Polygon>
</MultiGeometry>
</Placemark>
</Document>
</kml>
