# Supplementary material for: Species conservation profiles of a random sample of world spiders I: Agelenidae to Filistatidae
Source: Biodivers Data J. 2018 Apr 25;(6):e23555. doi: 10.3897/BDJ.6.e23555 (PMC5932090; doi:10.3897/BDJ.6.e23555)
Supplement: Supplementary material 20 — Distribution of Metazygia enabla Levi, 1995 [file bdj-06-e23555-s020.kml]

<?xml version="1.0" encoding="utf-8" ?>
<kml xmlns="http://www.opengis.net/kml/2.2">
<Document id="root_doc">
<Schema name="Metazygia_enabla.kml" id="Metazygia_enabla.kml">
	<SimpleField name="layer" type="float"></SimpleField>
</Schema>
<Folder><name>Metazygia_enabla.kml</name>
  <Placemark>
	<Style><LineStyle><color>ff0000ff</color></LineStyle><PolyStyle><fill>0</fill></PolyStyle></Style>
	<ExtendedData><SchemaData schemaUrl="#Metazygia_enabla.kml">
		<SimpleData name="layer">1</SimpleData>
	</SchemaData></ExtendedData>
      <MultiGeometry><Polygon><outerBoundaryIs><LinearRing><coordinates>-39.25,-17.91666667 -39.16666667,-17.91666667 -39.16666667,-18.0 -39.25,-18.0 -39.25,-17.91666667</coordinates></LinearRing></outerBoundaryIs></Polygon><Polygon><outerBoundaryIs><LinearRing><coordinates>-38.33333333,-12.91666667 -38.25,-12.91666667 -38.25,-13.0 -38.33333333,-13.0 -38.33333333,-12.91666667</coordinates></LinearRing></outerBoundaryIs></Polygon><Polygon><outerBoundaryIs><LinearRing><coordinates>-41.25,-12.0 -41.25,-12.08333333 -41.33333333,-12.08333333 -41.41666667,-12.08333333 -41.41666667,-12.0 -41.33333333,-12.0 -41.33333333,-11.91666667 -41.25,-11.91666667 -41.25,-11.83333333 -41.16666667,-11.83333333 -41.16666667,-11.91666667 -41.16666667,-12.0 -41.25,-12.0</coordinates></LinearRing></outerBoundaryIs></Polygon><Polygon><outerBoundaryIs><LinearRing><coordinates>-39.83333333,-10.66666667 -39.75,-10.66666667 -39.75,-10.75 -39.83333333,-10.75 -39.83333333,-10.66666667</coordinates></LinearRing></outerBoundaryIs></Polygon><Polygon><outerBoundaryIs><LinearRing><coordinates>-36.83333333,-10.0 -36.75,-10.0 -36.75,-10.08333333 -36.83333333,-10.08333333 -36.83333333,-10.0</coordinates></LinearRing></outerBoundaryIs></Polygon><Polygon><outerBoundaryIs><LinearRing><coordinates>-40.41666667,-11.33333333 -40.5,-11.33333333 -40.5,-11.25 -40.5,-11.16666667 -40.5,-11.08333333 -40.5,-11.0 -40.58333333,-11.0 -40.58333333,-10.91666667 -40.5,-10.91666667 -40.5,-10.83333333 -40.5,-10.75 -40.5,-10.66666667 -40.41666667,-10.66666667 -40.41666667,-10.58333333 -40.41666667,-10.5 -40.41666667,-10.41666667 -40.33333333,-10.41666667 -40.33333333,-10.33333333 -40.25,-10.33333333 -40.25,-10.25 -40.16666667,-10.25 -40.16666667,-10.33333333 -40.08333333,-10.33333333 -40.08333333,-10.41666667 -40.08333333,-10.5 -40.16666667,-10.5 -40.16666667,-10.58333333 -40.16666667,-10.66666667 -40.16666667,-10.75 -40.25,-10.75 -40.25,-10.83333333 -40.33333333,-10.83333333 -40.33333333,-10.91666667 -40.25,-10.91666667 -40.16666667,-10.91666667 -40.16666667,-11.0 -40.25,-11.0 -40.25,-11.08333333 -40.25,-11.16666667 -40.33333333,-11.16666667 -40.33333333,-11.25 -40.33333333,-11.33333333 -40.41666667,-11.33333333</coordinates></LinearRing></outerBoundaryIs></Polygon><Polygon><outerBoundaryIs><LinearRing><coordinates>-37.0,-10.41666667 -37.0,-10.5 -37.08333333,-10.5 -37.16666667,-10.5 -37.16666667,-10.41666667 -37.08333333,-10.41666667 -37.08333333,-10.33333333 -37.16666667,-10.33333333 -37.16666667,-10.25 -37.16666667,-10.16666667 -37.08333333,-10.16666667 -37.08333333,-10.08333333 -37.0,-10.08333333 -37.0,-10.16666667 -37.0,-10.25 -36.91666667,-10.25 -36.91666667,-10.33333333 -36.91666667,-10.41666667 -37.0,-10.41666667</coordinates></LinearRing></outerBoundaryIs></Polygon><Polygon><outerBoundaryIs><LinearRing><coordinates>-37.25,-8.58333333 -37.16666667,-8.58333333 -37.16666667,-8.66666667 -37.25,-8.66666667 -37.25,-8.58333333</coordinates></LinearRing></outerBoundaryIs></Polygon><Polygon><outerBoundaryIs><LinearRing><coordinates>-36.58333333,-8.83333333 -36.58333333,-8.91666667 -36.66666667,-8.91666667 -36.66666667,-8.83333333 -36.66666667,-8.75 -36.58333333,-8.75 -36.58333333,-8.83333333</coordinates></LinearRing></outerBoundaryIs></Polygon><Polygon><outerBoundaryIs><LinearRing><coordinates>-39.5,-18.08333333 -39.5,-18.16666667 -39.58333333,-18.16666667 -39.66666667,-18.16666667 -39.66666667,-18.08333333 -39.75,-18.08333333 -39.75,-18.0 -39.75,-17.91666667 -39.75,-17.83333333 -39.75,-17.75 -39.66666667,-17.75 -39.66666667,-17.66666667 -39.66666667,-17.58333333 -39.58333333,-17.58333333 -39.58333333,-17.5 -39.58333333,-17.41666667 -39.58333333,-17.33333333 -39.58333333,-17.25 -39.66666667,-17.25 -39.66666667,-17.16666667 -39.66666667,-17.08333333 -39.66666667,-17.0 -39.66666667,-16.91666667 -39.66666667,-16.83333333 -39.75,-16.83333333 -39.75,-16.75 -39.75,-16.66666667 -39.66666667,-16.66666667 -39.66666667,-16.58333333 -39.66666667,-16.5 -39.66666667,-16.41666667 -39.66666667,-16.33333333 -39.66666667,-16.25 -39.66666667,-16.16666667 -39.58333333,-16.16666667 -39.58333333,-16.08333333 -39.58333333,-16.0 -39.66666667,-16.0 -39.66666667,-15.91666667 -39.58333333,-15.91666667 -39.58333333,-15.83333333 -39.66666667,-15.83333333 -39.66666667,-15.75 -39.66666667,-15.66666667 -39.66666667,-15.58333333 -39.66666667,-15.5 -39.66666667,-15.41666667 -39.75,-15.41666667 -39.75,-15.33333333 -39.75,-15.25 -39.66666667,-15.25 -39.66666667,-15.16666667 -39.66666667,-15.08333333 -39.75,-15.08333333 -39.75,-15.0 -39.83333333,-15.0 -39.83333333,-14.91666667 -39.83333333,-14.83333333 -39.83333333,-14.75 -39.83333333,-14.66666667 -39.83333333,-14.58333333 -39.83333333,-14.5 -39.83333333,-14.41666667 -39.91666667,-14.41666667 -39.91666667,-14.33333333 -39.91666667,-14.25 -40.0,-14.25 -40.0,-14.16666667 -40.0,-14.08333333 -40,-14 -40.0,-13.91666667 -40.0,-13.83333333 -40.08333333,-13.83333333 -40.08333333,-13.75 -40.08333333,-13.66666667 -40.08333333,-13.58333333 -40.08333333,-13.5 -40.08333333,-13.41666667 -40.0,-13.41666667 -40.0,-13.33333333 -40.0,-13.25 -39.91666667,-13.25 -39.91666667,-13.16666667 -39.91666667,-13.08333333 -39.83333333,-13.08333333 -39.83333333,-13.0 -39.75,-13.0 -39.66666667,-13.0 -39.66666667,-12.91666667 -39.58333333,-12.91666667 -39.58333333,-12.83333333 -39.5,-12.83333333 -39.5,-12.75 -39.5,-12.66666667 -39.5,-12.58333333 -39.5,-12.5 -39.58333333,-12.5 -39.58333333,-12.41666667 -39.66666667,-12.41666667 -39.66666667,-12.33333333 -39.75,-12.33333333 -39.75,-12.25 -39.75,-12.16666667 -39.75,-12.08333333 -39.66666667,-12.08333333 -39.58333333,-12.08333333 -39.5,-12.08333333 -39.5,-12.0 -39.41666667,-12.0 -39.33333333,-12.0 -39.33333333,-11.91666667 -39.33333333,-11.83333333 -39.33333333,-11.75 -39.25,-11.75 -39.25,-11.66666667 -39.25,-11.58333333 -39.16666667,-11.58333333 -39.08333333,-11.58333333 -39.08333333,-11.5 -39.08333333,-11.41666667 -39.0,-11.41666667 -38.91666667,-11.41666667 -38.83333333,-11.41666667 -38.83333333,-11.33333333 -38.83333333,-11.25 -38.83333333,-11.16666667 -38.75,-11.16666667 -38.75,-11.08333333 -38.66666667,-11.08333333 -38.66666667,-11.0 -38.75,-11.0 -38.75,-10.91666667 -38.83333333,-10.91666667 -38.83333333,-10.83333333 -38.83333333,-10.75 -38.83333333,-10.66666667 -38.91666667,-10.66666667 -38.91666667,-10.58333333 -39.0,-10.58333333 -39.08333333,-10.58333333 -39.08333333,-10.5 -39.16666667,-10.5 -39.16666667,-10.58333333 -39.25,-10.58333333 -39.25,-10.5 -39.33333333,-10.5 -39.41666667,-10.5 -39.41666667,-10.58333333 -39.5,-10.58333333 -39.5,-10.5 -39.58333333,-10.5 -39.58333333,-10.41666667 -39.58333333,-10.33333333 -39.5,-10.33333333 -39.5,-10.25 -39.41666667,-10.25 -39.33333333,-10.25 -39.25,-10.25 -39.16666667,-10.25 -39.08333333,-10.25 -39.08333333,-10.33333333 -39.0,-10.33333333 -39.0,-10.25 -38.91666667,-10.25 -38.83333333,-10.25 -38.83333333,-10.16666667 -38.75,-10.16666667 -38.75,-10.08333333 -38.66666667,-10.08333333 -38.66666667,-10.0 -38.58333333,-10.0 -38.58333333,-9.91666667 -38.66666667,-9.91666667 -38.66666667,-9.83333333 -38.66666667,-9.75 -38.58333333,-9.75 -38.5,-9.75 -38.5,-9.66666667 -38.41666667,-9.66666667 -38.33333333,-9.66666667 -38.33333333,-9.75 -38.25,-9.75 -38.16666667,-9.75 -38.16666667,-9.66666667 -38.08333333,-9.66666667 -38.08333333,-9.58333333 -38.0,-9.58333333 -37.91666667,-9.58333333 -37.83333333,-9.58333333 -37.83333333,-9.5 -37.91666667,-9.5 -37.91666667,-9.41666667 -37.91666667,-9.33333333 -38.0,-9.33333333 -38.0,-9.25 -38.08333333,-9.25 -38.08333333,-9.16666667 -38.0,-9.16666667 -37.91666667,-9.16666667 -37.91666667,-9.08333333 -37.83333333,-9.08333333 -37.75,-9.08333333 -37.75,-9.0 -37.66666667,-9.0 -37.66666667,-8.91666667 -37.58333333,-8.91666667 -37.5,-8.91666667 -37.5,-8.83333333 -37.41666667,-8.83333333 -37.41666667,-8.75 -37.33333333,-8.75 -37.33333333,-8.83333333 -37.33333333,-8.91666667 -37.41666667,-8.91666667 -37.41666667,-9.0 -37.41666667,-9.08333333 -37.33333333,-9.08333333 -37.25,-9.08333333 -37.16666667,-9.08333333 -37.08333333,-9.08333333 -37.0,-9.08333333 -37.0,-9.16666667 -37.0,-9.25 -37.08333333,-9.25 -37.08333333,-9.33333333 -37.16666667,-9.33333333 -37.16666667,-9.41666667 -37.25,-9.41666667 -37.33333333,-9.41666667 -37.33333333,-9.33333333 -37.41666667,-9.33333333 -37.41666667,-9.41666667 -37.5,-9.41666667 -37.5,-9.33333333 -37.58333333,-9.33333333 -37.66666667,-9.33333333 -37.75,-9.33333333 -37.75,-9.41666667 -37.75,-9.5 -37.66666667,-9.5 -37.66666667,-9.58333333 -37.58333333,-9.58333333 -37.58333333,-9.66666667 -37.58333333,-9.75 -37.66666667,-9.75 -37.66666667,-9.83333333 -37.66666667,-9.91666667 -37.66666667,-10.0 -37.58333333,-10.0 -37.58333333,-10.08333333 -37.5,-10.08333333 -37.41666667,-10.08333333 -37.33333333,-10.08333333 -37.33333333,-10.16666667 -37.25,-10.16666667 -37.25,-10.25 -37.33333333,-10.25 -37.33333333,-10.33333333 -37.33333333,-10.41666667 -37.33333333,-10.5 -37.25,-10.5 -37.25,-10.58333333 -37.25,-10.66666667 -37.25,-10.75 -37.33333333,-10.75 -37.33333333,-10.83333333 -37.41666667,-10.83333333 -37.5,-10.83333333 -37.5,-10.91666667 -37.41666667,-10.91666667 -37.41666667,-11.0 -37.41666667,-11.08333333 -37.33333333,-11.08333333 -37.25,-11.08333333 -37.25,-11.16666667 -37.16666667,-11.16666667 -37.16666667,-11.25 -37.16666667,-11.33333333 -37.25,-11.33333333 -37.25,-11.41666667 -37.33333333,-11.41666667 -37.33333333,-11.5 -37.33333333,-11.58333333 -37.41666667,-11.58333333 -37.41666667,-11.66666667 -37.41666667,-11.75 -37.5,-11.75 -37.5,-11.83333333 -37.5,-11.91666667 -37.58333333,-11.91666667 -37.58333333,-12.0 -37.58333333,-12.08333333 -37.66666667,-12.08333333 -37.66666667,-12.16666667 -37.66666667,-12.25 -37.75,-12.25 -37.75,-12.33333333 -37.83333333,-12.33333333 -37.83333333,-12.41666667 -37.91666667,-12.41666667 -37.91666667,-12.5 -37.91666667,-12.58333333 -38.0,-12.58333333 -38.0,-12.5 -38.08333333,-12.5 -38.16666667,-12.5 -38.25,-12.5 -38.33333333,-12.5 -38.33333333,-12.58333333 -38.25,-12.58333333 -38.16666667,-12.58333333 -38.16666667,-12.66666667 -38.16666667,-12.75 -38.25,-12.75 -38.33333333,-12.75 -38.33333333,-12.83333333 -38.41666667,-12.83333333 -38.41666667,-12.91666667 -38.41666667,-13.0 -38.41666667,-13.08333333 -38.5,-13.08333333 -38.5,-13.0 -38.58333333,-13.0 -38.58333333,-13.08333333 -38.66666667,-13.08333333 -38.66666667,-13.16666667 -38.75,-13.16666667 -38.83333333,-13.16666667 -38.83333333,-13.25 -38.91666667,-13.25 -38.91666667,-13.33333333 -38.83333333,-13.33333333 -38.83333333,-13.41666667 -38.83333333,-13.5 -38.91666667,-13.5 -38.91666667,-13.58333333 -38.83333333,-13.58333333 -38.83333333,-13.66666667 -38.83333333,-13.75 -38.91666667,-13.75 -38.91666667,-13.83333333 -38.91666667,-13.91666667 -38.91666667,-14.0 -38.91666667,-14.08333333 -38.91666667,-14.16666667 -38.91666667,-14.25 -38.91666667,-14.33333333 -39.0,-14.33333333 -39.0,-14.41666667 -39.0,-14.5 -39.0,-14.58333333 -39.0,-14.66666667 -39.0,-14.75 -39.0,-14.83333333 -39.0,-14.91666667 -39,-15 -39.0,-15.08333333 -39.0,-15.16666667 -39.0,-15.25 -38.91666667,-15.25 -38.91666667,-15.33333333 -38.91666667,-15.41666667 -38.91666667,-15.5 -38.91666667,-15.58333333 -38.91666667,-15.66666667 -38.83333333,-15.66666667 -38.83333333,-15.75 -38.83333333,-15.83333333 -38.83333333,-15.91666667 -38.83333333,-16.0 -38.91666667,-16.0 -38.91666667,-16.08333333 -38.91666667,-16.16666667 -38.91666667,-16.25 -39.0,-16.25 -39.0,-16.33333333 -39.0,-16.41666667 -39.0,-16.5 -39.0,-16.58333333 -39.08333333,-16.58333333 -39.08333333,-16.66666667 -39.08333333,-16.75 -39.08333333,-16.83333333 -39.08333333,-16.91666667 -39.08333333,-17.0 -39.16666667,-17.0 -39.16666667,-17.08333333 -39.16666667,-17.16666667 -39.16666667,-17.25 -39.16666667,-17.33333333 -39.16666667,-17.41666667 -39.16666667,-17.5 -39.16666667,-17.58333333 -39.08333333,-17.58333333 -39.08333333,-17.66666667 -39.08333333,-17.75 -39.16666667,-17.75 -39.16666667,-17.83333333 -39.25,-17.83333333 -39.25,-17.91666667 -39.33333333,-17.91666667 -39.33333333,-18.0 -39.41666667,-18.0 -39.5,-18.0 -39.5,-18.08333333</coordinates></LinearRing></outerBoundaryIs><innerBoundaryIs><LinearRing><coordinates>-37.83333333,-9.58333333 -37.83333333,-9.66666667 -37.75,-9.66666667 -37.75,-9.58333333 -37.83333333,-9.58333333</coordinates></LinearRing></innerBoundaryIs><innerBoundaryIs><LinearRing><coordinates>-38.41666667,-12.83333333 -38.41666667,-12.75 -38.5,-12.75 -38.58333333,-12.75 -38.58333333,-12.66666667 -38.66666667,-12.66666667 -38.66666667,-12.75 -38.75,-12.75 -38.75,-12.83333333 -38.66666667,-12.83333333 -38.58333333,-12.83333333 -38.58333333,-12.91666667 -38.5,-12.91666667 -38.5,-12.83333333 -38.41666667,-12.83333333</coordinates></LinearRing></innerBoundaryIs><innerBoundaryIs><LinearRing><coordinates>-38.16666667,-10.5 -38.16666667,-10.58333333 -38.08333333,-10.58333333 -38.0,-10.58333333 -37.91666667,-10.58333333 -37.91666667,-10.5 -37.91666667,-10.41666667 -37.91666667,-10.33333333 -37.83333333,-10.33333333 -37.83333333,-10.25 -37.91666667,-10.25 -37.91666667,-10.16666667 -38.0,-10.16666667 -38.0,-10.25 -38.08333333,-10.25 -38.08333333,-10.33333333 -38.16666667,-10.33333333 -38.16666667,-10.41666667 -38.16666667,-10.5</coordinates></LinearRing></innerBoundaryIs><innerBoundaryIs><LinearRing><coordinates>-37.5,-9.25 -37.41666667,-9.25 -37.41666667,-9.16666667 -37.5,-9.16666667 -37.5,-9.25</coordinates></LinearRing></innerBoundaryIs></Polygon><Polygon><outerBoundaryIs><LinearRing><coordinates>-40.25,-12.0 -40.25,-12.08333333 -40.33333333,-12.08333333 -40.41666667,-12.08333333 -40.5,-12.08333333 -40.5,-12.16666667 -40.58333333,-12.16666667 -40.66666667,-12.16666667 -40.75,-12.16666667 -40.75,-12.08333333 -40.83333333,-12.08333333 -40.83333333,-12.0 -40.83333333,-11.91666667 -40.91666667,-11.91666667 -40.91666667,-11.83333333 -41.0,-11.83333333 -41.08333333,-11.83333333 -41.08333333,-11.75 -41.08333333,-11.66666667 -41.08333333,-11.58333333 -41.0,-11.58333333 -41.0,-11.66666667 -40.91666667,-11.66666667 -40.91666667,-11.58333333 -40.83333333,-11.58333333 -40.83333333,-11.66666667 -40.75,-11.66666667 -40.75,-11.58333333 -40.66666667,-11.58333333 -40.66666667,-11.66666667 -40.66666667,-11.75 -40.58333333,-11.75 -40.5,-11.75 -40.5,-11.66666667 -40.58333333,-11.66666667 -40.58333333,-11.58333333 -40.58333333,-11.5 -40.5,-11.5 -40.5,-11.41666667 -40.41666667,-11.41666667 -40.41666667,-11.5 -40.33333333,-11.5 -40.33333333,-11.58333333 -40.25,-11.58333333 -40.25,-11.66666667 -40.16666667,-11.66666667 -40.16666667,-11.75 -40.16666667,-11.83333333 -40.08333333,-11.83333333 -40.08333333,-11.91666667 -40.16666667,-11.91666667 -40.25,-11.91666667 -40.25,-12.0</coordinates></LinearRing></outerBoundaryIs></Polygon><Polygon><outerBoundaryIs><LinearRing><coordinates>-40.58333333,-11.33333333 -40.5,-11.33333333 -40.5,-11.41666667 -40.58333333,-11.41666667 -40.58333333,-11.33333333</coordinates></LinearRing></outerBoundaryIs></Polygon><Polygon><outerBoundaryIs><LinearRing><coordinates>-61.25,-5.66666667 -61.16666667,-5.66666667 -61.16666667,-5.75 -61.25,-5.75 -61.25,-5.66666667</coordinates></LinearRing></outerBoundaryIs></Polygon><Polygon><outerBoundaryIs><LinearRing><coordinates>-62.16666667,-4.33333333 -62.08333333,-4.33333333 -62.08333333,-4.41666667 -62.16666667,-4.41666667 -62.16666667,-4.33333333</coordinates></LinearRing></outerBoundaryIs></Polygon><Polygon><outerBoundaryIs><LinearRing><coordinates>-62.0,-4.5 -61.91666667,-4.5 -61.91666667,-4.58333333 -62.0,-4.58333333 -62.08333333,-4.58333333 -62.08333333,-4.5 -62.0,-4.5</coordinates></LinearRing></outerBoundaryIs></Polygon><Polygon><outerBoundaryIs><LinearRing><coordinates>-36.25,-9.75 -36.33333333,-9.75 -36.33333333,-9.66666667 -36.33333333,-9.58333333 -36.41666667,-9.58333333 -36.41666667,-9.5 -36.5,-9.5 -36.5,-9.41666667 -36.58333333,-9.41666667 -36.58333333,-9.33333333 -36.58333333,-9.25 -36.58333333,-9.16666667 -36.66666667,-9.16666667 -36.66666667,-9.25 -36.75,-9.25 -36.83333333,-9.25 -36.83333333,-9.16666667 -36.75,-9.16666667 -36.75,-9.08333333 -36.83333333,-9.08333333 -36.83333333,-9.0 -36.75,-9.0 -36.75,-8.91666667 -36.66666667,-8.91666667 -36.66666667,-9.0 -36.58333333,-9.0 -36.5,-9.0 -36.41666667,-9.0 -36.33333333,-9.0 -36.25,-9.0 -36.25,-8.91666667 -36.33333333,-8.91666667 -36.41666667,-8.91666667 -36.41666667,-8.83333333 -36.5,-8.83333333 -36.5,-8.75 -36.41666667,-8.75 -36.41666667,-8.66666667 -36.33333333,-8.66666667 -36.25,-8.66666667 -36.16666667,-8.66666667 -36.16666667,-8.75 -36.25,-8.75 -36.25,-8.83333333 -36.16666667,-8.83333333 -36.08333333,-8.83333333 -36.08333333,-8.75 -36.08333333,-8.66666667 -36.08333333,-8.58333333 -36.08333333,-8.5 -36.08333333,-8.41666667 -36.08333333,-8.33333333 -36.0,-8.33333333 -35.91666667,-8.33333333 -35.91666667,-8.25 -35.91666667,-8.16666667 -35.83333333,-8.16666667 -35.75,-8.16666667 -35.75,-8.08333333 -35.83333333,-8.08333333 -35.83333333,-8.0 -35.83333333,-7.91666667 -35.83333333,-7.83333333 -35.83333333,-7.75 -35.83333333,-7.66666667 -35.83333333,-7.58333333 -35.75,-7.58333333 -35.75,-7.5 -35.83333333,-7.5 -35.83333333,-7.41666667 -35.83333333,-7.33333333 -35.91666667,-7.33333333 -35.91666667,-7.25 -35.91666667,-7.16666667 -35.91666667,-7.08333333 -35.91666667,-7.0 -35.91666667,-6.91666667 -35.83333333,-6.91666667 -35.83333333,-6.83333333 -35.75,-6.83333333 -35.75,-6.75 -35.66666667,-6.75 -35.66666667,-6.66666667 -35.58333333,-6.66666667 -35.5,-6.66666667 -35.41666667,-6.66666667 -35.41666667,-6.58333333 -35.33333333,-6.58333333 -35.33333333,-6.5 -35.33333333,-6.41666667 -35.33333333,-6.33333333 -35.33333333,-6.25 -35.33333333,-6.16666667 -35.33333333,-6.08333333 -35.41666667,-6.08333333 -35.41666667,-6.0 -35.41666667,-5.91666667 -35.5,-5.91666667 -35.5,-5.83333333 -35.58333333,-5.83333333 -35.58333333,-5.75 -35.66666667,-5.75 -35.66666667,-5.66666667 -35.66666667,-5.58333333 -35.58333333,-5.58333333 -35.58333333,-5.5 -35.5,-5.5 -35.5,-5.41666667 -35.5,-5.33333333 -35.41666667,-5.33333333 -35.33333333,-5.33333333 -35.33333333,-5.41666667 -35.33333333,-5.5 -35.25,-5.5 -35.16666667,-5.5 -35.16666667,-5.58333333 -35.16666667,-5.66666667 -35.16666667,-5.75 -35.16666667,-5.83333333 -35.08333333,-5.83333333 -35.08333333,-5.91666667 -35.08333333,-6.0 -35.08333333,-6.08333333 -35.08333333,-6.16666667 -35.0,-6.16666667 -35.0,-6.25 -35.0,-6.33333333 -34.91666667,-6.33333333 -34.91666667,-6.41666667 -34.91666667,-6.5 -34.91666667,-6.58333333 -34.91666667,-6.66666667 -34.91666667,-6.75 -34.91666667,-6.83333333 -34.83333333,-6.83333333 -34.83333333,-6.91666667 -34.83333333,-7.0 -34.75,-7.0 -34.75,-7.08333333 -34.75,-7.16666667 -34.75,-7.25 -34.75,-7.33333333 -34.75,-7.41666667 -34.75,-7.5 -34.75,-7.58333333 -34.75,-7.66666667 -34.75,-7.75 -34.83333333,-7.75 -34.83333333,-7.83333333 -34.75,-7.83333333 -34.75,-7.91666667 -34.75,-8.0 -34.83333333,-8.0 -34.83333333,-8.08333333 -34.83333333,-8.16666667 -34.91666667,-8.16666667 -34.91666667,-8.25 -34.91666667,-8.33333333 -34.91666667,-8.41666667 -34.91666667,-8.5 -35.0,-8.5 -35.0,-8.58333333 -35.0,-8.66666667 -35.0,-8.75 -35.08333333,-8.75 -35.08333333,-8.83333333 -35.08333333,-8.91666667 -35.08333333,-9.0 -35.16666667,-9.0 -35.16666667,-9.08333333 -35.25,-9.08333333 -35.25,-9.16666667 -35.25,-9.25 -35.33333333,-9.25 -35.33333333,-9.33333333 -35.41666667,-9.33333333 -35.41666667,-9.41666667 -35.5,-9.41666667 -35.5,-9.5 -35.58333333,-9.5 -35.58333333,-9.58333333 -35.66666667,-9.58333333 -35.66666667,-9.66666667 -35.66666667,-9.75 -35.75,-9.75 -35.75,-9.83333333 -35.83333333,-9.83333333 -35.83333333,-9.91666667 -35.91666667,-9.91666667 -36.0,-9.91666667 -36.08333333,-9.91666667 -36.08333333,-9.83333333 -36.16666667,-9.83333333 -36.25,-9.83333333 -36.25,-9.75</coordinates></LinearRing></outerBoundaryIs><innerBoundaryIs><LinearRing><coordinates>-36.5,-9.16666667 -36.5,-9.25 -36.41666667,-9.25 -36.41666667,-9.16666667 -36.5,-9.16666667</coordinates></LinearRing></innerBoundaryIs></Polygon><Polygon><outerBoundaryIs><LinearRing><coordinates>-60.91666667,-2.75 -60.83333333,-2.75 -60.83333333,-2.83333333 -60.91666667,-2.83333333 -60.91666667,-2.75</coordinates></LinearRing></outerBoundaryIs></Polygon><Polygon><outerBoundaryIs><LinearRing><coordinates>-63.16666667,-4.08333333 -63.08333333,-4.08333333 -63.08333333,-4.16666667 -63.16666667,-4.16666667 -63.16666667,-4.08333333</coordinates></LinearRing></outerBoundaryIs></Polygon><Polygon><outerBoundaryIs><LinearRing><coordinates>-77.0,1.33333333 -76.91666667,1.33333333 -76.91666667,1.25 -77.0,1.25 -77.0,1.33333333</coordinates></LinearRing></outerBoundaryIs></Polygon><Polygon><outerBoundaryIs><LinearRing><coordinates>-65.0,2.08333333 -64.91666667,2.08333333 -64.91666667,2.0 -65,2 -65.0,2.08333333</coordinates></LinearRing></outerBoundaryIs></Polygon><Polygon><outerBoundaryIs><LinearRing><coordinates>-57.83333333,-4.16666667 -57.91666667,-4.16666667 -58.0,-4.16666667 -58.0,-4.08333333 -58.08333333,-4.08333333 -58.16666667,-4.08333333 -58.25,-4.08333333 -58.33333333,-4.08333333 -58.41666667,-4.08333333 -58.41666667,-4.16666667 -58.5,-4.16666667 -58.5,-4.25 -58.5,-4.33333333 -58.58333333,-4.33333333 -58.58333333,-4.41666667 -58.58333333,-4.5 -58.5,-4.5 -58.5,-4.58333333 -58.5,-4.66666667 -58.5,-4.75 -58.5,-4.83333333 -58.5,-4.91666667 -58.5,-5.0 -58.5,-5.08333333 -58.58333333,-5.08333333 -58.58333333,-5.16666667 -58.66666667,-5.16666667 -58.75,-5.16666667 -58.75,-5.25 -58.83333333,-5.25 -58.83333333,-5.33333333 -58.91666667,-5.33333333 -59.0,-5.33333333 -59.0,-5.41666667 -59.08333333,-5.41666667 -59.16666667,-5.41666667 -59.25,-5.41666667 -59.25,-5.5 -59.33333333,-5.5 -59.41666667,-5.5 -59.5,-5.5 -59.58333333,-5.5 -59.66666667,-5.5 -59.66666667,-5.41666667 -59.75,-5.41666667 -59.83333333,-5.41666667 -59.91666667,-5.41666667 -60.0,-5.41666667 -60.08333333,-5.41666667 -60.08333333,-5.33333333 -60.16666667,-5.33333333 -60.25,-5.33333333 -60.25,-5.25 -60.33333333,-5.25 -60.33333333,-5.16666667 -60.33333333,-5.08333333 -60.41666667,-5.08333333 -60.5,-5.08333333 -60.5,-5.16666667 -60.58333333,-5.16666667 -60.58333333,-5.25 -60.66666667,-5.25 -60.66666667,-5.33333333 -60.58333333,-5.33333333 -60.58333333,-5.41666667 -60.66666667,-5.41666667 -60.75,-5.41666667 -60.83333333,-5.41666667 -60.83333333,-5.5 -60.91666667,-5.5 -61.0,-5.5 -61.0,-5.58333333 -61.08333333,-5.58333333 -61.16666667,-5.58333333 -61.25,-5.58333333 -61.25,-5.66666667 -61.33333333,-5.66666667 -61.41666667,-5.66666667 -61.5,-5.66666667 -61.58333333,-5.66666667 -61.58333333,-5.58333333 -61.66666667,-5.58333333 -61.75,-5.58333333 -61.75,-5.5 -61.83333333,-5.5 -61.91666667,-5.5 -62.0,-5.5 -62.0,-5.41666667 -62.08333333,-5.41666667 -62.16666667,-5.41666667 -62.25,-5.41666667 -62.25,-5.33333333 -62.25,-5.25 -62.16666667,-5.25 -62.16666667,-5.16666667 -62.16666667,-5.08333333 -62.08333333,-5.08333333 -62.08333333,-5.0 -62,-5 -62.0,-4.91666667 -62.0,-4.83333333 -62.0,-4.75 -61.91666667,-4.75 -61.83333333,-4.75 -61.83333333,-4.66666667 -61.91666667,-4.66666667 -61.91666667,-4.58333333 -61.83333333,-4.58333333 -61.83333333,-4.5 -61.91666667,-4.5 -61.91666667,-4.41666667 -61.91666667,-4.33333333 -61.83333333,-4.33333333 -61.83333333,-4.25 -61.83333333,-4.16666667 -61.83333333,-4.08333333 -61.83333333,-4.0 -61.83333333,-3.91666667 -61.75,-3.91666667 -61.75,-3.83333333 -61.75,-3.75 -61.66666667,-3.75 -61.66666667,-3.66666667 -61.58333333,-3.66666667 -61.58333333,-3.58333333 -61.58333333,-3.5 -61.5,-3.5 -61.41666667,-3.5 -61.41666667,-3.41666667 -61.33333333,-3.41666667 -61.25,-3.41666667 -61.25,-3.5 -61.16666667,-3.5 -61.08333333,-3.5 -61.0,-3.5 -61.0,-3.58333333 -60.91666667,-3.58333333 -60.91666667,-3.66666667 -60.83333333,-3.66666667 -60.75,-3.66666667 -60.66666667,-3.66666667 -60.66666667,-3.75 -60.58333333,-3.75 -60.5,-3.75 -60.41666667,-3.75 -60.41666667,-3.66666667 -60.33333333,-3.66666667 -60.33333333,-3.75 -60.25,-3.75 -60.16666667,-3.75 -60.16666667,-3.66666667 -60.08333333,-3.66666667 -60.0,-3.66666667 -60.0,-3.58333333 -59.91666667,-3.58333333 -59.91666667,-3.5 -59.91666667,-3.41666667 -59.83333333,-3.41666667 -59.83333333,-3.33333333 -59.75,-3.33333333 -59.75,-3.25 -59.75,-3.16666667 -59.75,-3.08333333 -59.83333333,-3.08333333 -59.91666667,-3.08333333 -59.91666667,-3.16666667 -60.0,-3.16666667 -60.0,-3.08333333 -60.08333333,-3.08333333 -60.08333333,-3.0 -60,-3 -60.0,-2.91666667 -60.08333333,-2.91666667 -60.08333333,-2.83333333 -60.16666667,-2.83333333 -60.25,-2.83333333 -60.33333333,-2.83333333 -60.33333333,-2.75 -60.41666667,-2.75 -60.5,-2.75 -60.58333333,-2.75 -60.58333333,-2.66666667 -60.66666667,-2.66666667 -60.75,-2.66666667 -60.75,-2.58333333 -60.66666667,-2.58333333 -60.66666667,-2.5 -60.58333333,-2.5 -60.58333333,-2.41666667 -60.5,-2.41666667 -60.5,-2.33333333 -60.41666667,-2.33333333 -60.41666667,-2.25 -60.5,-2.25 -60.5,-2.16666667 -60.5,-2.08333333 -60.58333333,-2.08333333 -60.58333333,-2.0 -60.66666667,-2.0 -60.75,-2.0 -60.83333333,-2.0 -60.91666667,-2.0 -61,-2 -61.0,-2.08333333 -61.08333333,-2.08333333 -61.16666667,-2.08333333 -61.16666667,-2.0 -61.25,-2.0 -61.25,-2.08333333 -61.25,-2.16666667 -61.33333333,-2.16666667 -61.33333333,-2.25 -61.41666667,-2.25 -61.41666667,-2.33333333 -61.41666667,-2.41666667 -61.5,-2.41666667 -61.5,-2.5 -61.58333333,-2.5 -61.58333333,-2.58333333 -61.66666667,-2.58333333 -61.66666667,-2.66666667 -61.75,-2.66666667 -61.75,-2.75 -61.83333333,-2.75 -61.83333333,-2.83333333 -61.91666667,-2.83333333 -62.0,-2.83333333 -62.0,-2.91666667 -62,-3 -62.08333333,-3.0 -62.08333333,-3.08333333 -62.16666667,-3.08333333 -62.16666667,-3.16666667 -62.25,-3.16666667 -62.25,-3.25 -62.33333333,-3.25 -62.41666667,-3.25 -62.41666667,-3.33333333 -62.5,-3.33333333 -62.5,-3.41666667 -62.58333333,-3.41666667 -62.58333333,-3.5 -62.66666667,-3.5 -62.66666667,-3.58333333 -62.75,-3.58333333 -62.75,-3.66666667 -62.75,-3.75 -62.83333333,-3.75 -62.91666667,-3.75 -62.91666667,-3.83333333 -62.91666667,-3.91666667 -63.0,-3.91666667 -63,-4 -63.08333333,-4.0 -63.16666667,-4.0 -63.25,-4.0 -63.25,-3.91666667 -63.25,-3.83333333 -63.33333333,-3.83333333 -63.41666667,-3.83333333 -63.41666667,-3.75 -63.5,-3.75 -63.5,-3.66666667 -63.58333333,-3.66666667 -63.66666667,-3.66666667 -63.75,-3.66666667 -63.83333333,-3.66666667 -63.83333333,-3.58333333 -63.91666667,-3.58333333 -63.91666667,-3.66666667 -64.0,-3.66666667 -64.0,-3.58333333 -64.08333333,-3.58333333 -64.16666667,-3.58333333 -64.25,-3.58333333 -64.33333333,-3.58333333 -64.41666667,-3.58333333 -64.5,-3.58333333 -64.5,-3.66666667 -64.58333333,-3.66666667 -64.66666667,-3.66666667 -64.75,-3.66666667 -64.83333333,-3.66666667 -64.91666667,-3.66666667 -64.91666667,-3.58333333 -64.91666667,-3.5 -65.0,-3.5 -65.0,-3.58333333 -65.08333333,-3.58333333 -65.08333333,-3.66666667 -65.16666667,-3.66666667 -65.25,-3.66666667 -65.25,-3.58333333 -65.33333333,-3.58333333 -65.41666667,-3.58333333 -65.5,-3.58333333 -65.58333333,-3.58333333 -65.66666667,-3.58333333 -65.75,-3.58333333 -65.83333333,-3.58333333 -65.91666667,-3.58333333 -66.0,-3.58333333 -66.08333333,-3.58333333 -66.16666667,-3.58333333 -66.25,-3.58333333 -66.25,-3.66666667 -66.33333333,-3.66666667 -66.41666667,-3.66666667 -66.41666667,-3.75 -66.5,-3.75 -66.5,-3.83333333 -66.58333333,-3.83333333 -66.58333333,-3.75 -66.66666667,-3.75 -66.75,-3.75 -66.75,-3.83333333 -66.75,-3.91666667 -66.83333333,-3.91666667 -66.83333333,-4.0 -66.91666667,-4.0 -67,-4 -67.08333333,-4.0 -67.16666667,-4.0 -67.16666667,-4.08333333 -67.25,-4.08333333 -67.33333333,-4.08333333 -67.33333333,-4.16666667 -67.41666667,-4.16666667 -67.5,-4.16666667 -67.5,-4.25 -67.58333333,-4.25 -67.66666667,-4.25 -67.75,-4.25 -67.83333333,-4.25 -67.83333333,-4.16666667 -67.91666667,-4.16666667 -67.91666667,-4.25 -68.0,-4.25 -68.0,-4.33333333 -68.08333333,-4.33333333 -68.16666667,-4.33333333 -68.25,-4.33333333 -68.33333333,-4.33333333 -68.33333333,-4.25 -68.41666667,-4.25 -68.41666667,-4.16666667 -68.5,-4.16666667 -68.5,-4.25 -68.58333333,-4.25 -68.66666667,-4.25 -68.75,-4.25 -68.75,-4.16666667 -68.83333333,-4.16666667 -68.91666667,-4.16666667 -68.91666667,-4.08333333 -68.91666667,-4.0 -69,-4 -69.08333333,-4.0 -69.16666667,-4.0 -69.25,-4.0 -69.25,-3.91666667 -69.33333333,-3.91666667 -69.33333333,-3.83333333 -69.33333333,-3.75 -69.41666667,-3.75 -69.41666667,-3.83333333 -69.41666667,-3.91666667 -69.41666667,-4.0 -69.5,-4.0 -69.58333333,-4.0 -69.58333333,-4.08333333 -69.66666667,-4.08333333 -69.66666667,-4.16666667 -69.75,-4.16666667 -69.83333333,-4.16666667 -69.83333333,-4.25 -69.91666667,-4.25 -70.0,-4.25 -70.08333333,-4.25 -70.16666667,-4.25 -70.25,-4.25 -70.25,-4.33333333 -70.33333333,-4.33333333 -70.41666667,-4.33333333 -70.41666667,-4.41666667 -70.5,-4.41666667 -70.5,-4.5 -70.58333333,-4.5 -70.58333333,-4.58333333 -70.66666667,-4.58333333 -70.75,-4.58333333 -70.75,-4.66666667 -70.83333333,-4.66666667 -70.83333333,-4.75 -70.91666667,-4.75 -70.91666667,-4.83333333 -71.0,-4.83333333 -71.08333333,-4.83333333 -71.16666667,-4.83333333 -71.25,-4.83333333 -71.33333333,-4.83333333 -71.41666667,-4.83333333 -71.41666667,-4.75 -71.5,-4.75 -71.58333333,-4.75 -71.66666667,-4.75 -71.66666667,-4.66666667 -71.75,-4.66666667 -71.75,-4.58333333 -71.83333333,-4.58333333 -71.83333333,-4.5 -71.91666667,-4.5 -71.91666667,-4.41666667 -72.0,-4.41666667 -72.0,-4.33333333 -72.08333333,-4.33333333 -72.16666667,-4.33333333 -72.25,-4.33333333 -72.25,-4.25 -72.33333333,-4.25 -72.41666667,-4.25 -72.5,-4.25 -72.58333333,-4.25 -72.66666667,-4.25 -72.66666667,-4.16666667 -72.75,-4.16666667 -72.83333333,-4.16666667 -72.91666667,-4.16666667 -73.0,-4.16666667 -73.0,-4.25 -73.08333333,-4.25 -73.16666667,-4.25 -73.16666667,-4.16666667 -73.16666667,-4.08333333 -73.25,-4.08333333 -73.25,-4.16666667 -73.33333333,-4.16666667 -73.33333333,-4.25 -73.41666667,-4.25 -73.41666667,-4.33333333 -73.5,-4.33333333 -73.5,-4.41666667 -73.58333333,-4.41666667 -73.58333333,-4.5 -73.66666667,-4.5 -73.66666667,-4.58333333 -73.75,-4.58333333 -73.75,-4.66666667 -73.75,-4.75 -73.83333333,-4.75 -73.83333333,-4.83333333 -73.91666667,-4.83333333 -73.91666667,-4.91666667 -74.0,-4.91666667 -74.0,-4.83333333 -74.0,-4.75 -74.08333333,-4.75 -74.16666667,-4.75 -74.16666667,-4.66666667 -74.16666667,-4.58333333 -74.25,-4.58333333 -74.25,-4.5 -74.33333333,-4.5 -74.41666667,-4.5 -74.5,-4.5 -74.58333333,-4.5 -74.58333333,-4.58333333 -74.66666667,-4.58333333 -74.75,-4.58333333 -74.75,-4.66666667 -74.75,-4.75 -74.75,-4.83333333 -74.75,-4.91666667 -74.83333333,-4.91666667 -74.83333333,-5.0 -74.91666667,-5.0 -75,-5 -75.08333333,-5.0 -75.08333333,-4.91666667 -75.16666667,-4.91666667 -75.16666667,-5.0 -75.25,-5.0 -75.33333333,-5.0 -75.41666667,-5.0 -75.41666667,-4.91666667 -75.5,-4.91666667 -75.58333333,-4.91666667 -75.58333333,-5.0 -75.66666667,-5.0 -75.66666667,-4.91666667 -75.75,-4.91666667 -75.83333333,-4.91666667 -75.83333333,-5.0 -75.91666667,-5.0 -76,-5 -76.08333333,-5.0 -76.08333333,-5.08333333 -76.16666667,-5.08333333 -76.25,-5.08333333 -76.25,-5.16666667 -76.33333333,-5.16666667 -76.41666667,-5.16666667 -76.5,-5.16666667 -76.5,-5.08333333 -76.58333333,-5.08333333 -76.66666667,-5.08333333 -76.66666667,-5.0 -76.75,-5.0 -76.83333333,-5.0 -76.91666667,-5.0 -77,-5 -77.08333333,-5.0 -77.16666667,-5.0 -77.16666667,-4.91666667 -77.25,-4.91666667 -77.33333333,-4.91666667 -77.41666667,-4.91666667 -77.41666667,-4.83333333 -77.5,-4.83333333 -77.5,-4.75 -77.58333333,-4.75 -77.58333333,-4.83333333 -77.58333333,-4.91666667 -77.5,-4.91666667 -77.5,-5.0 -77.5,-5.08333333 -77.58333333,-5.08333333 -77.58333333,-5.0 -77.66666667,-5.0 -77.66666667,-4.91666667 -77.75,-4.91666667 -77.75,-4.83333333 -77.83333333,-4.83333333 -77.91666667,-4.83333333 -77.91666667,-4.75 -77.91666667,-4.66666667 -77.83333333,-4.66666667 -77.83333333,-4.58333333 -77.83333333,-4.5 -77.83333333,-4.41666667 -77.91666667,-4.41666667 -78.0,-4.41666667 -78.08333333,-4.41666667 -78.08333333,-4.33333333 -78.08333333,-4.25 -78.0,-4.25 -78.0,-4.16666667 -78.0,-4.08333333 -78.08333333,-4.08333333 -78.08333333,-4.0 -78,-4 -77.91666667,-4.0 -77.91666667,-3.91666667 -78.0,-3.91666667 -78.0,-3.83333333 -78.0,-3.75 -78.0,-3.66666667 -78.0,-3.58333333 -78.0,-3.5 -78.0,-3.41666667 -78.0,-3.33333333 -77.91666667,-3.33333333 -77.91666667,-3.25 -78.0,-3.25 -78.0,-3.16666667 -77.91666667,-3.16666667 -77.91666667,-3.08333333 -78.0,-3.08333333 -78.08333333,-3.08333333 -78.08333333,-3.0 -78,-3 -78.0,-2.91666667 -78.0,-2.83333333 -78.0,-2.75 -77.91666667,-2.75 -77.91666667,-2.66666667 -77.91666667,-2.58333333 -77.91666667,-2.5 -78.0,-2.5 -78.0,-2.41666667 -78.0,-2.33333333 -78.08333333,-2.33333333 -78.08333333,-2.41666667 -78.16666667,-2.41666667 -78.16666667,-2.33333333 -78.16666667,-2.25 -78.16666667,-2.16666667 -78.16666667,-2.08333333 -78.08333333,-2.08333333 -78.08333333,-2.0 -78.16666667,-2.0 -78.16666667,-1.91666667 -78.16666667,-1.83333333 -78.16666667,-1.75 -78.16666667,-1.66666667 -78.16666667,-1.58333333 -78.16666667,-1.5 -78.16666667,-1.41666667 -78.08333333,-1.41666667 -78.08333333,-1.33333333 -78.08333333,-1.25 -78.08333333,-1.16666667 -78.0,-1.16666667 -78.0,-1.08333333 -78.08333333,-1.08333333 -78.08333333,-1.0 -78.08333333,-0.91666667 -78.0,-0.91666667 -77.91666667,-0.91666667 -77.91666667,-0.83333333 -77.91666667,-0.75 -77.83333333,-0.75 -77.83333333,-0.66666667 -77.83333333,-0.58333333 -77.75,-0.58333333 -77.66666667,-0.58333333 -77.58333333,-0.58333333 -77.58333333,-0.5 -77.66666667,-0.5 -77.66666667,-0.41666667 -77.58333333,-0.41666667 -77.58333333,-0.33333333 -77.58333333,-0.25 -77.58333333,-0.16666667 -77.58333333,-0.08333333 -77.58333333,0.0 -77.58333333,0.08333333 -77.58333333,0.16666667 -77.58333333,0.25 -77.5,0.25 -77.5,0.33333333 -77.41666667,0.33333333 -77.41666667,0.41666667 -77.33333333,0.41666667 -77.33333333,0.5 -77.33333333,0.58333333 -77.25,0.58333333 -77.25,0.66666667 -77.25,0.75 -77.16666667,0.75 -77.16666667,0.83333333 -77.08333333,0.83333333 -77.0,0.83333333 -77.0,0.91666667 -76.91666667,0.91666667 -76.91666667,1.0 -76.91666667,1.08333333 -76.83333333,1.08333333 -76.75,1.08333333 -76.75,1.16666667 -76.83333333,1.16666667 -76.83333333,1.25 -76.83333333,1.33333333 -76.91666667,1.33333333 -76.91666667,1.41666667 -76.91666667,1.5 -76.83333333,1.5 -76.83333333,1.58333333 -76.83333333,1.66666667 -76.75,1.66666667 -76.66666667,1.66666667 -76.66666667,1.58333333 -76.58333333,1.58333333 -76.58333333,1.5 -76.5,1.5 -76.41666667,1.5 -76.33333333,1.5 -76.33333333,1.41666667 -76.25,1.41666667 -76.16666667,1.41666667 -76.08333333,1.41666667 -76.08333333,1.33333333 -76.0,1.33333333 -76.0,1.25 -76.0,1.16666667 -76.0,1.08333333 -76,1 -75.91666667,1.0 -75.91666667,0.91666667 -75.91666667,0.83333333 -75.91666667,0.75 -75.91666667,0.66666667 -75.83333333,0.66666667 -75.83333333,0.58333333 -75.83333333,0.5 -75.83333333,0.41666667 -75.75,0.41666667 -75.75,0.33333333 -75.75,0.25 -75.66666667,0.25 -75.66666667,0.16666667 -75.58333333,0.16666667 -75.58333333,0.08333333 -75.58333333,0.0 -75.58333333,-0.08333333 -75.58333333,-0.16666667 -75.58333333,-0.25 -75.5,-0.25 -75.5,-0.33333333 -75.5,-0.41666667 -75.5,-0.5 -75.5,-0.58333333 -75.5,-0.66666667 -75.5,-0.75 -75.5,-0.83333333 -75.41666667,-0.83333333 -75.41666667,-0.91666667 -75.33333333,-0.91666667 -75.33333333,-0.83333333 -75.25,-0.83333333 -75.16666667,-0.83333333 -75.08333333,-0.83333333 -75.08333333,-0.75 -75.0,-0.75 -75.0,-0.66666667 -74.91666667,-0.66666667 -74.83333333,-0.66666667 -74.75,-0.66666667 -74.75,-0.58333333 -74.66666667,-0.58333333 -74.58333333,-0.58333333 -74.5,-0.58333333 -74.5,-0.5 -74.41666667,-0.5 -74.33333333,-0.5 -74.25,-0.5 -74.16666667,-0.5 -74.08333333,-0.5 -74.0,-0.5 -74.0,-0.41666667 -73.91666667,-0.41666667 -73.83333333,-0.41666667 -73.75,-0.41666667 -73.66666667,-0.41666667 -73.66666667,-0.33333333 -73.58333333,-0.33333333 -73.5,-0.33333333 -73.41666667,-0.33333333 -73.33333333,-0.33333333 -73.33333333,-0.25 -73.25,-0.25 -73.16666667,-0.25 -73.08333333,-0.25 -73.08333333,-0.16666667 -73.0,-0.16666667 -72.91666667,-0.16666667 -72.83333333,-0.16666667 -72.83333333,-0.08333333 -72.75,-0.08333333 -72.66666667,-0.08333333 -72.66666667,0.0 -72.58333333,0.0 -72.5,0.0 -72.5,0.08333333 -72.41666667,0.08333333 -72.33333333,0.08333333 -72.25,0.08333333 -72.25,0.16666667 -72.16666667,0.16666667 -72.16666667,0.25 -72.08333333,0.25 -72.0,0.25 -72.0,0.33333333 -71.91666667,0.33333333 -71.91666667,0.41666667 -71.83333333,0.41666667 -71.83333333,0.5 -71.75,0.5 -71.66666667,0.5 -71.66666667,0.58333333 -71.58333333,0.58333333 -71.58333333,0.66666667 -71.5,0.66666667 -71.5,0.75 -71.41666667,0.75 -71.33333333,0.75 -71.33333333,0.83333333 -71.25,0.83333333 -71.16666667,0.83333333 -71.16666667,0.91666667 -71.16666667,1.0 -71.08333333,1.0 -71.08333333,1.08333333 -71.0,1.08333333 -70.91666667,1.08333333 -70.91666667,1.16666667 -70.83333333,1.16666667 -70.75,1.16666667 -70.75,1.25 -70.66666667,1.25 -70.58333333,1.25 -70.5,1.25 -70.5,1.33333333 -70.41666667,1.33333333 -70.41666667,1.41666667 -70.33333333,1.41666667 -70.25,1.41666667 -70.16666667,1.41666667 -70.16666667,1.5 -70.08333333,1.5 -70.0,1.5 -69.91666667,1.5 -69.91666667,1.58333333 -69.83333333,1.58333333 -69.83333333,1.66666667 -69.91666667,1.66666667 -69.91666667,1.75 -69.83333333,1.75 -69.75,1.75 -69.66666667,1.75 -69.66666667,1.83333333 -69.58333333,1.83333333 -69.58333333,1.91666667 -69.5,1.91666667 -69.41666667,1.91666667 -69.41666667,2.0 -69.33333333,2.0 -69.25,2.0 -69.25,2.08333333 -69.16666667,2.08333333 -69.08333333,2.08333333 -69.0,2.08333333 -69.0,2.16666667 -68.91666667,2.16666667 -68.83333333,2.16666667 -68.75,2.16666667 -68.75,2.25 -68.66666667,2.25 -68.66666667,2.33333333 -68.58333333,2.33333333 -68.5,2.33333333 -68.41666667,2.33333333 -68.41666667,2.41666667 -68.33333333,2.41666667 -68.25,2.41666667 -68.16666667,2.41666667 -68.16666667,2.5 -68.08333333,2.5 -68.0,2.5 -67.91666667,2.5 -67.83333333,2.5 -67.75,2.5 -67.66666667,2.5 -67.58333333,2.5 -67.58333333,2.58333333 -67.5,2.58333333 -67.41666667,2.58333333 -67.33333333,2.58333333 -67.25,2.58333333 -67.25,2.5 -67.16666667,2.5 -67.16666667,2.58333333 -67.08333333,2.58333333 -67.0,2.58333333 -67.0,2.66666667 -66.91666667,2.66666667 -66.83333333,2.66666667 -66.83333333,2.58333333 -66.83333333,2.5 -66.75,2.5 -66.66666667,2.5 -66.66666667,2.58333333 -66.58333333,2.58333333 -66.5,2.58333333 -66.5,2.66666667 -66.41666667,2.66666667 -66.41666667,2.58333333 -66.33333333,2.58333333 -66.25,2.58333333 -66.16666667,2.58333333 -66.16666667,2.5 -66.08333333,2.5 -66.08333333,2.41666667 -66.08333333,2.33333333 -66.08333333,2.25 -66.0,2.25 -66.0,2.16666667 -65.91666667,2.16666667 -65.83333333,2.16666667 -65.83333333,2.08333333 -65.75,2.08333333 -65.75,2.16666667 -65.75,2.25 -65.66666667,2.25 -65.66666667,2.16666667 -65.58333333,2.16666667 -65.5,2.16666667 -65.41666667,2.16666667 -65.33333333,2.16666667 -65.33333333,2.08333333 -65.33333333,2.0 -65.25,2.0 -65.25,1.91666667 -65.16666667,1.91666667 -65.08333333,1.91666667 -65.0,1.91666667 -64.91666667,1.91666667 -64.91666667,2.0 -64.83333333,2.0 -64.83333333,2.08333333 -64.83333333,2.16666667 -64.75,2.16666667 -64.66666667,2.16666667 -64.58333333,2.16666667 -64.5,2.16666667 -64.41666667,2.16666667 -64.41666667,2.25 -64.5,2.25 -64.5,2.33333333 -64.58333333,2.33333333 -64.66666667,2.33333333 -64.66666667,2.25 -64.75,2.25 -64.75,2.33333333 -64.75,2.41666667 -64.75,2.5 -64.66666667,2.5 -64.66666667,2.58333333 -64.58333333,2.58333333 -64.58333333,2.66666667 -64.5,2.66666667 -64.5,2.75 -64.58333333,2.75 -64.58333333,2.83333333 -64.5,2.83333333 -64.41666667,2.83333333 -64.33333333,2.83333333 -64.33333333,2.75 -64.33333333,2.66666667 -64.25,2.66666667 -64.25,2.75 -64.16666667,2.75 -64.08333333,2.75 -64.08333333,2.66666667 -64.0,2.66666667 -64.0,2.58333333 -64.0,2.5 -64.0,2.41666667 -63.91666667,2.41666667 -63.91666667,2.33333333 -63.83333333,2.33333333 -63.83333333,2.25 -63.83333333,2.16666667 -63.83333333,2.08333333 -63.91666667,2.08333333 -63.91666667,2.16666667 -64.0,2.16666667 -64.0,2.08333333 -64.08333333,2.08333333 -64.08333333,2.0 -64.08333333,1.91666667 -64.0,1.91666667 -64.0,1.83333333 -64.0,1.75 -64.08333333,1.75 -64.08333333,1.66666667 -64.08333333,1.58333333 -64.08333333,1.5 -64.08333333,1.41666667 -64.16666667,1.41666667 -64.25,1.41666667 -64.25,1.33333333 -64.33333333,1.33333333 -64.33333333,1.25 -64.41666667,1.25 -64.41666667,1.16666667 -64.33333333,1.16666667 -64.33333333,1.08333333 -64.33333333,1.0 -64.25,1.0 -64.25,0.91666667 -64.25,0.83333333 -64.16666667,0.83333333 -64.16666667,0.75 -64.16666667,0.66666667 -64.16666667,0.58333333 -64.08333333,0.58333333 -64.0,0.58333333 -64.0,0.5 -64.0,0.41666667 -63.91666667,0.41666667 -63.83333333,0.41666667 -63.83333333,0.33333333 -63.75,0.33333333 -63.66666667,0.33333333 -63.58333333,0.33333333 -63.58333333,0.25 -63.5,0.25 -63.5,0.16666667 -63.41666667,0.16666667 -63.41666667,0.08333333 -63.33333333,0.08333333 -63.25,0.08333333 -63.16666667,0.08333333 -63.08333333,0.08333333 -63.08333333,0.0 -63,0 -62.91666667,0.0 -62.91666667,-0.08333333 -62.91666667,-0.16666667 -62.83333333,-0.16666667 -62.83333333,-0.25 -62.83333333,-0.33333333 -62.75,-0.33333333 -62.66666667,-0.33333333 -62.58333333,-0.33333333 -62.58333333,-0.41666667 -62.5,-0.41666667 -62.41666667,-0.41666667 -62.41666667,-0.33333333 -62.33333333,-0.33333333 -62.25,-0.33333333 -62.25,-0.25 -62.16666667,-0.25 -62.16666667,-0.16666667 -62.08333333,-0.16666667 -62.08333333,-0.25 -62.0,-0.25 -61.91666667,-0.25 -61.91666667,-0.16666667 -61.83333333,-0.16666667 -61.83333333,-0.08333333 -61.75,-0.08333333 -61.75,-0.16666667 -61.66666667,-0.16666667 -61.66666667,-0.08333333 -61.58333333,-0.08333333 -61.58333333,0.0 -61.5,0.0 -61.41666667,0.0 -61.33333333,0.0 -61.33333333,-0.08333333 -61.25,-0.08333333 -61.16666667,-0.08333333 -61.16666667,0.0 -61.08333333,0.0 -61,0 -60.91666667,0.0 -60.83333333,0.0 -60.75,0.0 -60.66666667,0.0 -60.58333333,0.0 -60.5,0.0 -60.41666667,0.0 -60.33333333,0.0 -60.25,0.0 -60.16666667,0.0 -60.08333333,0.0 -60,0 -59.91666667,0.0 -59.83333333,0.0 -59.83333333,-0.08333333 -59.75,-0.08333333 -59.75,-0.16666667 -59.66666667,-0.16666667 -59.58333333,-0.16666667 -59.5,-0.16666667 -59.5,-0.25 -59.5,-0.33333333 -59.41666667,-0.33333333 -59.41666667,-0.41666667 -59.5,-0.41666667 -59.5,-0.5 -59.5,-0.58333333 -59.58333333,-0.58333333 -59.58333333,-0.66666667 -59.58333333,-0.75 -59.66666667,-0.75 -59.75,-0.75 -59.75,-0.83333333 -59.75,-0.91666667 -59.75,-1.0 -59.83333333,-1.0 -59.91666667,-1.0 -59.91666667,-1.08333333 -59.91666667,-1.16666667 -59.91666667,-1.25 -60.0,-1.25 -60.0,-1.33333333 -59.91666667,-1.33333333 -59.91666667,-1.41666667 -59.91666667,-1.5 -60.0,-1.5 -60.0,-1.58333333 -60.0,-1.66666667 -59.91666667,-1.66666667 -59.83333333,-1.66666667 -59.75,-1.66666667 -59.66666667,-1.66666667 -59.66666667,-1.75 -59.66666667,-1.83333333 -59.58333333,-1.83333333 -59.58333333,-1.91666667 -59.5,-1.91666667 -59.5,-2.0 -59.41666667,-2.0 -59.41666667,-2.08333333 -59.41666667,-2.16666667 -59.33333333,-2.16666667 -59.25,-2.16666667 -59.25,-2.25 -59.16666667,-2.25 -59.16666667,-2.33333333 -59.08333333,-2.33333333 -59.0,-2.33333333 -59.0,-2.41666667 -58.91666667,-2.41666667 -58.91666667,-2.5 -58.91666667,-2.58333333 -58.83333333,-2.58333333 -58.83333333,-2.66666667 -58.83333333,-2.75 -58.83333333,-2.83333333 -58.83333333,-2.91666667 -58.83333333,-3.0 -58.83333333,-3.08333333 -58.91666667,-3.08333333 -58.91666667,-3.16666667 -58.83333333,-3.16666667 -58.83333333,-3.25 -58.91666667,-3.25 -59.0,-3.25 -59.0,-3.33333333 -59.0,-3.41666667 -58.91666667,-3.41666667 -58.83333333,-3.41666667 -58.83333333,-3.5 -58.75,-3.5 -58.66666667,-3.5 -58.58333333,-3.5 -58.5,-3.5 -58.41666667,-3.5 -58.33333333,-3.5 -58.33333333,-3.41666667 -58.25,-3.41666667 -58.16666667,-3.41666667 -58.16666667,-3.33333333 -58.08333333,-3.33333333 -58.08333333,-3.25 -58.0,-3.25 -58.0,-3.16666667 -57.91666667,-3.16666667 -57.83333333,-3.16666667 -57.83333333,-3.08333333 -57.75,-3.08333333 -57.66666667,-3.08333333 -57.58333333,-3.08333333 -57.5,-3.08333333 -57.41666667,-3.08333333 -57.41666667,-3.0 -57.33333333,-3.0 -57.33333333,-2.91666667 -57.33333333,-2.83333333 -57.25,-2.83333333 -57.25,-2.75 -57.16666667,-2.75 -57.16666667,-2.66666667 -57.08333333,-2.66666667 -57.0,-2.66666667 -57.0,-2.75 -56.91666667,-2.75 -56.91666667,-2.83333333 -56.83333333,-2.83333333 -56.83333333,-2.91666667 -56.83333333,-3.0 -56.91666667,-3.0 -56.91666667,-3.08333333 -56.91666667,-3.16666667 -56.91666667,-3.25 -56.91666667,-3.33333333 -56.91666667,-3.41666667 -56.83333333,-3.41666667 -56.83333333,-3.5 -56.83333333,-3.58333333 -56.75,-3.58333333 -56.75,-3.66666667 -56.75,-3.75 -56.66666667,-3.75 -56.66666667,-3.83333333 -56.58333333,-3.83333333 -56.58333333,-3.91666667 -56.5,-3.91666667 -56.5,-4.0 -56.41666667,-4.0 -56.41666667,-4.08333333 -56.33333333,-4.08333333 -56.25,-4.08333333 -56.25,-4.16666667 -56.16666667,-4.16666667 -56.08333333,-4.16666667 -56.08333333,-4.25 -56.08333333,-4.33333333 -56.16666667,-4.33333333 -56.16666667,-4.41666667 -56.08333333,-4.41666667 -56.0,-4.41666667 -56.0,-4.5 -55.91666667,-4.5 -55.83333333,-4.5 -55.83333333,-4.41666667 -55.75,-4.41666667 -55.75,-4.5 -55.75,-4.58333333 -55.83333333,-4.58333333 -55.83333333,-4.66666667 -55.75,-4.66666667 -55.75,-4.75 -55.66666667,-4.75 -55.66666667,-4.83333333 -55.75,-4.83333333 -55.75,-4.91666667 -55.83333333,-4.91666667 -55.91666667,-4.91666667 -55.91666667,-5.0 -56,-5 -56.08333333,-5.0 -56.08333333,-5.08333333 -56.16666667,-5.08333333 -56.16666667,-5.16666667 -56.25,-5.16666667 -56.33333333,-5.16666667 -56.33333333,-5.25 -56.41666667,-5.25 -56.5,-5.25 -56.58333333,-5.25 -56.58333333,-5.33333333 -56.66666667,-5.33333333 -56.75,-5.33333333 -56.75,-5.41666667 -56.83333333,-5.41666667 -56.91666667,-5.41666667 -56.91666667,-5.33333333 -57.0,-5.33333333 -57.0,-5.25 -57.08333333,-5.25 -57.16666667,-5.25 -57.25,-5.25 -57.33333333,-5.25 -57.33333333,-5.16666667 -57.41666667,-5.16666667 -57.41666667,-5.08333333 -57.41666667,-5.0 -57.5,-5.0 -57.5,-4.91666667 -57.5,-4.83333333 -57.58333333,-4.83333333 -57.58333333,-4.75 -57.58333333,-4.66666667 -57.58333333,-4.58333333 -57.58333333,-4.5 -57.58333333,-4.41666667 -57.58333333,-4.33333333 -57.58333333,-4.25 -57.66666667,-4.25 -57.75,-4.25 -57.75,-4.16666667 -57.83333333,-4.16666667</coordinates></LinearRing></outerBoundaryIs><innerBoundaryIs><LinearRing><coordinates>-77.91666667,-2.41666667 -77.83333333,-2.41666667 -77.83333333,-2.33333333 -77.83333333,-2.25 -77.91666667,-2.25 -77.91666667,-2.33333333 -77.91666667,-2.41666667</coordinates></LinearRing></innerBoundaryIs><innerBoundaryIs><LinearRing><coordinates>-64.25,2.5 -64.16666667,2.5 -64.08333333,2.5 -64.08333333,2.58333333 -64.16666667,2.58333333 -64.25,2.58333333 -64.25,2.5</coordinates></LinearRing></innerBoundaryIs></Polygon></MultiGeometry>
  </Placemark>
</Folder>
</Document></kml>
