# Supplementary material for: Species conservation profiles of a random sample of world spiders I: Agelenidae to Filistatidae
Source: Biodivers Data J. 2018 Apr 25;(6):e23555. doi: 10.3897/BDJ.6.e23555 (PMC5932090; doi:10.3897/BDJ.6.e23555)
Supplement: Supplementary material 21 — Distribution of Metazygia octama Levi, 1995 [file bdj-06-e23555-s021.kml]

<?xml version="1.0" encoding="UTF-8"?>
<kml xmlns="http://earth.google.com/kml/2.2">
<Document>
<name></name>
<description><![CDATA[]]></description>

<Style id="1">
<LineStyle>
<width>1</width>
<color>ff0000ff</color>
</LineStyle>
<PolyStyle>
<fill>0</fill>
</PolyStyle>
</Style>

<Placemark>
<name>R Polygon</name>
<description><![CDATA[]]></description>
<styleUrl>#1</styleUrl>
<visibility>1</visibility>
<MultiGeometry>
<Polygon>
<outerBoundaryIs>
<LinearRing>
<coordinates>
-82.17,8.809564
-82.1636576080343,8.80936266764719
-82.1573407546426,8.80875948128308
-82.151074875564,8.80775686972627
-82.1448852012819,8.80635887013964
-82.1387966554302,8.8045711117741
-82.132833754434,8.80240079330161
-82.1270205087911,8.79985665382866
-82.12138032639,8.79694893770698
-82.1159359182544,8.79368935328312
-82.1107092070945,8.79009102575311
-82.1057212390314,8.7861684443119
-82.1009920988518,8.78193740381051
-82.0965408291342,8.77741494115571
-82.0923853535708,8.77261926670845
-82.088542404795,8.76756969095712
-82.0850274570051,8.76228654676105
-82.0818546636552,8.75679110747727
-82.0790368004646,8.75110550130019
-82.0765852139735,8.74525262215919
-82.0745097758556,8.73925603753283
-82.0728188431677,8.73313989355094
-82.0715192246988,8.72692881776669
-82.0706161535539,8.7206478199901
-82.0701132660817,8.71432219158237
-82.0700125872326,8.70797740361652
-82.0703145224048,8.70163900431432
-82.0710178558119,8.69533251617267
-82.0721197553785,8.68908333319348
-82.073615784144,8.682916618631
-82.0754999181285,8.67685720366826
-82.0777645705895,8.67092948743069
-82.0804006225709,8.66515733873942
-82.0833974596216,8.659564
-82.0867430145365,8.65417199361339
-82.0904238159469,8.64900303128623
-82.0944250425646,8.64407792660547
-82.0987305828621,8.63941651122937
-82.1033230999484,8.63503755503242
-82.1081841013779,8.63095869052572
-82.1132940136137,8.62719634185702
-82.1186322608427,8.6237656586765
-82.1241773478273,8.62068045513451
-82.1299069464593,8.61795315425679
-82.1357979856674,8.61559473792141
-82.1418267443159,8.61361470263855
-82.1479689467213,8.61202102131146
-82.1541998604027,8.61082011113236
-82.1604943956696,8.61001680774269
-82.1668272066502,8.60961434576168
-82.1731727933498,8.60961434576168
-82.1795056043304,8.61001680774269
-82.1858001395973,8.61082011113236
-82.1920310532787,8.61202102131146
-82.1981732556841,8.61361470263855
-82.2042020143326,8.61559473792141
-82.2100930535407,8.61795315425679
-82.2158226521727,8.62068045513451
-82.2213677391573,8.6237656586765
-82.2267059863863,8.62719634185702
-82.2318158986221,8.63095869052572
-82.2366769000516,8.63503755503242
-82.2412694171379,8.63941651122937
-82.2455749574354,8.64407792660547
-82.2495761840531,8.64900303128623
-82.2532569854635,8.65417199361339
-82.2566025403785,8.659564
-82.2595993774291,8.66515733873942
-82.2622354294105,8.67092948743069
-82.2645000818715,8.67685720366826
-82.266384215856,8.682916618631
-82.2678802446215,8.68908333319348
-82.2689821441881,8.69533251617267
-82.2696854775952,8.70163900431432
-82.2699874127674,8.70797740361652
-82.2698867339183,8.71432219158237
-82.2693838464461,8.7206478199901
-82.2684807753012,8.72692881776669
-82.2671811568324,8.73313989355094
-82.2654902241444,8.73925603753283
-82.2634147860265,8.74525262215919
-82.2609631995355,8.75110550130019
-82.2581453363448,8.75679110747727
-82.2549725429949,8.76228654676105
-82.251457595205,8.76756969095712
-82.2476146464292,8.77261926670845
-82.2434591708658,8.77741494115571
-82.2390079011482,8.78193740381051
-82.2342787609686,8.7861684443119
-82.2292907929055,8.79009102575311
-82.2240640817456,8.79368935328312
-82.21861967361,8.79694893770698
-82.2129794912089,8.79985665382866
-82.207166245566,8.80240079330161
-82.2012033445698,8.8045711117741
-82.1951147987181,8.80635887013964
-82.188925124436,8.80775686972627
-82.1826592453574,8.80875948128308
-82.1763423919657,8.80936266764719
-82.17,8.809564
</coordinates>
</LinearRing>
</outerBoundaryIs>
</Polygon>
<Polygon>
<outerBoundaryIs>
<LinearRing>
<coordinates>
-76.54,3.543311
-76.5336576080343,3.54310966764719
-76.5273407546426,3.54250648128308
-76.521074875564,3.54150386972627
-76.5148852012819,3.54010587013964
-76.5087966554302,3.53831811177409
-76.502833754434,3.53614779330161
-76.4970205087911,3.53360365382866
-76.49138032639,3.53069593770698
-76.4859359182544,3.52743635328312
-76.4807092070945,3.52383802575311
-76.4757212390314,3.5199154443119
-76.4709920988518,3.51568440381051
-76.4665408291342,3.51116194115571
-76.4623853535708,3.50636626670845
-76.458542404795,3.50131669095712
-76.4550274570051,3.49603354676105
-76.4518546636553,3.49053810747727
-76.4490368004646,3.48485250130019
-76.4465852139735,3.47899962215919
-76.4445097758556,3.47300303753283
-76.4428188431677,3.46688689355094
-76.4415192246988,3.46067581776669
-76.4406161535539,3.4543948199901
-76.4401132660817,3.44806919158237
-76.4400125872326,3.44172440361652
-76.4403145224048,3.43538600431432
-76.4410178558119,3.42907951617267
-76.4421197553785,3.42283033319348
-76.443615784144,3.416663618631
-76.4454999181285,3.41060420366826
-76.4477645705895,3.40467648743069
-76.4504006225709,3.39890433873942
-76.4533974596216,3.393311
-76.4567430145365,3.38791899361339
-76.4604238159469,3.38275003128623
-76.4644250425646,3.37782492660547
-76.4687305828621,3.37316351122937
-76.4733230999484,3.36878455503242
-76.4781841013779,3.36470569052572
-76.4832940136137,3.36094334185702
-76.4886322608427,3.3575126586765
-76.4941773478273,3.35442745513451
-76.4999069464593,3.35170015425679
-76.5057979856674,3.34934173792141
-76.5118267443159,3.34736170263855
-76.5179689467214,3.34576802131146
-76.5241998604027,3.34456711113236
-76.5304943956696,3.34376380774269
-76.5368272066502,3.34336134576168
-76.5431727933498,3.34336134576168
-76.5495056043304,3.34376380774269
-76.5558001395973,3.34456711113236
-76.5620310532787,3.34576802131146
-76.5681732556841,3.34736170263855
-76.5742020143326,3.34934173792141
-76.5800930535407,3.35170015425679
-76.5858226521728,3.35442745513451
-76.5913677391573,3.3575126586765
-76.5967059863863,3.36094334185702
-76.6018158986221,3.36470569052572
-76.6066769000516,3.36878455503242
-76.6112694171379,3.37316351122937
-76.6155749574354,3.37782492660547
-76.6195761840531,3.38275003128623
-76.6232569854635,3.38791899361339
-76.6266025403785,3.393311
-76.6295993774291,3.39890433873942
-76.6322354294105,3.40467648743069
-76.6345000818715,3.41060420366826
-76.636384215856,3.416663618631
-76.6378802446215,3.42283033319348
-76.6389821441881,3.42907951617267
-76.6396854775952,3.43538600431432
-76.6399874127674,3.44172440361652
-76.6398867339183,3.44806919158237
-76.6393838464461,3.4543948199901
-76.6384807753012,3.46067581776669
-76.6371811568324,3.46688689355094
-76.6354902241444,3.47300303753283
-76.6334147860265,3.47899962215919
-76.6309631995355,3.48485250130019
-76.6281453363448,3.49053810747727
-76.624972542995,3.49603354676105
-76.621457595205,3.50131669095712
-76.6176146464292,3.50636626670845
-76.6134591708658,3.51116194115571
-76.6090079011482,3.51568440381051
-76.6042787609687,3.5199154443119
-76.5992907929055,3.52383802575311
-76.5940640817456,3.52743635328312
-76.5886196736101,3.53069593770698
-76.5829794912089,3.53360365382866
-76.577166245566,3.53614779330161
-76.5712033445699,3.53831811177409
-76.5651147987181,3.54010587013964
-76.558925124436,3.54150386972627
-76.5526592453574,3.54250648128308
-76.5463423919657,3.54310966764719
-76.54,3.543311
</coordinates>
</LinearRing>
</outerBoundaryIs>
</Polygon>
<Polygon>
<outerBoundaryIs>
<LinearRing>
<coordinates>
-76.52,3.537222
-76.5136576080343,3.53702066764719
-76.5073407546426,3.53641748128308
-76.501074875564,3.53541486972627
-76.4948852012819,3.53401687013964
-76.4887966554301,3.53222911177409
-76.482833754434,3.53005879330161
-76.4770205087911,3.52751465382866
-76.4713803263899,3.52460693770698
-76.4659359182544,3.52134735328312
-76.4607092070945,3.51774902575311
-76.4557212390313,3.5138264443119
-76.4509920988518,3.50959540381051
-76.4465408291342,3.50507294115571
-76.4423853535708,3.50027726670845
-76.438542404795,3.49522769095712
-76.435027457005,3.48994454676105
-76.4318546636552,3.48444910747727
-76.4290368004645,3.47876350130019
-76.4265852139735,3.47291062215919
-76.4245097758556,3.46691403753283
-76.4228188431676,3.46079789355094
-76.4215192246988,3.45458681776669
-76.4206161535539,3.4483058199901
-76.4201132660817,3.44198019158237
-76.4200125872326,3.43563540361652
-76.4203145224048,3.42929700431432
-76.4210178558119,3.42299051617267
-76.4221197553785,3.41674133319348
-76.423615784144,3.410574618631
-76.4254999181285,3.40451520366826
-76.4277645705895,3.39858748743069
-76.4304006225709,3.39281533873942
-76.4333974596215,3.387222
-76.4367430145365,3.38182999361339
-76.4404238159469,3.37666103128623
-76.4444250425646,3.37173592660547
-76.4487305828621,3.36707451122937
-76.4533230999484,3.36269555503242
-76.4581841013779,3.35861669052572
-76.4632940136137,3.35485434185702
-76.4686322608427,3.3514236586765
-76.4741773478273,3.34833845513451
-76.4799069464593,3.34561115425679
-76.4857979856674,3.34325273792141
-76.4918267443159,3.34127270263855
-76.4979689467213,3.33967902131146
-76.5041998604027,3.33847811113236
-76.5104943956696,3.33767480774269
-76.5168272066502,3.33727234576168
-76.5231727933498,3.33727234576168
-76.5295056043304,3.33767480774269
-76.5358001395973,3.33847811113236
-76.5420310532786,3.33967902131146
-76.5481732556841,3.34127270263855
-76.5542020143326,3.34325273792141
-76.5600930535407,3.34561115425679
-76.5658226521727,3.34833845513451
-76.5713677391573,3.3514236586765
-76.5767059863863,3.35485434185702
-76.5818158986221,3.35861669052572
-76.5866769000516,3.36269555503242
-76.5912694171379,3.36707451122937
-76.5955749574354,3.37173592660547
-76.5995761840531,3.37666103128623
-76.6032569854635,3.38182999361339
-76.6066025403784,3.387222
-76.6095993774291,3.39281533873942
-76.6122354294105,3.39858748743069
-76.6145000818715,3.40451520366826
-76.616384215856,3.410574618631
-76.6178802446215,3.41674133319348
-76.6189821441881,3.42299051617267
-76.6196854775952,3.42929700431432
-76.6199874127674,3.43563540361652
-76.6198867339183,3.44198019158237
-76.6193838464461,3.4483058199901
-76.6184807753012,3.45458681776669
-76.6171811568323,3.46079789355094
-76.6154902241444,3.46691403753283
-76.6134147860265,3.47291062215919
-76.6109631995354,3.47876350130019
-76.6081453363447,3.48444910747727
-76.6049725429949,3.48994454676105
-76.601457595205,3.49522769095712
-76.5976146464292,3.50027726670845
-76.5934591708658,3.50507294115571
-76.5890079011482,3.50959540381051
-76.5842787609686,3.5138264443119
-76.5792907929055,3.51774902575311
-76.5740640817456,3.52134735328312
-76.56861967361,3.52460693770698
-76.5629794912089,3.52751465382866
-76.557166245566,3.53005879330161
-76.5512033445698,3.53222911177409
-76.5451147987181,3.53401687013964
-76.538925124436,3.53541486972627
-76.5326592453574,3.53641748128308
-76.5263423919657,3.53702066764719
-76.52,3.537222
</coordinates>
</LinearRing>
</outerBoundaryIs>
</Polygon>
<Polygon>
<outerBoundaryIs>
<LinearRing>
<coordinates>
-69.01,-12.5
-69.0036576080343,-12.5002013323528
-68.9973407546426,-12.5008045187169
-68.991074875564,-12.5018071302737
-68.9848852012819,-12.5032051298604
-68.9787966554302,-12.5049928882259
-68.972833754434,-12.5071632066984
-68.9670205087911,-12.5097073461713
-68.96138032639,-12.512615062293
-68.9559359182544,-12.5158746467169
-68.9507092070945,-12.5194729742469
-68.9457212390314,-12.5233955556881
-68.9409920988518,-12.5276265961895
-68.9365408291342,-12.5321490588443
-68.9323853535708,-12.5369447332915
-68.928542404795,-12.5419943090429
-68.9250274570051,-12.5472774532389
-68.9218546636553,-12.5527728925227
-68.9190368004646,-12.5584584986998
-68.9165852139735,-12.5643113778408
-68.9145097758556,-12.5703079624672
-68.9128188431677,-12.5764241064491
-68.9115192246988,-12.5826351822333
-68.9106161535539,-12.5889161800099
-68.9101132660817,-12.5952418084176
-68.9100125872326,-12.6015865963835
-68.9103145224048,-12.6079249956857
-68.9110178558119,-12.6142314838273
-68.9121197553785,-12.6204806668065
-68.913615784144,-12.626647381369
-68.9154999181285,-12.6327067963317
-68.9177645705895,-12.6386345125693
-68.9204006225709,-12.6444066612606
-68.9233974596216,-12.65
-68.9267430145365,-12.6553920063866
-68.9304238159469,-12.6605609687138
-68.9344250425646,-12.6654860733945
-68.9387305828621,-12.6701474887706
-68.9433230999484,-12.6745264449676
-68.9481841013779,-12.6786053094743
-68.9532940136137,-12.682367658143
-68.9586322608427,-12.6857983413235
-68.9641773478273,-12.6888835448655
-68.9699069464593,-12.6916108457432
-68.9757979856674,-12.6939692620786
-68.9818267443159,-12.6959492973614
-68.9879689467214,-12.6975429786885
-68.9941998604027,-12.6987438888676
-69.0004943956696,-12.6995471922573
-69.0068272066502,-12.6999496542383
-69.0131727933498,-12.6999496542383
-69.0195056043304,-12.6995471922573
-69.0258001395973,-12.6987438888676
-69.0320310532787,-12.6975429786885
-69.0381732556841,-12.6959492973614
-69.0442020143326,-12.6939692620786
-69.0500930535407,-12.6916108457432
-69.0558226521728,-12.6888835448655
-69.0613677391573,-12.6857983413235
-69.0667059863863,-12.682367658143
-69.0718158986221,-12.6786053094743
-69.0766769000516,-12.6745264449676
-69.0812694171379,-12.6701474887706
-69.0855749574354,-12.6654860733945
-69.0895761840531,-12.6605609687138
-69.0932569854635,-12.6553920063866
-69.0966025403785,-12.65
-69.0995993774291,-12.6444066612606
-69.1022354294105,-12.6386345125693
-69.1045000818715,-12.6327067963317
-69.106384215856,-12.626647381369
-69.1078802446215,-12.6204806668065
-69.1089821441881,-12.6142314838273
-69.1096854775952,-12.6079249956857
-69.1099874127674,-12.6015865963835
-69.1098867339183,-12.5952418084176
-69.1093838464461,-12.5889161800099
-69.1084807753012,-12.5826351822333
-69.1071811568324,-12.5764241064491
-69.1054902241444,-12.5703079624672
-69.1034147860265,-12.5643113778408
-69.1009631995355,-12.5584584986998
-69.0981453363448,-12.5527728925227
-69.094972542995,-12.5472774532389
-69.091457595205,-12.5419943090429
-69.0876146464292,-12.5369447332915
-69.0834591708658,-12.5321490588443
-69.0790079011482,-12.5276265961895
-69.0742787609687,-12.5233955556881
-69.0692907929055,-12.5194729742469
-69.0640640817456,-12.5158746467169
-69.0586196736101,-12.512615062293
-69.0529794912089,-12.5097073461713
-69.047166245566,-12.5071632066984
-69.0412033445699,-12.5049928882259
-69.0351147987181,-12.5032051298604
-69.028925124436,-12.5018071302737
-69.0226592453574,-12.5008045187169
-69.0163423919657,-12.5002013323528
-69.01,-12.5
</coordinates>
</LinearRing>
</outerBoundaryIs>
</Polygon>
</MultiGeometry>
</Placemark>
</Document>
</kml>
