# Supplementary material for: Species conservation profiles of a random sample of world spiders I: Agelenidae to Filistatidae
Source: Biodivers Data J. 2018 Apr 25;(6):e23555. doi: 10.3897/BDJ.6.e23555 (PMC5932090; doi:10.3897/BDJ.6.e23555)
Supplement: Supplementary material 24 — Distribution of Ocrepeida verecunda Levi, 1995 [file bdj-06-e23555-s024.kml]

<?xml version="1.0" encoding="UTF-8"?>
<kml xmlns="http://earth.google.com/kml/2.2">
<Document>
<name></name>
<description><![CDATA[]]></description>

<Style id="1">
<LineStyle>
<width>1</width>
<color>ff0000ff</color>
</LineStyle>
<PolyStyle>
<fill>0</fill>
</PolyStyle>
</Style>

<Placemark>
<name>R Polygon</name>
<description><![CDATA[]]></description>
<styleUrl>#1</styleUrl>
<visibility>1</visibility>
<MultiGeometry>
<Polygon>
<outerBoundaryIs>
<LinearRing>
<coordinates>
-73.01,3.26
-73.0036576080343,3.25979866764719
-72.9973407546426,3.25919548128308
-72.991074875564,3.25819286972627
-72.9848852012819,3.25679487013964
-72.9787966554302,3.25500711177409
-72.972833754434,3.25283679330161
-72.9670205087911,3.25029265382866
-72.96138032639,3.24738493770698
-72.9559359182544,3.24412535328312
-72.9507092070945,3.24052702575311
-72.9457212390314,3.2366044443119
-72.9409920988518,3.23237340381051
-72.9365408291342,3.22785094115571
-72.9323853535708,3.22305526670845
-72.928542404795,3.21800569095712
-72.9250274570051,3.21272254676105
-72.9218546636553,3.20722710747727
-72.9190368004646,3.20154150130019
-72.9165852139735,3.19568862215919
-72.9145097758556,3.18969203753283
-72.9128188431677,3.18357589355094
-72.9115192246988,3.17736481776669
-72.9106161535539,3.1710838199901
-72.9101132660817,3.16475819158237
-72.9100125872326,3.15841340361652
-72.9103145224048,3.15207500431432
-72.9110178558119,3.14576851617267
-72.9121197553785,3.13951933319348
-72.913615784144,3.133352618631
-72.9154999181285,3.12729320366826
-72.9177645705895,3.12136548743069
-72.9204006225709,3.11559333873942
-72.9233974596216,3.11
-72.9267430145365,3.10460799361339
-72.9304238159469,3.09943903128623
-72.9344250425646,3.09451392660547
-72.9387305828621,3.08985251122937
-72.9433230999484,3.08547355503242
-72.9481841013779,3.08139469052572
-72.9532940136137,3.07763234185702
-72.9586322608427,3.0742016586765
-72.9641773478273,3.07111645513451
-72.9699069464593,3.06838915425679
-72.9757979856674,3.06603073792141
-72.9818267443159,3.06405070263855
-72.9879689467214,3.06245702131146
-72.9941998604027,3.06125611113236
-73.0004943956696,3.06045280774269
-73.0068272066502,3.06005034576168
-73.0131727933498,3.06005034576168
-73.0195056043304,3.06045280774269
-73.0258001395973,3.06125611113236
-73.0320310532787,3.06245702131146
-73.0381732556841,3.06405070263855
-73.0442020143326,3.06603073792141
-73.0500930535407,3.06838915425679
-73.0558226521728,3.07111645513451
-73.0613677391573,3.0742016586765
-73.0667059863863,3.07763234185702
-73.0718158986221,3.08139469052572
-73.0766769000516,3.08547355503242
-73.0812694171379,3.08985251122937
-73.0855749574354,3.09451392660547
-73.0895761840531,3.09943903128623
-73.0932569854635,3.10460799361339
-73.0966025403785,3.11
-73.0995993774291,3.11559333873942
-73.1022354294105,3.12136548743069
-73.1045000818715,3.12729320366826
-73.106384215856,3.133352618631
-73.1078802446215,3.13951933319348
-73.1089821441881,3.14576851617267
-73.1096854775952,3.15207500431432
-73.1099874127674,3.15841340361652
-73.1098867339183,3.16475819158237
-73.1093838464461,3.1710838199901
-73.1084807753012,3.17736481776669
-73.1071811568324,3.18357589355094
-73.1054902241444,3.18969203753283
-73.1034147860265,3.19568862215919
-73.1009631995355,3.20154150130019
-73.0981453363448,3.20722710747727
-73.094972542995,3.21272254676105
-73.091457595205,3.21800569095712
-73.0876146464292,3.22305526670845
-73.0834591708658,3.22785094115571
-73.0790079011482,3.23237340381051
-73.0742787609687,3.2366044443119
-73.0692907929055,3.24052702575311
-73.0640640817456,3.24412535328312
-73.0586196736101,3.24738493770698
-73.0529794912089,3.25029265382866
-73.047166245566,3.25283679330161
-73.0412033445699,3.25500711177409
-73.0351147987181,3.25679487013964
-73.028925124436,3.25819286972627
-73.0226592453574,3.25919548128308
-73.0163423919657,3.25979866764719
-73.01,3.26
</coordinates>
</LinearRing>
</outerBoundaryIs>
</Polygon>
</MultiGeometry>
</Placemark>
</Document>
</kml>
