# Supplementary material for: Species conservation profiles of a random sample of world spiders I: Agelenidae to Filistatidae
Source: Biodivers Data J. 2018 Apr 25;(6):e23555. doi: 10.3897/BDJ.6.e23555 (PMC5932090; doi:10.3897/BDJ.6.e23555)
Supplement: Supplementary material 25 — Distribution of Plebs cyphoxis (Simon, 1908) [file bdj-06-e23555-s025.kml]

<?xml version="1.0" encoding="utf-8" ?>
<kml xmlns="http://www.opengis.net/kml/2.2">
<Document id="root_doc">
<Schema name="Plebs_cyphoxis.kml" id="Plebs_cyphoxis.kml">
	<SimpleField name="layer" type="float"></SimpleField>
</Schema>
<Folder><name>Plebs_cyphoxis.kml</name>
  <Placemark>
	<Style><LineStyle><color>ff0000ff</color></LineStyle><PolyStyle><fill>0</fill></PolyStyle></Style>
	<ExtendedData><SchemaData schemaUrl="#Plebs_cyphoxis.kml">
		<SimpleData name="layer">1</SimpleData>
	</SchemaData></ExtendedData>
      <MultiGeometry><Polygon><outerBoundaryIs><LinearRing><coordinates>136.08333333,-35.25 136.16666667000001,-35.25 136.16666667000001,-35.33333333 136.08333333,-35.33333333 136.08333333,-35.25</coordinates></LinearRing></outerBoundaryIs></Polygon><Polygon><outerBoundaryIs><LinearRing><coordinates>136.0,-35.16666667 136.08333333,-35.16666667 136.08333333,-35.25 136.0,-35.25 136.0,-35.16666667</coordinates></LinearRing></outerBoundaryIs></Polygon><Polygon><outerBoundaryIs><LinearRing><coordinates>136.5,-35.16666667 136.5,-35.25 136.41666667000001,-35.25 136.41666667000001,-35.16666667 136.41666667000001,-35.08333333 136.5,-35.08333333 136.5,-35.16666667</coordinates></LinearRing></outerBoundaryIs></Polygon><Polygon><outerBoundaryIs><LinearRing><coordinates>136.91666667000001,-36.08333333 136.83333333,-36.08333333 136.75,-36.08333333 136.66666667000001,-36.08333333 136.66666667000001,-36.0 136.58333333,-36.0 136.5,-36.0 136.5,-35.91666667 136.5,-35.83333333 136.5,-35.75 136.58333333,-35.75 136.66666667000001,-35.75 136.66666667000001,-35.66666667 136.75,-35.66666667 136.83333333,-35.66666667 136.91666667000001,-35.66666667 137.0,-35.66666667 137.08333333,-35.66666667 137.08333333,-35.58333333 137.16666667000001,-35.58333333 137.25,-35.58333333 137.25,-35.5 137.33333333,-35.5 137.33333333,-35.58333333 137.41666667000001,-35.58333333 137.5,-35.58333333 137.5,-35.5 137.58333333,-35.5 137.66666667000001,-35.5 137.66666667000001,-35.58333333 137.66666667000001,-35.66666667 137.75,-35.66666667 137.83333333,-35.66666667 137.91666667000001,-35.66666667 138.0,-35.66666667 138.08333333,-35.66666667 138.08333333,-35.75 138.16666667000001,-35.75 138.16666667000001,-35.83333333 138.16666667000001,-35.91666667 138.08333333,-35.91666667 138.0,-35.91666667 137.91666667000001,-35.91666667 137.83333333,-35.91666667 137.75,-35.91666667 137.66666667000001,-35.91666667 137.66666667000001,-36.0 137.66666667000001,-36.08333333 137.58333333,-36.08333333 137.5,-36.08333333 137.41666667000001,-36.08333333 137.33333333,-36.08333333 137.33333333,-36.0 137.25,-36.0 137.25,-36.08333333 137.16666667000001,-36.08333333 137.08333333,-36.08333333 137.0,-36.08333333 136.91666667000001,-36.08333333</coordinates></LinearRing></outerBoundaryIs></Polygon><Polygon><outerBoundaryIs><LinearRing><coordinates>134.75,-34.58333333 134.83333333,-34.58333333 134.83333333,-34.66666667 134.75,-34.66666667 134.75,-34.58333333</coordinates></LinearRing></outerBoundaryIs></Polygon><Polygon><outerBoundaryIs><LinearRing><coordinates>123.5,-34.33333333 123.58333333,-34.33333333 123.58333333,-34.41666667 123.5,-34.41666667 123.5,-34.33333333</coordinates></LinearRing></outerBoundaryIs></Polygon><Polygon><outerBoundaryIs><LinearRing><coordinates>136.41666667000001,-34.66666667 136.41666667000001,-34.75 136.33333333,-34.75 136.25,-34.75 136.25,-34.66666667 136.25,-34.58333333 136.25,-34.5 136.33333333,-34.5 136.33333333,-34.58333333 136.41666667000001,-34.58333333 136.41666667000001,-34.66666667</coordinates></LinearRing></outerBoundaryIs></Polygon><Polygon><outerBoundaryIs><LinearRing><coordinates>134.5,-33.75 134.5,-33.83333333 134.41666667000001,-33.83333333 134.41666667000001,-33.75 134.41666667000001,-33.66666667 134.5,-33.66666667 134.58333333,-33.66666667 134.58333333,-33.75 134.5,-33.75</coordinates></LinearRing></outerBoundaryIs></Polygon><Polygon><outerBoundaryIs><LinearRing><coordinates>137.08333333,-33.33333333 137.16666667000001,-33.33333333 137.16666667000001,-33.41666667 137.08333333,-33.41666667 137.08333333,-33.33333333</coordinates></LinearRing></outerBoundaryIs></Polygon><Polygon><outerBoundaryIs><LinearRing><coordinates>137.33333333,-33.41666667 137.41666667000001,-33.41666667 137.41666667000001,-33.5 137.33333333,-33.5 137.33333333,-33.41666667</coordinates></LinearRing></outerBoundaryIs></Polygon><Polygon><outerBoundaryIs><LinearRing><coordinates>134.25,-33.91666667 134.33333333,-33.91666667 134.33333333,-34.0 134.25,-34.0 134.25,-33.91666667</coordinates></LinearRing></outerBoundaryIs></Polygon><Polygon><outerBoundaryIs><LinearRing><coordinates>124.08333333,-33.83333333 124.16666667,-33.83333333 124.16666667,-33.91666667 124.08333333,-33.91666667 124.08333333,-33.83333333</coordinates></LinearRing></outerBoundaryIs></Polygon><Polygon><outerBoundaryIs><LinearRing><coordinates>133.25,-32.5 133.33333333,-32.5 133.33333333,-32.58333333 133.25,-32.58333333 133.25,-32.5</coordinates></LinearRing></outerBoundaryIs></Polygon><Polygon><outerBoundaryIs><LinearRing><coordinates>135.91666667000001,-32.08333333 136.0,-32.08333333 136.0,-32.16666667 135.91666667000001,-32.16666667 135.91666667000001,-32.08333333</coordinates></LinearRing></outerBoundaryIs></Polygon><Polygon><outerBoundaryIs><LinearRing><coordinates>120.75,-31.66666667 120.83333333,-31.66666667 120.83333333,-31.75 120.75,-31.75 120.75,-31.66666667</coordinates></LinearRing></outerBoundaryIs></Polygon><Polygon><outerBoundaryIs><LinearRing><coordinates>121.75,-31.16666667 121.83333333,-31.16666667 121.83333333,-31.25 121.75,-31.25 121.75,-31.16666667</coordinates></LinearRing></outerBoundaryIs></Polygon><Polygon><outerBoundaryIs><LinearRing><coordinates>121.75,-31.33333333 121.75,-31.41666667 121.66666667,-31.41666667 121.66666667,-31.33333333 121.66666667,-31.25 121.75,-31.25 121.75,-31.33333333</coordinates></LinearRing></outerBoundaryIs></Polygon><Polygon><outerBoundaryIs><LinearRing><coordinates>115.58333333,-32.0 115.58333333,-32.08333333 115.5,-32.08333333 115.41666667,-32.08333333 115.41666667,-32.0 115.41666667,-31.91666667 115.5,-31.91666667 115.58333333,-31.91666667 115.58333333,-32.0</coordinates></LinearRing></outerBoundaryIs></Polygon><Polygon><outerBoundaryIs><LinearRing><coordinates>119.75,-30.91666667 119.83333333,-30.91666667 119.83333333,-31.0 119.75,-31.0 119.75,-30.91666667</coordinates></LinearRing></outerBoundaryIs></Polygon><Polygon><outerBoundaryIs><LinearRing><coordinates>119.33333333,-30.66666667 119.41666667,-30.66666667 119.41666667,-30.75 119.33333333,-30.75 119.33333333,-30.66666667</coordinates></LinearRing></outerBoundaryIs></Polygon><Polygon><outerBoundaryIs><LinearRing><coordinates>118.16666667,-30.0 118.25,-30.0 118.25,-30.08333333 118.16666667,-30.08333333 118.16666667,-30.0</coordinates></LinearRing></outerBoundaryIs></Polygon><Polygon><outerBoundaryIs><LinearRing><coordinates>114.25,-25.91666667 114.25,-26.0 114.16666667,-26.0 114.16666667,-25.91666667 114.16666667,-25.83333333 114.25,-25.83333333 114.25,-25.91666667</coordinates></LinearRing></outerBoundaryIs></Polygon><Polygon><outerBoundaryIs><LinearRing><coordinates>114.0,-25.58333333 114.08333333,-25.58333333 114.08333333,-25.66666667 114.0,-25.66666667 114.0,-25.58333333</coordinates></LinearRing></outerBoundaryIs></Polygon><Polygon><outerBoundaryIs><LinearRing><coordinates>114.08333333,-25.75 114.16666667,-25.75 114.16666667,-25.83333333 114.08333333,-25.83333333 114.08333333,-25.75</coordinates></LinearRing></outerBoundaryIs></Polygon><Polygon><outerBoundaryIs><LinearRing><coordinates>114.0,-25.5 114.0,-25.58333333 113.91666667,-25.58333333 113.91666667,-25.5 113.83333333,-25.5 113.83333333,-25.41666667 113.83333333,-25.33333333 113.83333333,-25.25 113.75,-25.25 113.75,-25.16666667 113.66666667,-25.16666667 113.66666667,-25.08333333 113.66666667,-25.0 113.58333333,-25.0 113.58333333,-24.91666667 113.58333333,-24.83333333 113.58333333,-24.75 113.5,-24.75 113.5,-24.66666667 113.5,-24.58333333 113.41666667,-24.58333333 113.41666667,-24.5 113.33333333,-24.5 113.33333333,-24.41666667 113.33333333,-24.33333333 113.33333333,-24.25 113.33333333,-24.16666667 113.41666667,-24.16666667 113.41666667,-24.08333333 113.41666667,-24.0 113.41666667,-23.91666667 113.41666667,-23.83333333 113.5,-23.83333333 113.5,-23.75 113.5,-23.66666667 113.58333333,-23.66666667 113.58333333,-23.58333333 113.66666667,-23.58333333 113.66666667,-23.5 113.75,-23.5 113.75,-23.58333333 113.75,-23.66666667 113.66666667,-23.66666667 113.66666667,-23.75 113.66666667,-23.83333333 113.66666667,-23.91666667 113.75,-23.91666667 113.75,-24.0 113.66666667,-24.0 113.66666667,-24.08333333 113.66666667,-24.16666667 113.66666667,-24.25 113.66666667,-24.33333333 113.66666667,-24.41666667 113.66666667,-24.5 113.66666667,-24.58333333 113.75,-24.58333333 113.75,-24.66666667 113.75,-24.75 113.75,-24.83333333 113.75,-24.91666667 113.83333333,-24.91666667 113.83333333,-25.0 113.83333333,-25.08333333 113.83333333,-25.16666667 113.91666667,-25.16666667 113.91666667,-25.25 113.91666667,-25.33333333 113.91666667,-25.41666667 114.0,-25.41666667 114.0,-25.5</coordinates></LinearRing></outerBoundaryIs></Polygon><Polygon><outerBoundaryIs><LinearRing><coordinates>133.41666667000001,-32.33333333 133.5,-32.33333333 133.5,-32.41666667 133.41666667000001,-32.41666667 133.33333333,-32.41666667 133.33333333,-32.33333333 133.41666667000001,-32.33333333</coordinates></LinearRing></outerBoundaryIs></Polygon><Polygon><outerBoundaryIs><LinearRing><coordinates>133.58333333,-32.41666667 133.66666667000001,-32.41666667 133.75,-32.41666667 133.75,-32.5 133.66666667000001,-32.5 133.58333333,-32.5 133.58333333,-32.41666667</coordinates></LinearRing></outerBoundaryIs></Polygon><Polygon><outerBoundaryIs><LinearRing><coordinates>122.66666667,-32.41666667 122.75,-32.41666667 122.75,-32.5 122.66666667,-32.5 122.66666667,-32.41666667</coordinates></LinearRing></outerBoundaryIs></Polygon><Polygon><outerBoundaryIs><LinearRing><coordinates>123.25,-32.41666667 123.33333333,-32.41666667 123.33333333,-32.5 123.25,-32.5 123.25,-32.41666667</coordinates></LinearRing></outerBoundaryIs></Polygon><Polygon><outerBoundaryIs><LinearRing><coordinates>123.41666667,-32.41666667 123.5,-32.41666667 123.5,-32.5 123.41666667,-32.5 123.41666667,-32.41666667</coordinates></LinearRing></outerBoundaryIs></Polygon><Polygon><outerBoundaryIs><LinearRing><coordinates>122.75,-32.25 122.75,-32.33333333 122.66666667,-32.33333333 122.66666667,-32.25 122.66666667,-32.16666667 122.75,-32.16666667 122.75,-32.08333333 122.66666667,-32.08333333 122.66666667,-32.0 122.75,-32.0 122.75,-31.91666667 122.83333333,-31.91666667 122.83333333,-32.0 122.91666667,-32.0 122.91666667,-32.08333333 122.91666667,-32.16666667 122.91666667,-32.25 122.83333333,-32.25 122.75,-32.25</coordinates></LinearRing></outerBoundaryIs></Polygon><Polygon><outerBoundaryIs><LinearRing><coordinates>123.58333333,-34.0 123.58333333,-34.08333333 123.5,-34.08333333 123.5,-34.0 123.5,-33.91666667 123.41666667,-33.91666667 123.33333333,-33.91666667 123.33333333,-34.0 123.33333333,-34.08333333 123.25,-34.08333333 123.25,-34.16666667 123.16666667,-34.16666667 123.08333333,-34.16666667 123.08333333,-34.08333333 123.08333333,-34.0 123.08333333,-33.91666667 123.0,-33.91666667 122.91666667,-33.91666667 122.91666667,-34.0 122.83333333,-34.0 122.75,-34.0 122.75,-33.91666667 122.66666667,-33.91666667 122.66666667,-34.0 122.58333333,-34.0 122.5,-34.0 122.41666667,-34.0 122.33333333,-34.0 122.33333333,-34.08333333 122.33333333,-34.16666667 122.25,-34.16666667 122.16666667,-34.16666667 122.16666667,-34.08333333 122.08333333,-34.08333333 122.08333333,-34.16666667 122.0,-34.16666667 121.91666667,-34.16666667 121.91666667,-34.08333333 121.91666667,-34.0 121.83333333,-34.0 121.75,-34.0 121.75,-34.08333333 121.66666667,-34.08333333 121.58333333,-34.08333333 121.58333333,-34.0 121.66666667,-34.0 121.66666667,-33.91666667 121.58333333,-33.91666667 121.5,-33.91666667 121.5,-33.83333333 121.41666667,-33.83333333 121.33333333,-33.83333333 121.33333333,-33.91666667 121.25,-33.91666667 121.16666667,-33.91666667 121.08333333,-33.91666667 121.0,-33.91666667 120.91666667,-33.91666667 120.83333333,-33.91666667 120.75,-33.91666667 120.66666667,-33.91666667 120.58333333,-33.91666667 120.58333333,-34.0 120.5,-34.0 120.41666667,-34.0 120.33333333,-34.0 120.25,-34.0 120.16666667,-34.0 120.08333333,-34.0 120,-34 119.91666667,-34.0 119.83333333,-34.0 119.83333333,-34.08333333 119.75,-34.08333333 119.66666667,-34.08333333 119.66666667,-34.16666667 119.58333333,-34.16666667 119.58333333,-34.25 119.58333333,-34.33333333 119.66666667,-34.33333333 119.66666667,-34.41666667 119.58333333,-34.41666667 119.5,-34.41666667 119.41666667,-34.41666667 119.41666667,-34.5 119.33333333,-34.5 119.33333333,-34.58333333 119.25,-34.58333333 119.16666667,-34.58333333 119.16666667,-34.5 119.08333333,-34.5 119.0,-34.5 118.91666667,-34.5 118.83333333,-34.5 118.83333333,-34.58333333 118.83333333,-34.66666667 118.75,-34.66666667 118.66666667,-34.66666667 118.66666667,-34.75 118.58333333,-34.75 118.5,-34.75 118.5,-34.83333333 118.5,-34.91666667 118.5,-35.0 118.41666667,-35.0 118.41666667,-34.91666667 118.33333333,-34.91666667 118.25,-34.91666667 118.25,-35.0 118.25,-35.08333333 118.16666667,-35.08333333 118.16666667,-35.0 118.08333333,-35.0 118.08333333,-35.08333333 118.08333333,-35.16666667 118.0,-35.16666667 117.91666667,-35.16666667 117.91666667,-35.25 117.83333333,-35.25 117.83333333,-35.16666667 117.83333333,-35.08333333 117.75,-35.08333333 117.66666667,-35.08333333 117.66666667,-35.16666667 117.58333333,-35.16666667 117.5,-35.16666667 117.41666667,-35.16666667 117.41666667,-35.08333333 117.33333333,-35.08333333 117.25,-35.08333333 117.16666667,-35.08333333 117.08333333,-35.08333333 117.0,-35.08333333 116.91666667,-35.08333333 116.83333333,-35.08333333 116.75,-35.08333333 116.66666667,-35.08333333 116.58333333,-35.08333333 116.5,-35.08333333 116.41666667,-35.08333333 116.41666667,-35.0 116.33333333,-35.0 116.33333333,-34.91666667 116.25,-34.91666667 116.16666667,-34.91666667 116.08333333,-34.91666667 116.0,-34.91666667 116.0,-34.83333333 115.91666667,-34.83333333 115.91666667,-34.75 115.83333333,-34.75 115.83333333,-34.66666667 115.75,-34.66666667 115.75,-34.58333333 115.66666667,-34.58333333 115.66666667,-34.5 115.58333333,-34.5 115.5,-34.5 115.5,-34.41666667 115.41666667,-34.41666667 115.33333333,-34.41666667 115.33333333,-34.33333333 115.25,-34.33333333 115.16666667,-34.33333333 115.16666667,-34.41666667 115.08333333,-34.41666667 115.08333333,-34.33333333 115.0,-34.33333333 115.0,-34.25 115.0,-34.16666667 114.91666667,-34.16666667 114.91666667,-34.08333333 115.0,-34.08333333 115,-34 114.91666667,-34.0 114.91666667,-33.91666667 114.91666667,-33.83333333 114.91666667,-33.75 114.91666667,-33.66666667 115.0,-33.66666667 115.0,-33.58333333 115.0,-33.5 115.08333333,-33.5 115.16666667,-33.5 115.16666667,-33.58333333 115.25,-33.58333333 115.33333333,-33.58333333 115.41666667,-33.58333333 115.41666667,-33.5 115.5,-33.5 115.5,-33.41666667 115.58333333,-33.41666667 115.58333333,-33.33333333 115.58333333,-33.25 115.66666667,-33.25 115.66666667,-33.16666667 115.66666667,-33.08333333 115.66666667,-33.0 115.58333333,-33.0 115.58333333,-32.91666667 115.58333333,-32.83333333 115.58333333,-32.75 115.58333333,-32.66666667 115.58333333,-32.58333333 115.58333333,-32.5 115.66666667,-32.5 115.66666667,-32.41666667 115.66666667,-32.33333333 115.66666667,-32.25 115.58333333,-32.25 115.58333333,-32.16666667 115.58333333,-32.08333333 115.66666667,-32.08333333 115.66666667,-32.0 115.75,-32.0 115.75,-31.91666667 115.75,-31.83333333 115.66666667,-31.83333333 115.66666667,-31.75 115.66666667,-31.66666667 115.58333333,-31.66666667 115.58333333,-31.58333333 115.58333333,-31.5 115.5,-31.5 115.5,-31.41666667 115.41666667,-31.41666667 115.41666667,-31.33333333 115.41666667,-31.25 115.33333333,-31.25 115.33333333,-31.16666667 115.33333333,-31.08333333 115.25,-31.08333333 115.25,-31.0 115.25,-30.91666667 115.16666667,-30.91666667 115.16666667,-30.83333333 115.16666667,-30.75 115.08333333,-30.75 115.08333333,-30.66666667 115.08333333,-30.58333333 115.0,-30.58333333 115.0,-30.5 115.0,-30.41666667 115.0,-30.33333333 115.0,-30.25 114.91666667,-30.25 114.91666667,-30.16666667 114.91666667,-30.08333333 114.91666667,-30.0 114.91666667,-29.91666667 114.91666667,-29.83333333 114.91666667,-29.75 114.91666667,-29.66666667 114.91666667,-29.58333333 114.91666667,-29.5 114.91666667,-29.41666667 114.91666667,-29.33333333 114.91666667,-29.25 114.83333333,-29.25 114.83333333,-29.16666667 114.83333333,-29.08333333 114.75,-29.08333333 114.75,-29.0 114.66666667,-29.0 114.66666667,-28.91666667 114.58333333,-28.91666667 114.58333333,-28.83333333 114.5,-28.83333333 114.5,-28.75 114.58333333,-28.75 114.58333333,-28.66666667 114.58333333,-28.58333333 114.5,-28.58333333 114.5,-28.5 114.41666667,-28.5 114.41666667,-28.41666667 114.33333333,-28.41666667 114.33333333,-28.33333333 114.33333333,-28.25 114.25,-28.25 114.16666667,-28.25 114.16666667,-28.16666667 114.16666667,-28.08333333 114.08333333,-28.08333333 114.08333333,-28.0 114.08333333,-27.91666667 114.08333333,-27.83333333 114.08333333,-27.75 114.08333333,-27.66666667 114.08333333,-27.58333333 114.08333333,-27.5 114.0,-27.5 114.0,-27.41666667 114.0,-27.33333333 113.91666667,-27.33333333 113.91666667,-27.25 113.91666667,-27.16666667 113.83333333,-27.16666667 113.83333333,-27.08333333 113.75,-27.08333333 113.75,-27.0 113.75,-26.91666667 113.66666667,-26.91666667 113.66666667,-26.83333333 113.58333333,-26.83333333 113.58333333,-26.75 113.58333333,-26.66666667 113.5,-26.66666667 113.5,-26.58333333 113.41666667,-26.58333333 113.33333333,-26.58333333 113.33333333,-26.5 113.25,-26.5 113.25,-26.41666667 113.25,-26.33333333 113.25,-26.25 113.16666667,-26.25 113.16666667,-26.16666667 113.08333333,-26.16666667 113.08333333,-26.08333333 113.08333333,-26.0 113,-26 113.0,-25.91666667 113.0,-25.83333333 112.91666667,-25.83333333 112.91666667,-25.75 112.91666667,-25.66666667 112.91666667,-25.58333333 112.91666667,-25.5 112.91666667,-25.41666667 113.0,-25.41666667 113.0,-25.5 113.0,-25.58333333 113.08333333,-25.58333333 113.08333333,-25.66666667 113.08333333,-25.75 113.16666667,-25.75 113.16666667,-25.83333333 113.16666667,-25.91666667 113.25,-25.91666667 113.25,-26.0 113.33333333,-26.0 113.41666667,-26.0 113.41666667,-26.08333333 113.41666667,-26.16666667 113.5,-26.16666667 113.5,-26.08333333 113.5,-26.0 113.5,-25.91666667 113.5,-25.83333333 113.41666667,-25.83333333 113.41666667,-25.75 113.41666667,-25.66666667 113.41666667,-25.58333333 113.41666667,-25.5 113.5,-25.5 113.5,-25.58333333 113.58333333,-25.58333333 113.58333333,-25.66666667 113.66666667,-25.66666667 113.66666667,-25.75 113.75,-25.75 113.75,-25.83333333 113.75,-25.91666667 113.75,-26.0 113.75,-26.08333333 113.83333333,-26.08333333 113.83333333,-26.0 113.83333333,-25.91666667 113.83333333,-25.83333333 113.83333333,-25.75 113.91666667,-25.75 113.91666667,-25.83333333 113.91666667,-25.91666667 113.91666667,-26.0 113.91666667,-26.08333333 114.0,-26.08333333 114.0,-26.16666667 114.0,-26.25 114.0,-26.33333333 114.08333333,-26.33333333 114.16666667,-26.33333333 114.16666667,-26.25 114.16666667,-26.16666667 114.16666667,-26.08333333 114.25,-26.08333333 114.25,-26.16666667 114.33333333,-26.16666667 114.33333333,-26.25 114.41666667,-26.25 114.41666667,-26.33333333 114.33333333,-26.33333333 114.33333333,-26.41666667 114.33333333,-26.5 114.33333333,-26.58333333 114.41666667,-26.58333333 114.41666667,-26.66666667 114.41666667,-26.75 114.41666667,-26.83333333 114.5,-26.83333333 114.5,-26.91666667 114.58333333,-26.91666667 114.58333333,-27.0 114.58333333,-27.08333333 114.66666667,-27.08333333 114.66666667,-27.16666667 114.75,-27.16666667 114.75,-27.25 114.75,-27.33333333 114.83333333,-27.33333333 114.83333333,-27.41666667 114.83333333,-27.5 114.83333333,-27.58333333 114.91666667,-27.58333333 114.91666667,-27.66666667 114.91666667,-27.75 115.0,-27.75 115.0,-27.83333333 115.08333333,-27.83333333 115.08333333,-27.91666667 115.16666667,-27.91666667 115.16666667,-28.0 115.25,-28.0 115.25,-28.08333333 115.33333333,-28.08333333 115.33333333,-28.16666667 115.41666667,-28.16666667 115.41666667,-28.25 115.41666667,-28.33333333 115.5,-28.33333333 115.58333333,-28.33333333 115.66666667,-28.33333333 115.75,-28.33333333 115.75,-28.41666667 115.83333333,-28.41666667 115.83333333,-28.5 115.91666667,-28.5 115.91666667,-28.58333333 115.91666667,-28.66666667 116.0,-28.66666667 116.0,-28.75 116.0,-28.83333333 116.0,-28.91666667 116,-29 116.08333333,-29.0 116.08333333,-28.91666667 116.16666667,-28.91666667 116.16666667,-29.0 116.16666667,-29.08333333 116.08333333,-29.08333333 116.08333333,-29.16666667 116.08333333,-29.25 116.16666667,-29.25 116.25,-29.25 116.25,-29.33333333 116.33333333,-29.33333333 116.33333333,-29.41666667 116.41666667,-29.41666667 116.5,-29.41666667 116.58333333,-29.41666667 116.58333333,-29.5 116.66666667,-29.5 116.66666667,-29.58333333 116.75,-29.58333333 116.75,-29.66666667 116.83333333,-29.66666667 116.83333333,-29.75 116.83333333,-29.83333333 116.83333333,-29.91666667 116.91666667,-29.91666667 116.91666667,-30.0 117,-30 117.08333333,-30.0 117.16666667,-30.0 117.25,-30.0 117.33333333,-30.0 117.33333333,-30.08333333 117.33333333,-30.16666667 117.41666667,-30.16666667 117.41666667,-30.25 117.5,-30.25 117.5,-30.33333333 117.58333333,-30.33333333 117.58333333,-30.25 117.66666667,-30.25 117.75,-30.25 117.83333333,-30.25 117.91666667,-30.25 117.91666667,-30.16666667 118.0,-30.16666667 118.08333333,-30.16666667 118.16666667,-30.16666667 118.25,-30.16666667 118.25,-30.08333333 118.33333333,-30.08333333 118.41666667,-30.08333333 118.5,-30.08333333 118.5,-30.16666667 118.58333333,-30.16666667 118.58333333,-30.25 118.66666667,-30.25 118.66666667,-30.33333333 118.58333333,-30.33333333 118.5,-30.33333333 118.41666667,-30.33333333 118.33333333,-30.33333333 118.33333333,-30.41666667 118.33333333,-30.5 118.33333333,-30.58333333 118.41666667,-30.58333333 118.41666667,-30.5 118.5,-30.5 118.58333333,-30.5 118.58333333,-30.58333333 118.66666667,-30.58333333 118.75,-30.58333333 118.83333333,-30.58333333 118.83333333,-30.66666667 118.83333333,-30.75 118.83333333,-30.83333333 118.75,-30.83333333 118.75,-30.91666667 118.66666667,-30.91666667 118.66666667,-31.0 118.66666667,-31.08333333 118.75,-31.08333333 118.83333333,-31.08333333 118.83333333,-31.16666667 118.91666667,-31.16666667 119.0,-31.16666667 119.0,-31.08333333 119.08333333,-31.08333333 119.08333333,-31.16666667 119.16666667,-31.16666667 119.16666667,-31.25 119.08333333,-31.25 119.08333333,-31.33333333 119.16666667,-31.33333333 119.25,-31.33333333 119.25,-31.41666667 119.33333333,-31.41666667 119.41666667,-31.41666667 119.41666667,-31.33333333 119.41666667,-31.25 119.41666667,-31.16666667 119.5,-31.16666667 119.5,-31.08333333 119.58333333,-31.08333333 119.66666667,-31.08333333 119.66666667,-31.16666667 119.66666667,-31.25 119.75,-31.25 119.75,-31.16666667 119.75,-31.08333333 119.83333333,-31.08333333 119.83333333,-31.0 119.91666667,-31.0 120,-31 120.0,-31.08333333 120.08333333,-31.08333333 120.08333333,-31.16666667 120.16666667,-31.16666667 120.25,-31.16666667 120.25,-31.25 120.25,-31.33333333 120.33333333,-31.33333333 120.33333333,-31.41666667 120.41666667,-31.41666667 120.41666667,-31.5 120.41666667,-31.58333333 120.5,-31.58333333 120.58333333,-31.58333333 120.58333333,-31.66666667 120.66666667,-31.66666667 120.66666667,-31.75 120.75,-31.75 120.75,-31.83333333 120.83333333,-31.83333333 120.83333333,-31.91666667 120.91666667,-31.91666667 121.0,-31.91666667 121.08333333,-31.91666667 121.08333333,-32.0 121.16666667,-32.0 121.25,-32.0 121.25,-32.08333333 121.33333333,-32.08333333 121.41666667,-32.08333333 121.5,-32.08333333 121.5,-32.0 121.58333333,-32.0 121.58333333,-32.08333333 121.66666667,-32.08333333 121.66666667,-32.16666667 121.58333333,-32.16666667 121.58333333,-32.25 121.58333333,-32.33333333 121.58333333,-32.41666667 121.66666667,-32.41666667 121.75,-32.41666667 121.83333333,-32.41666667 121.83333333,-32.5 121.83333333,-32.58333333 121.91666667,-32.58333333 121.91666667,-32.5 122.0,-32.5 122.08333333,-32.5 122.08333333,-32.58333333 122.08333333,-32.66666667 122.16666667,-32.66666667 122.25,-32.66666667 122.33333333,-32.66666667 122.41666667,-32.66666667 122.41666667,-32.75 122.5,-32.75 122.58333333,-32.75 122.58333333,-32.66666667 122.66666667,-32.66666667 122.66666667,-32.75 122.75,-32.75 122.75,-32.83333333 122.83333333,-32.83333333 122.83333333,-32.91666667 122.91666667,-32.91666667 122.91666667,-32.83333333 122.91666667,-32.75 122.83333333,-32.75 122.83333333,-32.66666667 122.83333333,-32.58333333 122.91666667,-32.58333333 123.0,-32.58333333 123.0,-32.5 123.08333333,-32.5 123.16666667,-32.5 123.16666667,-32.58333333 123.25,-32.58333333 123.33333333,-32.58333333 123.41666667,-32.58333333 123.5,-32.58333333 123.58333333,-32.58333333 123.58333333,-32.5 123.66666667,-32.5 123.75,-32.5 123.83333333,-32.5 123.91666667,-32.5 123.91666667,-32.41666667 124.0,-32.41666667 124.0,-32.33333333 124.08333333,-32.33333333 124.08333333,-32.25 124.16666667,-32.25 124.16666667,-32.16666667 124.25,-32.16666667 124.33333333,-32.16666667 124.33333333,-32.25 124.41666667,-32.25 124.5,-32.25 124.5,-32.16666667 124.58333333,-32.16666667 124.66666667,-32.16666667 124.75,-32.16666667 124.83333333,-32.16666667 124.91666667,-32.16666667 125.0,-32.16666667 125.08333333,-32.16666667 125.08333333,-32.08333333 125.16666667,-32.08333333 125.25,-32.08333333 125.33333333,-32.08333333 125.33333333,-32.0 125.41666667,-32.0 125.5,-32.0 125.5,-31.91666667 125.58333333,-31.91666667 125.66666667,-31.91666667 125.66666667,-31.83333333 125.75,-31.83333333 125.83333333,-31.83333333 125.83333333,-31.75 125.83333333,-31.66666667 125.91666667,-31.66666667 125.91666667,-31.58333333 125.91666667,-31.5 126.0,-31.5 126.08333333,-31.5 126.16666667,-31.5 126.16666667,-31.58333333 126.25,-31.58333333 126.25,-31.66666667 126.33333333,-31.66666667 126.41666667,-31.66666667 126.41666667,-31.75 126.5,-31.75 126.58333333,-31.75 126.66666667,-31.75 126.75,-31.75 126.75,-31.66666667 126.83333333,-31.66666667 126.91666667,-31.66666667 127.0,-31.66666667 127.0,-31.58333333 127.08333333,-31.58333333 127.16666667,-31.58333333 127.25,-31.58333333 127.25,-31.5 127.33333333,-31.5 127.41666667,-31.5 127.5,-31.5 127.5,-31.41666667 127.58333333,-31.41666667 127.66666667,-31.41666667 127.75,-31.41666667 127.75,-31.33333333 127.83333333,-31.33333333 127.91666667,-31.33333333 128.0,-31.33333333 128.08333333,-31.33333333 128.08333333,-31.25 128.16666667000001,-31.25 128.25,-31.25 128.33333333,-31.25 128.41666667000001,-31.25 128.5,-31.25 128.58333333,-31.25 128.66666667000001,-31.25 128.66666667000001,-31.16666667 128.75,-31.16666667 128.83333333,-31.16666667 128.91666667000001,-31.16666667 129.0,-31.16666667 129.08333333,-31.16666667 129.16666667000001,-31.16666667 129.25,-31.16666667 129.33333333,-31.16666667 129.41666667000001,-31.16666667 129.5,-31.16666667 129.58333333,-31.16666667 129.66666667000001,-31.16666667 129.66666667000001,-31.25 129.75,-31.25 129.75,-31.16666667 129.83333333,-31.16666667 129.91666667000001,-31.16666667 130.0,-31.16666667 130.0,-31.25 130.08333333,-31.25 130.08333333,-31.16666667 130.16666667000001,-31.16666667 130.25,-31.16666667 130.33333333,-31.16666667 130.41666667000001,-31.16666667 130.5,-31.16666667 130.5,-31.25 130.58333333,-31.25 130.66666667000001,-31.25 130.75,-31.25 130.75,-31.16666667 130.83333333,-31.16666667 130.91666667000001,-31.16666667 131.0,-31.16666667 131.08333333,-31.16666667 131.16666667000001,-31.16666667 131.25,-31.16666667 131.25,-31.25 131.33333333,-31.25 131.41666667000001,-31.25 131.5,-31.25 131.58333333,-31.25 131.58333333,-31.16666667 131.66666667000001,-31.16666667 131.75,-31.16666667 131.83333333,-31.16666667 131.91666667000001,-31.16666667 131.91666667000001,-31.25 132.0,-31.25 132.08333333,-31.25 132.16666667000001,-31.25 132.16666667000001,-31.33333333 132.25,-31.33333333 132.33333333,-31.33333333 132.33333333,-31.41666667 132.41666667000001,-31.41666667 132.41666667000001,-31.33333333 132.5,-31.33333333 132.58333333,-31.33333333 132.66666667000001,-31.33333333 132.66666667000001,-31.25 132.66666667000001,-31.16666667 132.58333333,-31.16666667 132.58333333,-31.08333333 132.66666667000001,-31.08333333 132.75,-31.08333333 132.83333333,-31.08333333 132.91666667000001,-31.08333333 132.91666667000001,-31.16666667 133.0,-31.16666667 133.0,-31.25 133.08333333,-31.25 133.16666667000001,-31.25 133.16666667000001,-31.33333333 133.25,-31.33333333 133.25,-31.41666667 133.33333333,-31.41666667 133.41666667000001,-31.41666667 133.5,-31.41666667 133.5,-31.5 133.58333333,-31.5 133.66666667000001,-31.5 133.75,-31.5 133.83333333,-31.5 133.83333333,-31.58333333 133.91666667000001,-31.58333333 133.91666667000001,-31.66666667 134.0,-31.66666667 134.08333333,-31.66666667 134.08333333,-31.75 134.16666667000001,-31.75 134.25,-31.75 134.33333333,-31.75 134.33333333,-31.83333333 134.41666667000001,-31.83333333 134.41666667000001,-31.91666667 134.5,-31.91666667 134.58333333,-31.91666667 134.58333333,-31.83333333 134.66666667000001,-31.83333333 134.66666667000001,-31.91666667 134.75,-31.91666667 134.75,-32.0 134.83333333,-32.0 134.83333333,-31.91666667 134.91666667000001,-31.91666667 134.91666667000001,-32.0 135,-32 135.08333333,-32.0 135.16666667000001,-32.0 135.16666667000001,-32.08333333 135.25,-32.08333333 135.25,-32.16666667 135.33333333,-32.16666667 135.33333333,-32.25 135.41666667000001,-32.25 135.41666667000001,-32.33333333 135.5,-32.33333333 135.58333333,-32.33333333 135.58333333,-32.41666667 135.66666667000001,-32.41666667 135.75,-32.41666667 135.75,-32.5 135.75,-32.58333333 135.75,-32.66666667 135.75,-32.75 135.83333333,-32.75 135.83333333,-32.83333333 135.91666667000001,-32.83333333 135.91666667000001,-32.91666667 136.0,-32.91666667 136.08333333,-32.91666667 136.16666667000001,-32.91666667 136.25,-32.91666667 136.33333333,-32.91666667 136.33333333,-33.0 136.41666667000001,-33.0 136.41666667000001,-33.08333333 136.5,-33.08333333 136.58333333,-33.08333333 136.58333333,-33.16666667 136.66666667000001,-33.16666667 136.75,-33.16666667 136.75,-33.25 136.83333333,-33.25 136.91666667000001,-33.25 136.91666667000001,-33.33333333 136.91666667000001,-33.41666667 137.0,-33.41666667 137.0,-33.5 137.0,-33.58333333 137.08333333,-33.58333333 137.16666667000001,-33.58333333 137.16666667000001,-33.5 137.25,-33.5 137.33333333,-33.5 137.33333333,-33.58333333 137.25,-33.58333333 137.25,-33.66666667 137.25,-33.75 137.16666667000001,-33.75 137.08333333,-33.75 137.0,-33.75 137.0,-33.83333333 136.91666667000001,-33.83333333 136.83333333,-33.83333333 136.75,-33.83333333 136.75,-33.91666667 136.66666667000001,-33.91666667 136.58333333,-33.91666667 136.58333333,-34.0 136.5,-34.0 136.5,-34.08333333 136.41666667000001,-34.08333333 136.41666667000001,-34.16666667 136.33333333,-34.16666667 136.33333333,-34.25 136.33333333,-34.33333333 136.25,-34.33333333 136.25,-34.41666667 136.16666667000001,-34.41666667 136.16666667000001,-34.5 136.16666667000001,-34.58333333 136.08333333,-34.58333333 136.0,-34.58333333 136.0,-34.66666667 136.08333333,-34.66666667 136.08333333,-34.75 136.08333333,-34.83333333 136.08333333,-34.91666667 136.16666667000001,-34.91666667 136.16666667000001,-35.0 136.25,-35.0 136.25,-35.08333333 136.16666667000001,-35.08333333 136.08333333,-35.08333333 136.08333333,-35.0 136,-35 136.0,-35.08333333 135.91666667000001,-35.08333333 135.91666667000001,-35.0 135.83333333,-35.0 135.83333333,-34.91666667 135.75,-34.91666667 135.75,-35.0 135.66666667000001,-35.0 135.58333333,-35.0 135.58333333,-34.91666667 135.5,-34.91666667 135.5,-34.83333333 135.41666667000001,-34.83333333 135.41666667000001,-34.75 135.33333333,-34.75 135.25,-34.75 135.25,-34.66666667 135.25,-34.58333333 135.16666667000001,-34.58333333 135.16666667000001,-34.66666667 135.08333333,-34.66666667 135.08333333,-34.58333333 135.08333333,-34.5 135.08333333,-34.41666667 135.16666667000001,-34.41666667 135.25,-34.41666667 135.25,-34.5 135.33333333,-34.5 135.33333333,-34.41666667 135.33333333,-34.33333333 135.33333333,-34.25 135.25,-34.25 135.25,-34.16666667 135.16666667000001,-34.16666667 135.16666667000001,-34.08333333 135.25,-34.08333333 135.25,-34.0 135.16666667000001,-34.0 135.16666667000001,-33.91666667 135.08333333,-33.91666667 135.08333333,-33.83333333 135.0,-33.83333333 135.0,-33.75 134.91666667000001,-33.75 134.83333333,-33.75 134.83333333,-33.66666667 134.75,-33.66666667 134.75,-33.58333333 134.83333333,-33.58333333 134.83333333,-33.5 134.83333333,-33.41666667 134.75,-33.41666667 134.75,-33.33333333 134.66666667000001,-33.33333333 134.66666667000001,-33.25 134.58333333,-33.25 134.5,-33.25 134.5,-33.16666667 134.41666667000001,-33.16666667 134.41666667000001,-33.25 134.33333333,-33.25 134.25,-33.25 134.25,-33.16666667 134.25,-33.08333333 134.16666667000001,-33.08333333 134.08333333,-33.08333333 134.08333333,-33.0 134.08333333,-32.91666667 134.0,-32.91666667 134.0,-32.83333333 134.08333333,-32.83333333 134.08333333,-32.75 134.0,-32.75 134.0,-32.66666667 134.08333333,-32.66666667 134.16666667000001,-32.66666667 134.25,-32.66666667 134.25,-32.58333333 134.16666667000001,-32.58333333 134.16666667000001,-32.5 134.08333333,-32.5 134.0,-32.5 134.0,-32.58333333 133.91666667000001,-32.58333333 133.83333333,-32.58333333 133.83333333,-32.5 133.83333333,-32.41666667 133.75,-32.41666667 133.75,-32.33333333 133.75,-32.25 133.66666667000001,-32.25 133.66666667000001,-32.33333333 133.58333333,-32.33333333 133.5,-32.33333333 133.5,-32.25 133.41666667000001,-32.25 133.33333333,-32.25 133.25,-32.25 133.25,-32.33333333 133.16666667000001,-32.33333333 133.16666667000001,-32.25 133.08333333,-32.25 133.08333333,-32.16666667 133.0,-32.16666667 132.91666667000001,-32.16666667 132.91666667000001,-32.08333333 132.83333333,-32.08333333 132.83333333,-32.0 132.75,-32.0 132.66666667000001,-32.0 132.58333333,-32.0 132.5,-32.0 132.5,-32.08333333 132.41666667000001,-32.08333333 132.33333333,-32.08333333 132.25,-32.08333333 132.16666667000001,-32.08333333 132.16666667000001,-32.16666667 132.08333333,-32.16666667 132.08333333,-32.08333333 132.08333333,-32.0 132,-32 132.0,-31.91666667 131.91666667000001,-31.91666667 131.91666667000001,-31.83333333 131.83333333,-31.83333333 131.75,-31.83333333 131.75,-31.75 131.66666667000001,-31.75 131.58333333,-31.75 131.58333333,-31.66666667 131.5,-31.66666667 131.41666667000001,-31.66666667 131.41666667000001,-31.58333333 131.33333333,-31.58333333 131.25,-31.58333333 131.25,-31.5 131.16666667000001,-31.5 131.08333333,-31.5 131.08333333,-31.58333333 131.0,-31.58333333 130.91666667000001,-31.58333333 130.91666667000001,-31.66666667 130.83333333,-31.66666667 130.75,-31.66666667 130.66666667000001,-31.66666667 130.58333333,-31.66666667 130.5,-31.66666667 130.41666667000001,-31.66666667 130.41666667000001,-31.58333333 130.33333333,-31.58333333 130.25,-31.58333333 130.16666667000001,-31.58333333 130.08333333,-31.58333333 130.08333333,-31.66666667 130.0,-31.66666667 129.91666667000001,-31.66666667 129.83333333,-31.66666667 129.75,-31.66666667 129.66666667000001,-31.66666667 129.58333333,-31.66666667 129.5,-31.66666667 129.41666667000001,-31.66666667 129.33333333,-31.66666667 129.25,-31.66666667 129.16666667000001,-31.66666667 129.08333333,-31.66666667 129.08333333,-31.75 129.0,-31.75 128.91666667000001,-31.75 128.83333333,-31.75 128.83333333,-31.83333333 128.75,-31.83333333 128.66666667000001,-31.83333333 128.66666667000001,-31.91666667 128.58333333,-31.91666667 128.5,-31.91666667 128.5,-32.0 128.41666667000001,-32.0 128.33333333,-32.0 128.25,-32.0 128.25,-32.08333333 128.16666667000001,-32.08333333 128.08333333,-32.08333333 128.0,-32.08333333 128.0,-32.16666667 127.91666667,-32.16666667 127.83333333,-32.16666667 127.75,-32.16666667 127.66666667,-32.16666667 127.66666667,-32.25 127.58333333,-32.25 127.5,-32.25 127.41666667,-32.25 127.33333333,-32.25 127.33333333,-32.33333333 127.25,-32.33333333 127.16666667,-32.33333333 127.08333333,-32.33333333 127.0,-32.33333333 126.91666667,-32.33333333 126.83333333,-32.33333333 126.75,-32.33333333 126.66666667,-32.33333333 126.58333333,-32.33333333 126.5,-32.33333333 126.41666667,-32.33333333 126.33333333,-32.33333333 126.25,-32.33333333 126.25,-32.25 126.16666667,-32.25 126.16666667,-32.33333333 126.08333333,-32.33333333 126.0,-32.33333333 125.91666667,-32.33333333 125.91666667,-32.41666667 125.83333333,-32.41666667 125.75,-32.41666667 125.75,-32.5 125.66666667,-32.5 125.66666667,-32.58333333 125.58333333,-32.58333333 125.5,-32.58333333 125.5,-32.66666667 125.41666667,-32.66666667 125.33333333,-32.66666667 125.25,-32.66666667 125.25,-32.75 125.16666667,-32.75 125.08333333,-32.75 125.08333333,-32.83333333 125.0,-32.83333333 124.91666667,-32.83333333 124.91666667,-32.91666667 124.83333333,-32.91666667 124.75,-32.91666667 124.66666667,-32.91666667 124.66666667,-33.0 124.58333333,-33.0 124.5,-33.0 124.41666667,-33.0 124.33333333,-33.0 124.33333333,-33.08333333 124.25,-33.08333333 124.16666667,-33.08333333 124.16666667,-33.16666667 124.16666667,-33.25 124.08333333,-33.25 124.08333333,-33.33333333 124.08333333,-33.41666667 124.0,-33.41666667 124.0,-33.5 124.0,-33.58333333 124.0,-33.66666667 123.91666667,-33.66666667 123.83333333,-33.66666667 123.83333333,-33.75 123.83333333,-33.83333333 123.75,-33.83333333 123.75,-33.91666667 123.66666667,-33.91666667 123.58333333,-33.91666667 123.58333333,-34.0</coordinates></LinearRing></outerBoundaryIs><innerBoundaryIs><LinearRing><coordinates>113.5,-26.16666667 113.5,-26.25 113.58333333,-26.25 113.58333333,-26.33333333 113.58333333,-26.41666667 113.66666667,-26.41666667 113.66666667,-26.5 113.66666667,-26.58333333 113.75,-26.58333333 113.75,-26.5 113.83333333,-26.5 113.83333333,-26.41666667 113.83333333,-26.33333333 113.75,-26.33333333 113.75,-26.25 113.66666667,-26.25 113.66666667,-26.16666667 113.58333333,-26.16666667 113.5,-26.16666667</coordinates></LinearRing></innerBoundaryIs><innerBoundaryIs><LinearRing><coordinates>118.25,-30.16666667 118.25,-30.25 118.33333333,-30.25 118.33333333,-30.16666667 118.25,-30.16666667</coordinates></LinearRing></innerBoundaryIs><innerBoundaryIs><LinearRing><coordinates>133.5,-32.25 133.58333333,-32.25 133.58333333,-32.16666667 133.5,-32.16666667 133.5,-32.25</coordinates></LinearRing></innerBoundaryIs><innerBoundaryIs><LinearRing><coordinates>121.91666667,-33.91666667 122.0,-33.91666667 122.0,-33.83333333 121.91666667,-33.83333333 121.91666667,-33.91666667</coordinates></LinearRing></innerBoundaryIs><innerBoundaryIs><LinearRing><coordinates>135.08333333,-32.33333333 135.16666667000001,-32.33333333 135.16666667000001,-32.25 135.08333333,-32.25 135.08333333,-32.33333333</coordinates></LinearRing></innerBoundaryIs><innerBoundaryIs><LinearRing><coordinates>123.0,-32.75 123.08333333,-32.75 123.16666667,-32.75 123.16666667,-32.66666667 123.08333333,-32.66666667 123.0,-32.66666667 123.0,-32.75</coordinates></LinearRing></innerBoundaryIs><innerBoundaryIs><LinearRing><coordinates>118.25,-30.75 118.25,-30.83333333 118.33333333,-30.83333333 118.33333333,-30.75 118.25,-30.75</coordinates></LinearRing></innerBoundaryIs></Polygon><Polygon><outerBoundaryIs><LinearRing><coordinates>137.0,-35.25 137.0,-35.33333333 136.91666667000001,-35.33333333 136.83333333,-35.33333333 136.83333333,-35.25 136.75,-35.25 136.75,-35.16666667 136.83333333,-35.16666667 136.83333333,-35.08333333 136.91666667000001,-35.08333333 136.91666667000001,-35.0 136.91666667000001,-34.91666667 137.0,-34.91666667 137.0,-34.83333333 137.08333333,-34.83333333 137.08333333,-34.91666667 137.16666667000001,-34.91666667 137.16666667000001,-34.83333333 137.25,-34.83333333 137.33333333,-34.83333333 137.33333333,-34.91666667 137.41666667000001,-34.91666667 137.41666667000001,-34.83333333 137.41666667000001,-34.75 137.41666667000001,-34.66666667 137.41666667000001,-34.58333333 137.33333333,-34.58333333 137.33333333,-34.5 137.33333333,-34.41666667 137.41666667000001,-34.41666667 137.41666667000001,-34.33333333 137.41666667000001,-34.25 137.41666667000001,-34.16666667 137.41666667000001,-34.08333333 137.5,-34.08333333 137.5,-34.0 137.5,-33.91666667 137.58333333,-33.91666667 137.58333333,-33.83333333 137.58333333,-33.75 137.66666667000001,-33.75 137.66666667000001,-33.66666667 137.75,-33.66666667 137.75,-33.58333333 137.83333333,-33.58333333 137.91666667000001,-33.58333333 137.91666667000001,-33.5 137.83333333,-33.5 137.83333333,-33.41666667 137.83333333,-33.33333333 137.75,-33.33333333 137.75,-33.25 137.75,-33.16666667 137.83333333,-33.16666667 137.91666667000001,-33.16666667 137.91666667000001,-33.25 137.91666667000001,-33.33333333 138.0,-33.33333333 138.0,-33.41666667 138.08333333,-33.41666667 138.16666667000001,-33.41666667 138.25,-33.41666667 138.25,-33.33333333 138.16666667000001,-33.33333333 138.16666667000001,-33.25 138.08333333,-33.25 138.08333333,-33.16666667 138.08333333,-33.08333333 138.08333333,-33.0 138.08333333,-32.91666667 138.08333333,-32.83333333 138.0,-32.83333333 138.0,-32.75 138.0,-32.66666667 138.0,-32.58333333 138.0,-32.5 138.08333333,-32.5 138.08333333,-32.58333333 138.08333333,-32.66666667 138.16666667000001,-32.66666667 138.16666667000001,-32.75 138.16666667000001,-32.83333333 138.25,-32.83333333 138.25,-32.91666667 138.33333333,-32.91666667 138.33333333,-33.0 138.33333333,-33.08333333 138.41666667000001,-33.08333333 138.5,-33.08333333 138.5,-33.0 138.58333333,-33.0 138.58333333,-33.08333333 138.66666667000001,-33.08333333 138.75,-33.08333333 138.75,-33.16666667 138.83333333,-33.16666667 138.83333333,-33.25 138.91666667000001,-33.25 138.91666667000001,-33.33333333 139.0,-33.33333333 139.0,-33.41666667 139.0,-33.5 139.0,-33.58333333 139.0,-33.66666667 139.0,-33.75 139.0,-33.83333333 139.08333333,-33.83333333 139.08333333,-33.91666667 139.08333333,-34.0 139.16666667000001,-34.0 139.16666667000001,-34.08333333 139.16666667000001,-34.16666667 139.25,-34.16666667 139.25,-34.25 139.25,-34.33333333 139.25,-34.41666667 139.25,-34.5 139.25,-34.58333333 139.25,-34.66666667 139.33333333,-34.66666667 139.41666667000001,-34.66666667 139.41666667000001,-34.75 139.41666667000001,-34.83333333 139.5,-34.83333333 139.5,-34.75 139.58333333,-34.75 139.66666667000001,-34.75 139.66666667000001,-34.66666667 139.75,-34.66666667 139.75,-34.75 139.83333333,-34.75 139.91666667000001,-34.75 140.0,-34.75 140.08333333,-34.75 140.16666667000001,-34.75 140.16666667000001,-34.83333333 140.25,-34.83333333 140.25,-34.91666667 140.25,-35.0 140.25,-35.08333333 140.33333333,-35.08333333 140.33333333,-35.16666667 140.33333333,-35.25 140.41666667000001,-35.25 140.5,-35.25 140.5,-35.33333333 140.58333333,-35.33333333 140.58333333,-35.41666667 140.58333333,-35.5 140.5,-35.5 140.41666667000001,-35.5 140.41666667000001,-35.58333333 140.41666667000001,-35.66666667 140.41666667000001,-35.75 140.33333333,-35.75 140.33333333,-35.83333333 140.41666667000001,-35.83333333 140.5,-35.83333333 140.5,-35.91666667 140.58333333,-35.91666667 140.66666667000001,-35.91666667 140.75,-35.91666667 140.83333333,-35.91666667 140.83333333,-36.0 140.83333333,-36.08333333 140.83333333,-36.16666667 140.83333333,-36.25 140.91666667000001,-36.25 140.91666667000001,-36.33333333 141.0,-36.33333333 141.0,-36.41666667 141.0,-36.5 140.91666667000001,-36.5 140.91666667000001,-36.58333333 140.91666667000001,-36.66666667 140.91666667000001,-36.75 140.91666667000001,-36.83333333 141.0,-36.83333333 141.0,-36.91666667 141.08333333,-36.91666667 141.16666667000001,-36.91666667 141.25,-36.91666667 141.25,-37.0 141.33333333,-37.0 141.41666667000001,-37.0 141.5,-37.0 141.5,-37.08333333 141.5,-37.16666667 141.58333333,-37.16666667 141.66666667000001,-37.16666667 141.66666667000001,-37.25 141.66666667000001,-37.33333333 141.66666667000001,-37.41666667 141.66666667000001,-37.5 141.58333333,-37.5 141.5,-37.5 141.5,-37.58333333 141.41666667000001,-37.58333333 141.41666667000001,-37.66666667 141.5,-37.66666667 141.5,-37.75 141.58333333,-37.75 141.66666667000001,-37.75 141.66666667000001,-37.83333333 141.58333333,-37.83333333 141.58333333,-37.91666667 141.58333333,-38.0 141.66666667000001,-38.0 141.75,-38.0 141.75,-38.08333333 141.75,-38.16666667 141.83333333,-38.16666667 141.91666667000001,-38.16666667 142.0,-38.16666667 142.0,-38.25 142.0,-38.33333333 141.91666667000001,-38.33333333 141.83333333,-38.33333333 141.83333333,-38.25 141.75,-38.25 141.75,-38.33333333 141.66666667000001,-38.33333333 141.66666667000001,-38.41666667 141.58333333,-38.41666667 141.58333333,-38.5 141.5,-38.5 141.5,-38.41666667 141.41666667000001,-38.41666667 141.33333333,-38.41666667 141.33333333,-38.33333333 141.33333333,-38.25 141.25,-38.25 141.16666667000001,-38.25 141.16666667000001,-38.16666667 141.08333333,-38.16666667 141.0,-38.16666667 141.0,-38.08333333 140.91666667000001,-38.08333333 140.83333333,-38.08333333 140.75,-38.08333333 140.66666667000001,-38.08333333 140.58333333,-38.08333333 140.5,-38.08333333 140.5,-38.0 140.41666667000001,-38.0 140.33333333,-38.0 140.33333333,-37.91666667 140.33333333,-37.83333333 140.25,-37.83333333 140.25,-37.75 140.16666667000001,-37.75 140.16666667000001,-37.66666667 140.08333333,-37.66666667 140.08333333,-37.58333333 140.0,-37.58333333 140.0,-37.5 139.91666667000001,-37.5 139.91666667000001,-37.41666667 139.83333333,-37.41666667 139.83333333,-37.33333333 139.75,-37.33333333 139.75,-37.25 139.66666667000001,-37.25 139.66666667000001,-37.16666667 139.66666667000001,-37.08333333 139.66666667000001,-37.0 139.66666667000001,-36.91666667 139.66666667000001,-36.83333333 139.75,-36.83333333 139.83333333,-36.83333333 139.83333333,-36.75 139.83333333,-36.66666667 139.83333333,-36.58333333 139.75,-36.58333333 139.75,-36.5 139.75,-36.41666667 139.66666667000001,-36.41666667 139.66666667000001,-36.33333333 139.66666667000001,-36.25 139.58333333,-36.25 139.58333333,-36.16666667 139.5,-36.16666667 139.5,-36.08333333 139.41666667000001,-36.08333333 139.41666667000001,-36.0 139.33333333,-36.0 139.33333333,-35.91666667 139.25,-35.91666667 139.25,-35.83333333 139.16666667000001,-35.83333333 139.16666667000001,-35.75 139.08333333,-35.75 139.08333333,-35.66666667 139.0,-35.66666667 138.91666667000001,-35.66666667 138.91666667000001,-35.58333333 138.83333333,-35.58333333 138.75,-35.58333333 138.66666667000001,-35.58333333 138.66666667000001,-35.66666667 138.58333333,-35.66666667 138.5,-35.66666667 138.41666667000001,-35.66666667 138.33333333,-35.66666667 138.25,-35.66666667 138.16666667000001,-35.66666667 138.08333333,-35.66666667 138.08333333,-35.58333333 138.08333333,-35.5 138.16666667000001,-35.5 138.25,-35.5 138.25,-35.41666667 138.25,-35.33333333 138.33333333,-35.33333333 138.41666667000001,-35.33333333 138.41666667000001,-35.25 138.41666667000001,-35.16666667 138.41666667000001,-35.08333333 138.41666667000001,-35.0 138.41666667000001,-34.91666667 138.41666667000001,-34.83333333 138.41666667000001,-34.75 138.41666667000001,-34.66666667 138.33333333,-34.66666667 138.33333333,-34.58333333 138.25,-34.58333333 138.25,-34.5 138.25,-34.41666667 138.16666667000001,-34.41666667 138.16666667000001,-34.33333333 138.08333333,-34.33333333 138.0,-34.33333333 138.0,-34.41666667 138.0,-34.5 137.91666667000001,-34.5 137.91666667000001,-34.58333333 137.91666667000001,-34.66666667 137.91666667000001,-34.75 137.91666667000001,-34.83333333 137.83333333,-34.83333333 137.83333333,-34.91666667 137.83333333,-35.0 137.83333333,-35.08333333 137.75,-35.08333333 137.75,-35.16666667 137.66666667000001,-35.16666667 137.58333333,-35.16666667 137.5,-35.16666667 137.41666667000001,-35.16666667 137.33333333,-35.16666667 137.25,-35.16666667 137.25,-35.25 137.16666667000001,-35.25 137.08333333,-35.25 137.0,-35.25</coordinates></LinearRing></outerBoundaryIs><innerBoundaryIs><LinearRing><coordinates>139.16666667000001,-35.33333333 139.16666667000001,-35.41666667 139.25,-35.41666667 139.25,-35.33333333 139.16666667000001,-35.33333333</coordinates></LinearRing></innerBoundaryIs><innerBoundaryIs><LinearRing><coordinates>139.16666667000001,-35.41666667 139.08333333,-35.41666667 139.08333333,-35.5 139.16666667000001,-35.5 139.16666667000001,-35.41666667</coordinates></LinearRing></innerBoundaryIs></Polygon></MultiGeometry>
  </Placemark>
</Folder>
</Document></kml>
