# Supplementary material for: Species conservation profiles of a random sample of world spiders I: Agelenidae to Filistatidae
Source: Biodivers Data J. 2018 Apr 25;(6):e23555. doi: 10.3897/BDJ.6.e23555 (PMC5932090; doi:10.3897/BDJ.6.e23555)
Supplement: Supplementary material 26 — Distribution of Tatepeira itu Levi, 1995 [file bdj-06-e23555-s026.kml]

<?xml version="1.0" encoding="utf-8" ?>
<kml xmlns="http://www.opengis.net/kml/2.2">
<Document id="root_doc">
<Schema name="Tatepeira_itu.kml" id="Tatepeira_itu.kml">
	<SimpleField name="layer" type="float"></SimpleField>
</Schema>
<Folder><name>Tatepeira_itu.kml</name>
  <Placemark>
	<Style><LineStyle><color>ff0000ff</color></LineStyle><PolyStyle><fill>0</fill></PolyStyle></Style>
	<ExtendedData><SchemaData schemaUrl="#Tatepeira_itu.kml">
		<SimpleData name="layer">1</SimpleData>
	</SchemaData></ExtendedData>
      <MultiGeometry><Polygon><outerBoundaryIs><LinearRing><coordinates>-51.84166667,-30.85 -51.83333333,-30.85 -51.83333333,-30.85833333 -51.84166667,-30.85833333 -51.85,-30.85833333 -51.85,-30.85 -51.85833333,-30.85 -51.86666667,-30.85 -51.875,-30.85 -51.88333333,-30.85 -51.89166667,-30.85 -51.89166667,-30.84166667 -51.88333333,-30.84166667 -51.875,-30.84166667 -51.86666667,-30.84166667 -51.85833333,-30.84166667 -51.85,-30.84166667 -51.84166667,-30.84166667 -51.84166667,-30.85</coordinates></LinearRing></outerBoundaryIs></Polygon><Polygon><outerBoundaryIs><LinearRing><coordinates>-51.925,-30.83333333 -51.91666667,-30.83333333 -51.91666667,-30.84166667 -51.925,-30.84166667 -51.925,-30.83333333</coordinates></LinearRing></outerBoundaryIs></Polygon><Polygon><outerBoundaryIs><LinearRing><coordinates>-51.76666667,-30.80833333 -51.75833333,-30.80833333 -51.75833333,-30.81666667 -51.76666667,-30.81666667 -51.76666667,-30.80833333</coordinates></LinearRing></outerBoundaryIs></Polygon><Polygon><outerBoundaryIs><LinearRing><coordinates>-51.71666667,-30.79166667 -51.70833333,-30.79166667 -51.70833333,-30.8 -51.71666667,-30.8 -51.71666667,-30.79166667</coordinates></LinearRing></outerBoundaryIs></Polygon><Polygon><outerBoundaryIs><LinearRing><coordinates>-51.95833333,-30.8 -51.95,-30.8 -51.95,-30.80833333 -51.95833333,-30.80833333 -51.95833333,-30.8</coordinates></LinearRing></outerBoundaryIs></Polygon><Polygon><outerBoundaryIs><LinearRing><coordinates>-51.70833333,-30.78333333 -51.7,-30.78333333 -51.7,-30.79166667 -51.70833333,-30.79166667 -51.70833333,-30.78333333</coordinates></LinearRing></outerBoundaryIs></Polygon><Polygon><outerBoundaryIs><LinearRing><coordinates>-51.91666667,-30.68333333 -51.90833333,-30.68333333 -51.90833333,-30.69166667 -51.91666667,-30.69166667 -51.91666667,-30.68333333</coordinates></LinearRing></outerBoundaryIs></Polygon><Polygon><outerBoundaryIs><LinearRing><coordinates>-51.61666667,-30.73333333 -51.60833333,-30.73333333 -51.60833333,-30.74166667 -51.61666667,-30.74166667 -51.61666667,-30.73333333</coordinates></LinearRing></outerBoundaryIs></Polygon><Polygon><outerBoundaryIs><LinearRing><coordinates>-51.64166667,-30.725 -51.63333333,-30.725 -51.63333333,-30.73333333 -51.64166667,-30.73333333 -51.65,-30.73333333 -51.65833333,-30.73333333 -51.65833333,-30.725 -51.65833333,-30.71666667 -51.65,-30.71666667 -51.65,-30.725 -51.64166667,-30.725</coordinates></LinearRing></outerBoundaryIs></Polygon><Polygon><outerBoundaryIs><LinearRing><coordinates>-51.46666667,-30.65833333 -51.45833333,-30.65833333 -51.45833333,-30.66666667 -51.46666667,-30.66666667 -51.46666667,-30.65833333</coordinates></LinearRing></outerBoundaryIs></Polygon><Polygon><outerBoundaryIs><LinearRing><coordinates>-51.91666667,-30.65 -51.90833333,-30.65 -51.90833333,-30.65833333 -51.91666667,-30.65833333 -51.91666667,-30.65</coordinates></LinearRing></outerBoundaryIs></Polygon><Polygon><outerBoundaryIs><LinearRing><coordinates>-51.91666667,-30.63333333 -51.90833333,-30.63333333 -51.90833333,-30.64166667 -51.91666667,-30.64166667 -51.925,-30.64166667 -51.93333333,-30.64166667 -51.93333333,-30.63333333 -51.93333333,-30.625 -51.93333333,-30.61666667 -51.925,-30.61666667 -51.91666667,-30.61666667 -51.91666667,-30.625 -51.91666667,-30.63333333</coordinates></LinearRing></outerBoundaryIs></Polygon><Polygon><outerBoundaryIs><LinearRing><coordinates>-51.925,-30.675 -51.925,-30.68333333 -51.93333333,-30.68333333 -51.93333333,-30.675 -51.93333333,-30.66666667 -51.925,-30.66666667 -51.925,-30.65833333 -51.91666667,-30.65833333 -51.91666667,-30.66666667 -51.91666667,-30.675 -51.925,-30.675</coordinates></LinearRing></outerBoundaryIs></Polygon><Polygon><outerBoundaryIs><LinearRing><coordinates>-51.89166667,-30.53333333 -51.88333333,-30.53333333 -51.88333333,-30.54166667 -51.89166667,-30.54166667 -51.89166667,-30.53333333</coordinates></LinearRing></outerBoundaryIs></Polygon><Polygon><outerBoundaryIs><LinearRing><coordinates>-51.86666667,-30.55833333 -51.86666667,-30.56666667 -51.875,-30.56666667 -51.875,-30.575 -51.88333333,-30.575 -51.88333333,-30.56666667 -51.88333333,-30.55833333 -51.875,-30.55833333 -51.875,-30.55 -51.88333333,-30.55 -51.88333333,-30.54166667 -51.875,-30.54166667 -51.86666667,-30.54166667 -51.85833333,-30.54166667 -51.85833333,-30.55 -51.86666667,-30.55 -51.86666667,-30.55833333</coordinates></LinearRing></outerBoundaryIs></Polygon><Polygon><outerBoundaryIs><LinearRing><coordinates>-51.85833333,-30.56666667 -51.85,-30.56666667 -51.85,-30.575 -51.85833333,-30.575 -51.85833333,-30.56666667</coordinates></LinearRing></outerBoundaryIs></Polygon><Polygon><outerBoundaryIs><LinearRing><coordinates>-51.29166667,-30.45833333 -51.28333333,-30.45833333 -51.28333333,-30.46666667 -51.29166667,-30.46666667 -51.29166667,-30.45833333</coordinates></LinearRing></outerBoundaryIs></Polygon><Polygon><outerBoundaryIs><LinearRing><coordinates>-51.75833333,-30.45833333 -51.75,-30.45833333 -51.75,-30.46666667 -51.75833333,-30.46666667 -51.75833333,-30.45833333</coordinates></LinearRing></outerBoundaryIs></Polygon><Polygon><outerBoundaryIs><LinearRing><coordinates>-51.8,-30.46666667 -51.8,-30.475 -51.80833333,-30.475 -51.80833333,-30.46666667 -51.80833333,-30.45833333 -51.8,-30.45833333 -51.8,-30.46666667</coordinates></LinearRing></outerBoundaryIs></Polygon><Polygon><outerBoundaryIs><LinearRing><coordinates>-51.78333333,-30.48333333 -51.775,-30.48333333 -51.775,-30.49166667 -51.78333333,-30.49166667 -51.78333333,-30.5 -51.79166667,-30.5 -51.79166667,-30.49166667 -51.79166667,-30.48333333 -51.8,-30.48333333 -51.8,-30.475 -51.79166667,-30.475 -51.79166667,-30.46666667 -51.78333333,-30.46666667 -51.78333333,-30.475 -51.78333333,-30.48333333</coordinates></LinearRing></outerBoundaryIs></Polygon><Polygon><outerBoundaryIs><LinearRing><coordinates>-51.79166667,-30.525 -51.79166667,-30.53333333 -51.8,-30.53333333 -51.8,-30.525 -51.8,-30.51666667 -51.79166667,-30.51666667 -51.79166667,-30.525</coordinates></LinearRing></outerBoundaryIs></Polygon><Polygon><outerBoundaryIs><LinearRing><coordinates>-51.34166667,-30.51666667 -51.33333333,-30.51666667 -51.33333333,-30.525 -51.34166667,-30.525 -51.34166667,-30.51666667</coordinates></LinearRing></outerBoundaryIs></Polygon><Polygon><outerBoundaryIs><LinearRing><coordinates>-51.35833333,-30.51666667 -51.35,-30.51666667 -51.35,-30.525 -51.35833333,-30.525 -51.35833333,-30.51666667</coordinates></LinearRing></outerBoundaryIs></Polygon><Polygon><outerBoundaryIs><LinearRing><coordinates>-51.84166667,-30.50833333 -51.83333333,-30.50833333 -51.83333333,-30.51666667 -51.84166667,-30.51666667 -51.84166667,-30.50833333</coordinates></LinearRing></outerBoundaryIs></Polygon><Polygon><outerBoundaryIs><LinearRing><coordinates>-51.825,-30.50833333 -51.81666667,-30.50833333 -51.81666667,-30.51666667 -51.825,-30.51666667 -51.825,-30.50833333</coordinates></LinearRing></outerBoundaryIs></Polygon><Polygon><outerBoundaryIs><LinearRing><coordinates>-51.775,-30.50833333 -51.775,-30.51666667 -51.78333333,-30.51666667 -51.78333333,-30.50833333 -51.78333333,-30.5 -51.775,-30.5 -51.775,-30.50833333</coordinates></LinearRing></outerBoundaryIs></Polygon><Polygon><outerBoundaryIs><LinearRing><coordinates>-51.35833333,-30.6 -51.35,-30.6 -51.35,-30.60833333 -51.35833333,-30.60833333 -51.35833333,-30.6</coordinates></LinearRing></outerBoundaryIs></Polygon><Polygon><outerBoundaryIs><LinearRing><coordinates>-51.75,-30.3 -51.74166667,-30.3 -51.74166667,-30.30833333 -51.75,-30.30833333 -51.75,-30.3</coordinates></LinearRing></outerBoundaryIs></Polygon><Polygon><outerBoundaryIs><LinearRing><coordinates>-51.75,-30.31666667 -51.74166667,-30.31666667 -51.74166667,-30.325 -51.75,-30.325 -51.75,-30.31666667</coordinates></LinearRing></outerBoundaryIs></Polygon><Polygon><outerBoundaryIs><LinearRing><coordinates>-51.28333333,-30.30833333 -51.275,-30.30833333 -51.275,-30.31666667 -51.28333333,-30.31666667 -51.28333333,-30.30833333</coordinates></LinearRing></outerBoundaryIs></Polygon><Polygon><outerBoundaryIs><LinearRing><coordinates>-51.75,-30.35 -51.75,-30.35833333 -51.75833333,-30.35833333 -51.75833333,-30.35 -51.75833333,-30.34166667 -51.75833333,-30.33333333 -51.75,-30.33333333 -51.75,-30.34166667 -51.75,-30.35</coordinates></LinearRing></outerBoundaryIs></Polygon><Polygon><outerBoundaryIs><LinearRing><coordinates>-51.68333333,-30.325 -51.675,-30.325 -51.675,-30.33333333 -51.68333333,-30.33333333 -51.68333333,-30.325</coordinates></LinearRing></outerBoundaryIs></Polygon><Polygon><outerBoundaryIs><LinearRing><coordinates>-51.75833333,-30.375 -51.75833333,-30.38333333 -51.76666667,-30.38333333 -51.76666667,-30.375 -51.76666667,-30.36666667 -51.75833333,-30.36666667 -51.75,-30.36666667 -51.75,-30.375 -51.75833333,-30.375</coordinates></LinearRing></outerBoundaryIs></Polygon><Polygon><outerBoundaryIs><LinearRing><coordinates>-51.71666667,-30.28333333 -51.70833333,-30.28333333 -51.70833333,-30.29166667 -51.71666667,-30.29166667 -51.71666667,-30.28333333</coordinates></LinearRing></outerBoundaryIs></Polygon><Polygon><outerBoundaryIs><LinearRing><coordinates>-51.68333333,-30.25833333 -51.675,-30.25833333 -51.675,-30.26666667 -51.68333333,-30.26666667 -51.68333333,-30.25833333</coordinates></LinearRing></outerBoundaryIs></Polygon><Polygon><outerBoundaryIs><LinearRing><coordinates>-51.675,-30.25 -51.66666667,-30.25 -51.66666667,-30.25833333 -51.675,-30.25833333 -51.675,-30.25</coordinates></LinearRing></outerBoundaryIs></Polygon><Polygon><outerBoundaryIs><LinearRing><coordinates>-51.63333333,-30.25833333 -51.625,-30.25833333 -51.625,-30.26666667 -51.63333333,-30.26666667 -51.63333333,-30.25833333</coordinates></LinearRing></outerBoundaryIs></Polygon><Polygon><outerBoundaryIs><LinearRing><coordinates>-51.65833333,-30.26666667 -51.65833333,-30.275 -51.66666667,-30.275 -51.66666667,-30.26666667 -51.66666667,-30.25833333 -51.65833333,-30.25833333 -51.65833333,-30.26666667</coordinates></LinearRing></outerBoundaryIs></Polygon><Polygon><outerBoundaryIs><LinearRing><coordinates>-51.575,-30.225 -51.56666667,-30.225 -51.56666667,-30.23333333 -51.575,-30.23333333 -51.575,-30.225</coordinates></LinearRing></outerBoundaryIs></Polygon><Polygon><outerBoundaryIs><LinearRing><coordinates>-51.18333333,-30.19166667 -51.175,-30.19166667 -51.175,-30.2 -51.18333333,-30.2 -51.18333333,-30.19166667</coordinates></LinearRing></outerBoundaryIs></Polygon><Polygon><outerBoundaryIs><LinearRing><coordinates>-51.625,-30.225 -51.625,-30.23333333 -51.63333333,-30.23333333 -51.64166667,-30.23333333 -51.64166667,-30.225 -51.63333333,-30.225 -51.63333333,-30.21666667 -51.625,-30.21666667 -51.625,-30.225</coordinates></LinearRing></outerBoundaryIs></Polygon><Polygon><outerBoundaryIs><LinearRing><coordinates>-51.65,-30.25 -51.65,-30.25833333 -51.65833333,-30.25833333 -51.65833333,-30.25 -51.65833333,-30.24166667 -51.65,-30.24166667 -51.65,-30.25</coordinates></LinearRing></outerBoundaryIs></Polygon><Polygon><outerBoundaryIs><LinearRing><coordinates>-51.625,-30.25 -51.61666667,-30.25 -51.61666667,-30.25833333 -51.625,-30.25833333 -51.625,-30.25</coordinates></LinearRing></outerBoundaryIs></Polygon><Polygon><outerBoundaryIs><LinearRing><coordinates>-51.64166667,-30.24166667 -51.63333333,-30.24166667 -51.63333333,-30.25 -51.64166667,-30.25 -51.64166667,-30.24166667</coordinates></LinearRing></outerBoundaryIs></Polygon><Polygon><outerBoundaryIs><LinearRing><coordinates>-51.65,-30.23333333 -51.64166667,-30.23333333 -51.64166667,-30.24166667 -51.65,-30.24166667 -51.65,-30.23333333</coordinates></LinearRing></outerBoundaryIs></Polygon><Polygon><outerBoundaryIs><LinearRing><coordinates>-51.40833333,-30.1 -51.4,-30.1 -51.4,-30.10833333 -51.40833333,-30.10833333 -51.40833333,-30.1</coordinates></LinearRing></outerBoundaryIs></Polygon><Polygon><outerBoundaryIs><LinearRing><coordinates>-51.4,-30.09166667 -51.39166667,-30.09166667 -51.39166667,-30.1 -51.4,-30.1 -51.4,-30.09166667</coordinates></LinearRing></outerBoundaryIs></Polygon><Polygon><outerBoundaryIs><LinearRing><coordinates>-51.61666667,-30.19166667 -51.625,-30.19166667 -51.625,-30.18333333 -51.625,-30.175 -51.63333333,-30.175 -51.63333333,-30.16666667 -51.64166667,-30.16666667 -51.65,-30.16666667 -51.65833333,-30.16666667 -51.65833333,-30.15833333 -51.66666667,-30.15833333 -51.675,-30.15833333 -51.675,-30.15 -51.66666667,-30.15 -51.65833333,-30.15 -51.65833333,-30.14166667 -51.66666667,-30.14166667 -51.675,-30.14166667 -51.675,-30.13333333 -51.68333333,-30.13333333 -51.68333333,-30.14166667 -51.69166667,-30.14166667 -51.69166667,-30.15 -51.69166667,-30.15833333 -51.69166667,-30.16666667 -51.7,-30.16666667 -51.70833333,-30.16666667 -51.70833333,-30.15833333 -51.70833333,-30.15 -51.71666667,-30.15 -51.71666667,-30.14166667 -51.71666667,-30.13333333 -51.725,-30.13333333 -51.725,-30.125 -51.725,-30.11666667 -51.71666667,-30.11666667 -51.71666667,-30.10833333 -51.70833333,-30.10833333 -51.70833333,-30.1 -51.7,-30.1 -51.7,-30.10833333 -51.7,-30.11666667 -51.7,-30.125 -51.69166667,-30.125 -51.68333333,-30.125 -51.675,-30.125 -51.66666667,-30.125 -51.66666667,-30.13333333 -51.65833333,-30.13333333 -51.65,-30.13333333 -51.65,-30.14166667 -51.65,-30.15 -51.65,-30.15833333 -51.64166667,-30.15833333 -51.64166667,-30.15 -51.63333333,-30.15 -51.625,-30.15 -51.625,-30.14166667 -51.625,-30.13333333 -51.63333333,-30.13333333 -51.63333333,-30.125 -51.63333333,-30.11666667 -51.625,-30.11666667 -51.625,-30.125 -51.61666667,-30.125 -51.61666667,-30.13333333 -51.60833333,-30.13333333 -51.60833333,-30.125 -51.6,-30.125 -51.59166667,-30.125 -51.59166667,-30.13333333 -51.58333333,-30.13333333 -51.58333333,-30.14166667 -51.59166667,-30.14166667 -51.59166667,-30.15 -51.59166667,-30.15833333 -51.6,-30.15833333 -51.60833333,-30.15833333 -51.60833333,-30.16666667 -51.61666667,-30.16666667 -51.61666667,-30.175 -51.61666667,-30.18333333 -51.60833333,-30.18333333 -51.60833333,-30.19166667 -51.61666667,-30.19166667</coordinates></LinearRing></outerBoundaryIs><innerBoundaryIs><LinearRing><coordinates>-51.60833333,-30.13333333 -51.60833333,-30.14166667 -51.6,-30.14166667 -51.6,-30.13333333 -51.60833333,-30.13333333</coordinates></LinearRing></innerBoundaryIs><innerBoundaryIs><LinearRing><coordinates>-51.60833333,-30.14166667 -51.61666667,-30.14166667 -51.61666667,-30.15 -51.60833333,-30.15 -51.60833333,-30.14166667</coordinates></LinearRing></innerBoundaryIs></Polygon><Polygon><outerBoundaryIs><LinearRing><coordinates>-51.6,-30.175 -51.59166667,-30.175 -51.59166667,-30.18333333 -51.6,-30.18333333 -51.6,-30.175</coordinates></LinearRing></outerBoundaryIs></Polygon><Polygon><outerBoundaryIs><LinearRing><coordinates>-51.69166667,-30.16666667 -51.68333333,-30.16666667 -51.68333333,-30.175 -51.69166667,-30.175 -51.69166667,-30.16666667</coordinates></LinearRing></outerBoundaryIs></Polygon><Polygon><outerBoundaryIs><LinearRing><coordinates>-51.68333333,-30.3 -51.675,-30.3 -51.675,-30.30833333 -51.68333333,-30.30833333 -51.68333333,-30.3</coordinates></LinearRing></outerBoundaryIs></Polygon><Polygon><outerBoundaryIs><LinearRing><coordinates>-51.66666667,-30.31666667 -51.66666667,-30.325 -51.675,-30.325 -51.675,-30.31666667 -51.675,-30.30833333 -51.66666667,-30.30833333 -51.66666667,-30.3 -51.65833333,-30.3 -51.65833333,-30.30833333 -51.65,-30.30833333 -51.65,-30.31666667 -51.65833333,-30.31666667 -51.66666667,-30.31666667</coordinates></LinearRing></outerBoundaryIs></Polygon><Polygon><outerBoundaryIs><LinearRing><coordinates>-51.73333333,-30.29166667 -51.725,-30.29166667 -51.725,-30.3 -51.73333333,-30.3 -51.73333333,-30.29166667</coordinates></LinearRing></outerBoundaryIs></Polygon><Polygon><outerBoundaryIs><LinearRing><coordinates>-51.66666667,-30.29166667 -51.66666667,-30.3 -51.675,-30.3 -51.675,-30.29166667 -51.68333333,-30.29166667 -51.69166667,-30.29166667 -51.69166667,-30.28333333 -51.7,-30.28333333 -51.7,-30.275 -51.7,-30.26666667 -51.69166667,-30.26666667 -51.69166667,-30.275 -51.68333333,-30.275 -51.68333333,-30.28333333 -51.675,-30.28333333 -51.675,-30.275 -51.66666667,-30.275 -51.66666667,-30.28333333 -51.65833333,-30.28333333 -51.65833333,-30.275 -51.65,-30.275 -51.65,-30.28333333 -51.65,-30.29166667 -51.65833333,-30.29166667 -51.66666667,-30.29166667</coordinates></LinearRing></outerBoundaryIs></Polygon><Polygon><outerBoundaryIs><LinearRing><coordinates>-51.13333333,-30.03333333 -51.125,-30.03333333 -51.125,-30.04166667 -51.13333333,-30.04166667 -51.14166667,-30.04166667 -51.14166667,-30.03333333 -51.13333333,-30.03333333</coordinates></LinearRing></outerBoundaryIs></Polygon><Polygon><outerBoundaryIs><LinearRing><coordinates>-51.275,-30.03333333 -51.26666667,-30.03333333 -51.26666667,-30.04166667 -51.275,-30.04166667 -51.275,-30.03333333</coordinates></LinearRing></outerBoundaryIs></Polygon><Polygon><outerBoundaryIs><LinearRing><coordinates>-51.15,-30.025 -51.14166667,-30.025 -51.14166667,-30.03333333 -51.15,-30.03333333 -51.15833333,-30.03333333 -51.15833333,-30.025 -51.15,-30.025</coordinates></LinearRing></outerBoundaryIs></Polygon><Polygon><outerBoundaryIs><LinearRing><coordinates>-51.15,-29.89166667 -51.14166667,-29.89166667 -51.14166667,-29.9 -51.15,-29.9 -51.15,-29.89166667</coordinates></LinearRing></outerBoundaryIs></Polygon><Polygon><outerBoundaryIs><LinearRing><coordinates>-51.14166667,-29.85833333 -51.13333333,-29.85833333 -51.13333333,-29.86666667 -51.14166667,-29.86666667 -51.14166667,-29.85833333</coordinates></LinearRing></outerBoundaryIs></Polygon><Polygon><outerBoundaryIs><LinearRing><coordinates>-51.125,-29.89166667 -51.125,-29.9 -51.13333333,-29.9 -51.13333333,-29.89166667 -51.13333333,-29.88333333 -51.125,-29.88333333 -51.125,-29.89166667</coordinates></LinearRing></outerBoundaryIs></Polygon><Polygon><outerBoundaryIs><LinearRing><coordinates>-51.15,-29.875 -51.14166667,-29.875 -51.14166667,-29.88333333 -51.15,-29.88333333 -51.15,-29.875</coordinates></LinearRing></outerBoundaryIs></Polygon><Polygon><outerBoundaryIs><LinearRing><coordinates>-51.20833333,-29.875 -51.2,-29.875 -51.2,-29.88333333 -51.20833333,-29.88333333 -51.20833333,-29.875</coordinates></LinearRing></outerBoundaryIs></Polygon><Polygon><outerBoundaryIs><LinearRing><coordinates>-51.15833333,-29.86666667 -51.15,-29.86666667 -51.15,-29.875 -51.15833333,-29.875 -51.15833333,-29.86666667</coordinates></LinearRing></outerBoundaryIs></Polygon><Polygon><outerBoundaryIs><LinearRing><coordinates>-50.975,-29.825 -50.96666667,-29.825 -50.96666667,-29.83333333 -50.975,-29.83333333 -50.975,-29.825</coordinates></LinearRing></outerBoundaryIs></Polygon><Polygon><outerBoundaryIs><LinearRing><coordinates>-51.0,-29.81666667 -50.99166667,-29.81666667 -50.99166667,-29.825 -51.0,-29.825 -51.0,-29.81666667</coordinates></LinearRing></outerBoundaryIs></Polygon><Polygon><outerBoundaryIs><LinearRing><coordinates>-50.98333333,-29.81666667 -50.975,-29.81666667 -50.975,-29.825 -50.98333333,-29.825 -50.98333333,-29.81666667</coordinates></LinearRing></outerBoundaryIs></Polygon><Polygon><outerBoundaryIs><LinearRing><coordinates>-51.19166667,-29.81666667 -51.18333333,-29.81666667 -51.18333333,-29.825 -51.19166667,-29.825 -51.19166667,-29.81666667</coordinates></LinearRing></outerBoundaryIs></Polygon><Polygon><outerBoundaryIs><LinearRing><coordinates>-52.41666667,-29.775 -52.40833333,-29.775 -52.40833333,-29.78333333 -52.41666667,-29.78333333 -52.41666667,-29.775</coordinates></LinearRing></outerBoundaryIs></Polygon><Polygon><outerBoundaryIs><LinearRing><coordinates>-52.48333333,-29.73333333 -52.475,-29.73333333 -52.475,-29.74166667 -52.48333333,-29.74166667 -52.48333333,-29.73333333</coordinates></LinearRing></outerBoundaryIs></Polygon><Polygon><outerBoundaryIs><LinearRing><coordinates>-52.46666667,-29.74166667 -52.45833333,-29.74166667 -52.45833333,-29.75 -52.46666667,-29.75 -52.46666667,-29.74166667</coordinates></LinearRing></outerBoundaryIs></Polygon><Polygon><outerBoundaryIs><LinearRing><coordinates>-51.875,-29.74166667 -51.86666667,-29.74166667 -51.86666667,-29.75 -51.875,-29.75 -51.875,-29.74166667</coordinates></LinearRing></outerBoundaryIs></Polygon><Polygon><outerBoundaryIs><LinearRing><coordinates>-51.0,-29.74166667 -50.99166667,-29.74166667 -50.99166667,-29.75 -51.0,-29.75 -51.0,-29.74166667</coordinates></LinearRing></outerBoundaryIs></Polygon><Polygon><outerBoundaryIs><LinearRing><coordinates>-51.05,-29.73333333 -51.04166667,-29.73333333 -51.04166667,-29.74166667 -51.05,-29.74166667 -51.05,-29.73333333</coordinates></LinearRing></outerBoundaryIs></Polygon><Polygon><outerBoundaryIs><LinearRing><coordinates>-50.375,-29.73333333 -50.36666667,-29.73333333 -50.36666667,-29.74166667 -50.375,-29.74166667 -50.375,-29.73333333</coordinates></LinearRing></outerBoundaryIs></Polygon><Polygon><outerBoundaryIs><LinearRing><coordinates>-51.275,-29.73333333 -51.26666667,-29.73333333 -51.26666667,-29.74166667 -51.275,-29.74166667 -51.275,-29.73333333</coordinates></LinearRing></outerBoundaryIs></Polygon><Polygon><outerBoundaryIs><LinearRing><coordinates>-51.825,-29.76666667 -51.81666667,-29.76666667 -51.81666667,-29.775 -51.825,-29.775 -51.825,-29.76666667</coordinates></LinearRing></outerBoundaryIs></Polygon><Polygon><outerBoundaryIs><LinearRing><coordinates>-52.175,-29.75833333 -52.16666667,-29.75833333 -52.16666667,-29.76666667 -52.175,-29.76666667 -52.175,-29.75833333</coordinates></LinearRing></outerBoundaryIs></Polygon><Polygon><outerBoundaryIs><LinearRing><coordinates>-51.325,-29.75833333 -51.31666667,-29.75833333 -51.31666667,-29.76666667 -51.325,-29.76666667 -51.325,-29.75833333</coordinates></LinearRing></outerBoundaryIs></Polygon><Polygon><outerBoundaryIs><LinearRing><coordinates>-51.31666667,-29.75 -51.30833333,-29.75 -51.30833333,-29.75833333 -51.31666667,-29.75833333 -51.31666667,-29.75</coordinates></LinearRing></outerBoundaryIs></Polygon><Polygon><outerBoundaryIs><LinearRing><coordinates>-51.33333333,-29.75 -51.325,-29.75 -51.325,-29.75833333 -51.33333333,-29.75833333 -51.33333333,-29.75</coordinates></LinearRing></outerBoundaryIs></Polygon><Polygon><outerBoundaryIs><LinearRing><coordinates>-52.325,-29.84166667 -52.31666667,-29.84166667 -52.31666667,-29.85 -52.325,-29.85 -52.325,-29.84166667</coordinates></LinearRing></outerBoundaryIs></Polygon><Polygon><outerBoundaryIs><LinearRing><coordinates>-52.25,-29.825 -52.24166667,-29.825 -52.24166667,-29.83333333 -52.25,-29.83333333 -52.25,-29.825</coordinates></LinearRing></outerBoundaryIs></Polygon><Polygon><outerBoundaryIs><LinearRing><coordinates>-52.06666667,-29.7 -52.05833333,-29.7 -52.05833333,-29.70833333 -52.06666667,-29.70833333 -52.06666667,-29.7</coordinates></LinearRing></outerBoundaryIs></Polygon><Polygon><outerBoundaryIs><LinearRing><coordinates>-51.45,-29.7 -51.45833333,-29.7 -51.45833333,-29.69166667 -51.46666667,-29.69166667 -51.475,-29.69166667 -51.475,-29.68333333 -51.46666667,-29.68333333 -51.45833333,-29.68333333 -51.45,-29.68333333 -51.44166667,-29.68333333 -51.43333333,-29.68333333 -51.425,-29.68333333 -51.425,-29.69166667 -51.425,-29.7 -51.43333333,-29.7 -51.44166667,-29.7 -51.45,-29.7</coordinates></LinearRing></outerBoundaryIs></Polygon><Polygon><outerBoundaryIs><LinearRing><coordinates>-51.79166667,-29.625 -51.78333333,-29.625 -51.78333333,-29.63333333 -51.79166667,-29.63333333 -51.79166667,-29.625</coordinates></LinearRing></outerBoundaryIs></Polygon><Polygon><outerBoundaryIs><LinearRing><coordinates>-51.25833333,-29.625 -51.25,-29.625 -51.25,-29.63333333 -51.25833333,-29.63333333 -51.25833333,-29.625</coordinates></LinearRing></outerBoundaryIs></Polygon><Polygon><outerBoundaryIs><LinearRing><coordinates>-51.11666667,-29.625 -51.10833333,-29.625 -51.10833333,-29.63333333 -51.11666667,-29.63333333 -51.11666667,-29.625</coordinates></LinearRing></outerBoundaryIs></Polygon><Polygon><outerBoundaryIs><LinearRing><coordinates>-51.63333333,-29.66666667 -51.63333333,-29.675 -51.64166667,-29.675 -51.64166667,-29.66666667 -51.64166667,-29.65833333 -51.63333333,-29.65833333 -51.63333333,-29.66666667</coordinates></LinearRing></outerBoundaryIs></Polygon><Polygon><outerBoundaryIs><LinearRing><coordinates>-51.65833333,-29.65833333 -51.65,-29.65833333 -51.65,-29.66666667 -51.65833333,-29.66666667 -51.66666667,-29.66666667 -51.66666667,-29.65833333 -51.675,-29.65833333 -51.675,-29.65 -51.675,-29.64166667 -51.66666667,-29.64166667 -51.66666667,-29.65 -51.65833333,-29.65 -51.65833333,-29.65833333</coordinates></LinearRing></outerBoundaryIs></Polygon><Polygon><outerBoundaryIs><LinearRing><coordinates>-51.21666667,-29.65833333 -51.20833333,-29.65833333 -51.20833333,-29.66666667 -51.21666667,-29.66666667 -51.21666667,-29.65833333</coordinates></LinearRing></outerBoundaryIs></Polygon><Polygon><outerBoundaryIs><LinearRing><coordinates>-52.475,-29.65833333 -52.475,-29.66666667 -52.48333333,-29.66666667 -52.48333333,-29.65833333 -52.48333333,-29.65 -52.475,-29.65 -52.475,-29.65833333</coordinates></LinearRing></outerBoundaryIs></Polygon><Polygon><outerBoundaryIs><LinearRing><coordinates>-51.99166667,-29.65833333 -51.98333333,-29.65833333 -51.98333333,-29.66666667 -51.99166667,-29.66666667 -51.99166667,-29.65833333</coordinates></LinearRing></outerBoundaryIs></Polygon><Polygon><outerBoundaryIs><LinearRing><coordinates>-51.90833333,-29.65833333 -51.9,-29.65833333 -51.9,-29.66666667 -51.90833333,-29.66666667 -51.90833333,-29.65833333</coordinates></LinearRing></outerBoundaryIs></Polygon><Polygon><outerBoundaryIs><LinearRing><coordinates>-51.93333333,-29.69166667 -51.93333333,-29.7 -51.94166667,-29.7 -51.94166667,-29.69166667 -51.95,-29.69166667 -51.95833333,-29.69166667 -51.95833333,-29.68333333 -51.95833333,-29.675 -51.95,-29.675 -51.95,-29.66666667 -51.94166667,-29.66666667 -51.93333333,-29.66666667 -51.93333333,-29.65833333 -51.93333333,-29.65 -51.925,-29.65 -51.925,-29.65833333 -51.91666667,-29.65833333 -51.91666667,-29.66666667 -51.90833333,-29.66666667 -51.90833333,-29.675 -51.91666667,-29.675 -51.91666667,-29.68333333 -51.925,-29.68333333 -51.925,-29.69166667 -51.93333333,-29.69166667</coordinates></LinearRing></outerBoundaryIs></Polygon><Polygon><outerBoundaryIs><LinearRing><coordinates>-51.975,-29.65 -51.96666667,-29.65 -51.96666667,-29.65833333 -51.975,-29.65833333 -51.98333333,-29.65833333 -51.98333333,-29.65 -51.975,-29.65</coordinates></LinearRing></outerBoundaryIs></Polygon><Polygon><outerBoundaryIs><LinearRing><coordinates>-51.69166667,-29.65 -51.68333333,-29.65 -51.68333333,-29.65833333 -51.69166667,-29.65833333 -51.69166667,-29.65</coordinates></LinearRing></outerBoundaryIs></Polygon><Polygon><outerBoundaryIs><LinearRing><coordinates>-51.49166667,-29.65 -51.48333333,-29.65 -51.48333333,-29.65833333 -51.49166667,-29.65833333 -51.49166667,-29.65</coordinates></LinearRing></outerBoundaryIs></Polygon><Polygon><outerBoundaryIs><LinearRing><coordinates>-51.425,-29.64166667 -51.41666667,-29.64166667 -51.41666667,-29.65 -51.425,-29.65 -51.43333333,-29.65 -51.43333333,-29.64166667 -51.425,-29.64166667</coordinates></LinearRing></outerBoundaryIs></Polygon><Polygon><outerBoundaryIs><LinearRing><coordinates>-51.96666667,-29.64166667 -51.95833333,-29.64166667 -51.95833333,-29.65 -51.96666667,-29.65 -51.96666667,-29.64166667</coordinates></LinearRing></outerBoundaryIs></Polygon><Polygon><outerBoundaryIs><LinearRing><coordinates>-52.11666667,-29.71666667 -52.10833333,-29.71666667 -52.10833333,-29.725 -52.11666667,-29.725 -52.11666667,-29.71666667</coordinates></LinearRing></outerBoundaryIs></Polygon><Polygon><outerBoundaryIs><LinearRing><coordinates>-50.975,-29.74166667 -50.975,-29.75 -50.98333333,-29.75 -50.98333333,-29.74166667 -50.99166667,-29.74166667 -50.99166667,-29.73333333 -50.98333333,-29.73333333 -50.98333333,-29.725 -50.98333333,-29.71666667 -50.99166667,-29.71666667 -50.99166667,-29.70833333 -50.99166667,-29.7 -50.98333333,-29.7 -50.98333333,-29.70833333 -50.975,-29.70833333 -50.975,-29.71666667 -50.975,-29.725 -50.975,-29.73333333 -50.975,-29.74166667</coordinates></LinearRing></outerBoundaryIs></Polygon><Polygon><outerBoundaryIs><LinearRing><coordinates>-51.85,-29.73333333 -51.85,-29.74166667 -51.85833333,-29.74166667 -51.86666667,-29.74166667 -51.86666667,-29.73333333 -51.86666667,-29.725 -51.86666667,-29.71666667 -51.85833333,-29.71666667 -51.85833333,-29.725 -51.85,-29.725 -51.85,-29.73333333</coordinates></LinearRing></outerBoundaryIs></Polygon><Polygon><outerBoundaryIs><LinearRing><coordinates>-52.08333333,-29.73333333 -52.08333333,-29.74166667 -52.09166667,-29.74166667 -52.09166667,-29.73333333 -52.09166667,-29.725 -52.09166667,-29.71666667 -52.08333333,-29.71666667 -52.075,-29.71666667 -52.06666667,-29.71666667 -52.05833333,-29.71666667 -52.05,-29.71666667 -52.05,-29.725 -52.05833333,-29.725 -52.05833333,-29.73333333 -52.06666667,-29.73333333 -52.06666667,-29.725 -52.075,-29.725 -52.08333333,-29.725 -52.08333333,-29.73333333</coordinates></LinearRing></outerBoundaryIs></Polygon><Polygon><outerBoundaryIs><LinearRing><coordinates>-50.38333333,-29.725 -50.375,-29.725 -50.375,-29.73333333 -50.38333333,-29.73333333 -50.38333333,-29.725</coordinates></LinearRing></outerBoundaryIs></Polygon><Polygon><outerBoundaryIs><LinearRing><coordinates>-51.0,-29.71666667 -50.99166667,-29.71666667 -50.99166667,-29.725 -51.0,-29.725 -51.0,-29.71666667</coordinates></LinearRing></outerBoundaryIs></Polygon><Polygon><outerBoundaryIs><LinearRing><coordinates>-51.7,-29.59166667 -51.69166667,-29.59166667 -51.69166667,-29.6 -51.7,-29.6 -51.7,-29.59166667</coordinates></LinearRing></outerBoundaryIs></Polygon><Polygon><outerBoundaryIs><LinearRing><coordinates>-51.94166667,-29.59166667 -51.93333333,-29.59166667 -51.93333333,-29.6 -51.94166667,-29.6 -51.94166667,-29.59166667</coordinates></LinearRing></outerBoundaryIs></Polygon><Polygon><outerBoundaryIs><LinearRing><coordinates>-51.925,-29.59166667 -51.91666667,-29.59166667 -51.91666667,-29.6 -51.925,-29.6 -51.925,-29.59166667</coordinates></LinearRing></outerBoundaryIs></Polygon><Polygon><outerBoundaryIs><LinearRing><coordinates>-51.21666667,-29.59166667 -51.20833333,-29.59166667 -51.20833333,-29.6 -51.21666667,-29.6 -51.21666667,-29.59166667</coordinates></LinearRing></outerBoundaryIs></Polygon><Polygon><outerBoundaryIs><LinearRing><coordinates>-51.4,-29.59166667 -51.4,-29.6 -51.40833333,-29.6 -51.41666667,-29.6 -51.41666667,-29.59166667 -51.41666667,-29.58333333 -51.40833333,-29.58333333 -51.4,-29.58333333 -51.39166667,-29.58333333 -51.39166667,-29.59166667 -51.4,-29.59166667</coordinates></LinearRing></outerBoundaryIs></Polygon><Polygon><outerBoundaryIs><LinearRing><coordinates>-52.025,-29.58333333 -52.01666667,-29.58333333 -52.01666667,-29.59166667 -52.025,-29.59166667 -52.025,-29.58333333</coordinates></LinearRing></outerBoundaryIs></Polygon><Polygon><outerBoundaryIs><LinearRing><coordinates>-51.20833333,-29.58333333 -51.2,-29.58333333 -51.2,-29.59166667 -51.20833333,-29.59166667 -51.20833333,-29.58333333</coordinates></LinearRing></outerBoundaryIs></Polygon><Polygon><outerBoundaryIs><LinearRing><coordinates>-52.65,-29.55 -52.64166667,-29.55 -52.64166667,-29.55833333 -52.65,-29.55833333 -52.65,-29.55</coordinates></LinearRing></outerBoundaryIs></Polygon><Polygon><outerBoundaryIs><LinearRing><coordinates>-52.66666667,-29.58333333 -52.66666667,-29.59166667 -52.675,-29.59166667 -52.675,-29.58333333 -52.68333333,-29.58333333 -52.68333333,-29.575 -52.68333333,-29.56666667 -52.675,-29.56666667 -52.66666667,-29.56666667 -52.66666667,-29.575 -52.66666667,-29.58333333</coordinates></LinearRing></outerBoundaryIs></Polygon><Polygon><outerBoundaryIs><LinearRing><coordinates>-50.7,-29.575 -50.7,-29.58333333 -50.70833333,-29.58333333 -50.71666667,-29.58333333 -50.71666667,-29.575 -50.71666667,-29.56666667 -50.70833333,-29.56666667 -50.70833333,-29.55833333 -50.7,-29.55833333 -50.69166667,-29.55833333 -50.69166667,-29.56666667 -50.7,-29.56666667 -50.7,-29.575</coordinates></LinearRing></outerBoundaryIs></Polygon><Polygon><outerBoundaryIs><LinearRing><coordinates>-51.6,-29.575 -51.59166667,-29.575 -51.59166667,-29.58333333 -51.6,-29.58333333 -51.60833333,-29.58333333 -51.60833333,-29.575 -51.6,-29.575</coordinates></LinearRing></outerBoundaryIs></Polygon><Polygon><outerBoundaryIs><LinearRing><coordinates>-51.375,-29.575 -51.375,-29.58333333 -51.38333333,-29.58333333 -51.39166667,-29.58333333 -51.39166667,-29.575 -51.39166667,-29.56666667 -51.4,-29.56666667 -51.4,-29.55833333 -51.39166667,-29.55833333 -51.38333333,-29.55833333 -51.38333333,-29.55 -51.375,-29.55 -51.375,-29.55833333 -51.375,-29.56666667 -51.375,-29.575</coordinates></LinearRing></outerBoundaryIs></Polygon><Polygon><outerBoundaryIs><LinearRing><coordinates>-50.60833333,-29.56666667 -50.6,-29.56666667 -50.6,-29.575 -50.60833333,-29.575 -50.60833333,-29.56666667</coordinates></LinearRing></outerBoundaryIs></Polygon><Polygon><outerBoundaryIs><LinearRing><coordinates>-51.775,-29.56666667 -51.76666667,-29.56666667 -51.76666667,-29.575 -51.775,-29.575 -51.775,-29.56666667</coordinates></LinearRing></outerBoundaryIs></Polygon><Polygon><outerBoundaryIs><LinearRing><coordinates>-50.975,-29.55833333 -50.96666667,-29.55833333 -50.96666667,-29.56666667 -50.975,-29.56666667 -50.975,-29.55833333</coordinates></LinearRing></outerBoundaryIs></Polygon><Polygon><outerBoundaryIs><LinearRing><coordinates>-51.425,-29.48333333 -51.41666667,-29.48333333 -51.41666667,-29.49166667 -51.425,-29.49166667 -51.425,-29.48333333</coordinates></LinearRing></outerBoundaryIs></Polygon><Polygon><outerBoundaryIs><LinearRing><coordinates>-51.14166667,-29.48333333 -51.13333333,-29.48333333 -51.13333333,-29.49166667 -51.14166667,-29.49166667 -51.14166667,-29.48333333</coordinates></LinearRing></outerBoundaryIs></Polygon><Polygon><outerBoundaryIs><LinearRing><coordinates>-51.08333333,-29.5 -51.08333333,-29.50833333 -51.09166667,-29.50833333 -51.09166667,-29.5 -51.09166667,-29.49166667 -51.08333333,-29.49166667 -51.08333333,-29.5</coordinates></LinearRing></outerBoundaryIs></Polygon><Polygon><outerBoundaryIs><LinearRing><coordinates>-51.44166667,-29.51666667 -51.44166667,-29.525 -51.45,-29.525 -51.45,-29.51666667 -51.45833333,-29.51666667 -51.45833333,-29.50833333 -51.45,-29.50833333 -51.44166667,-29.50833333 -51.44166667,-29.5 -51.43333333,-29.5 -51.43333333,-29.50833333 -51.43333333,-29.51666667 -51.44166667,-29.51666667</coordinates></LinearRing></outerBoundaryIs></Polygon><Polygon><outerBoundaryIs><LinearRing><coordinates>-51.08333333,-29.50833333 -51.075,-29.50833333 -51.075,-29.51666667 -51.08333333,-29.51666667 -51.08333333,-29.50833333</coordinates></LinearRing></outerBoundaryIs></Polygon><Polygon><outerBoundaryIs><LinearRing><coordinates>-51.74166667,-29.5 -51.73333333,-29.5 -51.73333333,-29.50833333 -51.74166667,-29.50833333 -51.74166667,-29.5</coordinates></LinearRing></outerBoundaryIs></Polygon><Polygon><outerBoundaryIs><LinearRing><coordinates>-51.825,-29.49166667 -51.81666667,-29.49166667 -51.81666667,-29.5 -51.825,-29.5 -51.825,-29.49166667</coordinates></LinearRing></outerBoundaryIs></Polygon><Polygon><outerBoundaryIs><LinearRing><coordinates>-51.31666667,-29.49166667 -51.30833333,-29.49166667 -51.30833333,-29.5 -51.31666667,-29.5 -51.31666667,-29.49166667</coordinates></LinearRing></outerBoundaryIs></Polygon><Polygon><outerBoundaryIs><LinearRing><coordinates>-50.6,-29.53333333 -50.59166667,-29.53333333 -50.59166667,-29.54166667 -50.6,-29.54166667 -50.6,-29.53333333</coordinates></LinearRing></outerBoundaryIs></Polygon><Polygon><outerBoundaryIs><LinearRing><coordinates>-50.58333333,-29.53333333 -50.575,-29.53333333 -50.575,-29.54166667 -50.58333333,-29.54166667 -50.58333333,-29.53333333</coordinates></LinearRing></outerBoundaryIs></Polygon><Polygon><outerBoundaryIs><LinearRing><coordinates>-50.94166667,-29.53333333 -50.93333333,-29.53333333 -50.93333333,-29.54166667 -50.94166667,-29.54166667 -50.94166667,-29.53333333</coordinates></LinearRing></outerBoundaryIs></Polygon><Polygon><outerBoundaryIs><LinearRing><coordinates>-51.40833333,-29.55 -51.4,-29.55 -51.4,-29.55833333 -51.40833333,-29.55833333 -51.41666667,-29.55833333 -51.41666667,-29.55 -51.41666667,-29.54166667 -51.40833333,-29.54166667 -51.40833333,-29.55</coordinates></LinearRing></outerBoundaryIs></Polygon><Polygon><outerBoundaryIs><LinearRing><coordinates>-51.18333333,-29.54166667 -51.175,-29.54166667 -51.175,-29.55 -51.18333333,-29.55 -51.18333333,-29.54166667</coordinates></LinearRing></outerBoundaryIs></Polygon><Polygon><outerBoundaryIs><LinearRing><coordinates>-51.43333333,-29.54166667 -51.43333333,-29.55 -51.44166667,-29.55 -51.44166667,-29.54166667 -51.45,-29.54166667 -51.45,-29.53333333 -51.44166667,-29.53333333 -51.44166667,-29.525 -51.43333333,-29.525 -51.43333333,-29.53333333 -51.425,-29.53333333 -51.425,-29.54166667 -51.43333333,-29.54166667</coordinates></LinearRing></outerBoundaryIs></Polygon><Polygon><outerBoundaryIs><LinearRing><coordinates>-51.53333333,-29.54166667 -51.525,-29.54166667 -51.525,-29.55 -51.53333333,-29.55 -51.53333333,-29.54166667</coordinates></LinearRing></outerBoundaryIs></Polygon><Polygon><outerBoundaryIs><LinearRing><coordinates>-51.18333333,-29.56666667 -51.18333333,-29.575 -51.19166667,-29.575 -51.19166667,-29.56666667 -51.19166667,-29.55833333 -51.2,-29.55833333 -51.20833333,-29.55833333 -51.21666667,-29.55833333 -51.21666667,-29.55 -51.20833333,-29.55 -51.2,-29.55 -51.2,-29.54166667 -51.20833333,-29.54166667 -51.20833333,-29.53333333 -51.2,-29.53333333 -51.2,-29.525 -51.19166667,-29.525 -51.19166667,-29.53333333 -51.18333333,-29.53333333 -51.18333333,-29.54166667 -51.19166667,-29.54166667 -51.19166667,-29.55 -51.18333333,-29.55 -51.18333333,-29.55833333 -51.18333333,-29.56666667</coordinates></LinearRing></outerBoundaryIs></Polygon><Polygon><outerBoundaryIs><LinearRing><coordinates>-51.35833333,-29.5 -51.35,-29.5 -51.34166667,-29.5 -51.33333333,-29.5 -51.33333333,-29.50833333 -51.325,-29.50833333 -51.325,-29.51666667 -51.325,-29.525 -51.31666667,-29.525 -51.30833333,-29.525 -51.30833333,-29.53333333 -51.31666667,-29.53333333 -51.325,-29.53333333 -51.33333333,-29.53333333 -51.34166667,-29.53333333 -51.34166667,-29.525 -51.33333333,-29.525 -51.33333333,-29.51666667 -51.34166667,-29.51666667 -51.34166667,-29.50833333 -51.35,-29.50833333 -51.35833333,-29.50833333 -51.35833333,-29.5</coordinates></LinearRing></outerBoundaryIs></Polygon><Polygon><outerBoundaryIs><LinearRing><coordinates>-51.16666667,-29.45 -51.15833333,-29.45 -51.15833333,-29.45833333 -51.16666667,-29.45833333 -51.16666667,-29.45</coordinates></LinearRing></outerBoundaryIs></Polygon><Polygon><outerBoundaryIs><LinearRing><coordinates>-50.66666667,-29.41666667 -50.65833333,-29.41666667 -50.65833333,-29.425 -50.66666667,-29.425 -50.66666667,-29.41666667</coordinates></LinearRing></outerBoundaryIs></Polygon><Polygon><outerBoundaryIs><LinearRing><coordinates>-51.28333333,-29.40833333 -51.275,-29.40833333 -51.275,-29.41666667 -51.28333333,-29.41666667 -51.28333333,-29.40833333</coordinates></LinearRing></outerBoundaryIs></Polygon><Polygon><outerBoundaryIs><LinearRing><coordinates>-51.1,-29.40833333 -51.09166667,-29.40833333 -51.09166667,-29.41666667 -51.1,-29.41666667 -51.1,-29.40833333</coordinates></LinearRing></outerBoundaryIs></Polygon><Polygon><outerBoundaryIs><LinearRing><coordinates>-50.51666667,-29.43333333 -50.51666667,-29.44166667 -50.525,-29.44166667 -50.53333333,-29.44166667 -50.53333333,-29.43333333 -50.54166667,-29.43333333 -50.54166667,-29.425 -50.55,-29.425 -50.55,-29.41666667 -50.54166667,-29.41666667 -50.53333333,-29.41666667 -50.525,-29.41666667 -50.525,-29.425 -50.51666667,-29.425 -50.51666667,-29.41666667 -50.50833333,-29.41666667 -50.50833333,-29.425 -50.5,-29.425 -50.5,-29.43333333 -50.50833333,-29.43333333 -50.51666667,-29.43333333</coordinates></LinearRing></outerBoundaryIs></Polygon><Polygon><outerBoundaryIs><LinearRing><coordinates>-51.275,-29.45 -51.275,-29.45833333 -51.28333333,-29.45833333 -51.28333333,-29.45 -51.28333333,-29.44166667 -51.275,-29.44166667 -51.275,-29.45</coordinates></LinearRing></outerBoundaryIs></Polygon><Polygon><outerBoundaryIs><LinearRing><coordinates>-51.275,-29.425 -51.26666667,-29.425 -51.26666667,-29.43333333 -51.275,-29.43333333 -51.275,-29.425</coordinates></LinearRing></outerBoundaryIs></Polygon><Polygon><outerBoundaryIs><LinearRing><coordinates>-51.61666667,-29.325 -51.60833333,-29.325 -51.60833333,-29.33333333 -51.61666667,-29.33333333 -51.625,-29.33333333 -51.625,-29.325 -51.61666667,-29.325</coordinates></LinearRing></outerBoundaryIs></Polygon><Polygon><outerBoundaryIs><LinearRing><coordinates>-52.63333333,-29.375 -52.63333333,-29.38333333 -52.64166667,-29.38333333 -52.65,-29.38333333 -52.65,-29.375 -52.65,-29.36666667 -52.64166667,-29.36666667 -52.64166667,-29.35833333 -52.65,-29.35833333 -52.65,-29.35 -52.64166667,-29.35 -52.63333333,-29.35 -52.625,-29.35 -52.625,-29.35833333 -52.61666667,-29.35833333 -52.60833333,-29.35833333 -52.60833333,-29.36666667 -52.61666667,-29.36666667 -52.625,-29.36666667 -52.625,-29.375 -52.63333333,-29.375</coordinates></LinearRing></outerBoundaryIs></Polygon><Polygon><outerBoundaryIs><LinearRing><coordinates>-51.09166667,-29.39166667 -51.08333333,-29.39166667 -51.08333333,-29.4 -51.09166667,-29.4 -51.09166667,-29.39166667</coordinates></LinearRing></outerBoundaryIs></Polygon><Polygon><outerBoundaryIs><LinearRing><coordinates>-50.44166667,-29.4 -50.43333333,-29.4 -50.425,-29.4 -50.425,-29.40833333 -50.43333333,-29.40833333 -50.44166667,-29.40833333 -50.44166667,-29.4</coordinates></LinearRing></outerBoundaryIs></Polygon><Polygon><outerBoundaryIs><LinearRing><coordinates>-51.0,-29.4 -50.99166667,-29.4 -50.99166667,-29.40833333 -51.0,-29.40833333 -51.0,-29.4</coordinates></LinearRing></outerBoundaryIs></Polygon><Polygon><outerBoundaryIs><LinearRing><coordinates>-50.85833333,-29.4 -50.85,-29.4 -50.85,-29.40833333 -50.85833333,-29.40833333 -50.85833333,-29.4</coordinates></LinearRing></outerBoundaryIs></Polygon><Polygon><outerBoundaryIs><LinearRing><coordinates>-51.10833333,-29.38333333 -51.1,-29.38333333 -51.1,-29.375 -51.09166667,-29.375 -51.09166667,-29.38333333 -51.09166667,-29.39166667 -51.1,-29.39166667 -51.10833333,-29.39166667 -51.10833333,-29.38333333</coordinates></LinearRing></outerBoundaryIs></Polygon><Polygon><outerBoundaryIs><LinearRing><coordinates>-51.08333333,-29.38333333 -51.075,-29.38333333 -51.075,-29.39166667 -51.08333333,-29.39166667 -51.08333333,-29.38333333</coordinates></LinearRing></outerBoundaryIs></Polygon><Polygon><outerBoundaryIs><LinearRing><coordinates>-50.425,-29.38333333 -50.41666667,-29.38333333 -50.41666667,-29.39166667 -50.425,-29.39166667 -50.425,-29.38333333</coordinates></LinearRing></outerBoundaryIs></Polygon><Polygon><outerBoundaryIs><LinearRing><coordinates>-51.3,-29.46666667 -51.29166667,-29.46666667 -51.29166667,-29.475 -51.3,-29.475 -51.3,-29.46666667</coordinates></LinearRing></outerBoundaryIs></Polygon><Polygon><outerBoundaryIs><LinearRing><coordinates>-51.33333333,-29.475 -51.325,-29.475 -51.325,-29.48333333 -51.33333333,-29.48333333 -51.33333333,-29.475</coordinates></LinearRing></outerBoundaryIs></Polygon><Polygon><outerBoundaryIs><LinearRing><coordinates>-51.41666667,-29.475 -51.40833333,-29.475 -51.40833333,-29.48333333 -51.41666667,-29.48333333 -51.41666667,-29.475</coordinates></LinearRing></outerBoundaryIs></Polygon><Polygon><outerBoundaryIs><LinearRing><coordinates>-51.85,-29.475 -51.84166667,-29.475 -51.84166667,-29.48333333 -51.85,-29.48333333 -51.85,-29.475</coordinates></LinearRing></outerBoundaryIs></Polygon><Polygon><outerBoundaryIs><LinearRing><coordinates>-51.36666667,-29.54166667 -51.36666667,-29.55 -51.375,-29.55 -51.375,-29.54166667 -51.38333333,-29.54166667 -51.39166667,-29.54166667 -51.39166667,-29.53333333 -51.39166667,-29.525 -51.4,-29.525 -51.4,-29.51666667 -51.4,-29.50833333 -51.4,-29.5 -51.4,-29.49166667 -51.40833333,-29.49166667 -51.40833333,-29.48333333 -51.4,-29.48333333 -51.39166667,-29.48333333 -51.39166667,-29.475 -51.38333333,-29.475 -51.38333333,-29.46666667 -51.375,-29.46666667 -51.375,-29.475 -51.375,-29.48333333 -51.375,-29.49166667 -51.375,-29.5 -51.36666667,-29.5 -51.36666667,-29.50833333 -51.35833333,-29.50833333 -51.35833333,-29.51666667 -51.35,-29.51666667 -51.35,-29.525 -51.35833333,-29.525 -51.36666667,-29.525 -51.36666667,-29.53333333 -51.35833333,-29.53333333 -51.35,-29.53333333 -51.35,-29.54166667 -51.35833333,-29.54166667 -51.36666667,-29.54166667</coordinates></LinearRing></outerBoundaryIs><innerBoundaryIs><LinearRing><coordinates>-51.39166667,-29.5 -51.38333333,-29.5 -51.38333333,-29.49166667 -51.39166667,-29.49166667 -51.39166667,-29.5</coordinates></LinearRing></innerBoundaryIs><innerBoundaryIs><LinearRing><coordinates>-51.38333333,-29.50833333 -51.38333333,-29.51666667 -51.38333333,-29.525 -51.38333333,-29.53333333 -51.375,-29.53333333 -51.375,-29.525 -51.375,-29.51666667 -51.375,-29.50833333 -51.38333333,-29.50833333</coordinates></LinearRing></innerBoundaryIs></Polygon><Polygon><outerBoundaryIs><LinearRing><coordinates>-52.64166667,-29.45833333 -52.63333333,-29.45833333 -52.63333333,-29.46666667 -52.64166667,-29.46666667 -52.64166667,-29.45833333</coordinates></LinearRing></outerBoundaryIs></Polygon><Polygon><outerBoundaryIs><LinearRing><coordinates>-51.41666667,-29.45833333 -51.40833333,-29.45833333 -51.40833333,-29.46666667 -51.41666667,-29.46666667 -51.41666667,-29.45833333</coordinates></LinearRing></outerBoundaryIs></Polygon><Polygon><outerBoundaryIs><LinearRing><coordinates>-51.31666667,-29.45833333 -51.30833333,-29.45833333 -51.30833333,-29.46666667 -51.31666667,-29.46666667 -51.31666667,-29.45833333</coordinates></LinearRing></outerBoundaryIs></Polygon><Polygon><outerBoundaryIs><LinearRing><coordinates>-51.45,-29.45833333 -51.44166667,-29.45833333 -51.44166667,-29.45 -51.43333333,-29.45 -51.425,-29.45 -51.41666667,-29.45 -51.41666667,-29.45833333 -51.425,-29.45833333 -51.425,-29.46666667 -51.43333333,-29.46666667 -51.44166667,-29.46666667 -51.45,-29.46666667 -51.45,-29.45833333</coordinates></LinearRing></outerBoundaryIs></Polygon><Polygon><outerBoundaryIs><LinearRing><coordinates>-51.16666667,-29.60833333 -51.16666667,-29.61666667 -51.175,-29.61666667 -51.175,-29.60833333 -51.175,-29.6 -51.175,-29.59166667 -51.18333333,-29.59166667 -51.18333333,-29.58333333 -51.18333333,-29.575 -51.175,-29.575 -51.175,-29.56666667 -51.16666667,-29.56666667 -51.16666667,-29.575 -51.15833333,-29.575 -51.15833333,-29.56666667 -51.15,-29.56666667 -51.15,-29.55833333 -51.15833333,-29.55833333 -51.16666667,-29.55833333 -51.16666667,-29.55 -51.16666667,-29.54166667 -51.15833333,-29.54166667 -51.15833333,-29.55 -51.15,-29.55 -51.15,-29.54166667 -51.14166667,-29.54166667 -51.14166667,-29.55 -51.13333333,-29.55 -51.125,-29.55 -51.125,-29.54166667 -51.11666667,-29.54166667 -51.11666667,-29.53333333 -51.125,-29.53333333 -51.125,-29.525 -51.125,-29.51666667 -51.13333333,-29.51666667 -51.14166667,-29.51666667 -51.14166667,-29.50833333 -51.13333333,-29.50833333 -51.13333333,-29.5 -51.125,-29.5 -51.125,-29.49166667 -51.125,-29.48333333 -51.13333333,-29.48333333 -51.13333333,-29.475 -51.14166667,-29.475 -51.14166667,-29.48333333 -51.15,-29.48333333 -51.15833333,-29.48333333 -51.15833333,-29.49166667 -51.16666667,-29.49166667 -51.175,-29.49166667 -51.175,-29.48333333 -51.18333333,-29.48333333 -51.18333333,-29.475 -51.18333333,-29.46666667 -51.175,-29.46666667 -51.16666667,-29.46666667 -51.15833333,-29.46666667 -51.15833333,-29.45833333 -51.15,-29.45833333 -51.14166667,-29.45833333 -51.14166667,-29.45 -51.14166667,-29.44166667 -51.15,-29.44166667 -51.15,-29.43333333 -51.14166667,-29.43333333 -51.13333333,-29.43333333 -51.13333333,-29.425 -51.13333333,-29.41666667 -51.125,-29.41666667 -51.125,-29.40833333 -51.125,-29.4 -51.11666667,-29.4 -51.11666667,-29.39166667 -51.10833333,-29.39166667 -51.10833333,-29.4 -51.10833333,-29.40833333 -51.11666667,-29.40833333 -51.11666667,-29.41666667 -51.11666667,-29.425 -51.11666667,-29.43333333 -51.125,-29.43333333 -51.125,-29.44166667 -51.11666667,-29.44166667 -51.10833333,-29.44166667 -51.10833333,-29.43333333 -51.10833333,-29.425 -51.10833333,-29.41666667 -51.1,-29.41666667 -51.1,-29.425 -51.09166667,-29.425 -51.08333333,-29.425 -51.08333333,-29.43333333 -51.075,-29.43333333 -51.075,-29.425 -51.06666667,-29.425 -51.05833333,-29.425 -51.05833333,-29.43333333 -51.05,-29.43333333 -51.05,-29.44166667 -51.04166667,-29.44166667 -51.04166667,-29.43333333 -51.04166667,-29.425 -51.03333333,-29.425 -51.03333333,-29.43333333 -51.025,-29.43333333 -51.025,-29.425 -51.025,-29.41666667 -51.01666667,-29.41666667 -51.01666667,-29.40833333 -51.00833333,-29.40833333 -51.0,-29.40833333 -51.0,-29.41666667 -51.0,-29.425 -50.99166667,-29.425 -50.99166667,-29.41666667 -50.99166667,-29.40833333 -50.98333333,-29.40833333 -50.98333333,-29.41666667 -50.98333333,-29.425 -50.975,-29.425 -50.975,-29.43333333 -50.975,-29.44166667 -50.98333333,-29.44166667 -50.98333333,-29.43333333 -50.99166667,-29.43333333 -51.0,-29.43333333 -51.00833333,-29.43333333 -51.01666667,-29.43333333 -51.01666667,-29.44166667 -51.01666667,-29.45 -51.01666667,-29.45833333 -51.01666667,-29.46666667 -51.025,-29.46666667 -51.03333333,-29.46666667 -51.04166667,-29.46666667 -51.04166667,-29.475 -51.05,-29.475 -51.05,-29.48333333 -51.04166667,-29.48333333 -51.03333333,-29.48333333 -51.025,-29.48333333 -51.025,-29.49166667 -51.01666667,-29.49166667 -51.00833333,-29.49166667 -51.0,-29.49166667 -50.99166667,-29.49166667 -50.99166667,-29.48333333 -50.98333333,-29.48333333 -50.98333333,-29.49166667 -50.975,-29.49166667 -50.96666667,-29.49166667 -50.96666667,-29.48333333 -50.95833333,-29.48333333 -50.95,-29.48333333 -50.95,-29.49166667 -50.95,-29.5 -50.94166667,-29.5 -50.94166667,-29.50833333 -50.95,-29.50833333 -50.95833333,-29.50833333 -50.96666667,-29.50833333 -50.96666667,-29.51666667 -50.975,-29.51666667 -50.98333333,-29.51666667 -50.99166667,-29.51666667 -51.0,-29.51666667 -51.00833333,-29.51666667 -51.01666667,-29.51666667 -51.01666667,-29.50833333 -51.025,-29.50833333 -51.025,-29.51666667 -51.03333333,-29.51666667 -51.04166667,-29.51666667 -51.04166667,-29.525 -51.05,-29.525 -51.05,-29.53333333 -51.04166667,-29.53333333 -51.03333333,-29.53333333 -51.025,-29.53333333 -51.01666667,-29.53333333 -51.01666667,-29.525 -51.00833333,-29.525 -51.0,-29.525 -50.99166667,-29.525 -50.98333333,-29.525 -50.975,-29.525 -50.96666667,-29.525 -50.95833333,-29.525 -50.95,-29.525 -50.95,-29.53333333 -50.95833333,-29.53333333 -50.96666667,-29.53333333 -50.96666667,-29.54166667 -50.95833333,-29.54166667 -50.95,-29.54166667 -50.94166667,-29.54166667 -50.94166667,-29.55 -50.93333333,-29.55 -50.925,-29.55 -50.91666667,-29.55 -50.90833333,-29.55 -50.90833333,-29.54166667 -50.9,-29.54166667 -50.89166667,-29.54166667 -50.88333333,-29.54166667 -50.875,-29.54166667 -50.875,-29.53333333 -50.86666667,-29.53333333 -50.86666667,-29.525 -50.85833333,-29.525 -50.85,-29.525 -50.85,-29.51666667 -50.84166667,-29.51666667 -50.84166667,-29.50833333 -50.84166667,-29.5 -50.85,-29.5 -50.85833333,-29.5 -50.85833333,-29.49166667 -50.85833333,-29.48333333 -50.86666667,-29.48333333 -50.86666667,-29.475 -50.86666667,-29.46666667 -50.86666667,-29.45833333 -50.85833333,-29.45833333 -50.85833333,-29.45 -50.85833333,-29.44166667 -50.86666667,-29.44166667 -50.875,-29.44166667 -50.88333333,-29.44166667 -50.88333333,-29.43333333 -50.88333333,-29.425 -50.88333333,-29.41666667 -50.875,-29.41666667 -50.875,-29.425 -50.86666667,-29.425 -50.86666667,-29.43333333 -50.85833333,-29.43333333 -50.85833333,-29.425 -50.85833333,-29.41666667 -50.85,-29.41666667 -50.84166667,-29.41666667 -50.84166667,-29.40833333 -50.83333333,-29.40833333 -50.83333333,-29.4 -50.84166667,-29.4 -50.85,-29.4 -50.85,-29.39166667 -50.85,-29.38333333 -50.84166667,-29.38333333 -50.83333333,-29.38333333 -50.83333333,-29.39166667 -50.825,-29.39166667 -50.825,-29.4 -50.81666667,-29.4 -50.81666667,-29.40833333 -50.80833333,-29.40833333 -50.80833333,-29.4 -50.8,-29.4 -50.79166667,-29.4 -50.78333333,-29.4 -50.775,-29.4 -50.775,-29.39166667 -50.76666667,-29.39166667 -50.76666667,-29.38333333 -50.775,-29.38333333 -50.775,-29.375 -50.76666667,-29.375 -50.76666667,-29.36666667 -50.76666667,-29.35833333 -50.75833333,-29.35833333 -50.75833333,-29.36666667 -50.75,-29.36666667 -50.74166667,-29.36666667 -50.74166667,-29.35833333 -50.74166667,-29.35 -50.73333333,-29.35 -50.725,-29.35 -50.71666667,-29.35 -50.71666667,-29.34166667 -50.70833333,-29.34166667 -50.7,-29.34166667 -50.69166667,-29.34166667 -50.69166667,-29.35 -50.7,-29.35 -50.70833333,-29.35 -50.70833333,-29.35833333 -50.71666667,-29.35833333 -50.71666667,-29.36666667 -50.71666667,-29.375 -50.725,-29.375 -50.73333333,-29.375 -50.73333333,-29.38333333 -50.73333333,-29.39166667 -50.725,-29.39166667 -50.725,-29.38333333 -50.71666667,-29.38333333 -50.70833333,-29.38333333 -50.7,-29.38333333 -50.69166667,-29.38333333 -50.68333333,-29.38333333 -50.675,-29.38333333 -50.66666667,-29.38333333 -50.65833333,-29.38333333 -50.65833333,-29.39166667 -50.66666667,-29.39166667 -50.66666667,-29.4 -50.675,-29.4 -50.675,-29.39166667 -50.68333333,-29.39166667 -50.68333333,-29.4 -50.68333333,-29.40833333 -50.69166667,-29.40833333 -50.69166667,-29.4 -50.7,-29.4 -50.7,-29.40833333 -50.7,-29.41666667 -50.69166667,-29.41666667 -50.69166667,-29.425 -50.68333333,-29.425 -50.675,-29.425 -50.66666667,-29.425 -50.66666667,-29.43333333 -50.65833333,-29.43333333 -50.65833333,-29.44166667 -50.65833333,-29.45 -50.65,-29.45 -50.65,-29.45833333 -50.65,-29.46666667 -50.65833333,-29.46666667 -50.65833333,-29.45833333 -50.66666667,-29.45833333 -50.675,-29.45833333 -50.675,-29.46666667 -50.68333333,-29.46666667 -50.68333333,-29.475 -50.69166667,-29.475 -50.69166667,-29.46666667 -50.69166667,-29.45833333 -50.7,-29.45833333 -50.7,-29.46666667 -50.70833333,-29.46666667 -50.70833333,-29.475 -50.70833333,-29.48333333 -50.70833333,-29.49166667 -50.7,-29.49166667 -50.69166667,-29.49166667 -50.69166667,-29.5 -50.69166667,-29.50833333 -50.69166667,-29.51666667 -50.69166667,-29.525 -50.68333333,-29.525 -50.68333333,-29.53333333 -50.69166667,-29.53333333 -50.69166667,-29.54166667 -50.68333333,-29.54166667 -50.68333333,-29.55 -50.68333333,-29.55833333 -50.69166667,-29.55833333 -50.69166667,-29.55 -50.7,-29.55 -50.7,-29.54166667 -50.70833333,-29.54166667 -50.71666667,-29.54166667 -50.71666667,-29.53333333 -50.725,-29.53333333 -50.725,-29.525 -50.71666667,-29.525 -50.71666667,-29.51666667 -50.70833333,-29.51666667 -50.70833333,-29.50833333 -50.71666667,-29.50833333 -50.725,-29.50833333 -50.73333333,-29.50833333 -50.73333333,-29.51666667 -50.74166667,-29.51666667 -50.74166667,-29.525 -50.75,-29.525 -50.75,-29.53333333 -50.74166667,-29.53333333 -50.74166667,-29.54166667 -50.73333333,-29.54166667 -50.73333333,-29.55 -50.73333333,-29.55833333 -50.74166667,-29.55833333 -50.75,-29.55833333 -50.75833333,-29.55833333 -50.75833333,-29.55 -50.76666667,-29.55 -50.76666667,-29.55833333 -50.76666667,-29.56666667 -50.775,-29.56666667 -50.775,-29.575 -50.775,-29.58333333 -50.775,-29.59166667 -50.78333333,-29.59166667 -50.78333333,-29.6 -50.79166667,-29.6 -50.79166667,-29.59166667 -50.8,-29.59166667 -50.8,-29.58333333 -50.8,-29.575 -50.80833333,-29.575 -50.80833333,-29.58333333 -50.81666667,-29.58333333 -50.825,-29.58333333 -50.825,-29.59166667 -50.825,-29.6 -50.825,-29.60833333 -50.83333333,-29.60833333 -50.83333333,-29.61666667 -50.84166667,-29.61666667 -50.85,-29.61666667 -50.85833333,-29.61666667 -50.85833333,-29.60833333 -50.86666667,-29.60833333 -50.86666667,-29.61666667 -50.875,-29.61666667 -50.875,-29.60833333 -50.875,-29.6 -50.88333333,-29.6 -50.88333333,-29.59166667 -50.89166667,-29.59166667 -50.89166667,-29.6 -50.9,-29.6 -50.9,-29.60833333 -50.9,-29.61666667 -50.89166667,-29.61666667 -50.89166667,-29.625 -50.9,-29.625 -50.9,-29.63333333 -50.89166667,-29.63333333 -50.89166667,-29.64166667 -50.89166667,-29.65 -50.9,-29.65 -50.90833333,-29.65 -50.90833333,-29.64166667 -50.90833333,-29.63333333 -50.90833333,-29.625 -50.91666667,-29.625 -50.925,-29.625 -50.925,-29.61666667 -50.93333333,-29.61666667 -50.94166667,-29.61666667 -50.94166667,-29.625 -50.95,-29.625 -50.95,-29.63333333 -50.95833333,-29.63333333 -50.96666667,-29.63333333 -50.96666667,-29.64166667 -50.96666667,-29.65 -50.975,-29.65 -50.98333333,-29.65 -50.98333333,-29.65833333 -50.99166667,-29.65833333 -51.0,-29.65833333 -51.0,-29.66666667 -51.00833333,-29.66666667 -51.00833333,-29.675 -51.0,-29.675 -51.0,-29.68333333 -50.99166667,-29.68333333 -50.99166667,-29.69166667 -51.0,-29.69166667 -51.00833333,-29.69166667 -51.00833333,-29.7 -51.0,-29.7 -51.0,-29.70833333 -51.00833333,-29.70833333 -51.00833333,-29.71666667 -51.00833333,-29.725 -51.00833333,-29.73333333 -51.0,-29.73333333 -51.0,-29.74166667 -51.00833333,-29.74166667 -51.01666667,-29.74166667 -51.01666667,-29.75 -51.01666667,-29.75833333 -51.00833333,-29.75833333 -51.00833333,-29.76666667 -51.00833333,-29.775 -51.01666667,-29.775 -51.025,-29.775 -51.03333333,-29.775 -51.03333333,-29.78333333 -51.03333333,-29.79166667 -51.025,-29.79166667 -51.025,-29.78333333 -51.01666667,-29.78333333 -51.01666667,-29.79166667 -51.00833333,-29.79166667 -51.00833333,-29.78333333 -51.0,-29.78333333 -51.0,-29.775 -50.99166667,-29.775 -50.99166667,-29.78333333 -50.99166667,-29.79166667 -50.99166667,-29.8 -50.98333333,-29.8 -50.975,-29.8 -50.975,-29.80833333 -50.98333333,-29.80833333 -50.98333333,-29.81666667 -50.99166667,-29.81666667 -50.99166667,-29.80833333 -51.0,-29.80833333 -51.0,-29.8 -51.00833333,-29.8 -51.00833333,-29.80833333 -51.01666667,-29.80833333 -51.01666667,-29.81666667 -51.01666667,-29.825 -51.01666667,-29.83333333 -51.025,-29.83333333 -51.03333333,-29.83333333 -51.03333333,-29.825 -51.04166667,-29.825 -51.05,-29.825 -51.05833333,-29.825 -51.05833333,-29.83333333 -51.05,-29.83333333 -51.05,-29.84166667 -51.05,-29.85 -51.05833333,-29.85 -51.06666667,-29.85 -51.06666667,-29.85833333 -51.075,-29.85833333 -51.075,-29.86666667 -51.08333333,-29.86666667 -51.08333333,-29.85833333 -51.09166667,-29.85833333 -51.09166667,-29.86666667 -51.1,-29.86666667 -51.1,-29.875 -51.10833333,-29.875 -51.10833333,-29.88333333 -51.1,-29.88333333 -51.09166667,-29.88333333 -51.09166667,-29.875 -51.08333333,-29.875 -51.08333333,-29.88333333 -51.08333333,-29.89166667 -51.075,-29.89166667 -51.06666667,-29.89166667 -51.06666667,-29.9 -51.05833333,-29.9 -51.05833333,-29.90833333 -51.05,-29.90833333 -51.05,-29.9 -51.04166667,-29.9 -51.04166667,-29.90833333 -51.03333333,-29.90833333 -51.03333333,-29.91666667 -51.025,-29.91666667 -51.025,-29.925 -51.01666667,-29.925 -51.01666667,-29.93333333 -51.01666667,-29.94166667 -51.00833333,-29.94166667 -51.00833333,-29.95 -51.01666667,-29.95 -51.025,-29.95 -51.03333333,-29.95 -51.04166667,-29.95 -51.05,-29.95 -51.05833333,-29.95 -51.06666667,-29.95 -51.075,-29.95 -51.075,-29.95833333 -51.08333333,-29.95833333 -51.09166667,-29.95833333 -51.09166667,-29.96666667 -51.1,-29.96666667 -51.1,-29.975 -51.09166667,-29.975 -51.09166667,-29.98333333 -51.08333333,-29.98333333 -51.08333333,-29.99166667 -51.075,-29.99166667 -51.06666667,-29.99166667 -51.05833333,-29.99166667 -51.05833333,-30.0 -51.05,-30.0 -51.05,-30.00833333 -51.05,-30.01666667 -51.05833333,-30.01666667 -51.06666667,-30.01666667 -51.06666667,-30.025 -51.075,-30.025 -51.075,-30.03333333 -51.06666667,-30.03333333 -51.06666667,-30.04166667 -51.075,-30.04166667 -51.08333333,-30.04166667 -51.09166667,-30.04166667 -51.09166667,-30.05 -51.09166667,-30.05833333 -51.08333333,-30.05833333 -51.08333333,-30.06666667 -51.08333333,-30.075 -51.09166667,-30.075 -51.1,-30.075 -51.1,-30.08333333 -51.1,-30.09166667 -51.09166667,-30.09166667 -51.09166667,-30.1 -51.09166667,-30.10833333 -51.1,-30.10833333 -51.10833333,-30.10833333 -51.10833333,-30.1 -51.11666667,-30.1 -51.125,-30.1 -51.125,-30.10833333 -51.125,-30.11666667 -51.13333333,-30.11666667 -51.13333333,-30.125 -51.14166667,-30.125 -51.14166667,-30.13333333 -51.14166667,-30.14166667 -51.13333333,-30.14166667 -51.13333333,-30.15 -51.13333333,-30.15833333 -51.14166667,-30.15833333 -51.14166667,-30.16666667 -51.15,-30.16666667 -51.15,-30.175 -51.15,-30.18333333 -51.15833333,-30.18333333 -51.16666667,-30.18333333 -51.16666667,-30.19166667 -51.175,-30.19166667 -51.175,-30.18333333 -51.18333333,-30.18333333 -51.19166667,-30.18333333 -51.19166667,-30.175 -51.2,-30.175 -51.20833333,-30.175 -51.20833333,-30.18333333 -51.21666667,-30.18333333 -51.21666667,-30.19166667 -51.225,-30.19166667 -51.23333333,-30.19166667 -51.24166667,-30.19166667 -51.25,-30.19166667 -51.25,-30.18333333 -51.24166667,-30.18333333 -51.23333333,-30.18333333 -51.23333333,-30.175 -51.225,-30.175 -51.225,-30.16666667 -51.225,-30.15833333 -51.225,-30.15 -51.225,-30.14166667 -51.23333333,-30.14166667 -51.23333333,-30.13333333 -51.24166667,-30.13333333 -51.24166667,-30.125 -51.25,-30.125 -51.25833333,-30.125 -51.25833333,-30.11666667 -51.25833333,-30.10833333 -51.26666667,-30.10833333 -51.26666667,-30.1 -51.25833333,-30.1 -51.25833333,-30.09166667 -51.25,-30.09166667 -51.25,-30.08333333 -51.25,-30.075 -51.24166667,-30.075 -51.24166667,-30.06666667 -51.24166667,-30.05833333 -51.23333333,-30.05833333 -51.23333333,-30.05 -51.23333333,-30.04166667 -51.24166667,-30.04166667 -51.24166667,-30.03333333 -51.23333333,-30.03333333 -51.23333333,-30.025 -51.225,-30.025 -51.225,-30.01666667 -51.225,-30.00833333 -51.225,-30.0 -51.225,-29.99166667 -51.23333333,-29.99166667 -51.23333333,-29.98333333 -51.24166667,-29.98333333 -51.24166667,-29.99166667 -51.25,-29.99166667 -51.25,-30.0 -51.24166667,-30.0 -51.23333333,-30.0 -51.23333333,-30.00833333 -51.24166667,-30.00833333 -51.24166667,-30.01666667 -51.25,-30.01666667 -51.25,-30.025 -51.25,-30.03333333 -51.25833333,-30.03333333 -51.26666667,-30.03333333 -51.26666667,-30.025 -51.26666667,-30.01666667 -51.275,-30.01666667 -51.28333333,-30.01666667 -51.29166667,-30.01666667 -51.29166667,-30.00833333 -51.29166667,-30.0 -51.3,-30.0 -51.3,-30.00833333 -51.3,-30.01666667 -51.3,-30.025 -51.3,-30.03333333 -51.3,-30.04166667 -51.3,-30.05 -51.30833333,-30.05 -51.30833333,-30.05833333 -51.30833333,-30.06666667 -51.30833333,-30.075 -51.30833333,-30.08333333 -51.30833333,-30.09166667 -51.30833333,-30.1 -51.30833333,-30.10833333 -51.31666667,-30.10833333 -51.31666667,-30.11666667 -51.30833333,-30.11666667 -51.30833333,-30.125 -51.31666667,-30.125 -51.31666667,-30.13333333 -51.31666667,-30.14166667 -51.31666667,-30.15 -51.325,-30.15 -51.325,-30.15833333 -51.325,-30.16666667 -51.325,-30.175 -51.31666667,-30.175 -51.31666667,-30.18333333 -51.31666667,-30.19166667 -51.31666667,-30.2 -51.325,-30.2 -51.325,-30.20833333 -51.325,-30.21666667 -51.325,-30.225 -51.325,-30.23333333 -51.31666667,-30.23333333 -51.31666667,-30.24166667 -51.30833333,-30.24166667 -51.30833333,-30.23333333 -51.3,-30.23333333 -51.3,-30.24166667 -51.29166667,-30.24166667 -51.29166667,-30.25 -51.3,-30.25 -51.3,-30.25833333 -51.3,-30.26666667 -51.3,-30.275 -51.3,-30.28333333 -51.3,-30.29166667 -51.3,-30.3 -51.29166667,-30.3 -51.28333333,-30.3 -51.28333333,-30.30833333 -51.29166667,-30.30833333 -51.29166667,-30.31666667 -51.28333333,-30.31666667 -51.28333333,-30.325 -51.275,-30.325 -51.26666667,-30.325 -51.25833333,-30.325 -51.25,-30.325 -51.24166667,-30.325 -51.24166667,-30.31666667 -51.23333333,-30.31666667 -51.225,-30.31666667 -51.21666667,-30.31666667 -51.21666667,-30.325 -51.21666667,-30.33333333 -51.20833333,-30.33333333 -51.20833333,-30.34166667 -51.20833333,-30.35 -51.20833333,-30.35833333 -51.20833333,-30.36666667 -51.2,-30.36666667 -51.2,-30.375 -51.2,-30.38333333 -51.2,-30.39166667 -51.2,-30.4 -51.2,-30.40833333 -51.20833333,-30.40833333 -51.21666667,-30.40833333 -51.225,-30.40833333 -51.225,-30.41666667 -51.23333333,-30.41666667 -51.23333333,-30.425 -51.24166667,-30.425 -51.24166667,-30.43333333 -51.25,-30.43333333 -51.25,-30.44166667 -51.25,-30.45 -51.25833333,-30.45 -51.25833333,-30.44166667 -51.25833333,-30.43333333 -51.26666667,-30.43333333 -51.275,-30.43333333 -51.275,-30.44166667 -51.28333333,-30.44166667 -51.29166667,-30.44166667 -51.3,-30.44166667 -51.30833333,-30.44166667 -51.30833333,-30.45 -51.3,-30.45 -51.29166667,-30.45 -51.29166667,-30.45833333 -51.3,-30.45833333 -51.30833333,-30.45833333 -51.30833333,-30.46666667 -51.3,-30.46666667 -51.3,-30.475 -51.3,-30.48333333 -51.3,-30.49166667 -51.29166667,-30.49166667 -51.28333333,-30.49166667 -51.275,-30.49166667 -51.275,-30.5 -51.28333333,-30.5 -51.28333333,-30.50833333 -51.29166667,-30.50833333 -51.29166667,-30.5 -51.3,-30.5 -51.3,-30.50833333 -51.30833333,-30.50833333 -51.30833333,-30.51666667 -51.30833333,-30.525 -51.31666667,-30.525 -51.31666667,-30.51666667 -51.325,-30.51666667 -51.33333333,-30.51666667 -51.33333333,-30.50833333 -51.34166667,-30.50833333 -51.34166667,-30.5 -51.35,-30.5 -51.35,-30.50833333 -51.35833333,-30.50833333 -51.35833333,-30.51666667 -51.36666667,-30.51666667 -51.375,-30.51666667 -51.375,-30.525 -51.36666667,-30.525 -51.36666667,-30.53333333 -51.375,-30.53333333 -51.375,-30.54166667 -51.38333333,-30.54166667 -51.38333333,-30.55 -51.375,-30.55 -51.36666667,-30.55 -51.36666667,-30.54166667 -51.35833333,-30.54166667 -51.35,-30.54166667 -51.35,-30.53333333 -51.35,-30.525 -51.34166667,-30.525 -51.34166667,-30.53333333 -51.34166667,-30.54166667 -51.33333333,-30.54166667 -51.325,-30.54166667 -51.325,-30.53333333 -51.31666667,-30.53333333 -51.31666667,-30.54166667 -51.31666667,-30.55 -51.325,-30.55 -51.33333333,-30.55 -51.34166667,-30.55 -51.35,-30.55 -51.35,-30.55833333 -51.34166667,-30.55833333 -51.34166667,-30.56666667 -51.34166667,-30.575 -51.35,-30.575 -51.35833333,-30.575 -51.36666667,-30.575 -51.36666667,-30.58333333 -51.375,-30.58333333 -51.375,-30.59166667 -51.375,-30.6 -51.36666667,-30.6 -51.36666667,-30.60833333 -51.35833333,-30.60833333 -51.35833333,-30.61666667 -51.36666667,-30.61666667 -51.375,-30.61666667 -51.38333333,-30.61666667 -51.39166667,-30.61666667 -51.39166667,-30.625 -51.4,-30.625 -51.4,-30.63333333 -51.4,-30.64166667 -51.40833333,-30.64166667 -51.40833333,-30.65 -51.41666667,-30.65 -51.425,-30.65 -51.425,-30.64166667 -51.43333333,-30.64166667 -51.44166667,-30.64166667 -51.44166667,-30.63333333 -51.45,-30.63333333 -51.45,-30.64166667 -51.45,-30.65 -51.45,-30.65833333 -51.45833333,-30.65833333 -51.45833333,-30.65 -51.45833333,-30.64166667 -51.46666667,-30.64166667 -51.475,-30.64166667 -51.475,-30.65 -51.48333333,-30.65 -51.48333333,-30.64166667 -51.49166667,-30.64166667 -51.5,-30.64166667 -51.50833333,-30.64166667 -51.51666667,-30.64166667 -51.525,-30.64166667 -51.53333333,-30.64166667 -51.53333333,-30.65 -51.525,-30.65 -51.51666667,-30.65 -51.50833333,-30.65 -51.5,-30.65 -51.49166667,-30.65 -51.49166667,-30.65833333 -51.5,-30.65833333 -51.5,-30.66666667 -51.5,-30.675 -51.50833333,-30.675 -51.50833333,-30.68333333 -51.51666667,-30.68333333 -51.51666667,-30.675 -51.51666667,-30.66666667 -51.525,-30.66666667 -51.525,-30.65833333 -51.53333333,-30.65833333 -51.53333333,-30.66666667 -51.53333333,-30.675 -51.525,-30.675 -51.525,-30.68333333 -51.53333333,-30.68333333 -51.53333333,-30.69166667 -51.53333333,-30.7 -51.54166667,-30.7 -51.55,-30.7 -51.55,-30.69166667 -51.55,-30.68333333 -51.55833333,-30.68333333 -51.55833333,-30.675 -51.56666667,-30.675 -51.56666667,-30.68333333 -51.56666667,-30.69166667 -51.575,-30.69166667 -51.575,-30.7 -51.575,-30.70833333 -51.58333333,-30.70833333 -51.58333333,-30.71666667 -51.59166667,-30.71666667 -51.59166667,-30.725 -51.59166667,-30.73333333 -51.6,-30.73333333 -51.60833333,-30.73333333 -51.60833333,-30.725 -51.60833333,-30.71666667 -51.61666667,-30.71666667 -51.61666667,-30.70833333 -51.61666667,-30.7 -51.625,-30.7 -51.625,-30.70833333 -51.63333333,-30.70833333 -51.63333333,-30.71666667 -51.64166667,-30.71666667 -51.64166667,-30.70833333 -51.65,-30.70833333 -51.65833333,-30.70833333 -51.65833333,-30.71666667 -51.66666667,-30.71666667 -51.66666667,-30.725 -51.66666667,-30.73333333 -51.675,-30.73333333 -51.675,-30.74166667 -51.68333333,-30.74166667 -51.68333333,-30.75 -51.68333333,-30.75833333 -51.69166667,-30.75833333 -51.69166667,-30.76666667 -51.7,-30.76666667 -51.7,-30.75833333 -51.70833333,-30.75833333 -51.71666667,-30.75833333 -51.71666667,-30.76666667 -51.70833333,-30.76666667 -51.70833333,-30.775 -51.70833333,-30.78333333 -51.71666667,-30.78333333 -51.725,-30.78333333 -51.725,-30.775 -51.73333333,-30.775 -51.73333333,-30.78333333 -51.73333333,-30.79166667 -51.74166667,-30.79166667 -51.74166667,-30.8 -51.73333333,-30.8 -51.73333333,-30.80833333 -51.725,-30.80833333 -51.725,-30.81666667 -51.73333333,-30.81666667 -51.74166667,-30.81666667 -51.75,-30.81666667 -51.75,-30.80833333 -51.75833333,-30.80833333 -51.75833333,-30.8 -51.76666667,-30.8 -51.775,-30.8 -51.78333333,-30.8 -51.78333333,-30.80833333 -51.79166667,-30.80833333 -51.79166667,-30.8 -51.79166667,-30.79166667 -51.8,-30.79166667 -51.8,-30.78333333 -51.80833333,-30.78333333 -51.81666667,-30.78333333 -51.81666667,-30.79166667 -51.825,-30.79166667 -51.83333333,-30.79166667 -51.83333333,-30.8 -51.825,-30.8 -51.81666667,-30.8 -51.80833333,-30.8 -51.80833333,-30.80833333 -51.81666667,-30.80833333 -51.825,-30.80833333 -51.83333333,-30.80833333 -51.84166667,-30.80833333 -51.84166667,-30.8 -51.85,-30.8 -51.85833333,-30.8 -51.85833333,-30.79166667 -51.85833333,-30.78333333 -51.86666667,-30.78333333 -51.875,-30.78333333 -51.875,-30.79166667 -51.875,-30.8 -51.86666667,-30.8 -51.86666667,-30.80833333 -51.86666667,-30.81666667 -51.875,-30.81666667 -51.88333333,-30.81666667 -51.88333333,-30.825 -51.875,-30.825 -51.86666667,-30.825 -51.86666667,-30.83333333 -51.875,-30.83333333 -51.88333333,-30.83333333 -51.89166667,-30.83333333 -51.89166667,-30.84166667 -51.9,-30.84166667 -51.9,-30.85 -51.90833333,-30.85 -51.90833333,-30.84166667 -51.90833333,-30.83333333 -51.91666667,-30.83333333 -51.91666667,-30.825 -51.925,-30.825 -51.93333333,-30.825 -51.94166667,-30.825 -51.94166667,-30.81666667 -51.93333333,-30.81666667 -51.93333333,-30.80833333 -51.94166667,-30.80833333 -51.94166667,-30.8 -51.95,-30.8 -51.95,-30.79166667 -51.95,-30.78333333 -51.95833333,-30.78333333 -51.95833333,-30.775 -51.95833333,-30.76666667 -51.95,-30.76666667 -51.94166667,-30.76666667 -51.94166667,-30.75833333 -51.95,-30.75833333 -51.95833333,-30.75833333 -51.95833333,-30.75 -51.95,-30.75 -51.94166667,-30.75 -51.93333333,-30.75 -51.925,-30.75 -51.925,-30.74166667 -51.93333333,-30.74166667 -51.94166667,-30.74166667 -51.95,-30.74166667 -51.95,-30.73333333 -51.95,-30.725 -51.94166667,-30.725 -51.94166667,-30.71666667 -51.93333333,-30.71666667 -51.93333333,-30.70833333 -51.925,-30.70833333 -51.925,-30.7 -51.91666667,-30.7 -51.90833333,-30.7 -51.90833333,-30.69166667 -51.9,-30.69166667 -51.9,-30.68333333 -51.89166667,-30.68333333 -51.89166667,-30.675 -51.9,-30.675 -51.9,-30.66666667 -51.90833333,-30.66666667 -51.90833333,-30.65833333 -51.9,-30.65833333 -51.9,-30.65 -51.90833333,-30.65 -51.90833333,-30.64166667 -51.9,-30.64166667 -51.89166667,-30.64166667 -51.89166667,-30.63333333 -51.9,-30.63333333 -51.90833333,-30.63333333 -51.90833333,-30.625 -51.9,-30.625 -51.9,-30.61666667 -51.90833333,-30.61666667 -51.90833333,-30.60833333 -51.90833333,-30.6 -51.90833333,-30.59166667 -51.90833333,-30.58333333 -51.90833333,-30.575 -51.90833333,-30.56666667 -51.9,-30.56666667 -51.89166667,-30.56666667 -51.89166667,-30.575 -51.9,-30.575 -51.9,-30.58333333 -51.89166667,-30.58333333 -51.89166667,-30.59166667 -51.89166667,-30.6 -51.88333333,-30.6 -51.88333333,-30.59166667 -51.88333333,-30.58333333 -51.875,-30.58333333 -51.875,-30.575 -51.86666667,-30.575 -51.85833333,-30.575 -51.85833333,-30.58333333 -51.85,-30.58333333 -51.85,-30.575 -51.84166667,-30.575 -51.84166667,-30.56666667 -51.84166667,-30.55833333 -51.85,-30.55833333 -51.85833333,-30.55833333 -51.85833333,-30.55 -51.85,-30.55 -51.85,-30.54166667 -51.85,-30.53333333 -51.85,-30.525 -51.85,-30.51666667 -51.84166667,-30.51666667 -51.84166667,-30.525 -51.83333333,-30.525 -51.83333333,-30.51666667 -51.825,-30.51666667 -51.825,-30.525 -51.825,-30.53333333 -51.81666667,-30.53333333 -51.81666667,-30.525 -51.80833333,-30.525 -51.80833333,-30.53333333 -51.80833333,-30.54166667 -51.8,-30.54166667 -51.79166667,-30.54166667 -51.79166667,-30.53333333 -51.78333333,-30.53333333 -51.78333333,-30.54166667 -51.78333333,-30.55 -51.775,-30.55 -51.775,-30.54166667 -51.775,-30.53333333 -51.775,-30.525 -51.775,-30.51666667 -51.76666667,-30.51666667 -51.76666667,-30.525 -51.75833333,-30.525 -51.75,-30.525 -51.75,-30.51666667 -51.75,-30.50833333 -51.75,-30.5 -51.75,-30.49166667 -51.74166667,-30.49166667 -51.74166667,-30.48333333 -51.75,-30.48333333 -51.75833333,-30.48333333 -51.75833333,-30.49166667 -51.76666667,-30.49166667 -51.76666667,-30.48333333 -51.775,-30.48333333 -51.775,-30.475 -51.76666667,-30.475 -51.76666667,-30.46666667 -51.75833333,-30.46666667 -51.75833333,-30.475 -51.75,-30.475 -51.75,-30.46666667 -51.74166667,-30.46666667 -51.74166667,-30.45833333 -51.75,-30.45833333 -51.75,-30.45 -51.75833333,-30.45 -51.75833333,-30.44166667 -51.75,-30.44166667 -51.74166667,-30.44166667 -51.74166667,-30.43333333 -51.74166667,-30.425 -51.73333333,-30.425 -51.725,-30.425 -51.71666667,-30.425 -51.71666667,-30.41666667 -51.725,-30.41666667 -51.73333333,-30.41666667 -51.73333333,-30.40833333 -51.74166667,-30.40833333 -51.75,-30.40833333 -51.75,-30.4 -51.75,-30.39166667 -51.75,-30.38333333 -51.75,-30.375 -51.74166667,-30.375 -51.74166667,-30.36666667 -51.75,-30.36666667 -51.75,-30.35833333 -51.74166667,-30.35833333 -51.74166667,-30.35 -51.73333333,-30.35 -51.725,-30.35 -51.71666667,-30.35 -51.71666667,-30.35833333 -51.70833333,-30.35833333 -51.70833333,-30.35 -51.70833333,-30.34166667 -51.71666667,-30.34166667 -51.725,-30.34166667 -51.73333333,-30.34166667 -51.74166667,-30.34166667 -51.74166667,-30.33333333 -51.74166667,-30.325 -51.73333333,-30.325 -51.73333333,-30.31666667 -51.74166667,-30.31666667 -51.74166667,-30.30833333 -51.73333333,-30.30833333 -51.725,-30.30833333 -51.725,-30.3 -51.71666667,-30.3 -51.71666667,-30.30833333 -51.70833333,-30.30833333 -51.70833333,-30.3 -51.70833333,-30.29166667 -51.7,-30.29166667 -51.7,-30.3 -51.69166667,-30.3 -51.69166667,-30.30833333 -51.68333333,-30.30833333 -51.68333333,-30.31666667 -51.68333333,-30.325 -51.69166667,-30.325 -51.69166667,-30.33333333 -51.7,-30.33333333 -51.7,-30.34166667 -51.7,-30.35 -51.7,-30.35833333 -51.69166667,-30.35833333 -51.69166667,-30.35 -51.69166667,-30.34166667 -51.68333333,-30.34166667 -51.675,-30.34166667 -51.66666667,-30.34166667 -51.66666667,-30.33333333 -51.65833333,-30.33333333 -51.65833333,-30.325 -51.65,-30.325 -51.65,-30.31666667 -51.64166667,-30.31666667 -51.64166667,-30.30833333 -51.64166667,-30.3 -51.65,-30.3 -51.65,-30.29166667 -51.64166667,-30.29166667 -51.64166667,-30.28333333 -51.64166667,-30.275 -51.65,-30.275 -51.65,-30.26666667 -51.64166667,-30.26666667 -51.63333333,-30.26666667 -51.63333333,-30.275 -51.625,-30.275 -51.625,-30.26666667 -51.61666667,-30.26666667 -51.60833333,-30.26666667 -51.60833333,-30.25833333 -51.60833333,-30.25 -51.6,-30.25 -51.6,-30.25833333 -51.59166667,-30.25833333 -51.59166667,-30.25 -51.58333333,-30.25 -51.58333333,-30.25833333 -51.575,-30.25833333 -51.575,-30.25 -51.575,-30.24166667 -51.56666667,-30.24166667 -51.55833333,-30.24166667 -51.55833333,-30.25 -51.55,-30.25 -51.55,-30.25833333 -51.54166667,-30.25833333 -51.53333333,-30.25833333 -51.53333333,-30.26666667 -51.525,-30.26666667 -51.525,-30.25833333 -51.525,-30.25 -51.53333333,-30.25 -51.54166667,-30.25 -51.54166667,-30.24166667 -51.55,-30.24166667 -51.55,-30.23333333 -51.55833333,-30.23333333 -51.55833333,-30.225 -51.56666667,-30.225 -51.56666667,-30.21666667 -51.56666667,-30.20833333 -51.55833333,-30.20833333 -51.55833333,-30.2 -51.56666667,-30.2 -51.56666667,-30.19166667 -51.575,-30.19166667 -51.575,-30.2 -51.58333333,-30.2 -51.58333333,-30.20833333 -51.58333333,-30.21666667 -51.59166667,-30.21666667 -51.59166667,-30.20833333 -51.6,-30.20833333 -51.6,-30.2 -51.59166667,-30.2 -51.59166667,-30.19166667 -51.59166667,-30.18333333 -51.58333333,-30.18333333 -51.58333333,-30.175 -51.59166667,-30.175 -51.59166667,-30.16666667 -51.59166667,-30.15833333 -51.58333333,-30.15833333 -51.575,-30.15833333 -51.575,-30.15 -51.58333333,-30.15 -51.58333333,-30.14166667 -51.575,-30.14166667 -51.575,-30.13333333 -51.58333333,-30.13333333 -51.58333333,-30.125 -51.575,-30.125 -51.56666667,-30.125 -51.56666667,-30.13333333 -51.55833333,-30.13333333 -51.55833333,-30.125 -51.55,-30.125 -51.55,-30.11666667 -51.55833333,-30.11666667 -51.55833333,-30.10833333 -51.55,-30.10833333 -51.55,-30.1 -51.55833333,-30.1 -51.56666667,-30.1 -51.56666667,-30.10833333 -51.575,-30.10833333 -51.58333333,-30.10833333 -51.58333333,-30.1 -51.58333333,-30.09166667 -51.575,-30.09166667 -51.56666667,-30.09166667 -51.55833333,-30.09166667 -51.55,-30.09166667 -51.54166667,-30.09166667 -51.54166667,-30.1 -51.53333333,-30.1 -51.53333333,-30.09166667 -51.53333333,-30.08333333 -51.525,-30.08333333 -51.525,-30.09166667 -51.51666667,-30.09166667 -51.51666667,-30.1 -51.50833333,-30.1 -51.50833333,-30.09166667 -51.50833333,-30.08333333 -51.5,-30.08333333 -51.5,-30.09166667 -51.5,-30.1 -51.49166667,-30.1 -51.48333333,-30.1 -51.48333333,-30.09166667 -51.475,-30.09166667 -51.46666667,-30.09166667 -51.45833333,-30.09166667 -51.45833333,-30.08333333 -51.45833333,-30.075 -51.45,-30.075 -51.44166667,-30.075 -51.43333333,-30.075 -51.43333333,-30.06666667 -51.425,-30.06666667 -51.425,-30.05833333 -51.43333333,-30.05833333 -51.44166667,-30.05833333 -51.44166667,-30.05 -51.43333333,-30.05 -51.43333333,-30.04166667 -51.425,-30.04166667 -51.425,-30.03333333 -51.41666667,-30.03333333 -51.41666667,-30.025 -51.425,-30.025 -51.425,-30.01666667 -51.425,-30.00833333 -51.43333333,-30.00833333 -51.44166667,-30.00833333 -51.44166667,-30.0 -51.45,-30.0 -51.45,-29.99166667 -51.45833333,-29.99166667 -51.45833333,-29.98333333 -51.45833333,-29.975 -51.46666667,-29.975 -51.475,-29.975 -51.475,-29.96666667 -51.48333333,-29.96666667 -51.48333333,-29.95833333 -51.475,-29.95833333 -51.46666667,-29.95833333 -51.45833333,-29.95833333 -51.45833333,-29.96666667 -51.45,-29.96666667 -51.45,-29.95833333 -51.44166667,-29.95833333 -51.43333333,-29.95833333 -51.425,-29.95833333 -51.41666667,-29.95833333 -51.41666667,-29.95 -51.425,-29.95 -51.425,-29.94166667 -51.43333333,-29.94166667 -51.44166667,-29.94166667 -51.44166667,-29.95 -51.45,-29.95 -51.45,-29.94166667 -51.45833333,-29.94166667 -51.45833333,-29.93333333 -51.45833333,-29.925 -51.45,-29.925 -51.44166667,-29.925 -51.44166667,-29.91666667 -51.44166667,-29.90833333 -51.44166667,-29.9 -51.44166667,-29.89166667 -51.43333333,-29.89166667 -51.425,-29.89166667 -51.425,-29.88333333 -51.41666667,-29.88333333 -51.41666667,-29.89166667 -51.40833333,-29.89166667 -51.4,-29.89166667 -51.4,-29.88333333 -51.4,-29.875 -51.4,-29.86666667 -51.40833333,-29.86666667 -51.40833333,-29.85833333 -51.40833333,-29.85 -51.41666667,-29.85 -51.41666667,-29.84166667 -51.40833333,-29.84166667 -51.40833333,-29.83333333 -51.4,-29.83333333 -51.39166667,-29.83333333 -51.39166667,-29.825 -51.38333333,-29.825 -51.375,-29.825 -51.375,-29.81666667 -51.375,-29.80833333 -51.375,-29.8 -51.375,-29.79166667 -51.38333333,-29.79166667 -51.39166667,-29.79166667 -51.39166667,-29.78333333 -51.38333333,-29.78333333 -51.38333333,-29.775 -51.375,-29.775 -51.36666667,-29.775 -51.36666667,-29.76666667 -51.36666667,-29.75833333 -51.35833333,-29.75833333 -51.35,-29.75833333 -51.34166667,-29.75833333 -51.33333333,-29.75833333 -51.33333333,-29.76666667 -51.33333333,-29.775 -51.34166667,-29.775 -51.34166667,-29.76666667 -51.35,-29.76666667 -51.35,-29.775 -51.35,-29.78333333 -51.35,-29.79166667 -51.35,-29.8 -51.35,-29.80833333 -51.34166667,-29.80833333 -51.33333333,-29.80833333 -51.325,-29.80833333 -51.31666667,-29.80833333 -51.31666667,-29.8 -51.30833333,-29.8 -51.30833333,-29.79166667 -51.31666667,-29.79166667 -51.325,-29.79166667 -51.325,-29.78333333 -51.31666667,-29.78333333 -51.31666667,-29.775 -51.30833333,-29.775 -51.30833333,-29.76666667 -51.30833333,-29.75833333 -51.3,-29.75833333 -51.3,-29.75 -51.29166667,-29.75 -51.29166667,-29.74166667 -51.29166667,-29.73333333 -51.28333333,-29.73333333 -51.28333333,-29.74166667 -51.275,-29.74166667 -51.275,-29.75 -51.26666667,-29.75 -51.26666667,-29.74166667 -51.25833333,-29.74166667 -51.25833333,-29.73333333 -51.25,-29.73333333 -51.25,-29.725 -51.25,-29.71666667 -51.25833333,-29.71666667 -51.26666667,-29.71666667 -51.26666667,-29.70833333 -51.26666667,-29.7 -51.26666667,-29.69166667 -51.25833333,-29.69166667 -51.25833333,-29.68333333 -51.25,-29.68333333 -51.24166667,-29.68333333 -51.24166667,-29.675 -51.23333333,-29.675 -51.225,-29.675 -51.225,-29.68333333 -51.21666667,-29.68333333 -51.21666667,-29.675 -51.20833333,-29.675 -51.2,-29.675 -51.2,-29.68333333 -51.19166667,-29.68333333 -51.19166667,-29.675 -51.18333333,-29.675 -51.175,-29.675 -51.16666667,-29.675 -51.16666667,-29.68333333 -51.16666667,-29.69166667 -51.15833333,-29.69166667 -51.15833333,-29.68333333 -51.15833333,-29.675 -51.15833333,-29.66666667 -51.15833333,-29.65833333 -51.15,-29.65833333 -51.15,-29.66666667 -51.15,-29.675 -51.14166667,-29.675 -51.14166667,-29.68333333 -51.15,-29.68333333 -51.15,-29.69166667 -51.15,-29.7 -51.15833333,-29.7 -51.16666667,-29.7 -51.16666667,-29.70833333 -51.16666667,-29.71666667 -51.16666667,-29.725 -51.15833333,-29.725 -51.15833333,-29.71666667 -51.15833333,-29.70833333 -51.15,-29.70833333 -51.15,-29.71666667 -51.14166667,-29.71666667 -51.14166667,-29.70833333 -51.14166667,-29.7 -51.14166667,-29.69166667 -51.13333333,-29.69166667 -51.125,-29.69166667 -51.11666667,-29.69166667 -51.11666667,-29.68333333 -51.10833333,-29.68333333 -51.10833333,-29.69166667 -51.1,-29.69166667 -51.1,-29.68333333 -51.09166667,-29.68333333 -51.08333333,-29.68333333 -51.08333333,-29.675 -51.075,-29.675 -51.06666667,-29.675 -51.06666667,-29.66666667 -51.05833333,-29.66666667 -51.05833333,-29.65833333 -51.06666667,-29.65833333 -51.075,-29.65833333 -51.075,-29.65 -51.08333333,-29.65 -51.08333333,-29.65833333 -51.09166667,-29.65833333 -51.09166667,-29.65 -51.09166667,-29.64166667 -51.08333333,-29.64166667 -51.08333333,-29.63333333 -51.09166667,-29.63333333 -51.09166667,-29.625 -51.1,-29.625 -51.10833333,-29.625 -51.10833333,-29.61666667 -51.11666667,-29.61666667 -51.11666667,-29.625 -51.125,-29.625 -51.125,-29.61666667 -51.13333333,-29.61666667 -51.14166667,-29.61666667 -51.14166667,-29.60833333 -51.15,-29.60833333 -51.15,-29.6 -51.15833333,-29.6 -51.15833333,-29.60833333 -51.16666667,-29.60833333</coordinates></LinearRing></outerBoundaryIs><innerBoundaryIs><LinearRing><coordinates>-51.15833333,-29.575 -51.15833333,-29.58333333 -51.15,-29.58333333 -51.15,-29.575 -51.15833333,-29.575</coordinates></LinearRing></innerBoundaryIs><innerBoundaryIs><LinearRing><coordinates>-51.15833333,-29.58333333 -51.16666667,-29.58333333 -51.16666667,-29.59166667 -51.15833333,-29.59166667 -51.15833333,-29.58333333</coordinates></LinearRing></innerBoundaryIs><innerBoundaryIs><LinearRing><coordinates>-51.125,-29.55 -51.125,-29.55833333 -51.11666667,-29.55833333 -51.11666667,-29.55 -51.125,-29.55</coordinates></LinearRing></innerBoundaryIs><innerBoundaryIs><LinearRing><coordinates>-51.11666667,-29.53333333 -51.10833333,-29.53333333 -51.10833333,-29.54166667 -51.10833333,-29.55 -51.1,-29.55 -51.1,-29.54166667 -51.1,-29.53333333 -51.1,-29.525 -51.10833333,-29.525 -51.11666667,-29.525 -51.11666667,-29.53333333</coordinates></LinearRing></innerBoundaryIs><innerBoundaryIs><LinearRing><coordinates>-51.175,-29.48333333 -51.16666667,-29.48333333 -51.16666667,-29.475 -51.175,-29.475 -51.175,-29.48333333</coordinates></LinearRing></innerBoundaryIs><innerBoundaryIs><LinearRing><coordinates>-51.01666667,-29.41666667 -51.01666667,-29.425 -51.00833333,-29.425 -51.00833333,-29.41666667 -51.01666667,-29.41666667</coordinates></LinearRing></innerBoundaryIs><innerBoundaryIs><LinearRing><coordinates>-50.96666667,-29.49166667 -50.96666667,-29.5 -50.95833333,-29.5 -50.95833333,-29.49166667 -50.96666667,-29.49166667</coordinates></LinearRing></innerBoundaryIs><innerBoundaryIs><LinearRing><coordinates>-50.825,-29.58333333 -50.825,-29.575 -50.825,-29.56666667 -50.83333333,-29.56666667 -50.83333333,-29.575 -50.83333333,-29.58333333 -50.825,-29.58333333</coordinates></LinearRing></innerBoundaryIs><innerBoundaryIs><LinearRing><coordinates>-51.00833333,-29.69166667 -51.00833333,-29.68333333 -51.01666667,-29.68333333 -51.01666667,-29.69166667 -51.00833333,-29.69166667</coordinates></LinearRing></innerBoundaryIs><innerBoundaryIs><LinearRing><coordinates>-51.01666667,-29.74166667 -51.01666667,-29.73333333 -51.025,-29.73333333 -51.03333333,-29.73333333 -51.04166667,-29.73333333 -51.04166667,-29.725 -51.05,-29.725 -51.05,-29.73333333 -51.05833333,-29.73333333 -51.05833333,-29.74166667 -51.06666667,-29.74166667 -51.06666667,-29.75 -51.05833333,-29.75 -51.05833333,-29.75833333 -51.05,-29.75833333 -51.05,-29.75 -51.04166667,-29.75 -51.04166667,-29.74166667 -51.03333333,-29.74166667 -51.03333333,-29.75 -51.025,-29.75 -51.025,-29.74166667 -51.01666667,-29.74166667</coordinates></LinearRing></innerBoundaryIs><innerBoundaryIs><LinearRing><coordinates>-51.05833333,-29.83333333 -51.06666667,-29.83333333 -51.06666667,-29.84166667 -51.05833333,-29.84166667 -51.05833333,-29.83333333</coordinates></LinearRing></innerBoundaryIs><innerBoundaryIs><LinearRing><coordinates>-51.275,-30.43333333 -51.275,-30.425 -51.28333333,-30.425 -51.28333333,-30.43333333 -51.275,-30.43333333</coordinates></LinearRing></innerBoundaryIs><innerBoundaryIs><LinearRing><coordinates>-51.275,-30.425 -51.26666667,-30.425 -51.25833333,-30.425 -51.25833333,-30.41666667 -51.26666667,-30.41666667 -51.275,-30.41666667 -51.275,-30.425</coordinates></LinearRing></innerBoundaryIs><innerBoundaryIs><LinearRing><coordinates>-51.30833333,-30.46666667 -51.31666667,-30.46666667 -51.31666667,-30.475 -51.30833333,-30.475 -51.30833333,-30.46666667</coordinates></LinearRing></innerBoundaryIs><innerBoundaryIs><LinearRing><coordinates>-51.35,-30.5 -51.35,-30.49166667 -51.35833333,-30.49166667 -51.35833333,-30.5 -51.35,-30.5</coordinates></LinearRing></innerBoundaryIs><innerBoundaryIs><LinearRing><coordinates>-51.35,-30.49166667 -51.34166667,-30.49166667 -51.34166667,-30.48333333 -51.35,-30.48333333 -51.35,-30.49166667</coordinates></LinearRing></innerBoundaryIs><innerBoundaryIs><LinearRing><coordinates>-51.34166667,-30.48333333 -51.33333333,-30.48333333 -51.33333333,-30.475 -51.34166667,-30.475 -51.34166667,-30.48333333</coordinates></LinearRing></innerBoundaryIs><innerBoundaryIs><LinearRing><coordinates>-51.38333333,-30.55 -51.39166667,-30.55 -51.39166667,-30.55833333 -51.38333333,-30.55833333 -51.38333333,-30.55</coordinates></LinearRing></innerBoundaryIs><innerBoundaryIs><LinearRing><coordinates>-51.39166667,-30.55 -51.39166667,-30.54166667 -51.39166667,-30.53333333 -51.38333333,-30.53333333 -51.38333333,-30.525 -51.39166667,-30.525 -51.4,-30.525 -51.4,-30.53333333 -51.40833333,-30.53333333 -51.40833333,-30.54166667 -51.4,-30.54166667 -51.4,-30.55 -51.39166667,-30.55</coordinates></LinearRing></innerBoundaryIs><innerBoundaryIs><LinearRing><coordinates>-51.36666667,-30.575 -51.36666667,-30.56666667 -51.375,-30.56666667 -51.375,-30.575 -51.36666667,-30.575</coordinates></LinearRing></innerBoundaryIs><innerBoundaryIs><LinearRing><coordinates>-51.375,-30.6 -51.38333333,-30.6 -51.38333333,-30.60833333 -51.375,-30.60833333 -51.375,-30.6</coordinates></LinearRing></innerBoundaryIs><innerBoundaryIs><LinearRing><coordinates>-51.39166667,-30.61666667 -51.39166667,-30.60833333 -51.39166667,-30.6 -51.4,-30.6 -51.4,-30.60833333 -51.40833333,-30.60833333 -51.40833333,-30.6 -51.41666667,-30.6 -51.41666667,-30.60833333 -51.41666667,-30.61666667 -51.40833333,-30.61666667 -51.4,-30.61666667 -51.39166667,-30.61666667</coordinates></LinearRing></innerBoundaryIs><innerBoundaryIs><LinearRing><coordinates>-51.51666667,-30.66666667 -51.50833333,-30.66666667 -51.50833333,-30.65833333 -51.51666667,-30.65833333 -51.51666667,-30.66666667</coordinates></LinearRing></innerBoundaryIs><innerBoundaryIs><LinearRing><coordinates>-51.60833333,-30.71666667 -51.6,-30.71666667 -51.6,-30.70833333 -51.60833333,-30.70833333 -51.60833333,-30.71666667</coordinates></LinearRing></innerBoundaryIs><innerBoundaryIs><LinearRing><coordinates>-51.65833333,-30.70833333 -51.65833333,-30.7 -51.66666667,-30.7 -51.66666667,-30.70833333 -51.65833333,-30.70833333</coordinates></LinearRing></innerBoundaryIs><innerBoundaryIs><LinearRing><coordinates>-51.95,-30.78333333 -51.94166667,-30.78333333 -51.94166667,-30.775 -51.95,-30.775 -51.95,-30.78333333</coordinates></LinearRing></innerBoundaryIs><innerBoundaryIs><LinearRing><coordinates>-51.925,-30.75 -51.925,-30.75833333 -51.91666667,-30.75833333 -51.91666667,-30.75 -51.925,-30.75</coordinates></LinearRing></innerBoundaryIs><innerBoundaryIs><LinearRing><coordinates>-51.925,-30.70833333 -51.925,-30.71666667 -51.925,-30.725 -51.925,-30.73333333 -51.91666667,-30.73333333 -51.90833333,-30.73333333 -51.90833333,-30.725 -51.90833333,-30.71666667 -51.90833333,-30.70833333 -51.91666667,-30.70833333 -51.925,-30.70833333</coordinates></LinearRing></innerBoundaryIs><innerBoundaryIs><LinearRing><coordinates>-51.88333333,-30.6 -51.88333333,-30.60833333 -51.875,-30.60833333 -51.875,-30.6 -51.88333333,-30.6</coordinates></LinearRing></innerBoundaryIs><innerBoundaryIs><LinearRing><coordinates>-51.875,-30.6 -51.86666667,-30.6 -51.86666667,-30.59166667 -51.875,-30.59166667 -51.875,-30.6</coordinates></LinearRing></innerBoundaryIs><innerBoundaryIs><LinearRing><coordinates>-51.74166667,-30.46666667 -51.74166667,-30.475 -51.73333333,-30.475 -51.73333333,-30.46666667 -51.74166667,-30.46666667</coordinates></LinearRing></innerBoundaryIs><innerBoundaryIs><LinearRing><coordinates>-51.74166667,-30.44166667 -51.74166667,-30.45 -51.73333333,-30.45 -51.73333333,-30.44166667 -51.74166667,-30.44166667</coordinates></LinearRing></innerBoundaryIs><innerBoundaryIs><LinearRing><coordinates>-51.73333333,-30.44166667 -51.725,-30.44166667 -51.725,-30.43333333 -51.73333333,-30.43333333 -51.73333333,-30.44166667</coordinates></LinearRing></innerBoundaryIs><innerBoundaryIs><LinearRing><coordinates>-51.73333333,-30.40833333 -51.725,-30.40833333 -51.71666667,-30.40833333 -51.71666667,-30.4 -51.70833333,-30.4 -51.70833333,-30.39166667 -51.71666667,-30.39166667 -51.725,-30.39166667 -51.725,-30.4 -51.73333333,-30.4 -51.73333333,-30.40833333</coordinates></LinearRing></innerBoundaryIs><innerBoundaryIs><LinearRing><coordinates>-51.74166667,-30.375 -51.74166667,-30.38333333 -51.73333333,-30.38333333 -51.73333333,-30.375 -51.74166667,-30.375</coordinates></LinearRing></innerBoundaryIs><innerBoundaryIs><LinearRing><coordinates>-51.73333333,-30.375 -51.725,-30.375 -51.725,-30.36666667 -51.73333333,-30.36666667 -51.73333333,-30.375</coordinates></LinearRing></innerBoundaryIs><innerBoundaryIs><LinearRing><coordinates>-51.625,-30.275 -51.625,-30.28333333 -51.61666667,-30.28333333 -51.60833333,-30.28333333 -51.60833333,-30.275 -51.61666667,-30.275 -51.625,-30.275</coordinates></LinearRing></innerBoundaryIs><innerBoundaryIs><LinearRing><coordinates>-51.55,-30.25833333 -51.55833333,-30.25833333 -51.56666667,-30.25833333 -51.56666667,-30.26666667 -51.575,-30.26666667 -51.575,-30.275 -51.56666667,-30.275 -51.55833333,-30.275 -51.55833333,-30.26666667 -51.55,-30.26666667 -51.55,-30.25833333</coordinates></LinearRing></innerBoundaryIs><innerBoundaryIs><LinearRing><coordinates>-51.54166667,-30.24166667 -51.53333333,-30.24166667 -51.53333333,-30.23333333 -51.54166667,-30.23333333 -51.54166667,-30.24166667</coordinates></LinearRing></innerBoundaryIs><innerBoundaryIs><LinearRing><coordinates>-51.55833333,-30.2 -51.55,-30.2 -51.55,-30.19166667 -51.55833333,-30.19166667 -51.55833333,-30.2</coordinates></LinearRing></innerBoundaryIs><innerBoundaryIs><LinearRing><coordinates>-51.53333333,-30.1 -51.53333333,-30.10833333 -51.53333333,-30.11666667 -51.525,-30.11666667 -51.525,-30.125 -51.51666667,-30.125 -51.50833333,-30.125 -51.50833333,-30.11666667 -51.51666667,-30.11666667 -51.51666667,-30.10833333 -51.525,-30.10833333 -51.525,-30.1 -51.53333333,-30.1</coordinates></LinearRing></innerBoundaryIs><innerBoundaryIs><LinearRing><coordinates>-51.45833333,-30.09166667 -51.45833333,-30.1 -51.45,-30.1 -51.45,-30.09166667 -51.45833333,-30.09166667</coordinates></LinearRing></innerBoundaryIs><innerBoundaryIs><LinearRing><coordinates>-51.45833333,-30.1 -51.46666667,-30.1 -51.46666667,-30.10833333 -51.45833333,-30.10833333 -51.45833333,-30.1</coordinates></LinearRing></innerBoundaryIs><innerBoundaryIs><LinearRing><coordinates>-51.43333333,-30.075 -51.43333333,-30.08333333 -51.44166667,-30.08333333 -51.44166667,-30.09166667 -51.43333333,-30.09166667 -51.425,-30.09166667 -51.41666667,-30.09166667 -51.40833333,-30.09166667 -51.40833333,-30.08333333 -51.40833333,-30.075 -51.41666667,-30.075 -51.425,-30.075 -51.43333333,-30.075</coordinates></LinearRing></innerBoundaryIs><innerBoundaryIs><LinearRing><coordinates>-51.40833333,-30.09166667 -51.40833333,-30.1 -51.41666667,-30.1 -51.41666667,-30.10833333 -51.40833333,-30.10833333 -51.40833333,-30.11666667 -51.4,-30.11666667 -51.4,-30.10833333 -51.39166667,-30.10833333 -51.39166667,-30.1 -51.38333333,-30.1 -51.38333333,-30.10833333 -51.375,-30.10833333 -51.375,-30.11666667 -51.36666667,-30.11666667 -51.36666667,-30.10833333 -51.36666667,-30.1 -51.35833333,-30.1 -51.35833333,-30.09166667 -51.35833333,-30.08333333 -51.35833333,-30.075 -51.36666667,-30.075 -51.375,-30.075 -51.38333333,-30.075 -51.39166667,-30.075 -51.39166667,-30.08333333 -51.4,-30.08333333 -51.4,-30.09166667 -51.40833333,-30.09166667</coordinates></LinearRing></innerBoundaryIs><innerBoundaryIs><LinearRing><coordinates>-51.4,-30.11666667 -51.4,-30.125 -51.39166667,-30.125 -51.39166667,-30.11666667 -51.4,-30.11666667</coordinates></LinearRing></innerBoundaryIs><innerBoundaryIs><LinearRing><coordinates>-51.3,-29.75833333 -51.3,-29.76666667 -51.29166667,-29.76666667 -51.29166667,-29.75833333 -51.3,-29.75833333</coordinates></LinearRing></innerBoundaryIs><innerBoundaryIs><LinearRing><coordinates>-51.275,-29.75 -51.28333333,-29.75 -51.28333333,-29.75833333 -51.275,-29.75833333 -51.275,-29.75</coordinates></LinearRing></innerBoundaryIs><innerBoundaryIs><LinearRing><coordinates>-51.26666667,-29.75 -51.26666667,-29.75833333 -51.25833333,-29.75833333 -51.25833333,-29.75 -51.26666667,-29.75</coordinates></LinearRing></innerBoundaryIs><innerBoundaryIs><LinearRing><coordinates>-51.25833333,-29.75833333 -51.25833333,-29.76666667 -51.25,-29.76666667 -51.25,-29.75833333 -51.25833333,-29.75833333</coordinates></LinearRing></innerBoundaryIs><innerBoundaryIs><LinearRing><coordinates>-51.21666667,-29.68333333 -51.21666667,-29.69166667 -51.21666667,-29.7 -51.225,-29.7 -51.225,-29.70833333 -51.225,-29.71666667 -51.225,-29.725 -51.21666667,-29.725 -51.21666667,-29.73333333 -51.20833333,-29.73333333 -51.20833333,-29.725 -51.2,-29.725 -51.2,-29.71666667 -51.20833333,-29.71666667 -51.20833333,-29.70833333 -51.20833333,-29.7 -51.20833333,-29.69166667 -51.20833333,-29.68333333 -51.21666667,-29.68333333</coordinates></LinearRing></innerBoundaryIs><innerBoundaryIs><LinearRing><coordinates>-51.05833333,-29.66666667 -51.05833333,-29.675 -51.05,-29.675 -51.05,-29.66666667 -51.05833333,-29.66666667</coordinates></LinearRing></innerBoundaryIs><innerBoundaryIs><LinearRing><coordinates>-51.175,-30.075 -51.175,-30.08333333 -51.16666667,-30.08333333 -51.16666667,-30.075 -51.175,-30.075</coordinates></LinearRing></innerBoundaryIs><innerBoundaryIs><LinearRing><coordinates>-51.16666667,-30.08333333 -51.16666667,-30.09166667 -51.15833333,-30.09166667 -51.15833333,-30.08333333 -51.16666667,-30.08333333</coordinates></LinearRing></innerBoundaryIs><innerBoundaryIs><LinearRing><coordinates>-51.16666667,-30.09166667 -51.175,-30.09166667 -51.175,-30.1 -51.16666667,-30.1 -51.16666667,-30.09166667</coordinates></LinearRing></innerBoundaryIs><innerBoundaryIs><LinearRing><coordinates>-51.16666667,-30.075 -51.15833333,-30.075 -51.15,-30.075 -51.15,-30.06666667 -51.15833333,-30.06666667 -51.16666667,-30.06666667 -51.16666667,-30.075</coordinates></LinearRing></innerBoundaryIs><innerBoundaryIs><LinearRing><coordinates>-51.125,-30.075 -51.125,-30.08333333 -51.11666667,-30.08333333 -51.11666667,-30.075 -51.125,-30.075</coordinates></LinearRing></innerBoundaryIs><innerBoundaryIs><LinearRing><coordinates>-51.125,-30.08333333 -51.13333333,-30.08333333 -51.14166667,-30.08333333 -51.14166667,-30.09166667 -51.15,-30.09166667 -51.15,-30.1 -51.15833333,-30.1 -51.15833333,-30.10833333 -51.15,-30.10833333 -51.15,-30.11666667 -51.14166667,-30.11666667 -51.14166667,-30.10833333 -51.13333333,-30.10833333 -51.13333333,-30.1 -51.13333333,-30.09166667 -51.125,-30.09166667 -51.125,-30.08333333</coordinates></LinearRing></innerBoundaryIs><innerBoundaryIs><LinearRing><coordinates>-51.33333333,-30.44166667 -51.33333333,-30.45 -51.325,-30.45 -51.325,-30.44166667 -51.33333333,-30.44166667</coordinates></LinearRing></innerBoundaryIs><innerBoundaryIs><LinearRing><coordinates>-51.325,-30.45 -51.325,-30.45833333 -51.31666667,-30.45833333 -51.31666667,-30.45 -51.325,-30.45</coordinates></LinearRing></innerBoundaryIs><innerBoundaryIs><LinearRing><coordinates>-51.325,-30.45833333 -51.33333333,-30.45833333 -51.33333333,-30.46666667 -51.325,-30.46666667 -51.325,-30.45833333</coordinates></LinearRing></innerBoundaryIs><innerBoundaryIs><LinearRing><coordinates>-51.70833333,-30.725 -51.7,-30.725 -51.7,-30.71666667 -51.70833333,-30.71666667 -51.71666667,-30.71666667 -51.71666667,-30.725 -51.70833333,-30.725</coordinates></LinearRing></innerBoundaryIs><innerBoundaryIs><LinearRing><coordinates>-51.7,-30.71666667 -51.69166667,-30.71666667 -51.69166667,-30.70833333 -51.69166667,-30.7 -51.7,-30.7 -51.7,-30.70833333 -51.7,-30.71666667</coordinates></LinearRing></innerBoundaryIs><innerBoundaryIs><LinearRing><coordinates>-51.925,-30.76666667 -51.925,-30.775 -51.91666667,-30.775 -51.91666667,-30.78333333 -51.90833333,-30.78333333 -51.90833333,-30.775 -51.90833333,-30.76666667 -51.91666667,-30.76666667 -51.925,-30.76666667</coordinates></LinearRing></innerBoundaryIs><innerBoundaryIs><LinearRing><coordinates>-51.925,-30.775 -51.93333333,-30.775 -51.93333333,-30.78333333 -51.93333333,-30.79166667 -51.925,-30.79166667 -51.925,-30.78333333 -51.925,-30.775</coordinates></LinearRing></innerBoundaryIs><innerBoundaryIs><LinearRing><coordinates>-51.90833333,-30.78333333 -51.90833333,-30.79166667 -51.90833333,-30.8 -51.91666667,-30.8 -51.91666667,-30.80833333 -51.91666667,-30.81666667 -51.90833333,-30.81666667 -51.9,-30.81666667 -51.9,-30.80833333 -51.89166667,-30.80833333 -51.88333333,-30.80833333 -51.88333333,-30.8 -51.89166667,-30.8 -51.9,-30.8 -51.9,-30.79166667 -51.9,-30.78333333 -51.90833333,-30.78333333</coordinates></LinearRing></innerBoundaryIs><innerBoundaryIs><LinearRing><coordinates>-51.9,-30.78333333 -51.89166667,-30.78333333 -51.89166667,-30.775 -51.9,-30.775 -51.9,-30.78333333</coordinates></LinearRing></innerBoundaryIs><innerBoundaryIs><LinearRing><coordinates>-51.75,-30.7 -51.74166667,-30.7 -51.74166667,-30.69166667 -51.75,-30.69166667 -51.75,-30.7</coordinates></LinearRing></innerBoundaryIs><innerBoundaryIs><LinearRing><coordinates>-51.74166667,-30.7 -51.74166667,-30.70833333 -51.73333333,-30.70833333 -51.73333333,-30.7 -51.74166667,-30.7</coordinates></LinearRing></innerBoundaryIs><innerBoundaryIs><LinearRing><coordinates>-51.73333333,-30.7 -51.725,-30.7 -51.71666667,-30.7 -51.71666667,-30.69166667 -51.725,-30.69166667 -51.73333333,-30.69166667 -51.73333333,-30.7</coordinates></LinearRing></innerBoundaryIs><innerBoundaryIs><LinearRing><coordinates>-51.74166667,-30.525 -51.74166667,-30.53333333 -51.74166667,-30.54166667 -51.73333333,-30.54166667 -51.73333333,-30.53333333 -51.73333333,-30.525 -51.74166667,-30.525</coordinates></LinearRing></innerBoundaryIs><innerBoundaryIs><LinearRing><coordinates>-51.74166667,-30.54166667 -51.75,-30.54166667 -51.75,-30.55 -51.74166667,-30.55 -51.74166667,-30.54166667</coordinates></LinearRing></innerBoundaryIs><innerBoundaryIs><LinearRing><coordinates>-51.63333333,-30.3 -51.63333333,-30.30833333 -51.625,-30.30833333 -51.625,-30.3 -51.63333333,-30.3</coordinates></LinearRing></innerBoundaryIs><innerBoundaryIs><LinearRing><coordinates>-51.625,-30.3 -51.61666667,-30.3 -51.61666667,-30.30833333 -51.61666667,-30.31666667 -51.60833333,-30.31666667 -51.60833333,-30.30833333 -51.60833333,-30.3 -51.60833333,-30.29166667 -51.61666667,-30.29166667 -51.625,-30.29166667 -51.625,-30.3</coordinates></LinearRing></innerBoundaryIs><innerBoundaryIs><LinearRing><coordinates>-51.60833333,-30.31666667 -51.60833333,-30.325 -51.6,-30.325 -51.6,-30.31666667 -51.60833333,-30.31666667</coordinates></LinearRing></innerBoundaryIs><innerBoundaryIs><LinearRing><coordinates>-51.59166667,-30.3 -51.58333333,-30.3 -51.58333333,-30.29166667 -51.59166667,-30.29166667 -51.59166667,-30.3</coordinates></LinearRing></innerBoundaryIs><innerBoundaryIs><LinearRing><coordinates>-51.58333333,-30.29166667 -51.575,-30.29166667 -51.575,-30.28333333 -51.58333333,-30.28333333 -51.58333333,-30.29166667</coordinates></LinearRing></innerBoundaryIs><innerBoundaryIs><LinearRing><coordinates>-51.275,-30.375 -51.275,-30.38333333 -51.26666667,-30.38333333 -51.26666667,-30.375 -51.25833333,-30.375 -51.25833333,-30.36666667 -51.26666667,-30.36666667 -51.275,-30.36666667 -51.275,-30.375</coordinates></LinearRing></innerBoundaryIs><innerBoundaryIs><LinearRing><coordinates>-51.275,-30.38333333 -51.28333333,-30.38333333 -51.28333333,-30.39166667 -51.275,-30.39166667 -51.275,-30.38333333</coordinates></LinearRing></innerBoundaryIs><innerBoundaryIs><LinearRing><coordinates>-51.30833333,-30.34166667 -51.30833333,-30.35 -51.3,-30.35 -51.3,-30.34166667 -51.30833333,-30.34166667</coordinates></LinearRing></innerBoundaryIs><innerBoundaryIs><LinearRing><coordinates>-51.30833333,-30.35 -51.31666667,-30.35 -51.31666667,-30.35833333 -51.30833333,-30.35833333 -51.30833333,-30.35</coordinates></LinearRing></innerBoundaryIs><innerBoundaryIs><LinearRing><coordinates>-51.725,-30.325 -51.71666667,-30.325 -51.71666667,-30.31666667 -51.725,-30.31666667 -51.725,-30.325</coordinates></LinearRing></innerBoundaryIs><innerBoundaryIs><LinearRing><coordinates>-51.71666667,-30.325 -51.71666667,-30.33333333 -51.70833333,-30.33333333 -51.70833333,-30.325 -51.71666667,-30.325</coordinates></LinearRing></innerBoundaryIs><innerBoundaryIs><LinearRing><coordinates>-51.525,-30.175 -51.51666667,-30.175 -51.51666667,-30.16666667 -51.525,-30.16666667 -51.525,-30.175</coordinates></LinearRing></innerBoundaryIs><innerBoundaryIs><LinearRing><coordinates>-51.525,-30.16666667 -51.525,-30.15833333 -51.53333333,-30.15833333 -51.53333333,-30.15 -51.54166667,-30.15 -51.54166667,-30.15833333 -51.55,-30.15833333 -51.55833333,-30.15833333 -51.55833333,-30.15 -51.56666667,-30.15 -51.56666667,-30.15833333 -51.56666667,-30.16666667 -51.55833333,-30.16666667 -51.55,-30.16666667 -51.54166667,-30.16666667 -51.53333333,-30.16666667 -51.525,-30.16666667</coordinates></LinearRing></innerBoundaryIs><innerBoundaryIs><LinearRing><coordinates>-51.49166667,-30.225 -51.48333333,-30.225 -51.48333333,-30.21666667 -51.49166667,-30.21666667 -51.49166667,-30.225</coordinates></LinearRing></innerBoundaryIs><innerBoundaryIs><LinearRing><coordinates>-51.48333333,-30.225 -51.48333333,-30.23333333 -51.475,-30.23333333 -51.475,-30.225 -51.48333333,-30.225</coordinates></LinearRing></innerBoundaryIs><innerBoundaryIs><LinearRing><coordinates>-51.475,-30.225 -51.46666667,-30.225 -51.46666667,-30.21666667 -51.475,-30.21666667 -51.475,-30.225</coordinates></LinearRing></innerBoundaryIs><innerBoundaryIs><LinearRing><coordinates>-51.41666667,-30.13333333 -51.41666667,-30.14166667 -51.40833333,-30.14166667 -51.40833333,-30.13333333 -51.41666667,-30.13333333</coordinates></LinearRing></innerBoundaryIs><innerBoundaryIs><LinearRing><coordinates>-51.40833333,-30.14166667 -51.40833333,-30.15 -51.40833333,-30.15833333 -51.4,-30.15833333 -51.4,-30.15 -51.4,-30.14166667 -51.40833333,-30.14166667</coordinates></LinearRing></innerBoundaryIs><innerBoundaryIs><LinearRing><coordinates>-51.44166667,-30.10833333 -51.43333333,-30.10833333 -51.43333333,-30.1 -51.44166667,-30.1 -51.44166667,-30.10833333</coordinates></LinearRing></innerBoundaryIs><innerBoundaryIs><LinearRing><coordinates>-51.43333333,-30.10833333 -51.43333333,-30.11666667 -51.425,-30.11666667 -51.425,-30.10833333 -51.43333333,-30.10833333</coordinates></LinearRing></innerBoundaryIs><innerBoundaryIs><LinearRing><coordinates>-51.13333333,-29.725 -51.13333333,-29.73333333 -51.13333333,-29.74166667 -51.125,-29.74166667 -51.125,-29.73333333 -51.125,-29.725 -51.13333333,-29.725</coordinates></LinearRing></innerBoundaryIs><innerBoundaryIs><LinearRing><coordinates>-51.13333333,-29.74166667 -51.14166667,-29.74166667 -51.14166667,-29.75 -51.13333333,-29.75 -51.13333333,-29.74166667</coordinates></LinearRing></innerBoundaryIs><innerBoundaryIs><LinearRing><coordinates>-51.125,-29.725 -51.11666667,-29.725 -51.11666667,-29.71666667 -51.11666667,-29.70833333 -51.125,-29.70833333 -51.125,-29.71666667 -51.125,-29.725</coordinates></LinearRing></innerBoundaryIs><innerBoundaryIs><LinearRing><coordinates>-51.11666667,-29.70833333 -51.10833333,-29.70833333 -51.10833333,-29.7 -51.11666667,-29.7 -51.11666667,-29.70833333</coordinates></LinearRing></innerBoundaryIs><innerBoundaryIs><LinearRing><coordinates>-51.225,-29.84166667 -51.225,-29.85 -51.23333333,-29.85 -51.23333333,-29.84166667 -51.24166667,-29.84166667 -51.25,-29.84166667 -51.25,-29.83333333 -51.25833333,-29.83333333 -51.25833333,-29.84166667 -51.25833333,-29.85 -51.25,-29.85 -51.24166667,-29.85 -51.24166667,-29.85833333 -51.24166667,-29.86666667 -51.24166667,-29.875 -51.23333333,-29.875 -51.225,-29.875 -51.225,-29.86666667 -51.21666667,-29.86666667 -51.21666667,-29.85833333 -51.20833333,-29.85833333 -51.20833333,-29.85 -51.2,-29.85 -51.19166667,-29.85 -51.18333333,-29.85 -51.18333333,-29.84166667 -51.18333333,-29.83333333 -51.18333333,-29.825 -51.175,-29.825 -51.175,-29.81666667 -51.18333333,-29.81666667 -51.18333333,-29.80833333 -51.19166667,-29.80833333 -51.19166667,-29.81666667 -51.2,-29.81666667 -51.20833333,-29.81666667 -51.20833333,-29.825 -51.20833333,-29.83333333 -51.21666667,-29.83333333 -51.21666667,-29.84166667 -51.225,-29.84166667</coordinates></LinearRing></innerBoundaryIs><innerBoundaryIs><LinearRing><coordinates>-51.25833333,-29.83333333 -51.25833333,-29.825 -51.26666667,-29.825 -51.26666667,-29.83333333 -51.25833333,-29.83333333</coordinates></LinearRing></innerBoundaryIs><innerBoundaryIs><LinearRing><coordinates>-51.33333333,-29.84166667 -51.33333333,-29.85 -51.325,-29.85 -51.325,-29.85833333 -51.31666667,-29.85833333 -51.30833333,-29.85833333 -51.30833333,-29.85 -51.3,-29.85 -51.3,-29.84166667 -51.29166667,-29.84166667 -51.29166667,-29.83333333 -51.28333333,-29.83333333 -51.275,-29.83333333 -51.275,-29.825 -51.28333333,-29.825 -51.29166667,-29.825 -51.3,-29.825 -51.30833333,-29.825 -51.30833333,-29.83333333 -51.30833333,-29.84166667 -51.31666667,-29.84166667 -51.31666667,-29.83333333 -51.325,-29.83333333 -51.33333333,-29.83333333 -51.33333333,-29.84166667</coordinates></LinearRing></innerBoundaryIs><innerBoundaryIs><LinearRing><coordinates>-51.325,-29.85833333 -51.33333333,-29.85833333 -51.34166667,-29.85833333 -51.35,-29.85833333 -51.35,-29.86666667 -51.34166667,-29.86666667 -51.34166667,-29.875 -51.35,-29.875 -51.35,-29.88333333 -51.35,-29.89166667 -51.34166667,-29.89166667 -51.33333333,-29.89166667 -51.325,-29.89166667 -51.31666667,-29.89166667 -51.30833333,-29.89166667 -51.3,-29.89166667 -51.3,-29.88333333 -51.3,-29.875 -51.3,-29.86666667 -51.30833333,-29.86666667 -51.31666667,-29.86666667 -51.325,-29.86666667 -51.325,-29.85833333</coordinates></LinearRing></innerBoundaryIs><innerBoundaryIs><LinearRing><coordinates>-51.35,-29.85833333 -51.35,-29.85 -51.35833333,-29.85 -51.35833333,-29.85833333 -51.35,-29.85833333</coordinates></LinearRing></innerBoundaryIs><innerBoundaryIs><LinearRing><coordinates>-51.3,-29.85 -51.3,-29.85833333 -51.29166667,-29.85833333 -51.29166667,-29.85 -51.3,-29.85</coordinates></LinearRing></innerBoundaryIs><innerBoundaryIs><LinearRing><coordinates>-51.30833333,-29.825 -51.30833333,-29.81666667 -51.31666667,-29.81666667 -51.31666667,-29.825 -51.30833333,-29.825</coordinates></LinearRing></innerBoundaryIs><innerBoundaryIs><LinearRing><coordinates>-51.15,-29.84166667 -51.14166667,-29.84166667 -51.14166667,-29.83333333 -51.15,-29.83333333 -51.15,-29.84166667</coordinates></LinearRing></innerBoundaryIs><innerBoundaryIs><LinearRing><coordinates>-51.14166667,-29.84166667 -51.14166667,-29.85 -51.14166667,-29.85833333 -51.15,-29.85833333 -51.15833333,-29.85833333 -51.15833333,-29.86666667 -51.16666667,-29.86666667 -51.16666667,-29.85833333 -51.175,-29.85833333 -51.18333333,-29.85833333 -51.18333333,-29.86666667 -51.175,-29.86666667 -51.175,-29.875 -51.16666667,-29.875 -51.16666667,-29.88333333 -51.175,-29.88333333 -51.175,-29.89166667 -51.18333333,-29.89166667 -51.18333333,-29.9 -51.175,-29.9 -51.16666667,-29.9 -51.15833333,-29.9 -51.15,-29.9 -51.15,-29.90833333 -51.15,-29.91666667 -51.15,-29.925 -51.14166667,-29.925 -51.13333333,-29.925 -51.13333333,-29.91666667 -51.13333333,-29.90833333 -51.125,-29.90833333 -51.125,-29.9 -51.11666667,-29.9 -51.11666667,-29.89166667 -51.11666667,-29.88333333 -51.11666667,-29.875 -51.125,-29.875 -51.125,-29.86666667 -51.125,-29.85833333 -51.125,-29.85 -51.125,-29.84166667 -51.13333333,-29.84166667 -51.14166667,-29.84166667</coordinates></LinearRing></innerBoundaryIs><innerBoundaryIs><LinearRing><coordinates>-51.18333333,-29.86666667 -51.19166667,-29.86666667 -51.19166667,-29.875 -51.2,-29.875 -51.2,-29.86666667 -51.20833333,-29.86666667 -51.20833333,-29.875 -51.21666667,-29.875 -51.21666667,-29.88333333 -51.225,-29.88333333 -51.225,-29.89166667 -51.21666667,-29.89166667 -51.21666667,-29.9 -51.20833333,-29.9 -51.20833333,-29.89166667 -51.2,-29.89166667 -51.19166667,-29.89166667 -51.19166667,-29.88333333 -51.18333333,-29.88333333 -51.18333333,-29.875 -51.18333333,-29.86666667</coordinates></LinearRing></innerBoundaryIs><innerBoundaryIs><LinearRing><coordinates>-51.225,-29.89166667 -51.23333333,-29.89166667 -51.23333333,-29.9 -51.225,-29.9 -51.225,-29.89166667</coordinates></LinearRing></innerBoundaryIs><innerBoundaryIs><LinearRing><coordinates>-51.23333333,-29.89166667 -51.23333333,-29.88333333 -51.24166667,-29.88333333 -51.24166667,-29.89166667 -51.23333333,-29.89166667</coordinates></LinearRing></innerBoundaryIs><innerBoundaryIs><LinearRing><coordinates>-51.18333333,-29.9 -51.19166667,-29.9 -51.19166667,-29.90833333 -51.18333333,-29.90833333 -51.18333333,-29.9</coordinates></LinearRing></innerBoundaryIs><innerBoundaryIs><LinearRing><coordinates>-51.125,-29.90833333 -51.125,-29.91666667 -51.125,-29.925 -51.11666667,-29.925 -51.11666667,-29.91666667 -51.11666667,-29.90833333 -51.125,-29.90833333</coordinates></LinearRing></innerBoundaryIs><innerBoundaryIs><LinearRing><coordinates>-51.14166667,-29.83333333 -51.13333333,-29.83333333 -51.13333333,-29.825 -51.125,-29.825 -51.125,-29.81666667 -51.13333333,-29.81666667 -51.14166667,-29.81666667 -51.14166667,-29.825 -51.14166667,-29.83333333</coordinates></LinearRing></innerBoundaryIs><innerBoundaryIs><LinearRing><coordinates>-51.125,-29.825 -51.125,-29.83333333 -51.11666667,-29.83333333 -51.11666667,-29.825 -51.125,-29.825</coordinates></LinearRing></innerBoundaryIs><innerBoundaryIs><LinearRing><coordinates>-51.09166667,-29.84166667 -51.09166667,-29.85 -51.08333333,-29.85 -51.08333333,-29.84166667 -51.08333333,-29.83333333 -51.09166667,-29.83333333 -51.09166667,-29.84166667</coordinates></LinearRing></innerBoundaryIs><innerBoundaryIs><LinearRing><coordinates>-51.08333333,-29.83333333 -51.075,-29.83333333 -51.075,-29.825 -51.08333333,-29.825 -51.08333333,-29.83333333</coordinates></LinearRing></innerBoundaryIs><innerBoundaryIs><LinearRing><coordinates>-51.35,-30.00833333 -51.35,-30.01666667 -51.35833333,-30.01666667 -51.36666667,-30.01666667 -51.375,-30.01666667 -51.38333333,-30.01666667 -51.38333333,-30.025 -51.375,-30.025 -51.375,-30.03333333 -51.375,-30.04166667 -51.36666667,-30.04166667 -51.36666667,-30.05 -51.36666667,-30.05833333 -51.35833333,-30.05833333 -51.35833333,-30.06666667 -51.35,-30.06666667 -51.35,-30.05833333 -51.35,-30.05 -51.35,-30.04166667 -51.35,-30.03333333 -51.34166667,-30.03333333 -51.34166667,-30.025 -51.34166667,-30.01666667 -51.34166667,-30.00833333 -51.35,-30.00833333</coordinates></LinearRing></innerBoundaryIs><innerBoundaryIs><LinearRing><coordinates>-51.375,-30.04166667 -51.38333333,-30.04166667 -51.38333333,-30.05 -51.375,-30.05 -51.375,-30.04166667</coordinates></LinearRing></innerBoundaryIs><innerBoundaryIs><LinearRing><coordinates>-51.16666667,-30.03333333 -51.15833333,-30.03333333 -51.15833333,-30.04166667 -51.15833333,-30.05 -51.15,-30.05 -51.14166667,-30.05 -51.13333333,-30.05 -51.125,-30.05 -51.125,-30.04166667 -51.11666667,-30.04166667 -51.11666667,-30.03333333 -51.10833333,-30.03333333 -51.10833333,-30.025 -51.10833333,-30.01666667 -51.11666667,-30.01666667 -51.125,-30.01666667 -51.13333333,-30.01666667 -51.13333333,-30.025 -51.14166667,-30.025 -51.14166667,-30.01666667 -51.15,-30.01666667 -51.15833333,-30.01666667 -51.15833333,-30.025 -51.16666667,-30.025 -51.16666667,-30.03333333</coordinates></LinearRing></innerBoundaryIs><innerBoundaryIs><LinearRing><coordinates>-51.16666667,-30.025 -51.16666667,-30.01666667 -51.175,-30.01666667 -51.175,-30.025 -51.16666667,-30.025</coordinates></LinearRing></innerBoundaryIs><innerBoundaryIs><LinearRing><coordinates>-51.19166667,-30.05833333 -51.18333333,-30.05833333 -51.18333333,-30.05 -51.19166667,-30.05 -51.19166667,-30.05833333</coordinates></LinearRing></innerBoundaryIs><innerBoundaryIs><LinearRing><coordinates>-51.18333333,-30.05833333 -51.18333333,-30.06666667 -51.175,-30.06666667 -51.175,-30.05833333 -51.18333333,-30.05833333</coordinates></LinearRing></innerBoundaryIs><innerBoundaryIs><LinearRing><coordinates>-51.175,-30.05833333 -51.16666667,-30.05833333 -51.16666667,-30.05 -51.175,-30.05 -51.175,-30.05833333</coordinates></LinearRing></innerBoundaryIs><innerBoundaryIs><LinearRing><coordinates>-51.29166667,-29.88333333 -51.29166667,-29.89166667 -51.28333333,-29.89166667 -51.28333333,-29.88333333 -51.28333333,-29.875 -51.28333333,-29.86666667 -51.29166667,-29.86666667 -51.29166667,-29.875 -51.29166667,-29.88333333</coordinates></LinearRing></innerBoundaryIs><innerBoundaryIs><LinearRing><coordinates>-51.28333333,-29.86666667 -51.275,-29.86666667 -51.275,-29.85833333 -51.28333333,-29.85833333 -51.28333333,-29.86666667</coordinates></LinearRing></innerBoundaryIs><innerBoundaryIs><LinearRing><coordinates>-51.375,-29.875 -51.36666667,-29.875 -51.36666667,-29.86666667 -51.375,-29.86666667 -51.375,-29.875</coordinates></LinearRing></innerBoundaryIs><innerBoundaryIs><LinearRing><coordinates>-51.375,-29.86666667 -51.375,-29.85833333 -51.38333333,-29.85833333 -51.38333333,-29.86666667 -51.375,-29.86666667</coordinates></LinearRing></innerBoundaryIs><innerBoundaryIs><LinearRing><coordinates>-51.075,-29.76666667 -51.06666667,-29.76666667 -51.06666667,-29.75833333 -51.075,-29.75833333 -51.075,-29.76666667</coordinates></LinearRing></innerBoundaryIs><innerBoundaryIs><LinearRing><coordinates>-51.06666667,-29.76666667 -51.06666667,-29.775 -51.05833333,-29.775 -51.05833333,-29.76666667 -51.06666667,-29.76666667</coordinates></LinearRing></innerBoundaryIs><innerBoundaryIs><LinearRing><coordinates>-51.05833333,-29.775 -51.05833333,-29.78333333 -51.05833333,-29.79166667 -51.05833333,-29.8 -51.05833333,-29.80833333 -51.05,-29.80833333 -51.04166667,-29.80833333 -51.04166667,-29.8 -51.04166667,-29.79166667 -51.04166667,-29.78333333 -51.05,-29.78333333 -51.05,-29.775 -51.05833333,-29.775</coordinates></LinearRing></innerBoundaryIs><innerBoundaryIs><LinearRing><coordinates>-51.26666667,-29.8 -51.25833333,-29.8 -51.25833333,-29.79166667 -51.26666667,-29.79166667 -51.26666667,-29.8</coordinates></LinearRing></innerBoundaryIs><innerBoundaryIs><LinearRing><coordinates>-51.25833333,-29.8 -51.25833333,-29.80833333 -51.25,-29.80833333 -51.25,-29.8 -51.25833333,-29.8</coordinates></LinearRing></innerBoundaryIs><innerBoundaryIs><LinearRing><coordinates>-51.26666667,-29.79166667 -51.26666667,-29.78333333 -51.275,-29.78333333 -51.275,-29.79166667 -51.26666667,-29.79166667</coordinates></LinearRing></innerBoundaryIs><innerBoundaryIs><LinearRing><coordinates>-51.09166667,-29.53333333 -51.09166667,-29.54166667 -51.09166667,-29.55 -51.08333333,-29.55 -51.08333333,-29.54166667 -51.08333333,-29.53333333 -51.09166667,-29.53333333</coordinates></LinearRing></innerBoundaryIs><innerBoundaryIs><LinearRing><coordinates>-51.08333333,-29.53333333 -51.075,-29.53333333 -51.06666667,-29.53333333 -51.06666667,-29.525 -51.075,-29.525 -51.075,-29.51666667 -51.06666667,-29.51666667 -51.06666667,-29.50833333 -51.075,-29.50833333 -51.075,-29.5 -51.06666667,-29.5 -51.06666667,-29.49166667 -51.075,-29.49166667 -51.08333333,-29.49166667 -51.08333333,-29.48333333 -51.08333333,-29.475 -51.09166667,-29.475 -51.09166667,-29.48333333 -51.1,-29.48333333 -51.1,-29.49166667 -51.10833333,-29.49166667 -51.11666667,-29.49166667 -51.11666667,-29.5 -51.10833333,-29.5 -51.1,-29.5 -51.1,-29.50833333 -51.09166667,-29.50833333 -51.09166667,-29.51666667 -51.08333333,-29.51666667 -51.08333333,-29.525 -51.08333333,-29.53333333</coordinates></LinearRing></innerBoundaryIs><innerBoundaryIs><LinearRing><coordinates>-50.98333333,-29.56666667 -50.975,-29.56666667 -50.975,-29.575 -50.96666667,-29.575 -50.96666667,-29.58333333 -50.95833333,-29.58333333 -50.95,-29.58333333 -50.95,-29.575 -50.95,-29.56666667 -50.95833333,-29.56666667 -50.95833333,-29.55833333 -50.96666667,-29.55833333 -50.96666667,-29.55 -50.975,-29.55 -50.98333333,-29.55 -50.98333333,-29.55833333 -50.99166667,-29.55833333 -50.99166667,-29.56666667 -50.98333333,-29.56666667</coordinates></LinearRing></innerBoundaryIs><innerBoundaryIs><LinearRing><coordinates>-50.975,-29.575 -50.98333333,-29.575 -50.98333333,-29.58333333 -50.975,-29.58333333 -50.975,-29.575</coordinates></LinearRing></innerBoundaryIs><innerBoundaryIs><LinearRing><coordinates>-50.99166667,-29.55833333 -50.99166667,-29.55 -51.0,-29.55 -51.00833333,-29.55 -51.00833333,-29.55833333 -51.0,-29.55833333 -50.99166667,-29.55833333</coordinates></LinearRing></innerBoundaryIs><innerBoundaryIs><LinearRing><coordinates>-50.83333333,-29.43333333 -50.825,-29.43333333 -50.825,-29.425 -50.83333333,-29.425 -50.83333333,-29.43333333</coordinates></LinearRing></innerBoundaryIs><innerBoundaryIs><LinearRing><coordinates>-50.825,-29.43333333 -50.825,-29.44166667 -50.81666667,-29.44166667 -50.81666667,-29.43333333 -50.825,-29.43333333</coordinates></LinearRing></innerBoundaryIs><innerBoundaryIs><LinearRing><coordinates>-51.125,-29.60833333 -51.11666667,-29.60833333 -51.11666667,-29.6 -51.125,-29.6 -51.125,-29.60833333</coordinates></LinearRing></innerBoundaryIs><innerBoundaryIs><LinearRing><coordinates>-50.99166667,-29.61666667 -50.99166667,-29.625 -50.98333333,-29.625 -50.975,-29.625 -50.975,-29.61666667 -50.98333333,-29.61666667 -50.98333333,-29.60833333 -50.99166667,-29.60833333 -50.99166667,-29.61666667</coordinates></LinearRing></innerBoundaryIs><innerBoundaryIs><LinearRing><coordinates>-51.175,-30.125 -51.175,-30.13333333 -51.16666667,-30.13333333 -51.15833333,-30.13333333 -51.15,-30.13333333 -51.15,-30.125 -51.15833333,-30.125 -51.16666667,-30.125 -51.175,-30.125</coordinates></LinearRing></innerBoundaryIs><innerBoundaryIs><LinearRing><coordinates>-51.2,-30.15 -51.2,-30.15833333 -51.19166667,-30.15833333 -51.19166667,-30.15 -51.2,-30.15</coordinates></LinearRing></innerBoundaryIs><innerBoundaryIs><LinearRing><coordinates>-51.69166667,-30.45 -51.69166667,-30.45833333 -51.68333333,-30.45833333 -51.68333333,-30.45 -51.69166667,-30.45</coordinates></LinearRing></innerBoundaryIs><innerBoundaryIs><LinearRing><coordinates>-51.81666667,-30.6 -51.80833333,-30.6 -51.80833333,-30.59166667 -51.81666667,-30.59166667 -51.81666667,-30.6</coordinates></LinearRing></innerBoundaryIs><innerBoundaryIs><LinearRing><coordinates>-51.725,-30.59166667 -51.71666667,-30.59166667 -51.71666667,-30.58333333 -51.725,-30.58333333 -51.725,-30.59166667</coordinates></LinearRing></innerBoundaryIs><innerBoundaryIs><LinearRing><coordinates>-51.7,-30.59166667 -51.69166667,-30.59166667 -51.69166667,-30.58333333 -51.7,-30.58333333 -51.7,-30.59166667</coordinates></LinearRing></innerBoundaryIs><innerBoundaryIs><LinearRing><coordinates>-51.78333333,-30.675 -51.79166667,-30.675 -51.79166667,-30.68333333 -51.78333333,-30.68333333 -51.78333333,-30.675</coordinates></LinearRing></innerBoundaryIs><innerBoundaryIs><LinearRing><coordinates>-51.86666667,-30.675 -51.85833333,-30.675 -51.85833333,-30.66666667 -51.86666667,-30.66666667 -51.86666667,-30.675</coordinates></LinearRing></innerBoundaryIs><innerBoundaryIs><LinearRing><coordinates>-51.55,-30.66666667 -51.55,-30.675 -51.54166667,-30.675 -51.54166667,-30.66666667 -51.55,-30.66666667</coordinates></LinearRing></innerBoundaryIs><innerBoundaryIs><LinearRing><coordinates>-51.9,-30.73333333 -51.9,-30.74166667 -51.9,-30.75 -51.90833333,-30.75 -51.90833333,-30.75833333 -51.9,-30.75833333 -51.89166667,-30.75833333 -51.89166667,-30.75 -51.88333333,-30.75 -51.88333333,-30.74166667 -51.88333333,-30.73333333 -51.89166667,-30.73333333 -51.9,-30.73333333</coordinates></LinearRing></innerBoundaryIs><innerBoundaryIs><LinearRing><coordinates>-51.86666667,-30.73333333 -51.85833333,-30.73333333 -51.85833333,-30.725 -51.86666667,-30.725 -51.86666667,-30.73333333</coordinates></LinearRing></innerBoundaryIs><innerBoundaryIs><LinearRing><coordinates>-51.73333333,-30.73333333 -51.725,-30.73333333 -51.725,-30.725 -51.73333333,-30.725 -51.73333333,-30.73333333</coordinates></LinearRing></innerBoundaryIs><innerBoundaryIs><LinearRing><coordinates>-51.68333333,-30.725 -51.675,-30.725 -51.675,-30.71666667 -51.68333333,-30.71666667 -51.68333333,-30.725</coordinates></LinearRing></innerBoundaryIs><innerBoundaryIs><LinearRing><coordinates>-51.88333333,-30.76666667 -51.88333333,-30.775 -51.875,-30.775 -51.875,-30.76666667 -51.88333333,-30.76666667</coordinates></LinearRing></innerBoundaryIs><innerBoundaryIs><LinearRing><coordinates>-51.86666667,-30.76666667 -51.86666667,-30.775 -51.85833333,-30.775 -51.85833333,-30.76666667 -51.86666667,-30.76666667</coordinates></LinearRing></innerBoundaryIs><innerBoundaryIs><LinearRing><coordinates>-51.78333333,-30.775 -51.78333333,-30.78333333 -51.78333333,-30.79166667 -51.775,-30.79166667 -51.76666667,-30.79166667 -51.76666667,-30.78333333 -51.76666667,-30.775 -51.775,-30.775 -51.775,-30.76666667 -51.78333333,-30.76666667 -51.78333333,-30.775</coordinates></LinearRing></innerBoundaryIs><innerBoundaryIs><LinearRing><coordinates>-51.75,-30.775 -51.75,-30.78333333 -51.74166667,-30.78333333 -51.74166667,-30.775 -51.75,-30.775</coordinates></LinearRing></innerBoundaryIs><innerBoundaryIs><LinearRing><coordinates>-51.85,-30.75 -51.84166667,-30.75 -51.84166667,-30.74166667 -51.85,-30.74166667 -51.85,-30.75</coordinates></LinearRing></innerBoundaryIs><innerBoundaryIs><LinearRing><coordinates>-51.83333333,-30.75 -51.83333333,-30.75833333 -51.825,-30.75833333 -51.81666667,-30.75833333 -51.81666667,-30.75 -51.825,-30.75 -51.825,-30.74166667 -51.83333333,-30.74166667 -51.83333333,-30.75</coordinates></LinearRing></innerBoundaryIs><innerBoundaryIs><LinearRing><coordinates>-51.8,-30.75 -51.79166667,-30.75 -51.79166667,-30.74166667 -51.8,-30.74166667 -51.8,-30.75</coordinates></LinearRing></innerBoundaryIs><innerBoundaryIs><LinearRing><coordinates>-51.74166667,-30.75 -51.74166667,-30.75833333 -51.73333333,-30.75833333 -51.73333333,-30.75 -51.74166667,-30.75</coordinates></LinearRing></innerBoundaryIs><innerBoundaryIs><LinearRing><coordinates>-51.81666667,-30.7 -51.80833333,-30.7 -51.80833333,-30.69166667 -51.81666667,-30.69166667 -51.81666667,-30.7</coordinates></LinearRing></innerBoundaryIs><innerBoundaryIs><LinearRing><coordinates>-51.775,-30.69166667 -51.76666667,-30.69166667 -51.76666667,-30.68333333 -51.775,-30.68333333 -51.775,-30.69166667</coordinates></LinearRing></innerBoundaryIs><innerBoundaryIs><LinearRing><coordinates>-51.9,-30.71666667 -51.9,-30.725 -51.89166667,-30.725 -51.89166667,-30.71666667 -51.9,-30.71666667</coordinates></LinearRing></innerBoundaryIs><innerBoundaryIs><LinearRing><coordinates>-51.875,-30.71666667 -51.86666667,-30.71666667 -51.86666667,-30.70833333 -51.875,-30.70833333 -51.875,-30.71666667</coordinates></LinearRing></innerBoundaryIs><innerBoundaryIs><LinearRing><coordinates>-51.83333333,-30.71666667 -51.83333333,-30.725 -51.825,-30.725 -51.825,-30.71666667 -51.83333333,-30.71666667</coordinates></LinearRing></innerBoundaryIs><innerBoundaryIs><LinearRing><coordinates>-51.80833333,-30.71666667 -51.80833333,-30.725 -51.8,-30.725 -51.8,-30.71666667 -51.80833333,-30.71666667</coordinates></LinearRing></innerBoundaryIs><innerBoundaryIs><LinearRing><coordinates>-51.85,-30.68333333 -51.85,-30.69166667 -51.84166667,-30.69166667 -51.84166667,-30.68333333 -51.85,-30.68333333</coordinates></LinearRing></innerBoundaryIs><innerBoundaryIs><LinearRing><coordinates>-51.88333333,-30.65 -51.875,-30.65 -51.875,-30.64166667 -51.88333333,-30.64166667 -51.88333333,-30.65</coordinates></LinearRing></innerBoundaryIs><innerBoundaryIs><LinearRing><coordinates>-51.43333333,-30.60833333 -51.43333333,-30.61666667 -51.43333333,-30.625 -51.425,-30.625 -51.425,-30.61666667 -51.425,-30.60833333 -51.43333333,-30.60833333</coordinates></LinearRing></innerBoundaryIs><innerBoundaryIs><LinearRing><coordinates>-51.89166667,-30.61666667 -51.89166667,-30.625 -51.88333333,-30.625 -51.88333333,-30.61666667 -51.89166667,-30.61666667</coordinates></LinearRing></innerBoundaryIs><innerBoundaryIs><LinearRing><coordinates>-51.725,-30.60833333 -51.71666667,-30.60833333 -51.71666667,-30.6 -51.725,-30.6 -51.725,-30.60833333</coordinates></LinearRing></innerBoundaryIs><innerBoundaryIs><LinearRing><coordinates>-51.725,-30.525 -51.71666667,-30.525 -51.71666667,-30.51666667 -51.725,-30.51666667 -51.725,-30.525</coordinates></LinearRing></innerBoundaryIs><innerBoundaryIs><LinearRing><coordinates>-51.70833333,-30.525 -51.7,-30.525 -51.7,-30.51666667 -51.70833333,-30.51666667 -51.70833333,-30.525</coordinates></LinearRing></innerBoundaryIs><innerBoundaryIs><LinearRing><coordinates>-51.80833333,-30.56666667 -51.8,-30.56666667 -51.8,-30.55833333 -51.80833333,-30.55833333 -51.80833333,-30.56666667</coordinates></LinearRing></innerBoundaryIs><innerBoundaryIs><LinearRing><coordinates>-51.76666667,-30.55833333 -51.76666667,-30.56666667 -51.75833333,-30.56666667 -51.75833333,-30.55833333 -51.76666667,-30.55833333</coordinates></LinearRing></innerBoundaryIs><innerBoundaryIs><LinearRing><coordinates>-51.44166667,-30.55833333 -51.44166667,-30.56666667 -51.43333333,-30.56666667 -51.43333333,-30.55833333 -51.43333333,-30.55 -51.44166667,-30.55 -51.44166667,-30.55833333</coordinates></LinearRing></innerBoundaryIs><innerBoundaryIs><LinearRing><coordinates>-51.84166667,-30.54166667 -51.83333333,-30.54166667 -51.83333333,-30.53333333 -51.84166667,-30.53333333 -51.84166667,-30.54166667</coordinates></LinearRing></innerBoundaryIs><innerBoundaryIs><LinearRing><coordinates>-51.76666667,-30.55 -51.75833333,-30.55 -51.75833333,-30.54166667 -51.76666667,-30.54166667 -51.76666667,-30.55</coordinates></LinearRing></innerBoundaryIs><innerBoundaryIs><LinearRing><coordinates>-51.725,-30.55 -51.725,-30.55833333 -51.71666667,-30.55833333 -51.71666667,-30.55 -51.725,-30.55</coordinates></LinearRing></innerBoundaryIs><innerBoundaryIs><LinearRing><coordinates>-51.31666667,-30.48333333 -51.31666667,-30.49166667 -51.30833333,-30.49166667 -51.30833333,-30.48333333 -51.31666667,-30.48333333</coordinates></LinearRing></innerBoundaryIs><innerBoundaryIs><LinearRing><coordinates>-51.70833333,-30.48333333 -51.70833333,-30.49166667 -51.7,-30.49166667 -51.7,-30.48333333 -51.70833333,-30.48333333</coordinates></LinearRing></innerBoundaryIs><innerBoundaryIs><LinearRing><coordinates>-51.58333333,-30.5 -51.58333333,-30.50833333 -51.575,-30.50833333 -51.575,-30.5 -51.58333333,-30.5</coordinates></LinearRing></innerBoundaryIs><innerBoundaryIs><LinearRing><coordinates>-51.725,-30.46666667 -51.71666667,-30.46666667 -51.71666667,-30.45833333 -51.725,-30.45833333 -51.725,-30.46666667</coordinates></LinearRing></innerBoundaryIs><innerBoundaryIs><LinearRing><coordinates>-51.575,-30.3 -51.575,-30.30833333 -51.56666667,-30.30833333 -51.56666667,-30.3 -51.575,-30.3</coordinates></LinearRing></innerBoundaryIs><innerBoundaryIs><LinearRing><coordinates>-51.53333333,-30.375 -51.525,-30.375 -51.525,-30.36666667 -51.53333333,-30.36666667 -51.53333333,-30.375</coordinates></LinearRing></innerBoundaryIs><innerBoundaryIs><LinearRing><coordinates>-51.30833333,-30.40833333 -51.30833333,-30.41666667 -51.3,-30.41666667 -51.3,-30.40833333 -51.30833333,-30.40833333</coordinates></LinearRing></innerBoundaryIs><innerBoundaryIs><LinearRing><coordinates>-51.53333333,-30.39166667 -51.53333333,-30.4 -51.525,-30.4 -51.525,-30.39166667 -51.53333333,-30.39166667</coordinates></LinearRing></innerBoundaryIs><innerBoundaryIs><LinearRing><coordinates>-51.525,-30.34166667 -51.525,-30.35 -51.51666667,-30.35 -51.51666667,-30.34166667 -51.51666667,-30.33333333 -51.525,-30.33333333 -51.525,-30.34166667</coordinates></LinearRing></innerBoundaryIs><innerBoundaryIs><LinearRing><coordinates>-51.50833333,-30.34166667 -51.50833333,-30.35 -51.5,-30.35 -51.5,-30.34166667 -51.50833333,-30.34166667</coordinates></LinearRing></innerBoundaryIs><innerBoundaryIs><LinearRing><coordinates>-51.29166667,-30.34166667 -51.29166667,-30.35 -51.28333333,-30.35 -51.28333333,-30.34166667 -51.275,-30.34166667 -51.275,-30.35 -51.26666667,-30.35 -51.26666667,-30.34166667 -51.26666667,-30.33333333 -51.275,-30.33333333 -51.28333333,-30.33333333 -51.29166667,-30.33333333 -51.29166667,-30.34166667</coordinates></LinearRing></innerBoundaryIs><innerBoundaryIs><LinearRing><coordinates>-51.25,-30.34166667 -51.25,-30.35 -51.24166667,-30.35 -51.24166667,-30.34166667 -51.25,-30.34166667</coordinates></LinearRing></innerBoundaryIs><innerBoundaryIs><LinearRing><coordinates>-51.65833333,-30.35833333 -51.65,-30.35833333 -51.65,-30.35 -51.65833333,-30.35 -51.65833333,-30.35833333</coordinates></LinearRing></innerBoundaryIs><innerBoundaryIs><LinearRing><coordinates>-51.55,-30.175 -51.55,-30.18333333 -51.54166667,-30.18333333 -51.54166667,-30.175 -51.55,-30.175</coordinates></LinearRing></innerBoundaryIs><innerBoundaryIs><LinearRing><coordinates>-51.50833333,-30.25 -51.5,-30.25 -51.5,-30.24166667 -51.50833333,-30.24166667 -51.50833333,-30.25</coordinates></LinearRing></innerBoundaryIs><innerBoundaryIs><LinearRing><coordinates>-51.45833333,-30.25 -51.45833333,-30.25833333 -51.45,-30.25833333 -51.45,-30.26666667 -51.44166667,-30.26666667 -51.44166667,-30.25833333 -51.44166667,-30.25 -51.45,-30.25 -51.45833333,-30.25</coordinates></LinearRing></innerBoundaryIs><innerBoundaryIs><LinearRing><coordinates>-51.6,-30.275 -51.6,-30.28333333 -51.59166667,-30.28333333 -51.59166667,-30.275 -51.6,-30.275</coordinates></LinearRing></innerBoundaryIs><innerBoundaryIs><LinearRing><coordinates>-51.54166667,-30.20833333 -51.53333333,-30.20833333 -51.53333333,-30.2 -51.54166667,-30.2 -51.54166667,-30.20833333</coordinates></LinearRing></innerBoundaryIs><innerBoundaryIs><LinearRing><coordinates>-51.525,-30.20833333 -51.51666667,-30.20833333 -51.51666667,-30.2 -51.525,-30.2 -51.525,-30.20833333</coordinates></LinearRing></innerBoundaryIs><innerBoundaryIs><LinearRing><coordinates>-51.51666667,-30.225 -51.50833333,-30.225 -51.50833333,-30.23333333 -51.5,-30.23333333 -51.5,-30.225 -51.5,-30.21666667 -51.50833333,-30.21666667 -51.51666667,-30.21666667 -51.51666667,-30.225</coordinates></LinearRing></innerBoundaryIs><innerBoundaryIs><LinearRing><coordinates>-51.45833333,-30.225 -51.45833333,-30.23333333 -51.45,-30.23333333 -51.45,-30.225 -51.45833333,-30.225</coordinates></LinearRing></innerBoundaryIs><innerBoundaryIs><LinearRing><coordinates>-51.53333333,-30.18333333 -51.53333333,-30.19166667 -51.525,-30.19166667 -51.525,-30.18333333 -51.53333333,-30.18333333</coordinates></LinearRing></innerBoundaryIs><innerBoundaryIs><LinearRing><coordinates>-51.50833333,-30.19166667 -51.50833333,-30.2 -51.5,-30.2 -51.5,-30.19166667 -51.50833333,-30.19166667</coordinates></LinearRing></innerBoundaryIs><innerBoundaryIs><LinearRing><coordinates>-51.48333333,-30.19166667 -51.48333333,-30.2 -51.475,-30.2 -51.46666667,-30.2 -51.46666667,-30.19166667 -51.475,-30.19166667 -51.475,-30.18333333 -51.48333333,-30.18333333 -51.48333333,-30.19166667</coordinates></LinearRing></innerBoundaryIs><innerBoundaryIs><LinearRing><coordinates>-51.53333333,-30.13333333 -51.53333333,-30.14166667 -51.525,-30.14166667 -51.525,-30.13333333 -51.53333333,-30.13333333</coordinates></LinearRing></innerBoundaryIs><innerBoundaryIs><LinearRing><coordinates>-51.49166667,-30.13333333 -51.49166667,-30.14166667 -51.48333333,-30.14166667 -51.48333333,-30.13333333 -51.48333333,-30.125 -51.49166667,-30.125 -51.49166667,-30.13333333</coordinates></LinearRing></innerBoundaryIs><innerBoundaryIs><LinearRing><coordinates>-51.43333333,-30.13333333 -51.425,-30.13333333 -51.425,-30.125 -51.43333333,-30.125 -51.43333333,-30.13333333</coordinates></LinearRing></innerBoundaryIs><innerBoundaryIs><LinearRing><coordinates>-51.375,-30.125 -51.375,-30.13333333 -51.36666667,-30.13333333 -51.36666667,-30.125 -51.375,-30.125</coordinates></LinearRing></innerBoundaryIs><innerBoundaryIs><LinearRing><coordinates>-51.49166667,-30.15833333 -51.49166667,-30.16666667 -51.48333333,-30.16666667 -51.48333333,-30.15833333 -51.49166667,-30.15833333</coordinates></LinearRing></innerBoundaryIs><innerBoundaryIs><LinearRing><coordinates>-51.39166667,-30.15833333 -51.38333333,-30.15833333 -51.38333333,-30.15 -51.39166667,-30.15 -51.39166667,-30.15833333</coordinates></LinearRing></innerBoundaryIs><innerBoundaryIs><LinearRing><coordinates>-51.425,-30.15833333 -51.425,-30.16666667 -51.41666667,-30.16666667 -51.41666667,-30.15833333 -51.425,-30.15833333</coordinates></LinearRing></innerBoundaryIs><innerBoundaryIs><LinearRing><coordinates>-51.44166667,-30.15 -51.43333333,-30.15 -51.43333333,-30.14166667 -51.44166667,-30.14166667 -51.44166667,-30.15</coordinates></LinearRing></innerBoundaryIs><innerBoundaryIs><LinearRing><coordinates>-51.24166667,-29.71666667 -51.24166667,-29.725 -51.23333333,-29.725 -51.23333333,-29.71666667 -51.23333333,-29.70833333 -51.24166667,-29.70833333 -51.24166667,-29.71666667</coordinates></LinearRing></innerBoundaryIs><innerBoundaryIs><LinearRing><coordinates>-51.28333333,-29.84166667 -51.28333333,-29.85 -51.275,-29.85 -51.275,-29.84166667 -51.28333333,-29.84166667</coordinates></LinearRing></innerBoundaryIs><innerBoundaryIs><LinearRing><coordinates>-51.4,-29.95833333 -51.4,-29.96666667 -51.39166667,-29.96666667 -51.39166667,-29.95833333 -51.4,-29.95833333</coordinates></LinearRing></innerBoundaryIs><innerBoundaryIs><LinearRing><coordinates>-51.14166667,-29.95833333 -51.13333333,-29.95833333 -51.125,-29.95833333 -51.125,-29.95 -51.13333333,-29.95 -51.14166667,-29.95 -51.14166667,-29.95833333</coordinates></LinearRing></innerBoundaryIs><innerBoundaryIs><LinearRing><coordinates>-51.23333333,-29.95833333 -51.24166667,-29.95833333 -51.24166667,-29.96666667 -51.23333333,-29.96666667 -51.23333333,-29.95833333</coordinates></LinearRing></innerBoundaryIs><innerBoundaryIs><LinearRing><coordinates>-51.40833333,-30.00833333 -51.4,-30.00833333 -51.4,-30.0 -51.40833333,-30.0 -51.40833333,-30.00833333</coordinates></LinearRing></innerBoundaryIs><innerBoundaryIs><LinearRing><coordinates>-51.14166667,-30.00833333 -51.13333333,-30.00833333 -51.13333333,-30.0 -51.14166667,-30.0 -51.14166667,-30.00833333</coordinates></LinearRing></innerBoundaryIs><innerBoundaryIs><LinearRing><coordinates>-51.10833333,-30.05 -51.1,-30.05 -51.1,-30.04166667 -51.10833333,-30.04166667 -51.10833333,-30.05</coordinates></LinearRing></innerBoundaryIs><innerBoundaryIs><LinearRing><coordinates>-51.43333333,-29.91666667 -51.425,-29.91666667 -51.425,-29.90833333 -51.43333333,-29.90833333 -51.43333333,-29.91666667</coordinates></LinearRing></innerBoundaryIs><innerBoundaryIs><LinearRing><coordinates>-51.175,-29.90833333 -51.175,-29.91666667 -51.16666667,-29.91666667 -51.16666667,-29.90833333 -51.175,-29.90833333</coordinates></LinearRing></innerBoundaryIs><innerBoundaryIs><LinearRing><coordinates>-51.1,-29.90833333 -51.09166667,-29.90833333 -51.09166667,-29.9 -51.1,-29.9 -51.1,-29.90833333</coordinates></LinearRing></innerBoundaryIs><innerBoundaryIs><LinearRing><coordinates>-51.26666667,-29.88333333 -51.25833333,-29.88333333 -51.25833333,-29.875 -51.26666667,-29.875 -51.26666667,-29.88333333</coordinates></LinearRing></innerBoundaryIs><innerBoundaryIs><LinearRing><coordinates>-51.39166667,-29.9 -51.38333333,-29.9 -51.38333333,-29.89166667 -51.39166667,-29.89166667 -51.39166667,-29.9</coordinates></LinearRing></innerBoundaryIs><innerBoundaryIs><LinearRing><coordinates>-51.11666667,-29.76666667 -51.10833333,-29.76666667 -51.10833333,-29.75833333 -51.11666667,-29.75833333 -51.11666667,-29.76666667</coordinates></LinearRing></innerBoundaryIs><innerBoundaryIs><LinearRing><coordinates>-51.28333333,-29.76666667 -51.28333333,-29.775 -51.275,-29.775 -51.275,-29.76666667 -51.28333333,-29.76666667</coordinates></LinearRing></innerBoundaryIs><innerBoundaryIs><LinearRing><coordinates>-51.3,-29.8 -51.29166667,-29.8 -51.29166667,-29.79166667 -51.3,-29.79166667 -51.3,-29.8</coordinates></LinearRing></innerBoundaryIs><innerBoundaryIs><LinearRing><coordinates>-51.24166667,-29.8 -51.23333333,-29.8 -51.23333333,-29.79166667 -51.24166667,-29.79166667 -51.24166667,-29.8</coordinates></LinearRing></innerBoundaryIs><innerBoundaryIs><LinearRing><coordinates>-51.20833333,-29.79166667 -51.20833333,-29.8 -51.2,-29.8 -51.19166667,-29.8 -51.19166667,-29.79166667 -51.2,-29.79166667 -51.20833333,-29.79166667</coordinates></LinearRing></innerBoundaryIs><innerBoundaryIs><LinearRing><coordinates>-51.175,-29.8 -51.175,-29.80833333 -51.16666667,-29.80833333 -51.16666667,-29.8 -51.175,-29.8</coordinates></LinearRing></innerBoundaryIs><innerBoundaryIs><LinearRing><coordinates>-51.15833333,-29.8 -51.15833333,-29.80833333 -51.15,-29.80833333 -51.14166667,-29.80833333 -51.14166667,-29.8 -51.15,-29.8 -51.15,-29.79166667 -51.15833333,-29.79166667 -51.15833333,-29.8</coordinates></LinearRing></innerBoundaryIs><innerBoundaryIs><LinearRing><coordinates>-51.13333333,-29.79166667 -51.125,-29.79166667 -51.125,-29.78333333 -51.13333333,-29.78333333 -51.13333333,-29.79166667</coordinates></LinearRing></innerBoundaryIs><innerBoundaryIs><LinearRing><coordinates>-51.10833333,-29.825 -51.10833333,-29.83333333 -51.1,-29.83333333 -51.1,-29.825 -51.10833333,-29.825</coordinates></LinearRing></innerBoundaryIs><innerBoundaryIs><LinearRing><coordinates>-51.03333333,-29.80833333 -51.025,-29.80833333 -51.025,-29.8 -51.03333333,-29.8 -51.03333333,-29.80833333</coordinates></LinearRing></innerBoundaryIs><innerBoundaryIs><LinearRing><coordinates>-51.25833333,-29.78333333 -51.25,-29.78333333 -51.25,-29.775 -51.25833333,-29.775 -51.25833333,-29.78333333</coordinates></LinearRing></innerBoundaryIs><innerBoundaryIs><LinearRing><coordinates>-51.16666667,-29.78333333 -51.15833333,-29.78333333 -51.15,-29.78333333 -51.15,-29.775 -51.15833333,-29.775 -51.16666667,-29.775 -51.16666667,-29.78333333</coordinates></LinearRing></innerBoundaryIs><innerBoundaryIs><LinearRing><coordinates>-51.06666667,-29.69166667 -51.075,-29.69166667 -51.08333333,-29.69166667 -51.08333333,-29.7 -51.075,-29.7 -51.075,-29.70833333 -51.06666667,-29.70833333 -51.06666667,-29.7 -51.06666667,-29.69166667</coordinates></LinearRing></innerBoundaryIs><innerBoundaryIs><LinearRing><coordinates>-51.18333333,-29.69166667 -51.175,-29.69166667 -51.175,-29.68333333 -51.18333333,-29.68333333 -51.18333333,-29.69166667</coordinates></LinearRing></innerBoundaryIs><innerBoundaryIs><LinearRing><coordinates>-51.18333333,-29.7 -51.18333333,-29.70833333 -51.175,-29.70833333 -51.175,-29.7 -51.18333333,-29.7</coordinates></LinearRing></innerBoundaryIs><innerBoundaryIs><LinearRing><coordinates>-51.125,-29.475 -51.11666667,-29.475 -51.10833333,-29.475 -51.10833333,-29.46666667 -51.11666667,-29.46666667 -51.125,-29.46666667 -51.125,-29.475</coordinates></LinearRing></innerBoundaryIs><innerBoundaryIs><LinearRing><coordinates>-50.85833333,-29.59166667 -50.85,-29.59166667 -50.85,-29.58333333 -50.85833333,-29.58333333 -50.85833333,-29.59166667</coordinates></LinearRing></innerBoundaryIs><innerBoundaryIs><LinearRing><coordinates>-51.14166667,-29.59166667 -51.13333333,-29.59166667 -51.13333333,-29.58333333 -51.14166667,-29.58333333 -51.14166667,-29.59166667</coordinates></LinearRing></innerBoundaryIs><innerBoundaryIs><LinearRing><coordinates>-50.975,-29.6 -50.975,-29.60833333 -50.96666667,-29.60833333 -50.96666667,-29.6 -50.975,-29.6</coordinates></LinearRing></innerBoundaryIs><innerBoundaryIs><LinearRing><coordinates>-50.8,-29.56666667 -50.79166667,-29.56666667 -50.79166667,-29.55833333 -50.8,-29.55833333 -50.8,-29.56666667</coordinates></LinearRing></innerBoundaryIs><innerBoundaryIs><LinearRing><coordinates>-51.0,-29.5 -51.0,-29.50833333 -50.99166667,-29.50833333 -50.99166667,-29.5 -51.0,-29.5</coordinates></LinearRing></innerBoundaryIs><innerBoundaryIs><LinearRing><coordinates>-50.78333333,-29.5 -50.775,-29.5 -50.76666667,-29.5 -50.76666667,-29.49166667 -50.775,-29.49166667 -50.78333333,-29.49166667 -50.78333333,-29.5</coordinates></LinearRing></innerBoundaryIs><innerBoundaryIs><LinearRing><coordinates>-50.74166667,-29.5 -50.73333333,-29.5 -50.725,-29.5 -50.71666667,-29.5 -50.71666667,-29.49166667 -50.725,-29.49166667 -50.73333333,-29.49166667 -50.74166667,-29.49166667 -50.74166667,-29.5</coordinates></LinearRing></innerBoundaryIs><innerBoundaryIs><LinearRing><coordinates>-50.725,-29.4 -50.725,-29.40833333 -50.73333333,-29.40833333 -50.73333333,-29.4 -50.74166667,-29.4 -50.75,-29.4 -50.75,-29.40833333 -50.75,-29.41666667 -50.75,-29.425 -50.74166667,-29.425 -50.74166667,-29.41666667 -50.73333333,-29.41666667 -50.73333333,-29.425 -50.725,-29.425 -50.725,-29.41666667 -50.71666667,-29.41666667 -50.70833333,-29.41666667 -50.70833333,-29.40833333 -50.71666667,-29.40833333 -50.71666667,-29.4 -50.725,-29.4</coordinates></LinearRing></innerBoundaryIs><innerBoundaryIs><LinearRing><coordinates>-50.70833333,-29.43333333 -50.70833333,-29.44166667 -50.7,-29.44166667 -50.7,-29.43333333 -50.70833333,-29.43333333</coordinates></LinearRing></innerBoundaryIs><innerBoundaryIs><LinearRing><coordinates>-50.68333333,-29.43333333 -50.68333333,-29.44166667 -50.675,-29.44166667 -50.675,-29.43333333 -50.68333333,-29.43333333</coordinates></LinearRing></innerBoundaryIs></Polygon><Polygon><outerBoundaryIs><LinearRing><coordinates>-51.19166667,-29.66666667 -51.19166667,-29.675 -51.2,-29.675 -51.2,-29.66666667 -51.2,-29.65833333 -51.2,-29.65 -51.20833333,-29.65 -51.21666667,-29.65 -51.21666667,-29.65833333 -51.225,-29.65833333 -51.225,-29.65 -51.225,-29.64166667 -51.23333333,-29.64166667 -51.23333333,-29.63333333 -51.23333333,-29.625 -51.24166667,-29.625 -51.25,-29.625 -51.25,-29.61666667 -51.25833333,-29.61666667 -51.25833333,-29.60833333 -51.25,-29.60833333 -51.25,-29.6 -51.24166667,-29.6 -51.24166667,-29.60833333 -51.24166667,-29.61666667 -51.23333333,-29.61666667 -51.23333333,-29.60833333 -51.225,-29.60833333 -51.21666667,-29.60833333 -51.21666667,-29.61666667 -51.20833333,-29.61666667 -51.20833333,-29.625 -51.2,-29.625 -51.2,-29.63333333 -51.19166667,-29.63333333 -51.19166667,-29.625 -51.18333333,-29.625 -51.18333333,-29.61666667 -51.175,-29.61666667 -51.175,-29.625 -51.16666667,-29.625 -51.15833333,-29.625 -51.15833333,-29.61666667 -51.15,-29.61666667 -51.14166667,-29.61666667 -51.14166667,-29.625 -51.14166667,-29.63333333 -51.13333333,-29.63333333 -51.13333333,-29.625 -51.125,-29.625 -51.125,-29.63333333 -51.125,-29.64166667 -51.13333333,-29.64166667 -51.14166667,-29.64166667 -51.14166667,-29.65 -51.14166667,-29.65833333 -51.15,-29.65833333 -51.15,-29.65 -51.15833333,-29.65 -51.16666667,-29.65 -51.16666667,-29.65833333 -51.16666667,-29.66666667 -51.175,-29.66666667 -51.175,-29.65833333 -51.18333333,-29.65833333 -51.18333333,-29.66666667 -51.19166667,-29.66666667</coordinates></LinearRing></outerBoundaryIs><innerBoundaryIs><LinearRing><coordinates>-51.225,-29.64166667 -51.21666667,-29.64166667 -51.21666667,-29.63333333 -51.225,-29.63333333 -51.225,-29.64166667</coordinates></LinearRing></innerBoundaryIs><innerBoundaryIs><LinearRing><coordinates>-51.2,-29.63333333 -51.20833333,-29.63333333 -51.20833333,-29.64166667 -51.2,-29.64166667 -51.2,-29.63333333</coordinates></LinearRing></innerBoundaryIs><innerBoundaryIs><LinearRing><coordinates>-51.15833333,-29.625 -51.15833333,-29.63333333 -51.16666667,-29.63333333 -51.175,-29.63333333 -51.175,-29.64166667 -51.16666667,-29.64166667 -51.15833333,-29.64166667 -51.15,-29.64166667 -51.15,-29.63333333 -51.15,-29.625 -51.15833333,-29.625</coordinates></LinearRing></innerBoundaryIs></Polygon><Polygon><outerBoundaryIs><LinearRing><coordinates>-51.275,-29.61666667 -51.26666667,-29.61666667 -51.25833333,-29.61666667 -51.25833333,-29.625 -51.26666667,-29.625 -51.275,-29.625 -51.275,-29.61666667</coordinates></LinearRing></outerBoundaryIs></Polygon><Polygon><outerBoundaryIs><LinearRing><coordinates>-51.19166667,-29.61666667 -51.19166667,-29.625 -51.2,-29.625 -51.2,-29.61666667 -51.20833333,-29.61666667 -51.20833333,-29.60833333 -51.2,-29.60833333 -51.2,-29.6 -51.2,-29.59166667 -51.19166667,-29.59166667 -51.18333333,-29.59166667 -51.18333333,-29.6 -51.18333333,-29.60833333 -51.18333333,-29.61666667 -51.19166667,-29.61666667</coordinates></LinearRing></outerBoundaryIs></Polygon><Polygon><outerBoundaryIs><LinearRing><coordinates>-50.475,-29.6 -50.46666667,-29.6 -50.46666667,-29.60833333 -50.475,-29.60833333 -50.48333333,-29.60833333 -50.48333333,-29.6 -50.475,-29.6</coordinates></LinearRing></outerBoundaryIs></Polygon><Polygon><outerBoundaryIs><LinearRing><coordinates>-51.26666667,-29.6 -51.25833333,-29.6 -51.25833333,-29.60833333 -51.26666667,-29.60833333 -51.26666667,-29.6</coordinates></LinearRing></outerBoundaryIs></Polygon><Polygon><outerBoundaryIs><LinearRing><coordinates>-52.61666667,-29.29166667 -52.60833333,-29.29166667 -52.60833333,-29.3 -52.61666667,-29.3 -52.625,-29.3 -52.625,-29.29166667 -52.61666667,-29.29166667</coordinates></LinearRing></outerBoundaryIs></Polygon><Polygon><outerBoundaryIs><LinearRing><coordinates>-52.53333333,-29.275 -52.525,-29.275 -52.525,-29.28333333 -52.53333333,-29.28333333 -52.53333333,-29.275</coordinates></LinearRing></outerBoundaryIs></Polygon><Polygon><outerBoundaryIs><LinearRing><coordinates>-51.66666667,-29.25833333 -51.65833333,-29.25833333 -51.65833333,-29.26666667 -51.66666667,-29.26666667 -51.66666667,-29.25833333</coordinates></LinearRing></outerBoundaryIs></Polygon><Polygon><outerBoundaryIs><LinearRing><coordinates>-52.53333333,-29.2 -52.525,-29.2 -52.525,-29.20833333 -52.53333333,-29.20833333 -52.53333333,-29.2</coordinates></LinearRing></outerBoundaryIs></Polygon><Polygon><outerBoundaryIs><LinearRing><coordinates>-52.53333333,-29.16666667 -52.525,-29.16666667 -52.525,-29.175 -52.53333333,-29.175 -52.53333333,-29.16666667</coordinates></LinearRing></outerBoundaryIs></Polygon><Polygon><outerBoundaryIs><LinearRing><coordinates>-51.65833333,-29.18333333 -51.65833333,-29.19166667 -51.66666667,-29.19166667 -51.66666667,-29.18333333 -51.66666667,-29.175 -51.675,-29.175 -51.675,-29.16666667 -51.66666667,-29.16666667 -51.65833333,-29.16666667 -51.65,-29.16666667 -51.64166667,-29.16666667 -51.64166667,-29.175 -51.65,-29.175 -51.65833333,-29.175 -51.65833333,-29.18333333</coordinates></LinearRing></outerBoundaryIs></Polygon><Polygon><outerBoundaryIs><LinearRing><coordinates>-51.09166667,-29.24166667 -51.09166667,-29.25 -51.1,-29.25 -51.1,-29.24166667 -51.1,-29.23333333 -51.1,-29.225 -51.1,-29.21666667 -51.09166667,-29.21666667 -51.09166667,-29.225 -51.09166667,-29.23333333 -51.09166667,-29.24166667</coordinates></LinearRing></outerBoundaryIs></Polygon><Polygon><outerBoundaryIs><LinearRing><coordinates>-51.69166667,-29.125 -51.68333333,-29.125 -51.68333333,-29.13333333 -51.69166667,-29.13333333 -51.69166667,-29.125</coordinates></LinearRing></outerBoundaryIs></Polygon><Polygon><outerBoundaryIs><LinearRing><coordinates>-50.54166667,-29.125 -50.53333333,-29.125 -50.53333333,-29.13333333 -50.54166667,-29.13333333 -50.54166667,-29.125</coordinates></LinearRing></outerBoundaryIs></Polygon><Polygon><outerBoundaryIs><LinearRing><coordinates>-52.33333333,-29.08333333 -52.325,-29.08333333 -52.325,-29.09166667 -52.33333333,-29.09166667 -52.33333333,-29.08333333</coordinates></LinearRing></outerBoundaryIs></Polygon><Polygon><outerBoundaryIs><LinearRing><coordinates>-52.50833333,-29.1 -52.5,-29.1 -52.5,-29.10833333 -52.50833333,-29.10833333 -52.50833333,-29.1</coordinates></LinearRing></outerBoundaryIs></Polygon><Polygon><outerBoundaryIs><LinearRing><coordinates>-51.65,-29.10833333 -51.64166667,-29.10833333 -51.64166667,-29.11666667 -51.65,-29.11666667 -51.65,-29.10833333</coordinates></LinearRing></outerBoundaryIs></Polygon><Polygon><outerBoundaryIs><LinearRing><coordinates>-51.65833333,-29.1 -51.65,-29.1 -51.65,-29.10833333 -51.65833333,-29.10833333 -51.65833333,-29.1</coordinates></LinearRing></outerBoundaryIs></Polygon><Polygon><outerBoundaryIs><LinearRing><coordinates>-50.53333333,-29.09166667 -50.525,-29.09166667 -50.525,-29.1 -50.53333333,-29.1 -50.53333333,-29.09166667</coordinates></LinearRing></outerBoundaryIs></Polygon><Polygon><outerBoundaryIs><LinearRing><coordinates>-52.16666667,-29.0 -52.15833333,-29.0 -52.15833333,-29.00833333 -52.16666667,-29.00833333 -52.16666667,-29.0</coordinates></LinearRing></outerBoundaryIs></Polygon><Polygon><outerBoundaryIs><LinearRing><coordinates>-52.43333333,-29.03333333 -52.425,-29.03333333 -52.425,-29.025 -52.41666667,-29.025 -52.41666667,-29.03333333 -52.41666667,-29.04166667 -52.425,-29.04166667 -52.43333333,-29.04166667 -52.43333333,-29.03333333</coordinates></LinearRing></outerBoundaryIs></Polygon><Polygon><outerBoundaryIs><LinearRing><coordinates>-52.41666667,-29.01666667 -52.40833333,-29.01666667 -52.40833333,-29.025 -52.41666667,-29.025 -52.41666667,-29.01666667</coordinates></LinearRing></outerBoundaryIs></Polygon><Polygon><outerBoundaryIs><LinearRing><coordinates>-51.7,-29.01666667 -51.69166667,-29.01666667 -51.69166667,-29.025 -51.7,-29.025 -51.70833333,-29.025 -51.70833333,-29.01666667 -51.7,-29.01666667</coordinates></LinearRing></outerBoundaryIs></Polygon><Polygon><outerBoundaryIs><LinearRing><coordinates>-50.55,-29.01666667 -50.55,-29.025 -50.55833333,-29.025 -50.55833333,-29.01666667 -50.55833333,-29.00833333 -50.55,-29.00833333 -50.55,-29.01666667</coordinates></LinearRing></outerBoundaryIs></Polygon><Polygon><outerBoundaryIs><LinearRing><coordinates>-52.35,-29.01666667 -52.35,-29.025 -52.35833333,-29.025 -52.35833333,-29.01666667 -52.36666667,-29.01666667 -52.36666667,-29.00833333 -52.36666667,-29.0 -52.35833333,-29.0 -52.35,-29.0 -52.35,-29.00833333 -52.34166667,-29.00833333 -52.34166667,-29.01666667 -52.35,-29.01666667</coordinates></LinearRing></outerBoundaryIs></Polygon><Polygon><outerBoundaryIs><LinearRing><coordinates>-52.4,-29.05 -52.4,-29.05833333 -52.40833333,-29.05833333 -52.41666667,-29.05833333 -52.425,-29.05833333 -52.425,-29.05 -52.41666667,-29.05 -52.41666667,-29.04166667 -52.40833333,-29.04166667 -52.4,-29.04166667 -52.4,-29.05</coordinates></LinearRing></outerBoundaryIs></Polygon><Polygon><outerBoundaryIs><LinearRing><coordinates>-52.28333333,-28.95833333 -52.275,-28.95833333 -52.275,-28.96666667 -52.28333333,-28.96666667 -52.28333333,-28.95833333</coordinates></LinearRing></outerBoundaryIs></Polygon><Polygon><outerBoundaryIs><LinearRing><coordinates>-50.53333333,-28.95 -50.525,-28.95 -50.525,-28.95833333 -50.53333333,-28.95833333 -50.53333333,-28.95</coordinates></LinearRing></outerBoundaryIs></Polygon><Polygon><outerBoundaryIs><LinearRing><coordinates>-50.525,-28.94166667 -50.51666667,-28.94166667 -50.51666667,-28.95 -50.525,-28.95 -50.525,-28.94166667</coordinates></LinearRing></outerBoundaryIs></Polygon><Polygon><outerBoundaryIs><LinearRing><coordinates>-52.125,-28.90833333 -52.125,-28.91666667 -52.13333333,-28.91666667 -52.14166667,-28.91666667 -52.14166667,-28.90833333 -52.15,-28.90833333 -52.15,-28.9 -52.14166667,-28.9 -52.13333333,-28.9 -52.125,-28.9 -52.125,-28.90833333</coordinates></LinearRing></outerBoundaryIs></Polygon><Polygon><outerBoundaryIs><LinearRing><coordinates>-51.84166667,-28.90833333 -51.83333333,-28.90833333 -51.83333333,-28.91666667 -51.84166667,-28.91666667 -51.84166667,-28.90833333</coordinates></LinearRing></outerBoundaryIs></Polygon><Polygon><outerBoundaryIs><LinearRing><coordinates>-52.06666667,-28.9 -52.05833333,-28.9 -52.05833333,-28.90833333 -52.06666667,-28.90833333 -52.06666667,-28.9</coordinates></LinearRing></outerBoundaryIs></Polygon><Polygon><outerBoundaryIs><LinearRing><coordinates>-51.84166667,-28.89166667 -51.83333333,-28.89166667 -51.83333333,-28.9 -51.84166667,-28.9 -51.84166667,-28.89166667</coordinates></LinearRing></outerBoundaryIs></Polygon><Polygon><outerBoundaryIs><LinearRing><coordinates>-52.15,-28.93333333 -52.15,-28.94166667 -52.15833333,-28.94166667 -52.15833333,-28.93333333 -52.15833333,-28.925 -52.15,-28.925 -52.15,-28.93333333</coordinates></LinearRing></outerBoundaryIs></Polygon><Polygon><outerBoundaryIs><LinearRing><coordinates>-52.29166667,-28.925 -52.29166667,-28.93333333 -52.3,-28.93333333 -52.3,-28.925 -52.3,-28.91666667 -52.29166667,-28.91666667 -52.28333333,-28.91666667 -52.28333333,-28.90833333 -52.275,-28.90833333 -52.26666667,-28.90833333 -52.25833333,-28.90833333 -52.25,-28.90833333 -52.24166667,-28.90833333 -52.24166667,-28.91666667 -52.25,-28.91666667 -52.25,-28.925 -52.25,-28.93333333 -52.25833333,-28.93333333 -52.25833333,-28.94166667 -52.25,-28.94166667 -52.25,-28.95 -52.25,-28.95833333 -52.25,-28.96666667 -52.25833333,-28.96666667 -52.25833333,-28.95833333 -52.26666667,-28.95833333 -52.275,-28.95833333 -52.275,-28.95 -52.26666667,-28.95 -52.26666667,-28.94166667 -52.275,-28.94166667 -52.275,-28.93333333 -52.28333333,-28.93333333 -52.28333333,-28.925 -52.29166667,-28.925</coordinates></LinearRing></outerBoundaryIs><innerBoundaryIs><LinearRing><coordinates>-52.275,-28.925 -52.26666667,-28.925 -52.26666667,-28.91666667 -52.275,-28.91666667 -52.275,-28.925</coordinates></LinearRing></innerBoundaryIs></Polygon><Polygon><outerBoundaryIs><LinearRing><coordinates>-52.1,-28.925 -52.1,-28.93333333 -52.10833333,-28.93333333 -52.10833333,-28.925 -52.11666667,-28.925 -52.11666667,-28.91666667 -52.10833333,-28.91666667 -52.1,-28.91666667 -52.1,-28.925</coordinates></LinearRing></outerBoundaryIs></Polygon><Polygon><outerBoundaryIs><LinearRing><coordinates>-50.66666667,-28.80833333 -50.65833333,-28.80833333 -50.65833333,-28.81666667 -50.66666667,-28.81666667 -50.66666667,-28.80833333</coordinates></LinearRing></outerBoundaryIs></Polygon><Polygon><outerBoundaryIs><LinearRing><coordinates>-50.65833333,-28.8 -50.65,-28.8 -50.65,-28.80833333 -50.65833333,-28.80833333 -50.65833333,-28.8</coordinates></LinearRing></outerBoundaryIs></Polygon><Polygon><outerBoundaryIs><LinearRing><coordinates>-52.225,-28.88333333 -52.21666667,-28.88333333 -52.21666667,-28.89166667 -52.225,-28.89166667 -52.225,-28.88333333</coordinates></LinearRing></outerBoundaryIs></Polygon><Polygon><outerBoundaryIs><LinearRing><coordinates>-52.1,-28.89166667 -52.1,-28.9 -52.10833333,-28.9 -52.11666667,-28.9 -52.125,-28.9 -52.125,-28.89166667 -52.13333333,-28.89166667 -52.13333333,-28.88333333 -52.125,-28.88333333 -52.125,-28.875 -52.11666667,-28.875 -52.10833333,-28.875 -52.1,-28.875 -52.09166667,-28.875 -52.09166667,-28.88333333 -52.1,-28.88333333 -52.1,-28.89166667</coordinates></LinearRing></outerBoundaryIs></Polygon><Polygon><outerBoundaryIs><LinearRing><coordinates>-52.23333333,-28.875 -52.225,-28.875 -52.225,-28.88333333 -52.23333333,-28.88333333 -52.23333333,-28.875</coordinates></LinearRing></outerBoundaryIs></Polygon><Polygon><outerBoundaryIs><LinearRing><coordinates>-52.00833333,-28.79166667 -52.0,-28.79166667 -51.99166667,-28.79166667 -51.99166667,-28.8 -52.0,-28.8 -52.00833333,-28.8 -52.00833333,-28.79166667</coordinates></LinearRing></outerBoundaryIs></Polygon><Polygon><outerBoundaryIs><LinearRing><coordinates>-51.59166667,-28.98333333 -51.58333333,-28.98333333 -51.58333333,-28.99166667 -51.59166667,-28.99166667 -51.6,-28.99166667 -51.6,-28.98333333 -51.59166667,-28.98333333</coordinates></LinearRing></outerBoundaryIs></Polygon><Polygon><outerBoundaryIs><LinearRing><coordinates>-50.54166667,-28.975 -50.53333333,-28.975 -50.53333333,-28.98333333 -50.54166667,-28.98333333 -50.54166667,-28.975</coordinates></LinearRing></outerBoundaryIs></Polygon><Polygon><outerBoundaryIs><LinearRing><coordinates>-52.28333333,-28.975 -52.275,-28.975 -52.275,-28.98333333 -52.28333333,-28.98333333 -52.28333333,-28.975</coordinates></LinearRing></outerBoundaryIs></Polygon><Polygon><outerBoundaryIs><LinearRing><coordinates>-50.53333333,-28.96666667 -50.525,-28.96666667 -50.525,-28.975 -50.53333333,-28.975 -50.53333333,-28.96666667</coordinates></LinearRing></outerBoundaryIs></Polygon><Polygon><outerBoundaryIs><LinearRing><coordinates>-50.55833333,-28.96666667 -50.55,-28.96666667 -50.55,-28.975 -50.55833333,-28.975 -50.55833333,-28.96666667</coordinates></LinearRing></outerBoundaryIs></Polygon><Polygon><outerBoundaryIs><LinearRing><coordinates>-51.975,-29.61666667 -51.98333333,-29.61666667 -51.98333333,-29.60833333 -51.99166667,-29.60833333 -52.0,-29.60833333 -52.00833333,-29.60833333 -52.00833333,-29.61666667 -52.01666667,-29.61666667 -52.025,-29.61666667 -52.03333333,-29.61666667 -52.03333333,-29.625 -52.025,-29.625 -52.01666667,-29.625 -52.01666667,-29.63333333 -52.01666667,-29.64166667 -52.00833333,-29.64166667 -52.00833333,-29.63333333 -52.00833333,-29.625 -52.0,-29.625 -52.0,-29.63333333 -51.99166667,-29.63333333 -51.99166667,-29.64166667 -51.98333333,-29.64166667 -51.98333333,-29.65 -51.99166667,-29.65 -52.0,-29.65 -52.00833333,-29.65 -52.00833333,-29.65833333 -52.0,-29.65833333 -52.0,-29.66666667 -52.00833333,-29.66666667 -52.00833333,-29.675 -52.01666667,-29.675 -52.01666667,-29.68333333 -52.00833333,-29.68333333 -52.00833333,-29.69166667 -52.01666667,-29.69166667 -52.025,-29.69166667 -52.025,-29.7 -52.03333333,-29.7 -52.03333333,-29.70833333 -52.04166667,-29.70833333 -52.04166667,-29.7 -52.05,-29.7 -52.05833333,-29.7 -52.05833333,-29.69166667 -52.06666667,-29.69166667 -52.06666667,-29.68333333 -52.075,-29.68333333 -52.075,-29.69166667 -52.08333333,-29.69166667 -52.08333333,-29.68333333 -52.09166667,-29.68333333 -52.09166667,-29.69166667 -52.09166667,-29.7 -52.08333333,-29.7 -52.075,-29.7 -52.075,-29.70833333 -52.08333333,-29.70833333 -52.09166667,-29.70833333 -52.09166667,-29.71666667 -52.1,-29.71666667 -52.1,-29.70833333 -52.1,-29.7 -52.10833333,-29.7 -52.10833333,-29.69166667 -52.10833333,-29.68333333 -52.11666667,-29.68333333 -52.11666667,-29.69166667 -52.11666667,-29.7 -52.11666667,-29.70833333 -52.11666667,-29.71666667 -52.125,-29.71666667 -52.125,-29.725 -52.125,-29.73333333 -52.125,-29.74166667 -52.125,-29.75 -52.13333333,-29.75 -52.13333333,-29.74166667 -52.13333333,-29.73333333 -52.13333333,-29.725 -52.13333333,-29.71666667 -52.14166667,-29.71666667 -52.15,-29.71666667 -52.15833333,-29.71666667 -52.16666667,-29.71666667 -52.175,-29.71666667 -52.175,-29.725 -52.18333333,-29.725 -52.18333333,-29.73333333 -52.175,-29.73333333 -52.175,-29.74166667 -52.175,-29.75 -52.18333333,-29.75 -52.18333333,-29.75833333 -52.18333333,-29.76666667 -52.175,-29.76666667 -52.175,-29.775 -52.175,-29.78333333 -52.16666667,-29.78333333 -52.16666667,-29.79166667 -52.175,-29.79166667 -52.18333333,-29.79166667 -52.19166667,-29.79166667 -52.19166667,-29.8 -52.18333333,-29.8 -52.175,-29.8 -52.175,-29.80833333 -52.175,-29.81666667 -52.175,-29.825 -52.175,-29.83333333 -52.18333333,-29.83333333 -52.18333333,-29.825 -52.18333333,-29.81666667 -52.19166667,-29.81666667 -52.19166667,-29.825 -52.19166667,-29.83333333 -52.2,-29.83333333 -52.2,-29.825 -52.20833333,-29.825 -52.20833333,-29.81666667 -52.21666667,-29.81666667 -52.21666667,-29.80833333 -52.225,-29.80833333 -52.225,-29.81666667 -52.225,-29.825 -52.23333333,-29.825 -52.24166667,-29.825 -52.24166667,-29.81666667 -52.25,-29.81666667 -52.25,-29.825 -52.25833333,-29.825 -52.26666667,-29.825 -52.275,-29.825 -52.275,-29.83333333 -52.275,-29.84166667 -52.28333333,-29.84166667 -52.28333333,-29.83333333 -52.28333333,-29.825 -52.29166667,-29.825 -52.29166667,-29.83333333 -52.29166667,-29.84166667 -52.29166667,-29.85 -52.28333333,-29.85 -52.28333333,-29.85833333 -52.29166667,-29.85833333 -52.3,-29.85833333 -52.30833333,-29.85833333 -52.30833333,-29.85 -52.30833333,-29.84166667 -52.31666667,-29.84166667 -52.31666667,-29.83333333 -52.325,-29.83333333 -52.33333333,-29.83333333 -52.33333333,-29.825 -52.325,-29.825 -52.325,-29.81666667 -52.33333333,-29.81666667 -52.33333333,-29.80833333 -52.34166667,-29.80833333 -52.34166667,-29.8 -52.35,-29.8 -52.35833333,-29.8 -52.35833333,-29.79166667 -52.35833333,-29.78333333 -52.35833333,-29.775 -52.36666667,-29.775 -52.375,-29.775 -52.375,-29.78333333 -52.36666667,-29.78333333 -52.36666667,-29.79166667 -52.375,-29.79166667 -52.38333333,-29.79166667 -52.39166667,-29.79166667 -52.39166667,-29.78333333 -52.39166667,-29.775 -52.4,-29.775 -52.4,-29.76666667 -52.4,-29.75833333 -52.39166667,-29.75833333 -52.38333333,-29.75833333 -52.38333333,-29.75 -52.39166667,-29.75 -52.4,-29.75 -52.40833333,-29.75 -52.40833333,-29.75833333 -52.41666667,-29.75833333 -52.41666667,-29.76666667 -52.41666667,-29.775 -52.425,-29.775 -52.425,-29.76666667 -52.43333333,-29.76666667 -52.43333333,-29.75833333 -52.44166667,-29.75833333 -52.44166667,-29.75 -52.44166667,-29.74166667 -52.45,-29.74166667 -52.45833333,-29.74166667 -52.45833333,-29.73333333 -52.46666667,-29.73333333 -52.475,-29.73333333 -52.475,-29.725 -52.475,-29.71666667 -52.46666667,-29.71666667 -52.45833333,-29.71666667 -52.45833333,-29.70833333 -52.45,-29.70833333 -52.45,-29.7 -52.45,-29.69166667 -52.45833333,-29.69166667 -52.45833333,-29.68333333 -52.45833333,-29.675 -52.45,-29.675 -52.45,-29.66666667 -52.44166667,-29.66666667 -52.44166667,-29.65833333 -52.45,-29.65833333 -52.45833333,-29.65833333 -52.45833333,-29.65 -52.45,-29.65 -52.45,-29.64166667 -52.45833333,-29.64166667 -52.46666667,-29.64166667 -52.46666667,-29.65 -52.475,-29.65 -52.475,-29.64166667 -52.475,-29.63333333 -52.475,-29.625 -52.475,-29.61666667 -52.475,-29.60833333 -52.475,-29.6 -52.48333333,-29.6 -52.48333333,-29.59166667 -52.48333333,-29.58333333 -52.48333333,-29.575 -52.48333333,-29.56666667 -52.49166667,-29.56666667 -52.49166667,-29.575 -52.49166667,-29.58333333 -52.5,-29.58333333 -52.5,-29.59166667 -52.50833333,-29.59166667 -52.50833333,-29.6 -52.5,-29.6 -52.5,-29.60833333 -52.49166667,-29.60833333 -52.48333333,-29.60833333 -52.48333333,-29.61666667 -52.49166667,-29.61666667 -52.49166667,-29.625 -52.48333333,-29.625 -52.48333333,-29.63333333 -52.48333333,-29.64166667 -52.48333333,-29.65 -52.49166667,-29.65 -52.5,-29.65 -52.50833333,-29.65 -52.51666667,-29.65 -52.525,-29.65 -52.525,-29.65833333 -52.51666667,-29.65833333 -52.50833333,-29.65833333 -52.50833333,-29.66666667 -52.5,-29.66666667 -52.5,-29.675 -52.50833333,-29.675 -52.51666667,-29.675 -52.525,-29.675 -52.53333333,-29.675 -52.54166667,-29.675 -52.54166667,-29.68333333 -52.55,-29.68333333 -52.55833333,-29.68333333 -52.56666667,-29.68333333 -52.56666667,-29.675 -52.575,-29.675 -52.58333333,-29.675 -52.58333333,-29.66666667 -52.575,-29.66666667 -52.575,-29.65833333 -52.56666667,-29.65833333 -52.56666667,-29.65 -52.575,-29.65 -52.575,-29.64166667 -52.575,-29.63333333 -52.58333333,-29.63333333 -52.58333333,-29.625 -52.58333333,-29.61666667 -52.58333333,-29.60833333 -52.59166667,-29.60833333 -52.59166667,-29.6 -52.6,-29.6 -52.60833333,-29.6 -52.60833333,-29.59166667 -52.61666667,-29.59166667 -52.625,-29.59166667 -52.625,-29.58333333 -52.63333333,-29.58333333 -52.63333333,-29.575 -52.625,-29.575 -52.625,-29.56666667 -52.63333333,-29.56666667 -52.63333333,-29.55833333 -52.63333333,-29.55 -52.63333333,-29.54166667 -52.64166667,-29.54166667 -52.65,-29.54166667 -52.65,-29.55 -52.65833333,-29.55 -52.65833333,-29.55833333 -52.65,-29.55833333 -52.65,-29.56666667 -52.65,-29.575 -52.65,-29.58333333 -52.65833333,-29.58333333 -52.65833333,-29.575 -52.65833333,-29.56666667 -52.66666667,-29.56666667 -52.66666667,-29.55833333 -52.66666667,-29.55 -52.66666667,-29.54166667 -52.65833333,-29.54166667 -52.65833333,-29.53333333 -52.66666667,-29.53333333 -52.66666667,-29.525 -52.65833333,-29.525 -52.65833333,-29.51666667 -52.65833333,-29.50833333 -52.65,-29.50833333 -52.65,-29.5 -52.64166667,-29.5 -52.64166667,-29.49166667 -52.64166667,-29.48333333 -52.63333333,-29.48333333 -52.63333333,-29.475 -52.63333333,-29.46666667 -52.625,-29.46666667 -52.61666667,-29.46666667 -52.60833333,-29.46666667 -52.60833333,-29.45833333 -52.61666667,-29.45833333 -52.625,-29.45833333 -52.625,-29.45 -52.63333333,-29.45 -52.64166667,-29.45 -52.64166667,-29.44166667 -52.65,-29.44166667 -52.65833333,-29.44166667 -52.65833333,-29.43333333 -52.65,-29.43333333 -52.64166667,-29.43333333 -52.63333333,-29.43333333 -52.63333333,-29.44166667 -52.625,-29.44166667 -52.625,-29.43333333 -52.61666667,-29.43333333 -52.61666667,-29.425 -52.625,-29.425 -52.625,-29.41666667 -52.63333333,-29.41666667 -52.63333333,-29.40833333 -52.64166667,-29.40833333 -52.64166667,-29.4 -52.64166667,-29.39166667 -52.63333333,-29.39166667 -52.625,-29.39166667 -52.625,-29.4 -52.61666667,-29.4 -52.61666667,-29.40833333 -52.60833333,-29.40833333 -52.60833333,-29.41666667 -52.6,-29.41666667 -52.6,-29.40833333 -52.6,-29.4 -52.60833333,-29.4 -52.60833333,-29.39166667 -52.61666667,-29.39166667 -52.61666667,-29.38333333 -52.60833333,-29.38333333 -52.60833333,-29.375 -52.60833333,-29.36666667 -52.6,-29.36666667 -52.59166667,-29.36666667 -52.59166667,-29.35833333 -52.59166667,-29.35 -52.58333333,-29.35 -52.58333333,-29.34166667 -52.59166667,-29.34166667 -52.6,-29.34166667 -52.6,-29.33333333 -52.6,-29.325 -52.60833333,-29.325 -52.60833333,-29.33333333 -52.61666667,-29.33333333 -52.61666667,-29.34166667 -52.625,-29.34166667 -52.625,-29.33333333 -52.63333333,-29.33333333 -52.63333333,-29.325 -52.63333333,-29.31666667 -52.625,-29.31666667 -52.61666667,-29.31666667 -52.60833333,-29.31666667 -52.60833333,-29.30833333 -52.60833333,-29.3 -52.6,-29.3 -52.6,-29.29166667 -52.6,-29.28333333 -52.59166667,-29.28333333 -52.59166667,-29.29166667 -52.59166667,-29.3 -52.59166667,-29.30833333 -52.58333333,-29.30833333 -52.58333333,-29.31666667 -52.58333333,-29.325 -52.575,-29.325 -52.575,-29.33333333 -52.56666667,-29.33333333 -52.55833333,-29.33333333 -52.55833333,-29.325 -52.55833333,-29.31666667 -52.55833333,-29.30833333 -52.55833333,-29.3 -52.55833333,-29.29166667 -52.55833333,-29.28333333 -52.55,-29.28333333 -52.54166667,-29.28333333 -52.53333333,-29.28333333 -52.53333333,-29.29166667 -52.525,-29.29166667 -52.525,-29.28333333 -52.51666667,-29.28333333 -52.51666667,-29.275 -52.51666667,-29.26666667 -52.50833333,-29.26666667 -52.50833333,-29.25833333 -52.50833333,-29.25 -52.5,-29.25 -52.5,-29.24166667 -52.49166667,-29.24166667 -52.49166667,-29.23333333 -52.49166667,-29.225 -52.5,-29.225 -52.5,-29.23333333 -52.50833333,-29.23333333 -52.51666667,-29.23333333 -52.51666667,-29.225 -52.525,-29.225 -52.525,-29.21666667 -52.525,-29.20833333 -52.51666667,-29.20833333 -52.51666667,-29.2 -52.525,-29.2 -52.525,-29.19166667 -52.525,-29.18333333 -52.525,-29.175 -52.51666667,-29.175 -52.51666667,-29.16666667 -52.525,-29.16666667 -52.525,-29.15833333 -52.51666667,-29.15833333 -52.50833333,-29.15833333 -52.50833333,-29.15 -52.51666667,-29.15 -52.51666667,-29.14166667 -52.525,-29.14166667 -52.525,-29.15 -52.53333333,-29.15 -52.53333333,-29.14166667 -52.53333333,-29.13333333 -52.525,-29.13333333 -52.51666667,-29.13333333 -52.50833333,-29.13333333 -52.5,-29.13333333 -52.5,-29.125 -52.5,-29.11666667 -52.49166667,-29.11666667 -52.49166667,-29.10833333 -52.48333333,-29.10833333 -52.48333333,-29.1 -52.49166667,-29.1 -52.5,-29.1 -52.5,-29.09166667 -52.49166667,-29.09166667 -52.49166667,-29.08333333 -52.5,-29.08333333 -52.5,-29.075 -52.5,-29.06666667 -52.5,-29.05833333 -52.5,-29.05 -52.5,-29.04166667 -52.49166667,-29.04166667 -52.49166667,-29.03333333 -52.5,-29.03333333 -52.5,-29.025 -52.5,-29.01666667 -52.5,-29.00833333 -52.50833333,-29.00833333 -52.50833333,-29.0 -52.5,-29.0 -52.49166667,-29.0 -52.48333333,-29.0 -52.475,-29.0 -52.46666667,-29.0 -52.46666667,-29.00833333 -52.475,-29.00833333 -52.475,-29.01666667 -52.48333333,-29.01666667 -52.48333333,-29.025 -52.48333333,-29.03333333 -52.475,-29.03333333 -52.475,-29.04166667 -52.46666667,-29.04166667 -52.46666667,-29.05 -52.46666667,-29.05833333 -52.45833333,-29.05833333 -52.45833333,-29.06666667 -52.45,-29.06666667 -52.45,-29.075 -52.44166667,-29.075 -52.44166667,-29.06666667 -52.43333333,-29.06666667 -52.43333333,-29.05833333 -52.425,-29.05833333 -52.425,-29.06666667 -52.425,-29.075 -52.41666667,-29.075 -52.40833333,-29.075 -52.4,-29.075 -52.39166667,-29.075 -52.39166667,-29.06666667 -52.38333333,-29.06666667 -52.38333333,-29.05833333 -52.375,-29.05833333 -52.375,-29.05 -52.36666667,-29.05 -52.36666667,-29.04166667 -52.36666667,-29.03333333 -52.35833333,-29.03333333 -52.35833333,-29.04166667 -52.35,-29.04166667 -52.34166667,-29.04166667 -52.34166667,-29.03333333 -52.35,-29.03333333 -52.35,-29.025 -52.34166667,-29.025 -52.34166667,-29.01666667 -52.33333333,-29.01666667 -52.33333333,-29.00833333 -52.34166667,-29.00833333 -52.34166667,-29.0 -52.34166667,-28.99166667 -52.34166667,-28.98333333 -52.33333333,-28.98333333 -52.33333333,-28.975 -52.33333333,-28.96666667 -52.325,-28.96666667 -52.325,-28.95833333 -52.325,-28.95 -52.33333333,-28.95 -52.33333333,-28.94166667 -52.325,-28.94166667 -52.31666667,-28.94166667 -52.30833333,-28.94166667 -52.30833333,-28.93333333 -52.3,-28.93333333 -52.3,-28.94166667 -52.29166667,-28.94166667 -52.28333333,-28.94166667 -52.275,-28.94166667 -52.275,-28.95 -52.28333333,-28.95 -52.28333333,-28.95833333 -52.29166667,-28.95833333 -52.3,-28.95833333 -52.3,-28.95 -52.30833333,-28.95 -52.30833333,-28.95833333 -52.30833333,-28.96666667 -52.31666667,-28.96666667 -52.31666667,-28.975 -52.325,-28.975 -52.325,-28.98333333 -52.31666667,-28.98333333 -52.30833333,-28.98333333 -52.3,-28.98333333 -52.3,-28.99166667 -52.3,-29.0 -52.29166667,-29.0 -52.29166667,-28.99166667 -52.28333333,-28.99166667 -52.275,-28.99166667 -52.275,-28.98333333 -52.26666667,-28.98333333 -52.25833333,-28.98333333 -52.25833333,-28.99166667 -52.26666667,-28.99166667 -52.26666667,-29.0 -52.275,-29.0 -52.275,-29.00833333 -52.275,-29.01666667 -52.26666667,-29.01666667 -52.26666667,-29.025 -52.25833333,-29.025 -52.25833333,-29.03333333 -52.25,-29.03333333 -52.24166667,-29.03333333 -52.24166667,-29.025 -52.24166667,-29.01666667 -52.25,-29.01666667 -52.25,-29.00833333 -52.25833333,-29.00833333 -52.25833333,-29.0 -52.25,-29.0 -52.25,-28.99166667 -52.25,-28.98333333 -52.24166667,-28.98333333 -52.24166667,-28.975 -52.25,-28.975 -52.25,-28.96666667 -52.24166667,-28.96666667 -52.24166667,-28.95833333 -52.24166667,-28.95 -52.24166667,-28.94166667 -52.24166667,-28.93333333 -52.24166667,-28.925 -52.23333333,-28.925 -52.225,-28.925 -52.225,-28.91666667 -52.225,-28.90833333 -52.21666667,-28.90833333 -52.21666667,-28.9 -52.21666667,-28.89166667 -52.20833333,-28.89166667 -52.20833333,-28.9 -52.2,-28.9 -52.19166667,-28.9 -52.19166667,-28.89166667 -52.18333333,-28.89166667 -52.175,-28.89166667 -52.175,-28.9 -52.16666667,-28.9 -52.16666667,-28.90833333 -52.15833333,-28.90833333 -52.15833333,-28.91666667 -52.16666667,-28.91666667 -52.16666667,-28.925 -52.175,-28.925 -52.18333333,-28.925 -52.18333333,-28.93333333 -52.19166667,-28.93333333 -52.19166667,-28.94166667 -52.19166667,-28.95 -52.2,-28.95 -52.2,-28.95833333 -52.20833333,-28.95833333 -52.20833333,-28.96666667 -52.20833333,-28.975 -52.2,-28.975 -52.19166667,-28.975 -52.19166667,-28.96666667 -52.19166667,-28.95833333 -52.18333333,-28.95833333 -52.18333333,-28.95 -52.175,-28.95 -52.175,-28.94166667 -52.16666667,-28.94166667 -52.16666667,-28.95 -52.15833333,-28.95 -52.15833333,-28.95833333 -52.15833333,-28.96666667 -52.15,-28.96666667 -52.14166667,-28.96666667 -52.14166667,-28.975 -52.13333333,-28.975 -52.13333333,-28.98333333 -52.13333333,-28.99166667 -52.13333333,-29.0 -52.14166667,-29.0 -52.15,-29.0 -52.15,-28.99166667 -52.15833333,-28.99166667 -52.15833333,-28.98333333 -52.15833333,-28.975 -52.16666667,-28.975 -52.175,-28.975 -52.175,-28.98333333 -52.175,-28.99166667 -52.16666667,-28.99166667 -52.16666667,-29.0 -52.175,-29.0 -52.175,-29.00833333 -52.16666667,-29.00833333 -52.16666667,-29.01666667 -52.15833333,-29.01666667 -52.15,-29.01666667 -52.14166667,-29.01666667 -52.13333333,-29.01666667 -52.13333333,-29.00833333 -52.125,-29.00833333 -52.125,-29.0 -52.125,-28.99166667 -52.11666667,-28.99166667 -52.11666667,-28.98333333 -52.11666667,-28.975 -52.125,-28.975 -52.125,-28.96666667 -52.13333333,-28.96666667 -52.13333333,-28.95833333 -52.14166667,-28.95833333 -52.14166667,-28.95 -52.15,-28.95 -52.15,-28.94166667 -52.14166667,-28.94166667 -52.14166667,-28.93333333 -52.13333333,-28.93333333 -52.125,-28.93333333 -52.125,-28.94166667 -52.11666667,-28.94166667 -52.11666667,-28.93333333 -52.10833333,-28.93333333 -52.10833333,-28.94166667 -52.1,-28.94166667 -52.1,-28.95 -52.09166667,-28.95 -52.09166667,-28.95833333 -52.08333333,-28.95833333 -52.075,-28.95833333 -52.06666667,-28.95833333 -52.06666667,-28.96666667 -52.05833333,-28.96666667 -52.05833333,-28.975 -52.05833333,-28.98333333 -52.05,-28.98333333 -52.05,-28.99166667 -52.04166667,-28.99166667 -52.04166667,-28.98333333 -52.04166667,-28.975 -52.03333333,-28.975 -52.025,-28.975 -52.01666667,-28.975 -52.01666667,-28.98333333 -52.00833333,-28.98333333 -52.00833333,-28.975 -52.0,-28.975 -52.0,-28.96666667 -51.99166667,-28.96666667 -51.99166667,-28.975 -51.98333333,-28.975 -51.975,-28.975 -51.975,-28.98333333 -51.96666667,-28.98333333 -51.96666667,-28.975 -51.95833333,-28.975 -51.95,-28.975 -51.95,-28.96666667 -51.95833333,-28.96666667 -51.95833333,-28.95833333 -51.95,-28.95833333 -51.94166667,-28.95833333 -51.94166667,-28.95 -51.95,-28.95 -51.95,-28.94166667 -51.95833333,-28.94166667 -51.96666667,-28.94166667 -51.96666667,-28.95 -51.975,-28.95 -51.975,-28.94166667 -51.975,-28.93333333 -51.98333333,-28.93333333 -51.98333333,-28.94166667 -51.99166667,-28.94166667 -51.99166667,-28.93333333 -52.0,-28.93333333 -52.0,-28.925 -51.99166667,-28.925 -51.98333333,-28.925 -51.98333333,-28.91666667 -51.99166667,-28.91666667 -52.0,-28.91666667 -52.00833333,-28.91666667 -52.01666667,-28.91666667 -52.01666667,-28.925 -52.025,-28.925 -52.025,-28.93333333 -52.03333333,-28.93333333 -52.03333333,-28.925 -52.04166667,-28.925 -52.04166667,-28.93333333 -52.05,-28.93333333 -52.05,-28.925 -52.05833333,-28.925 -52.06666667,-28.925 -52.06666667,-28.93333333 -52.075,-28.93333333 -52.08333333,-28.93333333 -52.09166667,-28.93333333 -52.09166667,-28.925 -52.09166667,-28.91666667 -52.08333333,-28.91666667 -52.075,-28.91666667 -52.06666667,-28.91666667 -52.05833333,-28.91666667 -52.05833333,-28.90833333 -52.05,-28.90833333 -52.05,-28.91666667 -52.04166667,-28.91666667 -52.03333333,-28.91666667 -52.03333333,-28.90833333 -52.04166667,-28.90833333 -52.04166667,-28.9 -52.04166667,-28.89166667 -52.05,-28.89166667 -52.05833333,-28.89166667 -52.06666667,-28.89166667 -52.075,-28.89166667 -52.08333333,-28.89166667 -52.09166667,-28.89166667 -52.09166667,-28.88333333 -52.08333333,-28.88333333 -52.08333333,-28.875 -52.08333333,-28.86666667 -52.075,-28.86666667 -52.06666667,-28.86666667 -52.06666667,-28.875 -52.05833333,-28.875 -52.05833333,-28.86666667 -52.05833333,-28.85833333 -52.06666667,-28.85833333 -52.06666667,-28.85 -52.075,-28.85 -52.075,-28.84166667 -52.06666667,-28.84166667 -52.06666667,-28.83333333 -52.075,-28.83333333 -52.075,-28.825 -52.06666667,-28.825 -52.06666667,-28.81666667 -52.06666667,-28.80833333 -52.075,-28.80833333 -52.08333333,-28.80833333 -52.08333333,-28.8 -52.075,-28.8 -52.06666667,-28.8 -52.06666667,-28.79166667 -52.075,-28.79166667 -52.08333333,-28.79166667 -52.08333333,-28.78333333 -52.075,-28.78333333 -52.075,-28.775 -52.075,-28.76666667 -52.06666667,-28.76666667 -52.06666667,-28.775 -52.06666667,-28.78333333 -52.05833333,-28.78333333 -52.05,-28.78333333 -52.05,-28.79166667 -52.05833333,-28.79166667 -52.05833333,-28.8 -52.05833333,-28.80833333 -52.05,-28.80833333 -52.05,-28.81666667 -52.04166667,-28.81666667 -52.04166667,-28.825 -52.04166667,-28.83333333 -52.03333333,-28.83333333 -52.03333333,-28.825 -52.025,-28.825 -52.025,-28.81666667 -52.025,-28.80833333 -52.01666667,-28.80833333 -52.01666667,-28.8 -52.00833333,-28.8 -52.00833333,-28.80833333 -52.0,-28.80833333 -52.0,-28.81666667 -51.99166667,-28.81666667 -51.98333333,-28.81666667 -51.975,-28.81666667 -51.96666667,-28.81666667 -51.96666667,-28.825 -51.975,-28.825 -51.98333333,-28.825 -51.99166667,-28.825 -51.99166667,-28.83333333 -52.0,-28.83333333 -52.0,-28.84166667 -52.0,-28.85 -52.0,-28.85833333 -52.0,-28.86666667 -52.0,-28.875 -51.99166667,-28.875 -51.99166667,-28.86666667 -51.98333333,-28.86666667 -51.98333333,-28.875 -51.98333333,-28.88333333 -51.98333333,-28.89166667 -51.975,-28.89166667 -51.975,-28.88333333 -51.96666667,-28.88333333 -51.95833333,-28.88333333 -51.95833333,-28.89166667 -51.96666667,-28.89166667 -51.96666667,-28.9 -51.95833333,-28.9 -51.95,-28.9 -51.95,-28.89166667 -51.94166667,-28.89166667 -51.94166667,-28.88333333 -51.94166667,-28.875 -51.94166667,-28.86666667 -51.93333333,-28.86666667 -51.93333333,-28.875 -51.925,-28.875 -51.925,-28.88333333 -51.925,-28.89166667 -51.925,-28.9 -51.93333333,-28.9 -51.93333333,-28.90833333 -51.94166667,-28.90833333 -51.94166667,-28.91666667 -51.93333333,-28.91666667 -51.925,-28.91666667 -51.925,-28.90833333 -51.91666667,-28.90833333 -51.91666667,-28.9 -51.91666667,-28.89166667 -51.90833333,-28.89166667 -51.9,-28.89166667 -51.9,-28.9 -51.9,-28.90833333 -51.89166667,-28.90833333 -51.89166667,-28.91666667 -51.89166667,-28.925 -51.89166667,-28.93333333 -51.88333333,-28.93333333 -51.875,-28.93333333 -51.86666667,-28.93333333 -51.86666667,-28.94166667 -51.875,-28.94166667 -51.88333333,-28.94166667 -51.88333333,-28.95 -51.89166667,-28.95 -51.89166667,-28.95833333 -51.88333333,-28.95833333 -51.875,-28.95833333 -51.875,-28.96666667 -51.88333333,-28.96666667 -51.88333333,-28.975 -51.88333333,-28.98333333 -51.875,-28.98333333 -51.875,-28.975 -51.86666667,-28.975 -51.86666667,-28.98333333 -51.86666667,-28.99166667 -51.875,-28.99166667 -51.875,-29.0 -51.875,-29.00833333 -51.875,-29.01666667 -51.88333333,-29.01666667 -51.88333333,-29.00833333 -51.89166667,-29.00833333 -51.9,-29.00833333 -51.9,-29.01666667 -51.9,-29.025 -51.89166667,-29.025 -51.88333333,-29.025 -51.88333333,-29.03333333 -51.89166667,-29.03333333 -51.9,-29.03333333 -51.9,-29.04166667 -51.89166667,-29.04166667 -51.88333333,-29.04166667 -51.88333333,-29.05 -51.88333333,-29.05833333 -51.89166667,-29.05833333 -51.89166667,-29.06666667 -51.89166667,-29.075 -51.88333333,-29.075 -51.88333333,-29.08333333 -51.875,-29.08333333 -51.875,-29.09166667 -51.86666667,-29.09166667 -51.86666667,-29.08333333 -51.85833333,-29.08333333 -51.85833333,-29.075 -51.85833333,-29.06666667 -51.85,-29.06666667 -51.85,-29.05833333 -51.84166667,-29.05833333 -51.84166667,-29.06666667 -51.83333333,-29.06666667 -51.83333333,-29.075 -51.83333333,-29.08333333 -51.825,-29.08333333 -51.81666667,-29.08333333 -51.81666667,-29.075 -51.81666667,-29.06666667 -51.80833333,-29.06666667 -51.8,-29.06666667 -51.79166667,-29.06666667 -51.78333333,-29.06666667 -51.775,-29.06666667 -51.775,-29.05833333 -51.76666667,-29.05833333 -51.75833333,-29.05833333 -51.75,-29.05833333 -51.74166667,-29.05833333 -51.74166667,-29.05 -51.75,-29.05 -51.75,-29.04166667 -51.75833333,-29.04166667 -51.76666667,-29.04166667 -51.775,-29.04166667 -51.775,-29.03333333 -51.76666667,-29.03333333 -51.75833333,-29.03333333 -51.75,-29.03333333 -51.74166667,-29.03333333 -51.74166667,-29.025 -51.75,-29.025 -51.75833333,-29.025 -51.75833333,-29.01666667 -51.76666667,-29.01666667 -51.76666667,-29.00833333 -51.775,-29.00833333 -51.78333333,-29.00833333 -51.78333333,-29.0 -51.79166667,-29.0 -51.8,-29.0 -51.8,-28.99166667 -51.79166667,-28.99166667 -51.78333333,-28.99166667 -51.775,-28.99166667 -51.775,-28.98333333 -51.775,-28.975 -51.78333333,-28.975 -51.79166667,-28.975 -51.79166667,-28.96666667 -51.78333333,-28.96666667 -51.78333333,-28.95833333 -51.775,-28.95833333 -51.775,-28.95 -51.775,-28.94166667 -51.78333333,-28.94166667 -51.79166667,-28.94166667 -51.8,-28.94166667 -51.80833333,-28.94166667 -51.81666667,-28.94166667 -51.825,-28.94166667 -51.825,-28.93333333 -51.81666667,-28.93333333 -51.80833333,-28.93333333 -51.8,-28.93333333 -51.8,-28.925 -51.8,-28.91666667 -51.80833333,-28.91666667 -51.81666667,-28.91666667 -51.81666667,-28.90833333 -51.825,-28.90833333 -51.83333333,-28.90833333 -51.83333333,-28.9 -51.825,-28.9 -51.825,-28.89166667 -51.81666667,-28.89166667 -51.80833333,-28.89166667 -51.80833333,-28.88333333 -51.80833333,-28.875 -51.81666667,-28.875 -51.825,-28.875 -51.83333333,-28.875 -51.83333333,-28.88333333 -51.84166667,-28.88333333 -51.85,-28.88333333 -51.85,-28.875 -51.85833333,-28.875 -51.85833333,-28.86666667 -51.85,-28.86666667 -51.84166667,-28.86666667 -51.83333333,-28.86666667 -51.83333333,-28.85833333 -51.83333333,-28.85 -51.84166667,-28.85 -51.84166667,-28.84166667 -51.85,-28.84166667 -51.85833333,-28.84166667 -51.86666667,-28.84166667 -51.86666667,-28.83333333 -51.875,-28.83333333 -51.875,-28.825 -51.86666667,-28.825 -51.85833333,-28.825 -51.85,-28.825 -51.84166667,-28.825 -51.84166667,-28.83333333 -51.83333333,-28.83333333 -51.83333333,-28.84166667 -51.825,-28.84166667 -51.825,-28.85 -51.81666667,-28.85 -51.81666667,-28.85833333 -51.80833333,-28.85833333 -51.8,-28.85833333 -51.8,-28.86666667 -51.8,-28.875 -51.79166667,-28.875 -51.78333333,-28.875 -51.78333333,-28.86666667 -51.775,-28.86666667 -51.76666667,-28.86666667 -51.75833333,-28.86666667 -51.75833333,-28.875 -51.76666667,-28.875 -51.76666667,-28.88333333 -51.775,-28.88333333 -51.775,-28.89166667 -51.78333333,-28.89166667 -51.79166667,-28.89166667 -51.79166667,-28.9 -51.8,-28.9 -51.8,-28.90833333 -51.79166667,-28.90833333 -51.78333333,-28.90833333 -51.78333333,-28.91666667 -51.775,-28.91666667 -51.775,-28.925 -51.775,-28.93333333 -51.76666667,-28.93333333 -51.76666667,-28.94166667 -51.75833333,-28.94166667 -51.75,-28.94166667 -51.74166667,-28.94166667 -51.74166667,-28.95 -51.75,-28.95 -51.75,-28.95833333 -51.75,-28.96666667 -51.74166667,-28.96666667 -51.74166667,-28.95833333 -51.73333333,-28.95833333 -51.725,-28.95833333 -51.71666667,-28.95833333 -51.71666667,-28.95 -51.70833333,-28.95 -51.7,-28.95 -51.7,-28.95833333 -51.70833333,-28.95833333 -51.70833333,-28.96666667 -51.71666667,-28.96666667 -51.725,-28.96666667 -51.73333333,-28.96666667 -51.73333333,-28.975 -51.73333333,-28.98333333 -51.725,-28.98333333 -51.725,-28.99166667 -51.725,-29.0 -51.71666667,-29.0 -51.71666667,-29.00833333 -51.71666667,-29.01666667 -51.71666667,-29.025 -51.70833333,-29.025 -51.70833333,-29.03333333 -51.70833333,-29.04166667 -51.7,-29.04166667 -51.7,-29.03333333 -51.69166667,-29.03333333 -51.69166667,-29.04166667 -51.69166667,-29.05 -51.68333333,-29.05 -51.68333333,-29.04166667 -51.68333333,-29.03333333 -51.675,-29.03333333 -51.675,-29.025 -51.66666667,-29.025 -51.66666667,-29.01666667 -51.675,-29.01666667 -51.675,-29.00833333 -51.68333333,-29.00833333 -51.68333333,-29.0 -51.675,-29.0 -51.66666667,-29.0 -51.65833333,-29.0 -51.65,-29.0 -51.64166667,-29.0 -51.64166667,-29.00833333 -51.63333333,-29.00833333 -51.625,-29.00833333 -51.625,-29.0 -51.625,-28.99166667 -51.61666667,-28.99166667 -51.61666667,-29.0 -51.60833333,-29.0 -51.60833333,-28.99166667 -51.6,-28.99166667 -51.6,-29.0 -51.6,-29.00833333 -51.60833333,-29.00833333 -51.61666667,-29.00833333 -51.61666667,-29.01666667 -51.61666667,-29.025 -51.60833333,-29.025 -51.60833333,-29.03333333 -51.60833333,-29.04166667 -51.6,-29.04166667 -51.59166667,-29.04166667 -51.59166667,-29.05 -51.59166667,-29.05833333 -51.58333333,-29.05833333 -51.58333333,-29.06666667 -51.59166667,-29.06666667 -51.6,-29.06666667 -51.60833333,-29.06666667 -51.60833333,-29.05833333 -51.61666667,-29.05833333 -51.61666667,-29.05 -51.625,-29.05 -51.63333333,-29.05 -51.63333333,-29.04166667 -51.63333333,-29.03333333 -51.64166667,-29.03333333 -51.64166667,-29.04166667 -51.65,-29.04166667 -51.65,-29.05 -51.64166667,-29.05 -51.64166667,-29.05833333 -51.63333333,-29.05833333 -51.625,-29.05833333 -51.625,-29.06666667 -51.61666667,-29.06666667 -51.61666667,-29.075 -51.625,-29.075 -51.63333333,-29.075 -51.63333333,-29.08333333 -51.625,-29.08333333 -51.61666667,-29.08333333 -51.60833333,-29.08333333 -51.6,-29.08333333 -51.6,-29.075 -51.59166667,-29.075 -51.59166667,-29.08333333 -51.59166667,-29.09166667 -51.59166667,-29.1 -51.6,-29.1 -51.6,-29.09166667 -51.60833333,-29.09166667 -51.61666667,-29.09166667 -51.625,-29.09166667 -51.63333333,-29.09166667 -51.63333333,-29.1 -51.64166667,-29.1 -51.64166667,-29.09166667 -51.65,-29.09166667 -51.65833333,-29.09166667 -51.65833333,-29.1 -51.66666667,-29.1 -51.66666667,-29.09166667 -51.66666667,-29.08333333 -51.66666667,-29.075 -51.675,-29.075 -51.675,-29.08333333 -51.675,-29.09166667 -51.675,-29.1 -51.675,-29.10833333 -51.66666667,-29.10833333 -51.66666667,-29.11666667 -51.65833333,-29.11666667 -51.65833333,-29.125 -51.65833333,-29.13333333 -51.65833333,-29.14166667 -51.66666667,-29.14166667 -51.675,-29.14166667 -51.68333333,-29.14166667 -51.68333333,-29.13333333 -51.675,-29.13333333 -51.675,-29.125 -51.68333333,-29.125 -51.68333333,-29.11666667 -51.69166667,-29.11666667 -51.7,-29.11666667 -51.7,-29.125 -51.7,-29.13333333 -51.69166667,-29.13333333 -51.69166667,-29.14166667 -51.69166667,-29.15 -51.68333333,-29.15 -51.68333333,-29.15833333 -51.675,-29.15833333 -51.675,-29.16666667 -51.68333333,-29.16666667 -51.69166667,-29.16666667 -51.69166667,-29.175 -51.69166667,-29.18333333 -51.69166667,-29.19166667 -51.69166667,-29.2 -51.68333333,-29.2 -51.675,-29.2 -51.675,-29.20833333 -51.66666667,-29.20833333 -51.65833333,-29.20833333 -51.65,-29.20833333 -51.64166667,-29.20833333 -51.64166667,-29.21666667 -51.63333333,-29.21666667 -51.625,-29.21666667 -51.625,-29.225 -51.61666667,-29.225 -51.60833333,-29.225 -51.6,-29.225 -51.59166667,-29.225 -51.59166667,-29.23333333 -51.59166667,-29.24166667 -51.6,-29.24166667 -51.60833333,-29.24166667 -51.61666667,-29.24166667 -51.61666667,-29.23333333 -51.625,-29.23333333 -51.63333333,-29.23333333 -51.63333333,-29.225 -51.64166667,-29.225 -51.64166667,-29.23333333 -51.65,-29.23333333 -51.65,-29.225 -51.65833333,-29.225 -51.65833333,-29.21666667 -51.66666667,-29.21666667 -51.675,-29.21666667 -51.675,-29.225 -51.675,-29.23333333 -51.675,-29.24166667 -51.66666667,-29.24166667 -51.66666667,-29.25 -51.66666667,-29.25833333 -51.675,-29.25833333 -51.675,-29.26666667 -51.68333333,-29.26666667 -51.68333333,-29.275 -51.69166667,-29.275 -51.69166667,-29.28333333 -51.68333333,-29.28333333 -51.675,-29.28333333 -51.66666667,-29.28333333 -51.65833333,-29.28333333 -51.65833333,-29.29166667 -51.66666667,-29.29166667 -51.66666667,-29.3 -51.65833333,-29.3 -51.65833333,-29.30833333 -51.65833333,-29.31666667 -51.65,-29.31666667 -51.64166667,-29.31666667 -51.64166667,-29.325 -51.63333333,-29.325 -51.63333333,-29.33333333 -51.625,-29.33333333 -51.625,-29.34166667 -51.61666667,-29.34166667 -51.60833333,-29.34166667 -51.60833333,-29.33333333 -51.6,-29.33333333 -51.59166667,-29.33333333 -51.59166667,-29.325 -51.58333333,-29.325 -51.575,-29.325 -51.575,-29.33333333 -51.56666667,-29.33333333 -51.56666667,-29.325 -51.55833333,-29.325 -51.55833333,-29.33333333 -51.55833333,-29.34166667 -51.56666667,-29.34166667 -51.575,-29.34166667 -51.575,-29.35 -51.58333333,-29.35 -51.58333333,-29.35833333 -51.59166667,-29.35833333 -51.6,-29.35833333 -51.6,-29.36666667 -51.60833333,-29.36666667 -51.60833333,-29.375 -51.60833333,-29.38333333 -51.6,-29.38333333 -51.6,-29.39166667 -51.6,-29.4 -51.59166667,-29.4 -51.58333333,-29.4 -51.58333333,-29.40833333 -51.59166667,-29.40833333 -51.59166667,-29.41666667 -51.6,-29.41666667 -51.6,-29.425 -51.59166667,-29.425 -51.59166667,-29.43333333 -51.59166667,-29.44166667 -51.59166667,-29.45 -51.58333333,-29.45 -51.58333333,-29.45833333 -51.59166667,-29.45833333 -51.6,-29.45833333 -51.6,-29.46666667 -51.59166667,-29.46666667 -51.59166667,-29.475 -51.58333333,-29.475 -51.575,-29.475 -51.575,-29.48333333 -51.56666667,-29.48333333 -51.56666667,-29.475 -51.55833333,-29.475 -51.55833333,-29.46666667 -51.55,-29.46666667 -51.54166667,-29.46666667 -51.53333333,-29.46666667 -51.53333333,-29.45833333 -51.53333333,-29.45 -51.525,-29.45 -51.525,-29.45833333 -51.525,-29.46666667 -51.51666667,-29.46666667 -51.51666667,-29.45833333 -51.50833333,-29.45833333 -51.50833333,-29.46666667 -51.5,-29.46666667 -51.5,-29.475 -51.5,-29.48333333 -51.49166667,-29.48333333 -51.48333333,-29.48333333 -51.475,-29.48333333 -51.475,-29.475 -51.475,-29.46666667 -51.46666667,-29.46666667 -51.45833333,-29.46666667 -51.45,-29.46666667 -51.45,-29.475 -51.44166667,-29.475 -51.43333333,-29.475 -51.43333333,-29.48333333 -51.44166667,-29.48333333 -51.45,-29.48333333 -51.45,-29.49166667 -51.45,-29.5 -51.45833333,-29.5 -51.46666667,-29.5 -51.46666667,-29.50833333 -51.475,-29.50833333 -51.475,-29.51666667 -51.48333333,-29.51666667 -51.48333333,-29.525 -51.49166667,-29.525 -51.49166667,-29.53333333 -51.48333333,-29.53333333 -51.48333333,-29.54166667 -51.475,-29.54166667 -51.475,-29.53333333 -51.46666667,-29.53333333 -51.46666667,-29.525 -51.45833333,-29.525 -51.45,-29.525 -51.45,-29.53333333 -51.45833333,-29.53333333 -51.45833333,-29.54166667 -51.45833333,-29.55 -51.46666667,-29.55 -51.46666667,-29.55833333 -51.46666667,-29.56666667 -51.46666667,-29.575 -51.45833333,-29.575 -51.45833333,-29.58333333 -51.46666667,-29.58333333 -51.46666667,-29.59166667 -51.45833333,-29.59166667 -51.45833333,-29.6 -51.46666667,-29.6 -51.475,-29.6 -51.475,-29.60833333 -51.46666667,-29.60833333 -51.45833333,-29.60833333 -51.45833333,-29.61666667 -51.45,-29.61666667 -51.44166667,-29.61666667 -51.44166667,-29.60833333 -51.44166667,-29.6 -51.45,-29.6 -51.45,-29.59166667 -51.44166667,-29.59166667 -51.43333333,-29.59166667 -51.43333333,-29.6 -51.43333333,-29.60833333 -51.43333333,-29.61666667 -51.425,-29.61666667 -51.425,-29.625 -51.43333333,-29.625 -51.43333333,-29.63333333 -51.43333333,-29.64166667 -51.44166667,-29.64166667 -51.45,-29.64166667 -51.45833333,-29.64166667 -51.46666667,-29.64166667 -51.475,-29.64166667 -51.475,-29.63333333 -51.48333333,-29.63333333 -51.48333333,-29.625 -51.49166667,-29.625 -51.49166667,-29.61666667 -51.49166667,-29.60833333 -51.5,-29.60833333 -51.5,-29.6 -51.5,-29.59166667 -51.5,-29.58333333 -51.50833333,-29.58333333 -51.51666667,-29.58333333 -51.51666667,-29.59166667 -51.51666667,-29.6 -51.50833333,-29.6 -51.50833333,-29.60833333 -51.50833333,-29.61666667 -51.5,-29.61666667 -51.5,-29.625 -51.5,-29.63333333 -51.49166667,-29.63333333 -51.49166667,-29.64166667 -51.49166667,-29.65 -51.5,-29.65 -51.5,-29.65833333 -51.49166667,-29.65833333 -51.49166667,-29.66666667 -51.5,-29.66666667 -51.5,-29.675 -51.49166667,-29.675 -51.48333333,-29.675 -51.48333333,-29.68333333 -51.49166667,-29.68333333 -51.5,-29.68333333 -51.5,-29.69166667 -51.50833333,-29.69166667 -51.50833333,-29.68333333 -51.51666667,-29.68333333 -51.51666667,-29.675 -51.525,-29.675 -51.53333333,-29.675 -51.53333333,-29.66666667 -51.54166667,-29.66666667 -51.54166667,-29.675 -51.55,-29.675 -51.55,-29.66666667 -51.55,-29.65833333 -51.55833333,-29.65833333 -51.56666667,-29.65833333 -51.56666667,-29.66666667 -51.575,-29.66666667 -51.58333333,-29.66666667 -51.58333333,-29.675 -51.59166667,-29.675 -51.59166667,-29.66666667 -51.6,-29.66666667 -51.60833333,-29.66666667 -51.60833333,-29.675 -51.60833333,-29.68333333 -51.60833333,-29.69166667 -51.6,-29.69166667 -51.6,-29.7 -51.59166667,-29.7 -51.59166667,-29.70833333 -51.6,-29.70833333 -51.60833333,-29.70833333 -51.61666667,-29.70833333 -51.625,-29.70833333 -51.625,-29.7 -51.625,-29.69166667 -51.61666667,-29.69166667 -51.61666667,-29.68333333 -51.625,-29.68333333 -51.63333333,-29.68333333 -51.63333333,-29.675 -51.625,-29.675 -51.61666667,-29.675 -51.61666667,-29.66666667 -51.625,-29.66666667 -51.625,-29.65833333 -51.625,-29.65 -51.63333333,-29.65 -51.63333333,-29.64166667 -51.64166667,-29.64166667 -51.64166667,-29.63333333 -51.65,-29.63333333 -51.65833333,-29.63333333 -51.65833333,-29.64166667 -51.66666667,-29.64166667 -51.66666667,-29.63333333 -51.675,-29.63333333 -51.675,-29.64166667 -51.68333333,-29.64166667 -51.69166667,-29.64166667 -51.69166667,-29.65 -51.7,-29.65 -51.70833333,-29.65 -51.70833333,-29.65833333 -51.7,-29.65833333 -51.7,-29.66666667 -51.7,-29.675 -51.7,-29.68333333 -51.70833333,-29.68333333 -51.70833333,-29.675 -51.70833333,-29.66666667 -51.71666667,-29.66666667 -51.71666667,-29.675 -51.725,-29.675 -51.73333333,-29.675 -51.74166667,-29.675 -51.74166667,-29.68333333 -51.75,-29.68333333 -51.75,-29.69166667 -51.74166667,-29.69166667 -51.73333333,-29.69166667 -51.73333333,-29.7 -51.73333333,-29.70833333 -51.74166667,-29.70833333 -51.75,-29.70833333 -51.75,-29.71666667 -51.75833333,-29.71666667 -51.75833333,-29.725 -51.75833333,-29.73333333 -51.75833333,-29.74166667 -51.75,-29.74166667 -51.75,-29.75 -51.75833333,-29.75 -51.76666667,-29.75 -51.76666667,-29.75833333 -51.775,-29.75833333 -51.775,-29.76666667 -51.775,-29.775 -51.78333333,-29.775 -51.79166667,-29.775 -51.79166667,-29.76666667 -51.8,-29.76666667 -51.80833333,-29.76666667 -51.81666667,-29.76666667 -51.81666667,-29.75833333 -51.81666667,-29.75 -51.80833333,-29.75 -51.80833333,-29.74166667 -51.80833333,-29.73333333 -51.8,-29.73333333 -51.79166667,-29.73333333 -51.79166667,-29.725 -51.79166667,-29.71666667 -51.8,-29.71666667 -51.8,-29.70833333 -51.80833333,-29.70833333 -51.80833333,-29.71666667 -51.81666667,-29.71666667 -51.825,-29.71666667 -51.83333333,-29.71666667 -51.83333333,-29.70833333 -51.825,-29.70833333 -51.825,-29.7 -51.83333333,-29.7 -51.83333333,-29.69166667 -51.84166667,-29.69166667 -51.84166667,-29.7 -51.85,-29.7 -51.85,-29.69166667 -51.85,-29.68333333 -51.85,-29.675 -51.85833333,-29.675 -51.85833333,-29.68333333 -51.85833333,-29.69166667 -51.85833333,-29.7 -51.86666667,-29.7 -51.86666667,-29.70833333 -51.86666667,-29.71666667 -51.875,-29.71666667 -51.875,-29.725 -51.88333333,-29.725 -51.88333333,-29.71666667 -51.89166667,-29.71666667 -51.89166667,-29.70833333 -51.88333333,-29.70833333 -51.88333333,-29.7 -51.89166667,-29.7 -51.9,-29.7 -51.90833333,-29.7 -51.91666667,-29.7 -51.91666667,-29.69166667 -51.91666667,-29.68333333 -51.90833333,-29.68333333 -51.90833333,-29.675 -51.9,-29.675 -51.9,-29.68333333 -51.89166667,-29.68333333 -51.89166667,-29.69166667 -51.88333333,-29.69166667 -51.88333333,-29.68333333 -51.875,-29.68333333 -51.875,-29.675 -51.875,-29.66666667 -51.88333333,-29.66666667 -51.89166667,-29.66666667 -51.89166667,-29.65833333 -51.9,-29.65833333 -51.9,-29.65 -51.90833333,-29.65 -51.90833333,-29.65833333 -51.91666667,-29.65833333 -51.91666667,-29.65 -51.925,-29.65 -51.925,-29.64166667 -51.93333333,-29.64166667 -51.93333333,-29.65 -51.94166667,-29.65 -51.95,-29.65 -51.95,-29.64166667 -51.95833333,-29.64166667 -51.95833333,-29.63333333 -51.95,-29.63333333 -51.95,-29.625 -51.95833333,-29.625 -51.96666667,-29.625 -51.96666667,-29.63333333 -51.96666667,-29.64166667 -51.975,-29.64166667 -51.975,-29.63333333 -51.975,-29.625 -51.975,-29.61666667</coordinates></LinearRing></outerBoundaryIs><innerBoundaryIs><LinearRing><coordinates>-52.025,-29.69166667 -52.025,-29.68333333 -52.03333333,-29.68333333 -52.03333333,-29.69166667 -52.025,-29.69166667</coordinates></LinearRing></innerBoundaryIs><innerBoundaryIs><LinearRing><coordinates>-52.18333333,-29.73333333 -52.19166667,-29.73333333 -52.19166667,-29.74166667 -52.18333333,-29.74166667 -52.18333333,-29.73333333</coordinates></LinearRing></innerBoundaryIs><innerBoundaryIs><LinearRing><coordinates>-52.19166667,-29.79166667 -52.19166667,-29.78333333 -52.2,-29.78333333 -52.2,-29.79166667 -52.19166667,-29.79166667</coordinates></LinearRing></innerBoundaryIs><innerBoundaryIs><LinearRing><coordinates>-52.2,-29.79166667 -52.20833333,-29.79166667 -52.20833333,-29.8 -52.2,-29.8 -52.2,-29.79166667</coordinates></LinearRing></innerBoundaryIs><innerBoundaryIs><LinearRing><coordinates>-52.34166667,-29.8 -52.33333333,-29.8 -52.33333333,-29.79166667 -52.34166667,-29.79166667 -52.34166667,-29.8</coordinates></LinearRing></innerBoundaryIs><innerBoundaryIs><LinearRing><coordinates>-52.38333333,-29.75833333 -52.38333333,-29.76666667 -52.375,-29.76666667 -52.375,-29.75833333 -52.38333333,-29.75833333</coordinates></LinearRing></innerBoundaryIs><innerBoundaryIs><LinearRing><coordinates>-52.49166667,-29.56666667 -52.49166667,-29.55833333 -52.5,-29.55833333 -52.5,-29.56666667 -52.49166667,-29.56666667</coordinates></LinearRing></innerBoundaryIs><innerBoundaryIs><LinearRing><coordinates>-52.49166667,-29.55833333 -52.48333333,-29.55833333 -52.48333333,-29.55 -52.49166667,-29.55 -52.49166667,-29.55833333</coordinates></LinearRing></innerBoundaryIs><innerBoundaryIs><LinearRing><coordinates>-52.59166667,-29.6 -52.58333333,-29.6 -52.58333333,-29.59166667 -52.59166667,-29.59166667 -52.59166667,-29.6</coordinates></LinearRing></innerBoundaryIs><innerBoundaryIs><LinearRing><coordinates>-52.60833333,-29.46666667 -52.60833333,-29.475 -52.6,-29.475 -52.6,-29.46666667 -52.60833333,-29.46666667</coordinates></LinearRing></innerBoundaryIs><innerBoundaryIs><LinearRing><coordinates>-52.60833333,-29.45833333 -52.6,-29.45833333 -52.6,-29.45 -52.60833333,-29.45 -52.60833333,-29.45833333</coordinates></LinearRing></innerBoundaryIs><innerBoundaryIs><LinearRing><coordinates>-52.53333333,-29.29166667 -52.54166667,-29.29166667 -52.54166667,-29.3 -52.53333333,-29.3 -52.53333333,-29.29166667</coordinates></LinearRing></innerBoundaryIs><innerBoundaryIs><LinearRing><coordinates>-52.49166667,-29.24166667 -52.49166667,-29.25 -52.48333333,-29.25 -52.48333333,-29.24166667 -52.49166667,-29.24166667</coordinates></LinearRing></innerBoundaryIs><innerBoundaryIs><LinearRing><coordinates>-52.48333333,-29.25 -52.48333333,-29.25833333 -52.475,-29.25833333 -52.475,-29.25 -52.48333333,-29.25</coordinates></LinearRing></innerBoundaryIs><innerBoundaryIs><LinearRing><coordinates>-52.475,-29.25 -52.46666667,-29.25 -52.46666667,-29.24166667 -52.475,-29.24166667 -52.475,-29.25</coordinates></LinearRing></innerBoundaryIs><innerBoundaryIs><LinearRing><coordinates>-52.46666667,-29.25 -52.46666667,-29.25833333 -52.45833333,-29.25833333 -52.45833333,-29.25 -52.46666667,-29.25</coordinates></LinearRing></innerBoundaryIs><innerBoundaryIs><LinearRing><coordinates>-52.51666667,-29.225 -52.50833333,-29.225 -52.50833333,-29.21666667 -52.51666667,-29.21666667 -52.51666667,-29.225</coordinates></LinearRing></innerBoundaryIs><innerBoundaryIs><LinearRing><coordinates>-52.46666667,-29.05833333 -52.475,-29.05833333 -52.475,-29.06666667 -52.46666667,-29.06666667 -52.46666667,-29.05833333</coordinates></LinearRing></innerBoundaryIs><innerBoundaryIs><LinearRing><coordinates>-52.45,-29.075 -52.45833333,-29.075 -52.45833333,-29.08333333 -52.45,-29.08333333 -52.45,-29.075</coordinates></LinearRing></innerBoundaryIs><innerBoundaryIs><LinearRing><coordinates>-52.425,-29.075 -52.43333333,-29.075 -52.43333333,-29.08333333 -52.44166667,-29.08333333 -52.44166667,-29.09166667 -52.45,-29.09166667 -52.45833333,-29.09166667 -52.45833333,-29.1 -52.45,-29.1 -52.44166667,-29.1 -52.43333333,-29.1 -52.425,-29.1 -52.41666667,-29.1 -52.40833333,-29.1 -52.40833333,-29.10833333 -52.4,-29.10833333 -52.39166667,-29.10833333 -52.38333333,-29.10833333 -52.38333333,-29.11666667 -52.375,-29.11666667 -52.375,-29.10833333 -52.375,-29.1 -52.38333333,-29.1 -52.38333333,-29.09166667 -52.39166667,-29.09166667 -52.4,-29.09166667 -52.40833333,-29.09166667 -52.41666667,-29.09166667 -52.425,-29.09166667 -52.425,-29.08333333 -52.425,-29.075</coordinates></LinearRing></innerBoundaryIs><innerBoundaryIs><LinearRing><coordinates>-52.11666667,-28.99166667 -52.11666667,-29.0 -52.10833333,-29.0 -52.1,-29.0 -52.09166667,-29.0 -52.09166667,-28.99166667 -52.08333333,-28.99166667 -52.08333333,-28.98333333 -52.08333333,-28.975 -52.08333333,-28.96666667 -52.09166667,-28.96666667 -52.09166667,-28.975 -52.09166667,-28.98333333 -52.1,-28.98333333 -52.1,-28.99166667 -52.10833333,-28.99166667 -52.11666667,-28.99166667</coordinates></LinearRing></innerBoundaryIs><innerBoundaryIs><LinearRing><coordinates>-52.09166667,-29.0 -52.09166667,-29.00833333 -52.1,-29.00833333 -52.1,-29.01666667 -52.09166667,-29.01666667 -52.08333333,-29.01666667 -52.08333333,-29.00833333 -52.08333333,-29.0 -52.09166667,-29.0</coordinates></LinearRing></innerBoundaryIs><innerBoundaryIs><LinearRing><coordinates>-52.125,-28.96666667 -52.11666667,-28.96666667 -52.10833333,-28.96666667 -52.10833333,-28.95833333 -52.11666667,-28.95833333 -52.11666667,-28.95 -52.125,-28.95 -52.125,-28.95833333 -52.125,-28.96666667</coordinates></LinearRing></innerBoundaryIs><innerBoundaryIs><LinearRing><coordinates>-52.10833333,-28.96666667 -52.10833333,-28.975 -52.1,-28.975 -52.1,-28.96666667 -52.10833333,-28.96666667</coordinates></LinearRing></innerBoundaryIs><innerBoundaryIs><LinearRing><coordinates>-51.89166667,-28.93333333 -51.9,-28.93333333 -51.9,-28.94166667 -51.89166667,-28.94166667 -51.89166667,-28.93333333</coordinates></LinearRing></innerBoundaryIs><innerBoundaryIs><LinearRing><coordinates>-51.9,-29.00833333 -51.9,-29.0 -51.90833333,-29.0 -51.90833333,-29.00833333 -51.9,-29.00833333</coordinates></LinearRing></innerBoundaryIs><innerBoundaryIs><LinearRing><coordinates>-51.81666667,-29.08333333 -51.81666667,-29.09166667 -51.825,-29.09166667 -51.825,-29.1 -51.81666667,-29.1 -51.80833333,-29.1 -51.80833333,-29.09166667 -51.80833333,-29.08333333 -51.81666667,-29.08333333</coordinates></LinearRing></innerBoundaryIs><innerBoundaryIs><LinearRing><coordinates>-51.81666667,-28.85833333 -51.825,-28.85833333 -51.825,-28.86666667 -51.81666667,-28.86666667 -51.81666667,-28.85833333</coordinates></LinearRing></innerBoundaryIs><innerBoundaryIs><LinearRing><coordinates>-51.64166667,-29.05833333 -51.65,-29.05833333 -51.65,-29.06666667 -51.65,-29.075 -51.64166667,-29.075 -51.64166667,-29.06666667 -51.64166667,-29.05833333</coordinates></LinearRing></innerBoundaryIs><innerBoundaryIs><LinearRing><coordinates>-51.7,-29.13333333 -51.70833333,-29.13333333 -51.70833333,-29.14166667 -51.7,-29.14166667 -51.7,-29.13333333</coordinates></LinearRing></innerBoundaryIs><innerBoundaryIs><LinearRing><coordinates>-51.69166667,-29.275 -51.69166667,-29.26666667 -51.7,-29.26666667 -51.7,-29.275 -51.69166667,-29.275</coordinates></LinearRing></innerBoundaryIs><innerBoundaryIs><LinearRing><coordinates>-51.60833333,-29.34166667 -51.60833333,-29.35 -51.6,-29.35 -51.6,-29.34166667 -51.60833333,-29.34166667</coordinates></LinearRing></innerBoundaryIs><innerBoundaryIs><LinearRing><coordinates>-51.60833333,-29.36666667 -51.60833333,-29.35833333 -51.61666667,-29.35833333 -51.61666667,-29.36666667 -51.60833333,-29.36666667</coordinates></LinearRing></innerBoundaryIs><innerBoundaryIs><LinearRing><coordinates>-51.61666667,-29.35833333 -51.61666667,-29.35 -51.625,-29.35 -51.625,-29.35833333 -51.61666667,-29.35833333</coordinates></LinearRing></innerBoundaryIs><innerBoundaryIs><LinearRing><coordinates>-51.6,-29.425 -51.60833333,-29.425 -51.60833333,-29.43333333 -51.6,-29.43333333 -51.6,-29.425</coordinates></LinearRing></innerBoundaryIs><innerBoundaryIs><LinearRing><coordinates>-51.60833333,-29.425 -51.60833333,-29.41666667 -51.60833333,-29.40833333 -51.61666667,-29.40833333 -51.61666667,-29.41666667 -51.625,-29.41666667 -51.625,-29.425 -51.63333333,-29.425 -51.63333333,-29.43333333 -51.625,-29.43333333 -51.61666667,-29.43333333 -51.61666667,-29.425 -51.60833333,-29.425</coordinates></LinearRing></innerBoundaryIs><innerBoundaryIs><LinearRing><coordinates>-51.475,-29.50833333 -51.475,-29.5 -51.48333333,-29.5 -51.48333333,-29.49166667 -51.49166667,-29.49166667 -51.49166667,-29.5 -51.49166667,-29.50833333 -51.48333333,-29.50833333 -51.475,-29.50833333</coordinates></LinearRing></innerBoundaryIs><innerBoundaryIs><LinearRing><coordinates>-51.49166667,-29.525 -51.49166667,-29.51666667 -51.5,-29.51666667 -51.5,-29.525 -51.49166667,-29.525</coordinates></LinearRing></innerBoundaryIs><innerBoundaryIs><LinearRing><coordinates>-51.5,-29.525 -51.50833333,-29.525 -51.50833333,-29.53333333 -51.50833333,-29.54166667 -51.51666667,-29.54166667 -51.51666667,-29.53333333 -51.525,-29.53333333 -51.525,-29.525 -51.53333333,-29.525 -51.53333333,-29.51666667 -51.54166667,-29.51666667 -51.54166667,-29.525 -51.55,-29.525 -51.55,-29.53333333 -51.54166667,-29.53333333 -51.53333333,-29.53333333 -51.53333333,-29.54166667 -51.54166667,-29.54166667 -51.54166667,-29.55 -51.55,-29.55 -51.55,-29.54166667 -51.55833333,-29.54166667 -51.56666667,-29.54166667 -51.575,-29.54166667 -51.575,-29.55 -51.575,-29.55833333 -51.58333333,-29.55833333 -51.58333333,-29.55 -51.58333333,-29.54166667 -51.59166667,-29.54166667 -51.59166667,-29.53333333 -51.59166667,-29.525 -51.6,-29.525 -51.60833333,-29.525 -51.60833333,-29.51666667 -51.61666667,-29.51666667 -51.61666667,-29.525 -51.61666667,-29.53333333 -51.60833333,-29.53333333 -51.6,-29.53333333 -51.6,-29.54166667 -51.6,-29.55 -51.60833333,-29.55 -51.60833333,-29.54166667 -51.61666667,-29.54166667 -51.61666667,-29.55 -51.625,-29.55 -51.625,-29.54166667 -51.63333333,-29.54166667 -51.63333333,-29.53333333 -51.63333333,-29.525 -51.64166667,-29.525 -51.64166667,-29.53333333 -51.65,-29.53333333 -51.65,-29.54166667 -51.65,-29.55 -51.64166667,-29.55 -51.63333333,-29.55 -51.63333333,-29.55833333 -51.625,-29.55833333 -51.61666667,-29.55833333 -51.61666667,-29.56666667 -51.61666667,-29.575 -51.61666667,-29.58333333 -51.60833333,-29.58333333 -51.60833333,-29.59166667 -51.60833333,-29.6 -51.6,-29.6 -51.6,-29.59166667 -51.59166667,-29.59166667 -51.59166667,-29.6 -51.58333333,-29.6 -51.58333333,-29.59166667 -51.58333333,-29.58333333 -51.58333333,-29.575 -51.575,-29.575 -51.56666667,-29.575 -51.56666667,-29.58333333 -51.55833333,-29.58333333 -51.55833333,-29.575 -51.55,-29.575 -51.55,-29.56666667 -51.55,-29.55833333 -51.54166667,-29.55833333 -51.53333333,-29.55833333 -51.525,-29.55833333 -51.51666667,-29.55833333 -51.51666667,-29.55 -51.50833333,-29.55 -51.5,-29.55 -51.49166667,-29.55 -51.49166667,-29.54166667 -51.5,-29.54166667 -51.5,-29.53333333 -51.5,-29.525</coordinates></LinearRing></innerBoundaryIs><innerBoundaryIs><LinearRing><coordinates>-51.55833333,-29.58333333 -51.55833333,-29.59166667 -51.55,-29.59166667 -51.55,-29.58333333 -51.55833333,-29.58333333</coordinates></LinearRing></innerBoundaryIs><innerBoundaryIs><LinearRing><coordinates>-51.55,-29.59166667 -51.55,-29.6 -51.54166667,-29.6 -51.53333333,-29.6 -51.53333333,-29.59166667 -51.54166667,-29.59166667 -51.55,-29.59166667</coordinates></LinearRing></innerBoundaryIs><innerBoundaryIs><LinearRing><coordinates>-51.475,-29.63333333 -51.46666667,-29.63333333 -51.46666667,-29.625 -51.475,-29.625 -51.475,-29.63333333</coordinates></LinearRing></innerBoundaryIs><innerBoundaryIs><LinearRing><coordinates>-51.5,-29.63333333 -51.50833333,-29.63333333 -51.51666667,-29.63333333 -51.51666667,-29.64166667 -51.50833333,-29.64166667 -51.5,-29.64166667 -51.5,-29.63333333</coordinates></LinearRing></innerBoundaryIs><innerBoundaryIs><LinearRing><coordinates>-51.51666667,-29.675 -51.50833333,-29.675 -51.50833333,-29.66666667 -51.51666667,-29.66666667 -51.51666667,-29.675</coordinates></LinearRing></innerBoundaryIs><innerBoundaryIs><LinearRing><coordinates>-51.55,-29.65833333 -51.54166667,-29.65833333 -51.54166667,-29.65 -51.55,-29.65 -51.55,-29.65833333</coordinates></LinearRing></innerBoundaryIs><innerBoundaryIs><LinearRing><coordinates>-51.64166667,-29.63333333 -51.63333333,-29.63333333 -51.625,-29.63333333 -51.625,-29.625 -51.625,-29.61666667 -51.63333333,-29.61666667 -51.63333333,-29.625 -51.64166667,-29.625 -51.64166667,-29.63333333</coordinates></LinearRing></innerBoundaryIs><innerBoundaryIs><LinearRing><coordinates>-51.625,-29.63333333 -51.625,-29.64166667 -51.61666667,-29.64166667 -51.60833333,-29.64166667 -51.60833333,-29.63333333 -51.61666667,-29.63333333 -51.625,-29.63333333</coordinates></LinearRing></innerBoundaryIs><innerBoundaryIs><LinearRing><coordinates>-51.64166667,-29.625 -51.64166667,-29.61666667 -51.65,-29.61666667 -51.65,-29.60833333 -51.64166667,-29.60833333 -51.64166667,-29.6 -51.65,-29.6 -51.65833333,-29.6 -51.65833333,-29.60833333 -51.65833333,-29.61666667 -51.65833333,-29.625 -51.65,-29.625 -51.64166667,-29.625</coordinates></LinearRing></innerBoundaryIs><innerBoundaryIs><LinearRing><coordinates>-51.75,-29.70833333 -51.75,-29.7 -51.75833333,-29.7 -51.75833333,-29.70833333 -51.75,-29.70833333</coordinates></LinearRing></innerBoundaryIs><innerBoundaryIs><LinearRing><coordinates>-51.825,-29.7 -51.81666667,-29.7 -51.81666667,-29.69166667 -51.81666667,-29.68333333 -51.825,-29.68333333 -51.825,-29.69166667 -51.825,-29.7</coordinates></LinearRing></innerBoundaryIs><innerBoundaryIs><LinearRing><coordinates>-51.975,-29.61666667 -51.96666667,-29.61666667 -51.95833333,-29.61666667 -51.95,-29.61666667 -51.94166667,-29.61666667 -51.94166667,-29.625 -51.94166667,-29.63333333 -51.93333333,-29.63333333 -51.93333333,-29.625 -51.93333333,-29.61666667 -51.93333333,-29.60833333 -51.925,-29.60833333 -51.91666667,-29.60833333 -51.90833333,-29.60833333 -51.90833333,-29.61666667 -51.9,-29.61666667 -51.89166667,-29.61666667 -51.89166667,-29.625 -51.89166667,-29.63333333 -51.88333333,-29.63333333 -51.88333333,-29.64166667 -51.88333333,-29.65 -51.875,-29.65 -51.875,-29.65833333 -51.86666667,-29.65833333 -51.86666667,-29.65 -51.86666667,-29.64166667 -51.85833333,-29.64166667 -51.85,-29.64166667 -51.85,-29.65 -51.84166667,-29.65 -51.84166667,-29.65833333 -51.83333333,-29.65833333 -51.83333333,-29.65 -51.83333333,-29.64166667 -51.84166667,-29.64166667 -51.84166667,-29.63333333 -51.84166667,-29.625 -51.83333333,-29.625 -51.825,-29.625 -51.825,-29.63333333 -51.81666667,-29.63333333 -51.81666667,-29.64166667 -51.80833333,-29.64166667 -51.80833333,-29.63333333 -51.80833333,-29.625 -51.8,-29.625 -51.8,-29.63333333 -51.79166667,-29.63333333 -51.79166667,-29.64166667 -51.78333333,-29.64166667 -51.78333333,-29.65 -51.775,-29.65 -51.775,-29.65833333 -51.78333333,-29.65833333 -51.78333333,-29.66666667 -51.775,-29.66666667 -51.76666667,-29.66666667 -51.75833333,-29.66666667 -51.75833333,-29.65833333 -51.75833333,-29.65 -51.75,-29.65 -51.75,-29.64166667 -51.74166667,-29.64166667 -51.74166667,-29.63333333 -51.75,-29.63333333 -51.75833333,-29.63333333 -51.75833333,-29.64166667 -51.76666667,-29.64166667 -51.775,-29.64166667 -51.775,-29.63333333 -51.775,-29.625 -51.78333333,-29.625 -51.78333333,-29.61666667 -51.78333333,-29.60833333 -51.79166667,-29.60833333 -51.79166667,-29.6 -51.8,-29.6 -51.80833333,-29.6 -51.80833333,-29.59166667 -51.80833333,-29.58333333 -51.8,-29.58333333 -51.79166667,-29.58333333 -51.79166667,-29.575 -51.78333333,-29.575 -51.78333333,-29.58333333 -51.775,-29.58333333 -51.76666667,-29.58333333 -51.76666667,-29.575 -51.75833333,-29.575 -51.75,-29.575 -51.75,-29.58333333 -51.75833333,-29.58333333 -51.75833333,-29.59166667 -51.75,-29.59166667 -51.75,-29.6 -51.74166667,-29.6 -51.74166667,-29.60833333 -51.74166667,-29.61666667 -51.75,-29.61666667 -51.75,-29.625 -51.74166667,-29.625 -51.73333333,-29.625 -51.725,-29.625 -51.725,-29.61666667 -51.73333333,-29.61666667 -51.73333333,-29.60833333 -51.725,-29.60833333 -51.725,-29.6 -51.73333333,-29.6 -51.73333333,-29.59166667 -51.73333333,-29.58333333 -51.74166667,-29.58333333 -51.74166667,-29.575 -51.73333333,-29.575 -51.73333333,-29.56666667 -51.725,-29.56666667 -51.71666667,-29.56666667 -51.71666667,-29.55833333 -51.70833333,-29.55833333 -51.70833333,-29.55 -51.7,-29.55 -51.69166667,-29.55 -51.68333333,-29.55 -51.68333333,-29.54166667 -51.69166667,-29.54166667 -51.69166667,-29.53333333 -51.69166667,-29.525 -51.69166667,-29.51666667 -51.7,-29.51666667 -51.7,-29.525 -51.70833333,-29.525 -51.71666667,-29.525 -51.71666667,-29.51666667 -51.725,-29.51666667 -51.725,-29.50833333 -51.725,-29.5 -51.71666667,-29.5 -51.70833333,-29.5 -51.70833333,-29.49166667 -51.71666667,-29.49166667 -51.725,-29.49166667 -51.725,-29.48333333 -51.73333333,-29.48333333 -51.73333333,-29.475 -51.74166667,-29.475 -51.75,-29.475 -51.75833333,-29.475 -51.75833333,-29.48333333 -51.75833333,-29.49166667 -51.75,-29.49166667 -51.74166667,-29.49166667 -51.74166667,-29.5 -51.75,-29.5 -51.75833333,-29.5 -51.76666667,-29.5 -51.76666667,-29.49166667 -51.775,-29.49166667 -51.78333333,-29.49166667 -51.78333333,-29.5 -51.78333333,-29.50833333 -51.78333333,-29.51666667 -51.78333333,-29.525 -51.79166667,-29.525 -51.8,-29.525 -51.80833333,-29.525 -51.80833333,-29.53333333 -51.81666667,-29.53333333 -51.81666667,-29.525 -51.825,-29.525 -51.825,-29.51666667 -51.83333333,-29.51666667 -51.84166667,-29.51666667 -51.84166667,-29.50833333 -51.85,-29.50833333 -51.85,-29.51666667 -51.85833333,-29.51666667 -51.85833333,-29.525 -51.85,-29.525 -51.85,-29.53333333 -51.85833333,-29.53333333 -51.86666667,-29.53333333 -51.86666667,-29.54166667 -51.875,-29.54166667 -51.88333333,-29.54166667 -51.88333333,-29.55 -51.89166667,-29.55 -51.9,-29.55 -51.9,-29.55833333 -51.89166667,-29.55833333 -51.88333333,-29.55833333 -51.875,-29.55833333 -51.875,-29.56666667 -51.88333333,-29.56666667 -51.89166667,-29.56666667 -51.9,-29.56666667 -51.90833333,-29.56666667 -51.90833333,-29.55833333 -51.91666667,-29.55833333 -51.91666667,-29.56666667 -51.91666667,-29.575 -51.91666667,-29.58333333 -51.925,-29.58333333 -51.925,-29.59166667 -51.93333333,-29.59166667 -51.93333333,-29.58333333 -51.93333333,-29.575 -51.93333333,-29.56666667 -51.94166667,-29.56666667 -51.94166667,-29.575 -51.94166667,-29.58333333 -51.94166667,-29.59166667 -51.95,-29.59166667 -51.95,-29.58333333 -51.95833333,-29.58333333 -51.95833333,-29.575 -51.95833333,-29.56666667 -51.96666667,-29.56666667 -51.975,-29.56666667 -51.975,-29.55833333 -51.98333333,-29.55833333 -51.98333333,-29.56666667 -51.98333333,-29.575 -51.98333333,-29.58333333 -51.99166667,-29.58333333 -51.99166667,-29.59166667 -51.98333333,-29.59166667 -51.975,-29.59166667 -51.96666667,-29.59166667 -51.96666667,-29.6 -51.95833333,-29.6 -51.95833333,-29.60833333 -51.96666667,-29.60833333 -51.975,-29.60833333 -51.975,-29.61666667</coordinates></LinearRing></innerBoundaryIs><innerBoundaryIs><LinearRing><coordinates>-51.90833333,-29.61666667 -51.91666667,-29.61666667 -51.925,-29.61666667 -51.925,-29.625 -51.91666667,-29.625 -51.91666667,-29.63333333 -51.91666667,-29.64166667 -51.90833333,-29.64166667 -51.90833333,-29.63333333 -51.9,-29.63333333 -51.9,-29.625 -51.90833333,-29.625 -51.90833333,-29.61666667</coordinates></LinearRing></innerBoundaryIs><innerBoundaryIs><LinearRing><coordinates>-51.83333333,-29.65833333 -51.83333333,-29.66666667 -51.825,-29.66666667 -51.825,-29.65833333 -51.83333333,-29.65833333</coordinates></LinearRing></innerBoundaryIs><innerBoundaryIs><LinearRing><coordinates>-51.83333333,-29.66666667 -51.84166667,-29.66666667 -51.84166667,-29.675 -51.83333333,-29.675 -51.83333333,-29.66666667</coordinates></LinearRing></innerBoundaryIs><innerBoundaryIs><LinearRing><coordinates>-51.81666667,-29.64166667 -51.825,-29.64166667 -51.825,-29.65 -51.81666667,-29.65 -51.81666667,-29.64166667</coordinates></LinearRing></innerBoundaryIs><innerBoundaryIs><LinearRing><coordinates>-51.74166667,-29.64166667 -51.74166667,-29.65 -51.73333333,-29.65 -51.73333333,-29.64166667 -51.74166667,-29.64166667</coordinates></LinearRing></innerBoundaryIs><innerBoundaryIs><LinearRing><coordinates>-51.85833333,-29.51666667 -51.85833333,-29.50833333 -51.86666667,-29.50833333 -51.86666667,-29.51666667 -51.85833333,-29.51666667</coordinates></LinearRing></innerBoundaryIs><innerBoundaryIs><LinearRing><coordinates>-51.86666667,-29.51666667 -51.875,-29.51666667 -51.875,-29.525 -51.86666667,-29.525 -51.86666667,-29.51666667</coordinates></LinearRing></innerBoundaryIs><innerBoundaryIs><LinearRing><coordinates>-51.9,-29.55 -51.9,-29.54166667 -51.9,-29.53333333 -51.90833333,-29.53333333 -51.90833333,-29.54166667 -51.90833333,-29.55 -51.9,-29.55</coordinates></LinearRing></innerBoundaryIs><innerBoundaryIs><LinearRing><coordinates>-51.90833333,-29.53333333 -51.90833333,-29.525 -51.91666667,-29.525 -51.925,-29.525 -51.925,-29.53333333 -51.91666667,-29.53333333 -51.90833333,-29.53333333</coordinates></LinearRing></innerBoundaryIs><innerBoundaryIs><LinearRing><coordinates>-51.90833333,-29.525 -51.9,-29.525 -51.89166667,-29.525 -51.89166667,-29.51666667 -51.9,-29.51666667 -51.90833333,-29.51666667 -51.90833333,-29.525</coordinates></LinearRing></innerBoundaryIs><innerBoundaryIs><LinearRing><coordinates>-51.93333333,-29.56666667 -51.925,-29.56666667 -51.925,-29.55833333 -51.925,-29.55 -51.925,-29.54166667 -51.93333333,-29.54166667 -51.94166667,-29.54166667 -51.94166667,-29.55 -51.93333333,-29.55 -51.93333333,-29.55833333 -51.93333333,-29.56666667</coordinates></LinearRing></innerBoundaryIs><innerBoundaryIs><LinearRing><coordinates>-51.98333333,-29.55833333 -51.98333333,-29.55 -51.99166667,-29.55 -51.99166667,-29.55833333 -51.98333333,-29.55833333</coordinates></LinearRing></innerBoundaryIs><innerBoundaryIs><LinearRing><coordinates>-51.68333333,-29.31666667 -51.68333333,-29.325 -51.675,-29.325 -51.675,-29.31666667 -51.68333333,-29.31666667</coordinates></LinearRing></innerBoundaryIs><innerBoundaryIs><LinearRing><coordinates>-51.675,-29.31666667 -51.66666667,-29.31666667 -51.66666667,-29.30833333 -51.675,-29.30833333 -51.675,-29.31666667</coordinates></LinearRing></innerBoundaryIs><innerBoundaryIs><LinearRing><coordinates>-52.55,-29.60833333 -52.54166667,-29.60833333 -52.54166667,-29.6 -52.55,-29.6 -52.55,-29.60833333</coordinates></LinearRing></innerBoundaryIs><innerBoundaryIs><LinearRing><coordinates>-52.55,-29.6 -52.55,-29.59166667 -52.55833333,-29.59166667 -52.55833333,-29.6 -52.55,-29.6</coordinates></LinearRing></innerBoundaryIs><innerBoundaryIs><LinearRing><coordinates>-51.7,-29.60833333 -51.7,-29.61666667 -51.69166667,-29.61666667 -51.69166667,-29.60833333 -51.68333333,-29.60833333 -51.68333333,-29.6 -51.675,-29.6 -51.675,-29.59166667 -51.68333333,-29.59166667 -51.69166667,-29.59166667 -51.69166667,-29.58333333 -51.68333333,-29.58333333 -51.675,-29.58333333 -51.675,-29.575 -51.68333333,-29.575 -51.68333333,-29.56666667 -51.69166667,-29.56666667 -51.7,-29.56666667 -51.70833333,-29.56666667 -51.70833333,-29.575 -51.7,-29.575 -51.7,-29.58333333 -51.70833333,-29.58333333 -51.70833333,-29.59166667 -51.70833333,-29.6 -51.7,-29.6 -51.7,-29.60833333</coordinates></LinearRing></innerBoundaryIs><innerBoundaryIs><LinearRing><coordinates>-51.68333333,-29.60833333 -51.68333333,-29.61666667 -51.68333333,-29.625 -51.675,-29.625 -51.675,-29.61666667 -51.66666667,-29.61666667 -51.66666667,-29.60833333 -51.675,-29.60833333 -51.68333333,-29.60833333</coordinates></LinearRing></innerBoundaryIs><innerBoundaryIs><LinearRing><coordinates>-52.225,-29.725 -52.21666667,-29.725 -52.21666667,-29.71666667 -52.225,-29.71666667 -52.225,-29.725</coordinates></LinearRing></innerBoundaryIs><innerBoundaryIs><LinearRing><coordinates>-52.21666667,-29.71666667 -52.20833333,-29.71666667 -52.2,-29.71666667 -52.2,-29.70833333 -52.19166667,-29.70833333 -52.19166667,-29.7 -52.19166667,-29.69166667 -52.2,-29.69166667 -52.20833333,-29.69166667 -52.20833333,-29.68333333 -52.21666667,-29.68333333 -52.21666667,-29.69166667 -52.225,-29.69166667 -52.225,-29.7 -52.21666667,-29.7 -52.20833333,-29.7 -52.20833333,-29.70833333 -52.21666667,-29.70833333 -52.21666667,-29.71666667</coordinates></LinearRing></innerBoundaryIs><innerBoundaryIs><LinearRing><coordinates>-52.21666667,-29.68333333 -52.21666667,-29.675 -52.21666667,-29.66666667 -52.225,-29.66666667 -52.23333333,-29.66666667 -52.24166667,-29.66666667 -52.24166667,-29.675 -52.23333333,-29.675 -52.225,-29.675 -52.225,-29.68333333 -52.21666667,-29.68333333</coordinates></LinearRing></innerBoundaryIs><innerBoundaryIs><LinearRing><coordinates>-52.225,-29.7 -52.23333333,-29.7 -52.23333333,-29.70833333 -52.225,-29.70833333 -52.225,-29.7</coordinates></LinearRing></innerBoundaryIs><innerBoundaryIs><LinearRing><coordinates>-52.23333333,-29.70833333 -52.24166667,-29.70833333 -52.24166667,-29.71666667 -52.23333333,-29.71666667 -52.23333333,-29.70833333</coordinates></LinearRing></innerBoundaryIs><innerBoundaryIs><LinearRing><coordinates>-52.35833333,-29.76666667 -52.35,-29.76666667 -52.35,-29.75833333 -52.35833333,-29.75833333 -52.35833333,-29.76666667</coordinates></LinearRing></innerBoundaryIs><innerBoundaryIs><LinearRing><coordinates>-52.35833333,-29.75833333 -52.35833333,-29.75 -52.36666667,-29.75 -52.36666667,-29.75833333 -52.35833333,-29.75833333</coordinates></LinearRing></innerBoundaryIs><innerBoundaryIs><LinearRing><coordinates>-52.36666667,-29.75 -52.36666667,-29.74166667 -52.375,-29.74166667 -52.375,-29.75 -52.36666667,-29.75</coordinates></LinearRing></innerBoundaryIs><innerBoundaryIs><LinearRing><coordinates>-52.29166667,-29.8 -52.29166667,-29.80833333 -52.28333333,-29.80833333 -52.28333333,-29.8 -52.29166667,-29.8</coordinates></LinearRing></innerBoundaryIs><innerBoundaryIs><LinearRing><coordinates>-52.28333333,-29.8 -52.275,-29.8 -52.275,-29.79166667 -52.28333333,-29.79166667 -52.28333333,-29.8</coordinates></LinearRing></innerBoundaryIs><innerBoundaryIs><LinearRing><coordinates>-52.275,-29.8 -52.275,-29.80833333 -52.26666667,-29.80833333 -52.26666667,-29.8 -52.275,-29.8</coordinates></LinearRing></innerBoundaryIs><innerBoundaryIs><LinearRing><coordinates>-52.19166667,-29.65833333 -52.19166667,-29.66666667 -52.2,-29.66666667 -52.2,-29.675 -52.19166667,-29.675 -52.18333333,-29.675 -52.18333333,-29.66666667 -52.18333333,-29.65833333 -52.19166667,-29.65833333</coordinates></LinearRing></innerBoundaryIs><innerBoundaryIs><LinearRing><coordinates>-52.2,-29.66666667 -52.2,-29.65833333 -52.20833333,-29.65833333 -52.20833333,-29.66666667 -52.2,-29.66666667</coordinates></LinearRing></innerBoundaryIs><innerBoundaryIs><LinearRing><coordinates>-52.33333333,-29.65833333 -52.325,-29.65833333 -52.31666667,-29.65833333 -52.31666667,-29.65 -52.325,-29.65 -52.33333333,-29.65 -52.33333333,-29.65833333</coordinates></LinearRing></innerBoundaryIs><innerBoundaryIs><LinearRing><coordinates>-52.33333333,-29.65 -52.33333333,-29.64166667 -52.34166667,-29.64166667 -52.34166667,-29.65 -52.33333333,-29.65</coordinates></LinearRing></innerBoundaryIs><innerBoundaryIs><LinearRing><coordinates>-52.325,-29.69166667 -52.33333333,-29.69166667 -52.34166667,-29.69166667 -52.34166667,-29.7 -52.33333333,-29.7 -52.325,-29.7 -52.325,-29.69166667</coordinates></LinearRing></innerBoundaryIs><innerBoundaryIs><LinearRing><coordinates>-52.34166667,-29.69166667 -52.34166667,-29.68333333 -52.35,-29.68333333 -52.35,-29.69166667 -52.34166667,-29.69166667</coordinates></LinearRing></innerBoundaryIs><innerBoundaryIs><LinearRing><coordinates>-52.15,-29.69166667 -52.15833333,-29.69166667 -52.15833333,-29.7 -52.15833333,-29.70833333 -52.15,-29.70833333 -52.14166667,-29.70833333 -52.14166667,-29.7 -52.15,-29.7 -52.15,-29.69166667</coordinates></LinearRing></innerBoundaryIs><innerBoundaryIs><LinearRing><coordinates>-52.15833333,-29.69166667 -52.15833333,-29.68333333 -52.16666667,-29.68333333 -52.16666667,-29.69166667 -52.15833333,-29.69166667</coordinates></LinearRing></innerBoundaryIs><innerBoundaryIs><LinearRing><coordinates>-52.16666667,-29.69166667 -52.175,-29.69166667 -52.175,-29.7 -52.16666667,-29.7 -52.16666667,-29.69166667</coordinates></LinearRing></innerBoundaryIs><innerBoundaryIs><LinearRing><coordinates>-51.95,-29.46666667 -51.94166667,-29.46666667 -51.94166667,-29.45833333 -51.95,-29.45833333 -51.95,-29.46666667</coordinates></LinearRing></innerBoundaryIs><innerBoundaryIs><LinearRing><coordinates>-51.94166667,-29.46666667 -51.94166667,-29.475 -51.94166667,-29.48333333 -51.93333333,-29.48333333 -51.93333333,-29.475 -51.93333333,-29.46666667 -51.94166667,-29.46666667</coordinates></LinearRing></innerBoundaryIs><innerBoundaryIs><LinearRing><coordinates>-51.875,-29.46666667 -51.86666667,-29.46666667 -51.86666667,-29.45833333 -51.875,-29.45833333 -51.875,-29.46666667</coordinates></LinearRing></innerBoundaryIs><innerBoundaryIs><LinearRing><coordinates>-51.86666667,-29.45833333 -51.85833333,-29.45833333 -51.85833333,-29.45 -51.86666667,-29.45 -51.86666667,-29.45833333</coordinates></LinearRing></innerBoundaryIs><innerBoundaryIs><LinearRing><coordinates>-51.775,-29.46666667 -51.76666667,-29.46666667 -51.75833333,-29.46666667 -51.75833333,-29.45833333 -51.75833333,-29.45 -51.76666667,-29.45 -51.775,-29.45 -51.78333333,-29.45 -51.78333333,-29.44166667 -51.79166667,-29.44166667 -51.79166667,-29.45 -51.8,-29.45 -51.8,-29.45833333 -51.79166667,-29.45833333 -51.78333333,-29.45833333 -51.775,-29.45833333 -51.775,-29.46666667</coordinates></LinearRing></innerBoundaryIs><innerBoundaryIs><LinearRing><coordinates>-51.79166667,-29.44166667 -51.79166667,-29.43333333 -51.8,-29.43333333 -51.8,-29.44166667 -51.79166667,-29.44166667</coordinates></LinearRing></innerBoundaryIs><innerBoundaryIs><LinearRing><coordinates>-52.075,-29.575 -52.06666667,-29.575 -52.06666667,-29.56666667 -52.075,-29.56666667 -52.075,-29.575</coordinates></LinearRing></innerBoundaryIs><innerBoundaryIs><LinearRing><coordinates>-52.06666667,-29.575 -52.06666667,-29.58333333 -52.05833333,-29.58333333 -52.05833333,-29.575 -52.06666667,-29.575</coordinates></LinearRing></innerBoundaryIs><innerBoundaryIs><LinearRing><coordinates>-51.69166667,-29.5 -51.69166667,-29.49166667 -51.7,-29.49166667 -51.7,-29.5 -51.69166667,-29.5</coordinates></LinearRing></innerBoundaryIs><innerBoundaryIs><LinearRing><coordinates>-51.69166667,-29.49166667 -51.68333333,-29.49166667 -51.675,-29.49166667 -51.675,-29.48333333 -51.68333333,-29.48333333 -51.69166667,-29.48333333 -51.69166667,-29.49166667</coordinates></LinearRing></innerBoundaryIs><innerBoundaryIs><LinearRing><coordinates>-51.9,-29.39166667 -51.9,-29.4 -51.90833333,-29.4 -51.90833333,-29.40833333 -51.91666667,-29.40833333 -51.91666667,-29.41666667 -51.90833333,-29.41666667 -51.9,-29.41666667 -51.9,-29.40833333 -51.89166667,-29.40833333 -51.89166667,-29.4 -51.88333333,-29.4 -51.88333333,-29.39166667 -51.88333333,-29.38333333 -51.89166667,-29.38333333 -51.89166667,-29.39166667 -51.9,-29.39166667</coordinates></LinearRing></innerBoundaryIs><innerBoundaryIs><LinearRing><coordinates>-51.91666667,-29.41666667 -51.925,-29.41666667 -51.93333333,-29.41666667 -51.93333333,-29.425 -51.925,-29.425 -51.91666667,-29.425 -51.91666667,-29.41666667</coordinates></LinearRing></innerBoundaryIs><innerBoundaryIs><LinearRing><coordinates>-51.625,-29.39166667 -51.61666667,-29.39166667 -51.61666667,-29.38333333 -51.625,-29.38333333 -51.625,-29.39166667</coordinates></LinearRing></innerBoundaryIs><innerBoundaryIs><LinearRing><coordinates>-51.625,-29.38333333 -51.625,-29.375 -51.625,-29.36666667 -51.63333333,-29.36666667 -51.64166667,-29.36666667 -51.64166667,-29.375 -51.63333333,-29.375 -51.63333333,-29.38333333 -51.625,-29.38333333</coordinates></LinearRing></innerBoundaryIs><innerBoundaryIs><LinearRing><coordinates>-51.64166667,-29.36666667 -51.64166667,-29.35833333 -51.64166667,-29.35 -51.64166667,-29.34166667 -51.65,-29.34166667 -51.65,-29.35 -51.65,-29.35833333 -51.65,-29.36666667 -51.64166667,-29.36666667</coordinates></LinearRing></innerBoundaryIs><innerBoundaryIs><LinearRing><coordinates>-51.65,-29.36666667 -51.65833333,-29.36666667 -51.65833333,-29.375 -51.65,-29.375 -51.65,-29.36666667</coordinates></LinearRing></innerBoundaryIs><innerBoundaryIs><LinearRing><coordinates>-51.65833333,-29.36666667 -51.65833333,-29.35833333 -51.65833333,-29.35 -51.66666667,-29.35 -51.66666667,-29.34166667 -51.675,-29.34166667 -51.675,-29.35 -51.675,-29.35833333 -51.66666667,-29.35833333 -51.66666667,-29.36666667 -51.65833333,-29.36666667</coordinates></LinearRing></innerBoundaryIs><innerBoundaryIs><LinearRing><coordinates>-51.66666667,-29.34166667 -51.65833333,-29.34166667 -51.65833333,-29.33333333 -51.65,-29.33333333 -51.65,-29.325 -51.65833333,-29.325 -51.66666667,-29.325 -51.66666667,-29.33333333 -51.66666667,-29.34166667</coordinates></LinearRing></innerBoundaryIs><innerBoundaryIs><LinearRing><coordinates>-51.90833333,-29.43333333 -51.90833333,-29.44166667 -51.9,-29.44166667 -51.9,-29.43333333 -51.90833333,-29.43333333</coordinates></LinearRing></innerBoundaryIs><innerBoundaryIs><LinearRing><coordinates>-51.9,-29.43333333 -51.89166667,-29.43333333 -51.89166667,-29.425 -51.9,-29.425 -51.9,-29.43333333</coordinates></LinearRing></innerBoundaryIs><innerBoundaryIs><LinearRing><coordinates>-52.2,-28.98333333 -52.2,-28.99166667 -52.19166667,-28.99166667 -52.19166667,-28.98333333 -52.2,-28.98333333</coordinates></LinearRing></innerBoundaryIs><innerBoundaryIs><LinearRing><coordinates>-52.2,-28.99166667 -52.20833333,-28.99166667 -52.21666667,-28.99166667 -52.225,-28.99166667 -52.225,-29.0 -52.21666667,-29.0 -52.20833333,-29.0 -52.2,-29.0 -52.2,-28.99166667</coordinates></LinearRing></innerBoundaryIs><innerBoundaryIs><LinearRing><coordinates>-52.075,-28.98333333 -52.075,-28.99166667 -52.06666667,-28.99166667 -52.06666667,-28.98333333 -52.06666667,-28.975 -52.075,-28.975 -52.075,-28.98333333</coordinates></LinearRing></innerBoundaryIs><innerBoundaryIs><LinearRing><coordinates>-52.06666667,-28.99166667 -52.06666667,-29.0 -52.06666667,-29.00833333 -52.05833333,-29.00833333 -52.05833333,-29.0 -52.05833333,-28.99166667 -52.06666667,-28.99166667</coordinates></LinearRing></innerBoundaryIs><innerBoundaryIs><LinearRing><coordinates>-51.90833333,-28.975 -51.90833333,-28.98333333 -51.9,-28.98333333 -51.9,-28.99166667 -51.89166667,-28.99166667 -51.89166667,-28.98333333 -51.89166667,-28.975 -51.9,-28.975 -51.90833333,-28.975</coordinates></LinearRing></innerBoundaryIs><innerBoundaryIs><LinearRing><coordinates>-51.89166667,-28.99166667 -51.89166667,-29.0 -51.88333333,-29.0 -51.88333333,-28.99166667 -51.89166667,-28.99166667</coordinates></LinearRing></innerBoundaryIs><innerBoundaryIs><LinearRing><coordinates>-51.725,-29.23333333 -51.725,-29.24166667 -51.725,-29.25 -51.725,-29.25833333 -51.71666667,-29.25833333 -51.71666667,-29.25 -51.70833333,-29.25 -51.7,-29.25 -51.69166667,-29.25 -51.69166667,-29.25833333 -51.68333333,-29.25833333 -51.68333333,-29.25 -51.68333333,-29.24166667 -51.69166667,-29.24166667 -51.69166667,-29.23333333 -51.69166667,-29.225 -51.69166667,-29.21666667 -51.7,-29.21666667 -51.70833333,-29.21666667 -51.70833333,-29.20833333 -51.71666667,-29.20833333 -51.71666667,-29.21666667 -51.71666667,-29.225 -51.71666667,-29.23333333 -51.725,-29.23333333</coordinates></LinearRing></innerBoundaryIs><innerBoundaryIs><LinearRing><coordinates>-51.70833333,-29.20833333 -51.7,-29.20833333 -51.7,-29.2 -51.70833333,-29.2 -51.70833333,-29.20833333</coordinates></LinearRing></innerBoundaryIs><innerBoundaryIs><LinearRing><coordinates>-52.35833333,-29.06666667 -52.35,-29.06666667 -52.35,-29.05833333 -52.35833333,-29.05833333 -52.35833333,-29.06666667</coordinates></LinearRing></innerBoundaryIs><innerBoundaryIs><LinearRing><coordinates>-52.35,-29.06666667 -52.35,-29.075 -52.35833333,-29.075 -52.35833333,-29.08333333 -52.35,-29.08333333 -52.35,-29.09166667 -52.34166667,-29.09166667 -52.34166667,-29.1 -52.33333333,-29.1 -52.325,-29.1 -52.31666667,-29.1 -52.31666667,-29.09166667 -52.31666667,-29.08333333 -52.31666667,-29.075 -52.325,-29.075 -52.33333333,-29.075 -52.33333333,-29.08333333 -52.34166667,-29.08333333 -52.34166667,-29.075 -52.34166667,-29.06666667 -52.35,-29.06666667</coordinates></LinearRing></innerBoundaryIs><innerBoundaryIs><LinearRing><coordinates>-52.31666667,-29.1 -52.31666667,-29.10833333 -52.30833333,-29.10833333 -52.30833333,-29.1 -52.31666667,-29.1</coordinates></LinearRing></innerBoundaryIs><innerBoundaryIs><LinearRing><coordinates>-52.35,-29.05833333 -52.34166667,-29.05833333 -52.34166667,-29.05 -52.35,-29.05 -52.35,-29.05833333</coordinates></LinearRing></innerBoundaryIs><innerBoundaryIs><LinearRing><coordinates>-52.2,-29.025 -52.19166667,-29.025 -52.19166667,-29.01666667 -52.2,-29.01666667 -52.2,-29.025</coordinates></LinearRing></innerBoundaryIs><innerBoundaryIs><LinearRing><coordinates>-52.19166667,-29.01666667 -52.18333333,-29.01666667 -52.18333333,-29.00833333 -52.18333333,-29.0 -52.19166667,-29.0 -52.19166667,-29.00833333 -52.19166667,-29.01666667</coordinates></LinearRing></innerBoundaryIs><innerBoundaryIs><LinearRing><coordinates>-52.20833333,-28.925 -52.20833333,-28.93333333 -52.20833333,-28.94166667 -52.2,-28.94166667 -52.2,-28.93333333 -52.2,-28.925 -52.20833333,-28.925</coordinates></LinearRing></innerBoundaryIs><innerBoundaryIs><LinearRing><coordinates>-52.2,-28.925 -52.19166667,-28.925 -52.19166667,-28.91666667 -52.2,-28.91666667 -52.2,-28.925</coordinates></LinearRing></innerBoundaryIs><innerBoundaryIs><LinearRing><coordinates>-52.49166667,-29.30833333 -52.48333333,-29.30833333 -52.475,-29.30833333 -52.475,-29.3 -52.48333333,-29.3 -52.48333333,-29.29166667 -52.48333333,-29.28333333 -52.475,-29.28333333 -52.475,-29.275 -52.46666667,-29.275 -52.46666667,-29.26666667 -52.475,-29.26666667 -52.48333333,-29.26666667 -52.49166667,-29.26666667 -52.49166667,-29.275 -52.49166667,-29.28333333 -52.49166667,-29.29166667 -52.49166667,-29.3 -52.5,-29.3 -52.5,-29.30833333 -52.49166667,-29.30833333</coordinates></LinearRing></innerBoundaryIs><innerBoundaryIs><LinearRing><coordinates>-51.9,-29.30833333 -51.9,-29.31666667 -51.89166667,-29.31666667 -51.89166667,-29.30833333 -51.9,-29.30833333</coordinates></LinearRing></innerBoundaryIs><innerBoundaryIs><LinearRing><coordinates>-51.60833333,-29.65 -51.60833333,-29.65833333 -51.6,-29.65833333 -51.6,-29.65 -51.60833333,-29.65</coordinates></LinearRing></innerBoundaryIs><innerBoundaryIs><LinearRing><coordinates>-51.575,-29.63333333 -51.56666667,-29.63333333 -51.55833333,-29.63333333 -51.55,-29.63333333 -51.55,-29.625 -51.55833333,-29.625 -51.56666667,-29.625 -51.575,-29.625 -51.575,-29.63333333</coordinates></LinearRing></innerBoundaryIs><innerBoundaryIs><LinearRing><coordinates>-51.54166667,-29.63333333 -51.54166667,-29.64166667 -51.53333333,-29.64166667 -51.53333333,-29.63333333 -51.54166667,-29.63333333</coordinates></LinearRing></innerBoundaryIs><innerBoundaryIs><LinearRing><coordinates>-52.55833333,-29.65833333 -52.55833333,-29.66666667 -52.55,-29.66666667 -52.54166667,-29.66666667 -52.53333333,-29.66666667 -52.53333333,-29.65833333 -52.54166667,-29.65833333 -52.55,-29.65833333 -52.55833333,-29.65833333</coordinates></LinearRing></innerBoundaryIs><innerBoundaryIs><LinearRing><coordinates>-52.55,-29.64166667 -52.55,-29.65 -52.54166667,-29.65 -52.54166667,-29.64166667 -52.55,-29.64166667</coordinates></LinearRing></innerBoundaryIs><innerBoundaryIs><LinearRing><coordinates>-52.53333333,-29.64166667 -52.525,-29.64166667 -52.525,-29.63333333 -52.53333333,-29.63333333 -52.53333333,-29.64166667</coordinates></LinearRing></innerBoundaryIs><innerBoundaryIs><LinearRing><coordinates>-51.78333333,-29.71666667 -51.775,-29.71666667 -51.76666667,-29.71666667 -51.76666667,-29.70833333 -51.775,-29.70833333 -51.78333333,-29.70833333 -51.78333333,-29.71666667</coordinates></LinearRing></innerBoundaryIs><innerBoundaryIs><LinearRing><coordinates>-51.78333333,-29.74166667 -51.78333333,-29.75 -51.775,-29.75 -51.775,-29.74166667 -51.78333333,-29.74166667</coordinates></LinearRing></innerBoundaryIs><innerBoundaryIs><LinearRing><coordinates>-51.725,-29.65833333 -51.71666667,-29.65833333 -51.71666667,-29.65 -51.725,-29.65 -51.725,-29.65833333</coordinates></LinearRing></innerBoundaryIs><innerBoundaryIs><LinearRing><coordinates>-51.78333333,-29.68333333 -51.78333333,-29.69166667 -51.775,-29.69166667 -51.775,-29.68333333 -51.775,-29.675 -51.78333333,-29.675 -51.78333333,-29.68333333</coordinates></LinearRing></innerBoundaryIs><innerBoundaryIs><LinearRing><coordinates>-52.45833333,-29.61666667 -52.45833333,-29.625 -52.45,-29.625 -52.45,-29.61666667 -52.45833333,-29.61666667</coordinates></LinearRing></innerBoundaryIs><innerBoundaryIs><LinearRing><coordinates>-52.025,-29.60833333 -52.01666667,-29.60833333 -52.01666667,-29.6 -52.00833333,-29.6 -52.00833333,-29.59166667 -52.0,-29.59166667 -52.0,-29.58333333 -52.00833333,-29.58333333 -52.01666667,-29.58333333 -52.01666667,-29.575 -52.025,-29.575 -52.03333333,-29.575 -52.04166667,-29.575 -52.05,-29.575 -52.05,-29.58333333 -52.04166667,-29.58333333 -52.04166667,-29.59166667 -52.04166667,-29.6 -52.03333333,-29.6 -52.025,-29.6 -52.025,-29.60833333</coordinates></LinearRing></innerBoundaryIs><innerBoundaryIs><LinearRing><coordinates>-52.275,-29.71666667 -52.26666667,-29.71666667 -52.26666667,-29.70833333 -52.275,-29.70833333 -52.275,-29.71666667</coordinates></LinearRing></innerBoundaryIs><innerBoundaryIs><LinearRing><coordinates>-52.24166667,-29.725 -52.25,-29.725 -52.25,-29.73333333 -52.24166667,-29.73333333 -52.23333333,-29.73333333 -52.23333333,-29.725 -52.24166667,-29.725</coordinates></LinearRing></innerBoundaryIs><innerBoundaryIs><LinearRing><coordinates>-52.23333333,-29.8 -52.225,-29.8 -52.21666667,-29.8 -52.21666667,-29.79166667 -52.225,-29.79166667 -52.23333333,-29.79166667 -52.23333333,-29.8</coordinates></LinearRing></innerBoundaryIs><innerBoundaryIs><LinearRing><coordinates>-52.31666667,-29.775 -52.31666667,-29.78333333 -52.30833333,-29.78333333 -52.30833333,-29.775 -52.31666667,-29.775</coordinates></LinearRing></innerBoundaryIs><innerBoundaryIs><LinearRing><coordinates>-52.26666667,-29.78333333 -52.26666667,-29.79166667 -52.25833333,-29.79166667 -52.25833333,-29.78333333 -52.26666667,-29.78333333</coordinates></LinearRing></innerBoundaryIs><innerBoundaryIs><LinearRing><coordinates>-52.425,-29.74166667 -52.41666667,-29.74166667 -52.41666667,-29.73333333 -52.425,-29.73333333 -52.425,-29.74166667</coordinates></LinearRing></innerBoundaryIs><innerBoundaryIs><LinearRing><coordinates>-52.25833333,-29.75 -52.25,-29.75 -52.24166667,-29.75 -52.24166667,-29.74166667 -52.25,-29.74166667 -52.25833333,-29.74166667 -52.25833333,-29.75</coordinates></LinearRing></innerBoundaryIs><innerBoundaryIs><LinearRing><coordinates>-52.06666667,-29.65833333 -52.05833333,-29.65833333 -52.05833333,-29.65 -52.06666667,-29.65 -52.06666667,-29.65833333</coordinates></LinearRing></innerBoundaryIs><innerBoundaryIs><LinearRing><coordinates>-52.025,-29.65833333 -52.01666667,-29.65833333 -52.01666667,-29.65 -52.025,-29.65 -52.025,-29.65833333</coordinates></LinearRing></innerBoundaryIs><innerBoundaryIs><LinearRing><coordinates>-52.30833333,-29.69166667 -52.31666667,-29.69166667 -52.31666667,-29.7 -52.30833333,-29.7 -52.30833333,-29.69166667</coordinates></LinearRing></innerBoundaryIs><innerBoundaryIs><LinearRing><coordinates>-52.44166667,-29.69166667 -52.44166667,-29.7 -52.43333333,-29.7 -52.43333333,-29.69166667 -52.44166667,-29.69166667</coordinates></LinearRing></innerBoundaryIs><innerBoundaryIs><LinearRing><coordinates>-52.41666667,-29.68333333 -52.40833333,-29.68333333 -52.40833333,-29.675 -52.41666667,-29.675 -52.41666667,-29.68333333</coordinates></LinearRing></innerBoundaryIs><innerBoundaryIs><LinearRing><coordinates>-52.25833333,-29.7 -52.25833333,-29.70833333 -52.25,-29.70833333 -52.25,-29.7 -52.25833333,-29.7</coordinates></LinearRing></innerBoundaryIs><innerBoundaryIs><LinearRing><coordinates>-52.34166667,-29.66666667 -52.34166667,-29.675 -52.33333333,-29.675 -52.33333333,-29.66666667 -52.34166667,-29.66666667</coordinates></LinearRing></innerBoundaryIs><innerBoundaryIs><LinearRing><coordinates>-52.05833333,-29.675 -52.05,-29.675 -52.05,-29.66666667 -52.05833333,-29.66666667 -52.05833333,-29.675</coordinates></LinearRing></innerBoundaryIs><innerBoundaryIs><LinearRing><coordinates>-52.03333333,-29.66666667 -52.03333333,-29.675 -52.025,-29.675 -52.025,-29.66666667 -52.03333333,-29.66666667</coordinates></LinearRing></innerBoundaryIs><innerBoundaryIs><LinearRing><coordinates>-52.125,-29.64166667 -52.125,-29.65 -52.11666667,-29.65 -52.11666667,-29.64166667 -52.125,-29.64166667</coordinates></LinearRing></innerBoundaryIs><innerBoundaryIs><LinearRing><coordinates>-52.1,-29.64166667 -52.1,-29.65 -52.09166667,-29.65 -52.09166667,-29.64166667 -52.1,-29.64166667</coordinates></LinearRing></innerBoundaryIs><innerBoundaryIs><LinearRing><coordinates>-51.53333333,-29.475 -51.54166667,-29.475 -51.54166667,-29.48333333 -51.54166667,-29.49166667 -51.54166667,-29.5 -51.54166667,-29.50833333 -51.53333333,-29.50833333 -51.53333333,-29.5 -51.53333333,-29.49166667 -51.525,-29.49166667 -51.525,-29.48333333 -51.53333333,-29.48333333 -51.53333333,-29.475</coordinates></LinearRing></innerBoundaryIs><innerBoundaryIs><LinearRing><coordinates>-51.925,-29.46666667 -51.91666667,-29.46666667 -51.91666667,-29.45833333 -51.91666667,-29.45 -51.925,-29.45 -51.925,-29.45833333 -51.925,-29.46666667</coordinates></LinearRing></innerBoundaryIs><innerBoundaryIs><LinearRing><coordinates>-51.85833333,-29.46666667 -51.85833333,-29.475 -51.86666667,-29.475 -51.875,-29.475 -51.875,-29.48333333 -51.86666667,-29.48333333 -51.86666667,-29.49166667 -51.85833333,-29.49166667 -51.85833333,-29.5 -51.85,-29.5 -51.84166667,-29.5 -51.83333333,-29.5 -51.825,-29.5 -51.825,-29.50833333 -51.81666667,-29.50833333 -51.80833333,-29.50833333 -51.80833333,-29.5 -51.80833333,-29.49166667 -51.80833333,-29.48333333 -51.81666667,-29.48333333 -51.81666667,-29.475 -51.825,-29.475 -51.825,-29.48333333 -51.825,-29.49166667 -51.83333333,-29.49166667 -51.84166667,-29.49166667 -51.84166667,-29.48333333 -51.83333333,-29.48333333 -51.83333333,-29.475 -51.84166667,-29.475 -51.84166667,-29.46666667 -51.85,-29.46666667 -51.85833333,-29.46666667</coordinates></LinearRing></innerBoundaryIs><innerBoundaryIs><LinearRing><coordinates>-51.70833333,-29.46666667 -51.70833333,-29.475 -51.7,-29.475 -51.7,-29.46666667 -51.70833333,-29.46666667</coordinates></LinearRing></innerBoundaryIs><innerBoundaryIs><LinearRing><coordinates>-51.675,-29.46666667 -51.675,-29.475 -51.66666667,-29.475 -51.66666667,-29.48333333 -51.65833333,-29.48333333 -51.65833333,-29.475 -51.65833333,-29.46666667 -51.66666667,-29.46666667 -51.66666667,-29.45833333 -51.65833333,-29.45833333 -51.65,-29.45833333 -51.64166667,-29.45833333 -51.63333333,-29.45833333 -51.625,-29.45833333 -51.61666667,-29.45833333 -51.61666667,-29.45 -51.625,-29.45 -51.63333333,-29.45 -51.64166667,-29.45 -51.65,-29.45 -51.65,-29.44166667 -51.65833333,-29.44166667 -51.65833333,-29.45 -51.66666667,-29.45 -51.675,-29.45 -51.675,-29.45833333 -51.675,-29.46666667</coordinates></LinearRing></innerBoundaryIs><innerBoundaryIs><LinearRing><coordinates>-51.775,-29.475 -51.775,-29.48333333 -51.76666667,-29.48333333 -51.76666667,-29.475 -51.775,-29.475</coordinates></LinearRing></innerBoundaryIs><innerBoundaryIs><LinearRing><coordinates>-52.53333333,-29.53333333 -52.525,-29.53333333 -52.525,-29.525 -52.53333333,-29.525 -52.53333333,-29.53333333</coordinates></LinearRing></innerBoundaryIs><innerBoundaryIs><LinearRing><coordinates>-52.6,-29.575 -52.59166667,-29.575 -52.59166667,-29.56666667 -52.6,-29.56666667 -52.6,-29.575</coordinates></LinearRing></innerBoundaryIs><innerBoundaryIs><LinearRing><coordinates>-52.53333333,-29.59166667 -52.53333333,-29.6 -52.525,-29.6 -52.525,-29.59166667 -52.53333333,-29.59166667</coordinates></LinearRing></innerBoundaryIs><innerBoundaryIs><LinearRing><coordinates>-52.20833333,-29.575 -52.2,-29.575 -52.2,-29.56666667 -52.19166667,-29.56666667 -52.19166667,-29.55833333 -52.19166667,-29.55 -52.2,-29.55 -52.20833333,-29.55 -52.20833333,-29.55833333 -52.20833333,-29.56666667 -52.20833333,-29.575</coordinates></LinearRing></innerBoundaryIs><innerBoundaryIs><LinearRing><coordinates>-52.175,-29.575 -52.175,-29.58333333 -52.16666667,-29.58333333 -52.16666667,-29.575 -52.175,-29.575</coordinates></LinearRing></innerBoundaryIs><innerBoundaryIs><LinearRing><coordinates>-52.125,-29.575 -52.125,-29.58333333 -52.11666667,-29.58333333 -52.11666667,-29.575 -52.11666667,-29.56666667 -52.10833333,-29.56666667 -52.10833333,-29.55833333 -52.11666667,-29.55833333 -52.125,-29.55833333 -52.125,-29.56666667 -52.125,-29.575</coordinates></LinearRing></innerBoundaryIs><innerBoundaryIs><LinearRing><coordinates>-52.05833333,-29.6 -52.05,-29.6 -52.05,-29.59166667 -52.05833333,-29.59166667 -52.05833333,-29.6</coordinates></LinearRing></innerBoundaryIs><innerBoundaryIs><LinearRing><coordinates>-52.225,-29.59166667 -52.21666667,-29.59166667 -52.21666667,-29.58333333 -52.225,-29.58333333 -52.225,-29.59166667</coordinates></LinearRing></innerBoundaryIs><innerBoundaryIs><LinearRing><coordinates>-52.20833333,-29.59166667 -52.2,-29.59166667 -52.2,-29.58333333 -52.20833333,-29.58333333 -52.20833333,-29.59166667</coordinates></LinearRing></innerBoundaryIs><innerBoundaryIs><LinearRing><coordinates>-52.58333333,-29.55833333 -52.58333333,-29.56666667 -52.575,-29.56666667 -52.575,-29.55833333 -52.58333333,-29.55833333</coordinates></LinearRing></innerBoundaryIs><innerBoundaryIs><LinearRing><coordinates>-52.56666667,-29.55833333 -52.56666667,-29.56666667 -52.55833333,-29.56666667 -52.55833333,-29.55833333 -52.56666667,-29.55833333</coordinates></LinearRing></innerBoundaryIs><innerBoundaryIs><LinearRing><coordinates>-52.15833333,-29.55 -52.15,-29.55 -52.15,-29.54166667 -52.15833333,-29.54166667 -52.15833333,-29.55</coordinates></LinearRing></innerBoundaryIs><innerBoundaryIs><LinearRing><coordinates>-52.08333333,-29.55833333 -52.075,-29.55833333 -52.075,-29.55 -52.08333333,-29.55 -52.08333333,-29.55833333</coordinates></LinearRing></innerBoundaryIs><innerBoundaryIs><LinearRing><coordinates>-52.01666667,-29.55 -52.01666667,-29.55833333 -52.01666667,-29.56666667 -52.00833333,-29.56666667 -52.00833333,-29.55833333 -52.00833333,-29.55 -52.01666667,-29.55</coordinates></LinearRing></innerBoundaryIs><innerBoundaryIs><LinearRing><coordinates>-52.53333333,-29.55 -52.53333333,-29.54166667 -52.54166667,-29.54166667 -52.54166667,-29.55 -52.53333333,-29.55</coordinates></LinearRing></innerBoundaryIs><innerBoundaryIs><LinearRing><coordinates>-51.66666667,-29.56666667 -51.65833333,-29.56666667 -51.65833333,-29.55833333 -51.66666667,-29.55833333 -51.66666667,-29.56666667</coordinates></LinearRing></innerBoundaryIs><innerBoundaryIs><LinearRing><coordinates>-51.54166667,-29.575 -51.53333333,-29.575 -51.53333333,-29.56666667 -51.54166667,-29.56666667 -51.54166667,-29.575</coordinates></LinearRing></innerBoundaryIs><innerBoundaryIs><LinearRing><coordinates>-51.50833333,-29.575 -51.5,-29.575 -51.5,-29.56666667 -51.50833333,-29.56666667 -51.50833333,-29.575</coordinates></LinearRing></innerBoundaryIs><innerBoundaryIs><LinearRing><coordinates>-51.48333333,-29.575 -51.475,-29.575 -51.475,-29.56666667 -51.475,-29.55833333 -51.48333333,-29.55833333 -51.49166667,-29.55833333 -51.49166667,-29.56666667 -51.48333333,-29.56666667 -51.48333333,-29.575</coordinates></LinearRing></innerBoundaryIs><innerBoundaryIs><LinearRing><coordinates>-51.65833333,-29.58333333 -51.65,-29.58333333 -51.65,-29.575 -51.65833333,-29.575 -51.65833333,-29.58333333</coordinates></LinearRing></innerBoundaryIs><innerBoundaryIs><LinearRing><coordinates>-52.05,-29.5 -52.04166667,-29.5 -52.04166667,-29.49166667 -52.05,-29.49166667 -52.05,-29.5</coordinates></LinearRing></innerBoundaryIs><innerBoundaryIs><LinearRing><coordinates>-51.98333333,-29.5 -51.98333333,-29.50833333 -51.98333333,-29.51666667 -51.975,-29.51666667 -51.96666667,-29.51666667 -51.95833333,-29.51666667 -51.95833333,-29.525 -51.95,-29.525 -51.95,-29.51666667 -51.94166667,-29.51666667 -51.94166667,-29.525 -51.93333333,-29.525 -51.93333333,-29.51666667 -51.925,-29.51666667 -51.91666667,-29.51666667 -51.91666667,-29.50833333 -51.925,-29.50833333 -51.93333333,-29.50833333 -51.94166667,-29.50833333 -51.94166667,-29.5 -51.95,-29.5 -51.95833333,-29.5 -51.96666667,-29.5 -51.975,-29.5 -51.98333333,-29.5</coordinates></LinearRing></innerBoundaryIs><innerBoundaryIs><LinearRing><coordinates>-51.89166667,-29.50833333 -51.88333333,-29.50833333 -51.875,-29.50833333 -51.875,-29.5 -51.88333333,-29.5 -51.89166667,-29.5 -51.89166667,-29.50833333</coordinates></LinearRing></innerBoundaryIs><innerBoundaryIs><LinearRing><coordinates>-52.65,-29.51666667 -52.65,-29.525 -52.64166667,-29.525 -52.64166667,-29.51666667 -52.65,-29.51666667</coordinates></LinearRing></innerBoundaryIs><innerBoundaryIs><LinearRing><coordinates>-52.06666667,-29.50833333 -52.06666667,-29.51666667 -52.05833333,-29.51666667 -52.05833333,-29.50833333 -52.06666667,-29.50833333</coordinates></LinearRing></innerBoundaryIs><innerBoundaryIs><LinearRing><coordinates>-51.60833333,-29.5 -51.60833333,-29.50833333 -51.6,-29.50833333 -51.6,-29.5 -51.60833333,-29.5</coordinates></LinearRing></innerBoundaryIs><innerBoundaryIs><LinearRing><coordinates>-51.575,-29.5 -51.575,-29.50833333 -51.575,-29.51666667 -51.56666667,-29.51666667 -51.55833333,-29.51666667 -51.55833333,-29.50833333 -51.56666667,-29.50833333 -51.56666667,-29.5 -51.575,-29.5</coordinates></LinearRing></innerBoundaryIs><innerBoundaryIs><LinearRing><coordinates>-51.63333333,-29.51666667 -51.625,-29.51666667 -51.625,-29.50833333 -51.63333333,-29.50833333 -51.63333333,-29.51666667</coordinates></LinearRing></innerBoundaryIs><innerBoundaryIs><LinearRing><coordinates>-51.65833333,-29.49166667 -51.65833333,-29.5 -51.65,-29.5 -51.65,-29.49166667 -51.65833333,-29.49166667</coordinates></LinearRing></innerBoundaryIs><innerBoundaryIs><LinearRing><coordinates>-51.64166667,-29.49166667 -51.63333333,-29.49166667 -51.63333333,-29.48333333 -51.64166667,-29.48333333 -51.64166667,-29.49166667</coordinates></LinearRing></innerBoundaryIs><innerBoundaryIs><LinearRing><coordinates>-52.60833333,-29.48333333 -52.60833333,-29.49166667 -52.6,-29.49166667 -52.6,-29.48333333 -52.60833333,-29.48333333</coordinates></LinearRing></innerBoundaryIs><innerBoundaryIs><LinearRing><coordinates>-51.9,-29.48333333 -51.9,-29.49166667 -51.89166667,-29.49166667 -51.89166667,-29.48333333 -51.9,-29.48333333</coordinates></LinearRing></innerBoundaryIs><innerBoundaryIs><LinearRing><coordinates>-51.46666667,-29.49166667 -51.45833333,-29.49166667 -51.45833333,-29.48333333 -51.46666667,-29.48333333 -51.46666667,-29.49166667</coordinates></LinearRing></innerBoundaryIs><innerBoundaryIs><LinearRing><coordinates>-51.675,-29.39166667 -51.675,-29.4 -51.66666667,-29.4 -51.66666667,-29.39166667 -51.66666667,-29.38333333 -51.675,-29.38333333 -51.675,-29.39166667</coordinates></LinearRing></innerBoundaryIs><innerBoundaryIs><LinearRing><coordinates>-51.86666667,-29.43333333 -51.86666667,-29.44166667 -51.85833333,-29.44166667 -51.85,-29.44166667 -51.84166667,-29.44166667 -51.84166667,-29.43333333 -51.84166667,-29.425 -51.85,-29.425 -51.85833333,-29.425 -51.85833333,-29.43333333 -51.86666667,-29.43333333</coordinates></LinearRing></innerBoundaryIs><innerBoundaryIs><LinearRing><coordinates>-52.025,-29.45 -52.025,-29.45833333 -52.01666667,-29.45833333 -52.01666667,-29.45 -52.025,-29.45</coordinates></LinearRing></innerBoundaryIs><innerBoundaryIs><LinearRing><coordinates>-52.00833333,-29.45 -52.0,-29.45 -52.0,-29.44166667 -52.00833333,-29.44166667 -52.00833333,-29.45</coordinates></LinearRing></innerBoundaryIs><innerBoundaryIs><LinearRing><coordinates>-51.83333333,-29.45 -51.83333333,-29.45833333 -51.825,-29.45833333 -51.825,-29.45 -51.83333333,-29.45</coordinates></LinearRing></innerBoundaryIs><innerBoundaryIs><LinearRing><coordinates>-51.89166667,-29.45 -51.88333333,-29.45 -51.875,-29.45 -51.875,-29.44166667 -51.88333333,-29.44166667 -51.89166667,-29.44166667 -51.89166667,-29.45</coordinates></LinearRing></innerBoundaryIs><innerBoundaryIs><LinearRing><coordinates>-51.775,-29.43333333 -51.775,-29.44166667 -51.76666667,-29.44166667 -51.76666667,-29.43333333 -51.76666667,-29.425 -51.775,-29.425 -51.775,-29.43333333</coordinates></LinearRing></innerBoundaryIs><innerBoundaryIs><LinearRing><coordinates>-51.725,-29.43333333 -51.71666667,-29.43333333 -51.71666667,-29.425 -51.725,-29.425 -51.725,-29.43333333</coordinates></LinearRing></innerBoundaryIs><innerBoundaryIs><LinearRing><coordinates>-51.675,-29.43333333 -51.66666667,-29.43333333 -51.65833333,-29.43333333 -51.65833333,-29.425 -51.66666667,-29.425 -51.66666667,-29.41666667 -51.675,-29.41666667 -51.675,-29.425 -51.675,-29.43333333</coordinates></LinearRing></innerBoundaryIs><innerBoundaryIs><LinearRing><coordinates>-51.74166667,-29.45 -51.73333333,-29.45 -51.73333333,-29.44166667 -51.74166667,-29.44166667 -51.74166667,-29.45</coordinates></LinearRing></innerBoundaryIs><innerBoundaryIs><LinearRing><coordinates>-51.70833333,-29.45 -51.7,-29.45 -51.7,-29.44166667 -51.70833333,-29.44166667 -51.70833333,-29.45</coordinates></LinearRing></innerBoundaryIs><innerBoundaryIs><LinearRing><coordinates>-51.69166667,-29.45 -51.68333333,-29.45 -51.68333333,-29.44166667 -51.69166667,-29.44166667 -51.69166667,-29.45</coordinates></LinearRing></innerBoundaryIs><innerBoundaryIs><LinearRing><coordinates>-52.56666667,-29.35833333 -52.56666667,-29.36666667 -52.55833333,-29.36666667 -52.55833333,-29.35833333 -52.56666667,-29.35833333</coordinates></LinearRing></innerBoundaryIs><innerBoundaryIs><LinearRing><coordinates>-52.50833333,-29.35833333 -52.5,-29.35833333 -52.49166667,-29.35833333 -52.49166667,-29.35 -52.49166667,-29.34166667 -52.48333333,-29.34166667 -52.48333333,-29.33333333 -52.48333333,-29.325 -52.49166667,-29.325 -52.49166667,-29.33333333 -52.5,-29.33333333 -52.50833333,-29.33333333 -52.50833333,-29.34166667 -52.50833333,-29.35 -52.50833333,-29.35833333</coordinates></LinearRing></innerBoundaryIs><innerBoundaryIs><LinearRing><coordinates>-52.59166667,-29.38333333 -52.58333333,-29.38333333 -52.58333333,-29.375 -52.59166667,-29.375 -52.59166667,-29.38333333</coordinates></LinearRing></innerBoundaryIs><innerBoundaryIs><LinearRing><coordinates>-52.50833333,-29.36666667 -52.50833333,-29.375 -52.5,-29.375 -52.5,-29.36666667 -52.50833333,-29.36666667</coordinates></LinearRing></innerBoundaryIs><innerBoundaryIs><LinearRing><coordinates>-51.725,-29.33333333 -51.71666667,-29.33333333 -51.71666667,-29.325 -51.725,-29.325 -51.725,-29.33333333</coordinates></LinearRing></innerBoundaryIs><innerBoundaryIs><LinearRing><coordinates>-52.54166667,-29.33333333 -52.53333333,-29.33333333 -52.53333333,-29.325 -52.54166667,-29.325 -52.54166667,-29.33333333</coordinates></LinearRing></innerBoundaryIs><innerBoundaryIs><LinearRing><coordinates>-51.86666667,-29.26666667 -51.86666667,-29.275 -51.85833333,-29.275 -51.85833333,-29.26666667 -51.86666667,-29.26666667</coordinates></LinearRing></innerBoundaryIs><innerBoundaryIs><LinearRing><coordinates>-51.825,-29.26666667 -51.825,-29.275 -51.81666667,-29.275 -51.81666667,-29.26666667 -51.825,-29.26666667</coordinates></LinearRing></innerBoundaryIs><innerBoundaryIs><LinearRing><coordinates>-51.71666667,-29.275 -51.71666667,-29.28333333 -51.70833333,-29.28333333 -51.70833333,-29.275 -51.70833333,-29.26666667 -51.71666667,-29.26666667 -51.71666667,-29.275</coordinates></LinearRing></innerBoundaryIs><innerBoundaryIs><LinearRing><coordinates>-51.78333333,-29.275 -51.78333333,-29.28333333 -51.775,-29.28333333 -51.775,-29.275 -51.78333333,-29.275</coordinates></LinearRing></innerBoundaryIs><innerBoundaryIs><LinearRing><coordinates>-51.75833333,-29.28333333 -51.75,-29.28333333 -51.75,-29.275 -51.75833333,-29.275 -51.75833333,-29.28333333</coordinates></LinearRing></innerBoundaryIs><innerBoundaryIs><LinearRing><coordinates>-51.8,-29.25 -51.79166667,-29.25 -51.79166667,-29.24166667 -51.8,-29.24166667 -51.8,-29.25</coordinates></LinearRing></innerBoundaryIs><innerBoundaryIs><LinearRing><coordinates>-52.51666667,-29.19166667 -52.50833333,-29.19166667 -52.50833333,-29.18333333 -52.51666667,-29.18333333 -52.51666667,-29.19166667</coordinates></LinearRing></innerBoundaryIs><innerBoundaryIs><LinearRing><coordinates>-51.71666667,-29.19166667 -51.70833333,-29.19166667 -51.70833333,-29.18333333 -51.71666667,-29.18333333 -51.71666667,-29.19166667</coordinates></LinearRing></innerBoundaryIs><innerBoundaryIs><LinearRing><coordinates>-52.49166667,-29.20833333 -52.48333333,-29.20833333 -52.48333333,-29.2 -52.49166667,-29.2 -52.49166667,-29.20833333</coordinates></LinearRing></innerBoundaryIs><innerBoundaryIs><LinearRing><coordinates>-51.73333333,-29.20833333 -51.73333333,-29.21666667 -51.725,-29.21666667 -51.725,-29.20833333 -51.73333333,-29.20833333</coordinates></LinearRing></innerBoundaryIs><innerBoundaryIs><LinearRing><coordinates>-52.49166667,-29.06666667 -52.48333333,-29.06666667 -52.48333333,-29.05833333 -52.49166667,-29.05833333 -52.49166667,-29.06666667</coordinates></LinearRing></innerBoundaryIs><innerBoundaryIs><LinearRing><coordinates>-52.3,-29.06666667 -52.29166667,-29.06666667 -52.29166667,-29.075 -52.29166667,-29.08333333 -52.28333333,-29.08333333 -52.275,-29.08333333 -52.26666667,-29.08333333 -52.26666667,-29.075 -52.275,-29.075 -52.275,-29.06666667 -52.28333333,-29.06666667 -52.28333333,-29.05833333 -52.29166667,-29.05833333 -52.29166667,-29.05 -52.28333333,-29.05 -52.28333333,-29.04166667 -52.28333333,-29.03333333 -52.28333333,-29.025 -52.28333333,-29.01666667 -52.28333333,-29.00833333 -52.29166667,-29.00833333 -52.3,-29.00833333 -52.30833333,-29.00833333 -52.30833333,-29.01666667 -52.31666667,-29.01666667 -52.31666667,-29.025 -52.325,-29.025 -52.33333333,-29.025 -52.33333333,-29.03333333 -52.33333333,-29.04166667 -52.325,-29.04166667 -52.31666667,-29.04166667 -52.30833333,-29.04166667 -52.30833333,-29.05 -52.30833333,-29.05833333 -52.3,-29.05833333 -52.3,-29.06666667</coordinates></LinearRing></innerBoundaryIs><innerBoundaryIs><LinearRing><coordinates>-52.26666667,-29.06666667 -52.25833333,-29.06666667 -52.25833333,-29.05833333 -52.26666667,-29.05833333 -52.26666667,-29.06666667</coordinates></LinearRing></innerBoundaryIs><innerBoundaryIs><LinearRing><coordinates>-51.90833333,-29.06666667 -51.90833333,-29.075 -51.9,-29.075 -51.9,-29.06666667 -51.90833333,-29.06666667</coordinates></LinearRing></innerBoundaryIs><innerBoundaryIs><LinearRing><coordinates>-52.33333333,-29.10833333 -52.33333333,-29.11666667 -52.325,-29.11666667 -52.325,-29.10833333 -52.33333333,-29.10833333</coordinates></LinearRing></innerBoundaryIs><innerBoundaryIs><LinearRing><coordinates>-51.69166667,-29.1 -51.69166667,-29.10833333 -51.68333333,-29.10833333 -51.68333333,-29.1 -51.69166667,-29.1</coordinates></LinearRing></innerBoundaryIs><innerBoundaryIs><LinearRing><coordinates>-52.41666667,-29.11666667 -52.41666667,-29.125 -52.40833333,-29.125 -52.40833333,-29.11666667 -52.41666667,-29.11666667</coordinates></LinearRing></innerBoundaryIs><innerBoundaryIs><LinearRing><coordinates>-52.475,-29.09166667 -52.475,-29.1 -52.46666667,-29.1 -52.46666667,-29.09166667 -52.475,-29.09166667</coordinates></LinearRing></innerBoundaryIs><innerBoundaryIs><LinearRing><coordinates>-52.14166667,-29.1 -52.13333333,-29.1 -52.125,-29.1 -52.125,-29.09166667 -52.13333333,-29.09166667 -52.14166667,-29.09166667 -52.14166667,-29.1</coordinates></LinearRing></innerBoundaryIs><innerBoundaryIs><LinearRing><coordinates>-51.93333333,-29.09166667 -51.93333333,-29.1 -51.925,-29.1 -51.925,-29.09166667 -51.93333333,-29.09166667</coordinates></LinearRing></innerBoundaryIs><innerBoundaryIs><LinearRing><coordinates>-51.90833333,-29.09166667 -51.9,-29.09166667 -51.89166667,-29.09166667 -51.89166667,-29.08333333 -51.9,-29.08333333 -51.90833333,-29.08333333 -51.90833333,-29.09166667</coordinates></LinearRing></innerBoundaryIs><innerBoundaryIs><LinearRing><coordinates>-52.25833333,-29.075 -52.25833333,-29.08333333 -52.25,-29.08333333 -52.25,-29.075 -52.25833333,-29.075</coordinates></LinearRing></innerBoundaryIs><innerBoundaryIs><LinearRing><coordinates>-51.725,-29.08333333 -51.71666667,-29.08333333 -51.71666667,-29.075 -51.725,-29.075 -51.725,-29.08333333</coordinates></LinearRing></innerBoundaryIs><innerBoundaryIs><LinearRing><coordinates>-51.775,-29.075 -51.775,-29.08333333 -51.76666667,-29.08333333 -51.76666667,-29.075 -51.775,-29.075</coordinates></LinearRing></innerBoundaryIs><innerBoundaryIs><LinearRing><coordinates>-51.7,-29.075 -51.69166667,-29.075 -51.69166667,-29.06666667 -51.7,-29.06666667 -51.7,-29.075</coordinates></LinearRing></innerBoundaryIs><innerBoundaryIs><LinearRing><coordinates>-52.08333333,-29.025 -52.08333333,-29.03333333 -52.075,-29.03333333 -52.075,-29.025 -52.08333333,-29.025</coordinates></LinearRing></innerBoundaryIs><innerBoundaryIs><LinearRing><coordinates>-52.05,-29.01666667 -52.04166667,-29.01666667 -52.04166667,-29.00833333 -52.05,-29.00833333 -52.05,-29.01666667</coordinates></LinearRing></innerBoundaryIs><innerBoundaryIs><LinearRing><coordinates>-52.06666667,-29.025 -52.06666667,-29.03333333 -52.05833333,-29.03333333 -52.05833333,-29.025 -52.06666667,-29.025</coordinates></LinearRing></innerBoundaryIs><innerBoundaryIs><LinearRing><coordinates>-51.94166667,-29.04166667 -51.94166667,-29.05 -51.93333333,-29.05 -51.93333333,-29.04166667 -51.94166667,-29.04166667</coordinates></LinearRing></innerBoundaryIs><innerBoundaryIs><LinearRing><coordinates>-52.20833333,-29.05 -52.2,-29.05 -52.2,-29.04166667 -52.20833333,-29.04166667 -52.20833333,-29.05</coordinates></LinearRing></innerBoundaryIs><innerBoundaryIs><LinearRing><coordinates>-52.14166667,-29.05 -52.13333333,-29.05 -52.13333333,-29.04166667 -52.14166667,-29.04166667 -52.14166667,-29.05</coordinates></LinearRing></innerBoundaryIs><innerBoundaryIs><LinearRing><coordinates>-52.03333333,-29.0 -52.025,-29.0 -52.025,-28.99166667 -52.03333333,-28.99166667 -52.03333333,-29.0</coordinates></LinearRing></innerBoundaryIs><innerBoundaryIs><LinearRing><coordinates>-52.01666667,-29.0 -52.00833333,-29.0 -52.00833333,-28.99166667 -52.01666667,-28.99166667 -52.01666667,-29.0</coordinates></LinearRing></innerBoundaryIs><innerBoundaryIs><LinearRing><coordinates>-51.95833333,-29.0 -51.95,-29.0 -51.95,-28.99166667 -51.95,-28.98333333 -51.95833333,-28.98333333 -51.95833333,-28.99166667 -51.95833333,-29.0</coordinates></LinearRing></innerBoundaryIs><innerBoundaryIs><LinearRing><coordinates>-51.65,-29.025 -51.64166667,-29.025 -51.64166667,-29.01666667 -51.65,-29.01666667 -51.65,-29.025</coordinates></LinearRing></innerBoundaryIs><innerBoundaryIs><LinearRing><coordinates>-51.625,-29.04166667 -51.61666667,-29.04166667 -51.61666667,-29.03333333 -51.625,-29.03333333 -51.625,-29.04166667</coordinates></LinearRing></innerBoundaryIs><innerBoundaryIs><LinearRing><coordinates>-52.23333333,-28.95833333 -52.225,-28.95833333 -52.225,-28.95 -52.23333333,-28.95 -52.23333333,-28.95833333</coordinates></LinearRing></innerBoundaryIs><innerBoundaryIs><LinearRing><coordinates>-52.04166667,-28.88333333 -52.03333333,-28.88333333 -52.03333333,-28.875 -52.04166667,-28.875 -52.04166667,-28.88333333</coordinates></LinearRing></innerBoundaryIs><innerBoundaryIs><LinearRing><coordinates>-51.94166667,-28.94166667 -51.93333333,-28.94166667 -51.925,-28.94166667 -51.925,-28.93333333 -51.93333333,-28.93333333 -51.94166667,-28.93333333 -51.94166667,-28.94166667</coordinates></LinearRing></innerBoundaryIs><innerBoundaryIs><LinearRing><coordinates>-52.03333333,-28.9 -52.025,-28.9 -52.025,-28.89166667 -52.03333333,-28.89166667 -52.03333333,-28.9</coordinates></LinearRing></innerBoundaryIs><innerBoundaryIs><LinearRing><coordinates>-52.05833333,-28.85 -52.05,-28.85 -52.05,-28.84166667 -52.05833333,-28.84166667 -52.05833333,-28.85</coordinates></LinearRing></innerBoundaryIs></Polygon><Polygon><outerBoundaryIs><LinearRing><coordinates>-50.48333333,-28.6 -50.475,-28.6 -50.46666667,-28.6 -50.46666667,-28.60833333 -50.475,-28.60833333 -50.48333333,-28.60833333 -50.48333333,-28.6</coordinates></LinearRing></outerBoundaryIs></Polygon><Polygon><outerBoundaryIs><LinearRing><coordinates>-50.49166667,-28.59166667 -50.48333333,-28.59166667 -50.48333333,-28.6 -50.49166667,-28.6 -50.49166667,-28.59166667</coordinates></LinearRing></outerBoundaryIs></Polygon><Polygon><outerBoundaryIs><LinearRing><coordinates>-50.41666667,-28.49166667 -50.40833333,-28.49166667 -50.4,-28.49166667 -50.4,-28.5 -50.40833333,-28.5 -50.41666667,-28.5 -50.41666667,-28.49166667</coordinates></LinearRing></outerBoundaryIs></Polygon><Polygon><outerBoundaryIs><LinearRing><coordinates>-50.425,-28.48333333 -50.41666667,-28.48333333 -50.41666667,-28.49166667 -50.425,-28.49166667 -50.425,-28.48333333</coordinates></LinearRing></outerBoundaryIs></Polygon><Polygon><outerBoundaryIs><LinearRing><coordinates>-50.43333333,-28.475 -50.425,-28.475 -50.425,-28.48333333 -50.43333333,-28.48333333 -50.44166667,-28.48333333 -50.44166667,-28.475 -50.43333333,-28.475</coordinates></LinearRing></outerBoundaryIs></Polygon><Polygon><outerBoundaryIs><LinearRing><coordinates>-50.54166667,-28.425 -50.53333333,-28.425 -50.53333333,-28.43333333 -50.54166667,-28.43333333 -50.54166667,-28.425</coordinates></LinearRing></outerBoundaryIs></Polygon><Polygon><outerBoundaryIs><LinearRing><coordinates>-48.84166667,-28.41666667 -48.83333333,-28.41666667 -48.83333333,-28.425 -48.84166667,-28.425 -48.84166667,-28.41666667</coordinates></LinearRing></outerBoundaryIs></Polygon><Polygon><outerBoundaryIs><LinearRing><coordinates>-50.38333333,-28.35 -50.375,-28.35 -50.375,-28.35833333 -50.38333333,-28.35833333 -50.38333333,-28.35</coordinates></LinearRing></outerBoundaryIs></Polygon><Polygon><outerBoundaryIs><LinearRing><coordinates>-50.53333333,-28.40833333 -50.525,-28.40833333 -50.525,-28.41666667 -50.53333333,-28.41666667 -50.53333333,-28.40833333</coordinates></LinearRing></outerBoundaryIs></Polygon><Polygon><outerBoundaryIs><LinearRing><coordinates>-50.06666667,-28.33333333 -50.05833333,-28.33333333 -50.05,-28.33333333 -50.05,-28.325 -50.04166667,-28.325 -50.04166667,-28.33333333 -50.04166667,-28.34166667 -50.05,-28.34166667 -50.05833333,-28.34166667 -50.06666667,-28.34166667 -50.06666667,-28.33333333</coordinates></LinearRing></outerBoundaryIs></Polygon><Polygon><outerBoundaryIs><LinearRing><coordinates>-50.175,-28.31666667 -50.16666667,-28.31666667 -50.16666667,-28.325 -50.175,-28.325 -50.175,-28.31666667</coordinates></LinearRing></outerBoundaryIs></Polygon><Polygon><outerBoundaryIs><LinearRing><coordinates>-50.44166667,-28.46666667 -50.44166667,-28.475 -50.45,-28.475 -50.45,-28.46666667 -50.45,-28.45833333 -50.45833333,-28.45833333 -50.46666667,-28.45833333 -50.46666667,-28.45 -50.475,-28.45 -50.475,-28.44166667 -50.46666667,-28.44166667 -50.45833333,-28.44166667 -50.45,-28.44166667 -50.45,-28.45 -50.44166667,-28.45 -50.44166667,-28.45833333 -50.43333333,-28.45833333 -50.425,-28.45833333 -50.425,-28.46666667 -50.43333333,-28.46666667 -50.44166667,-28.46666667</coordinates></LinearRing></outerBoundaryIs></Polygon><Polygon><outerBoundaryIs><LinearRing><coordinates>-50.48333333,-28.43333333 -50.475,-28.43333333 -50.475,-28.44166667 -50.48333333,-28.44166667 -50.48333333,-28.43333333</coordinates></LinearRing></outerBoundaryIs></Polygon><Polygon><outerBoundaryIs><LinearRing><coordinates>-50.0,-28.225 -49.99166667,-28.225 -49.99166667,-28.23333333 -50.0,-28.23333333 -50.0,-28.225</coordinates></LinearRing></outerBoundaryIs></Polygon><Polygon><outerBoundaryIs><LinearRing><coordinates>-50.125,-28.075 -50.11666667,-28.075 -50.11666667,-28.08333333 -50.125,-28.08333333 -50.125,-28.075</coordinates></LinearRing></outerBoundaryIs></Polygon><Polygon><outerBoundaryIs><LinearRing><coordinates>-50.11666667,-28.08333333 -50.10833333,-28.08333333 -50.10833333,-28.075 -50.1,-28.075 -50.1,-28.08333333 -50.1,-28.09166667 -50.10833333,-28.09166667 -50.11666667,-28.09166667 -50.11666667,-28.08333333</coordinates></LinearRing></outerBoundaryIs></Polygon><Polygon><outerBoundaryIs><LinearRing><coordinates>-50.01666667,-27.98333333 -50.00833333,-27.98333333 -50.00833333,-27.99166667 -50.01666667,-27.99166667 -50.01666667,-27.98333333</coordinates></LinearRing></outerBoundaryIs></Polygon><Polygon><outerBoundaryIs><LinearRing><coordinates>-50.025,-28.00833333 -50.01666667,-28.00833333 -50.01666667,-28.01666667 -50.025,-28.01666667 -50.025,-28.00833333</coordinates></LinearRing></outerBoundaryIs></Polygon><Polygon><outerBoundaryIs><LinearRing><coordinates>-50.09166667,-27.94166667 -50.08333333,-27.94166667 -50.08333333,-27.95 -50.09166667,-27.95 -50.09166667,-27.94166667</coordinates></LinearRing></outerBoundaryIs></Polygon><Polygon><outerBoundaryIs><LinearRing><coordinates>-50.1,-27.925 -50.1,-27.93333333 -50.10833333,-27.93333333 -50.10833333,-27.925 -50.11666667,-27.925 -50.11666667,-27.91666667 -50.10833333,-27.91666667 -50.1,-27.91666667 -50.1,-27.925</coordinates></LinearRing></outerBoundaryIs></Polygon><Polygon><outerBoundaryIs><LinearRing><coordinates>-50.06666667,-27.93333333 -50.05833333,-27.93333333 -50.05833333,-27.94166667 -50.06666667,-27.94166667 -50.075,-27.94166667 -50.075,-27.93333333 -50.06666667,-27.93333333</coordinates></LinearRing></outerBoundaryIs></Polygon><Polygon><outerBoundaryIs><LinearRing><coordinates>-50.09166667,-27.9 -50.08333333,-27.9 -50.08333333,-27.90833333 -50.09166667,-27.90833333 -50.09166667,-27.9</coordinates></LinearRing></outerBoundaryIs></Polygon><Polygon><outerBoundaryIs><LinearRing><coordinates>-49.95,-28.25833333 -49.94166667,-28.25833333 -49.94166667,-28.26666667 -49.95,-28.26666667 -49.95,-28.25833333</coordinates></LinearRing></outerBoundaryIs></Polygon><Polygon><outerBoundaryIs><LinearRing><coordinates>-50.275,-27.83333333 -50.26666667,-27.83333333 -50.26666667,-27.84166667 -50.275,-27.84166667 -50.275,-27.83333333</coordinates></LinearRing></outerBoundaryIs></Polygon><Polygon><outerBoundaryIs><LinearRing><coordinates>-50.21666667,-27.84166667 -50.20833333,-27.84166667 -50.20833333,-27.85 -50.21666667,-27.85 -50.21666667,-27.84166667</coordinates></LinearRing></outerBoundaryIs></Polygon><Polygon><outerBoundaryIs><LinearRing><coordinates>-50.20833333,-27.825 -50.2,-27.825 -50.19166667,-27.825 -50.19166667,-27.83333333 -50.2,-27.83333333 -50.20833333,-27.83333333 -50.20833333,-27.825</coordinates></LinearRing></outerBoundaryIs></Polygon><Polygon><outerBoundaryIs><LinearRing><coordinates>-50.18333333,-27.80833333 -50.18333333,-27.81666667 -50.19166667,-27.81666667 -50.19166667,-27.80833333 -50.19166667,-27.8 -50.18333333,-27.8 -50.18333333,-27.80833333</coordinates></LinearRing></outerBoundaryIs></Polygon><Polygon><outerBoundaryIs><LinearRing><coordinates>-50.15,-27.76666667 -50.14166667,-27.76666667 -50.14166667,-27.775 -50.15,-27.775 -50.15,-27.76666667</coordinates></LinearRing></outerBoundaryIs></Polygon><Polygon><outerBoundaryIs><LinearRing><coordinates>-50.23333333,-27.68333333 -50.225,-27.68333333 -50.225,-27.69166667 -50.23333333,-27.69166667 -50.23333333,-27.68333333</coordinates></LinearRing></outerBoundaryIs></Polygon><Polygon><outerBoundaryIs><LinearRing><coordinates>-50.21666667,-27.675 -50.21666667,-27.68333333 -50.225,-27.68333333 -50.225,-27.675 -50.225,-27.66666667 -50.21666667,-27.66666667 -50.21666667,-27.675</coordinates></LinearRing></outerBoundaryIs></Polygon><Polygon><outerBoundaryIs><LinearRing><coordinates>-50.23333333,-27.66666667 -50.23333333,-27.675 -50.24166667,-27.675 -50.25,-27.675 -50.25,-27.66666667 -50.25833333,-27.66666667 -50.25833333,-27.65833333 -50.25,-27.65833333 -50.24166667,-27.65833333 -50.23333333,-27.65833333 -50.23333333,-27.65 -50.225,-27.65 -50.225,-27.65833333 -50.225,-27.66666667 -50.23333333,-27.66666667</coordinates></LinearRing></outerBoundaryIs></Polygon><Polygon><outerBoundaryIs><LinearRing><coordinates>-50.30833333,-27.45833333 -50.3,-27.45833333 -50.3,-27.46666667 -50.30833333,-27.46666667 -50.30833333,-27.45833333</coordinates></LinearRing></outerBoundaryIs></Polygon><Polygon><outerBoundaryIs><LinearRing><coordinates>-50.3,-27.45 -50.29166667,-27.45 -50.29166667,-27.45833333 -50.3,-27.45833333 -50.3,-27.45</coordinates></LinearRing></outerBoundaryIs></Polygon><Polygon><outerBoundaryIs><LinearRing><coordinates>-50.28333333,-27.3 -50.275,-27.3 -50.275,-27.30833333 -50.28333333,-27.30833333 -50.28333333,-27.3</coordinates></LinearRing></outerBoundaryIs></Polygon><Polygon><outerBoundaryIs><LinearRing><coordinates>-50.30833333,-27.44166667 -50.3,-27.44166667 -50.3,-27.45 -50.30833333,-27.45 -50.30833333,-27.44166667</coordinates></LinearRing></outerBoundaryIs></Polygon><Polygon><outerBoundaryIs><LinearRing><coordinates>-50.5,-28.625 -50.49166667,-28.625 -50.49166667,-28.63333333 -50.5,-28.63333333 -50.5,-28.625</coordinates></LinearRing></outerBoundaryIs></Polygon><Polygon><outerBoundaryIs><LinearRing><coordinates>-48.48333333,-27.14166667 -48.475,-27.14166667 -48.475,-27.15 -48.48333333,-27.15 -48.48333333,-27.14166667</coordinates></LinearRing></outerBoundaryIs></Polygon><Polygon><outerBoundaryIs><LinearRing><coordinates>-50.35,-27.00833333 -50.34166667,-27.00833333 -50.34166667,-27.01666667 -50.35,-27.01666667 -50.35,-27.00833333</coordinates></LinearRing></outerBoundaryIs></Polygon><Polygon><outerBoundaryIs><LinearRing><coordinates>-50.34166667,-26.99166667 -50.34166667,-27.0 -50.35,-27.0 -50.35,-26.99166667 -50.35,-26.98333333 -50.34166667,-26.98333333 -50.34166667,-26.99166667</coordinates></LinearRing></outerBoundaryIs></Polygon><Polygon><outerBoundaryIs><LinearRing><coordinates>-50.34166667,-27.0 -50.33333333,-27.0 -50.33333333,-27.00833333 -50.34166667,-27.00833333 -50.34166667,-27.0</coordinates></LinearRing></outerBoundaryIs></Polygon><Polygon><outerBoundaryIs><LinearRing><coordinates>-50.475,-26.9 -50.46666667,-26.9 -50.46666667,-26.90833333 -50.475,-26.90833333 -50.475,-26.9</coordinates></LinearRing></outerBoundaryIs></Polygon><Polygon><outerBoundaryIs><LinearRing><coordinates>-50.6,-26.825 -50.6,-26.83333333 -50.60833333,-26.83333333 -50.60833333,-26.825 -50.60833333,-26.81666667 -50.6,-26.81666667 -50.6,-26.825</coordinates></LinearRing></outerBoundaryIs></Polygon><Polygon><outerBoundaryIs><LinearRing><coordinates>-50.50833333,-26.83333333 -50.5,-26.83333333 -50.5,-26.84166667 -50.50833333,-26.84166667 -50.51666667,-26.84166667 -50.51666667,-26.83333333 -50.50833333,-26.83333333</coordinates></LinearRing></outerBoundaryIs></Polygon><Polygon><outerBoundaryIs><LinearRing><coordinates>-50.45,-26.9 -50.44166667,-26.9 -50.44166667,-26.90833333 -50.45,-26.90833333 -50.45833333,-26.90833333 -50.45833333,-26.9 -50.46666667,-26.9 -50.46666667,-26.89166667 -50.46666667,-26.88333333 -50.46666667,-26.875 -50.46666667,-26.86666667 -50.45833333,-26.86666667 -50.45833333,-26.875 -50.45,-26.875 -50.45,-26.88333333 -50.45,-26.89166667 -50.45,-26.9</coordinates></LinearRing></outerBoundaryIs></Polygon><Polygon><outerBoundaryIs><LinearRing><coordinates>-50.63333333,-26.775 -50.625,-26.775 -50.61666667,-26.775 -50.61666667,-26.78333333 -50.625,-26.78333333 -50.63333333,-26.78333333 -50.63333333,-26.775</coordinates></LinearRing></outerBoundaryIs></Polygon><Polygon><outerBoundaryIs><LinearRing><coordinates>-50.65833333,-26.775 -50.65,-26.775 -50.65,-26.76666667 -50.65,-26.75833333 -50.65,-26.75 -50.65833333,-26.75 -50.65833333,-26.74166667 -50.65,-26.74166667 -50.64166667,-26.74166667 -50.64166667,-26.75 -50.63333333,-26.75 -50.63333333,-26.75833333 -50.63333333,-26.76666667 -50.63333333,-26.775 -50.64166667,-26.775 -50.64166667,-26.78333333 -50.65,-26.78333333 -50.65833333,-26.78333333 -50.65833333,-26.775</coordinates></LinearRing></outerBoundaryIs></Polygon><Polygon><outerBoundaryIs><LinearRing><coordinates>-50.65833333,-26.70833333 -50.65,-26.70833333 -50.65,-26.71666667 -50.65833333,-26.71666667 -50.65833333,-26.70833333</coordinates></LinearRing></outerBoundaryIs></Polygon><Polygon><outerBoundaryIs><LinearRing><coordinates>-50.65,-26.71666667 -50.64166667,-26.71666667 -50.64166667,-26.725 -50.65,-26.725 -50.65,-26.71666667</coordinates></LinearRing></outerBoundaryIs></Polygon><Polygon><outerBoundaryIs><LinearRing><coordinates>-50.76666667,-26.65 -50.75833333,-26.65 -50.75833333,-26.65833333 -50.76666667,-26.65833333 -50.775,-26.65833333 -50.775,-26.65 -50.76666667,-26.65</coordinates></LinearRing></outerBoundaryIs></Polygon><Polygon><outerBoundaryIs><LinearRing><coordinates>-52.54166667,-26.6 -52.53333333,-26.6 -52.53333333,-26.60833333 -52.54166667,-26.60833333 -52.54166667,-26.6</coordinates></LinearRing></outerBoundaryIs></Polygon><Polygon><outerBoundaryIs><LinearRing><coordinates>-52.55,-26.59166667 -52.54166667,-26.59166667 -52.54166667,-26.6 -52.55,-26.6 -52.55,-26.59166667</coordinates></LinearRing></outerBoundaryIs></Polygon><Polygon><outerBoundaryIs><LinearRing><coordinates>-50.69166667,-26.625 -50.68333333,-26.625 -50.68333333,-26.63333333 -50.69166667,-26.63333333 -50.69166667,-26.625</coordinates></LinearRing></outerBoundaryIs></Polygon><Polygon><outerBoundaryIs><LinearRing><coordinates>-50.70833333,-26.61666667 -50.70833333,-26.625 -50.71666667,-26.625 -50.725,-26.625 -50.725,-26.61666667 -50.725,-26.60833333 -50.71666667,-26.60833333 -50.71666667,-26.6 -50.70833333,-26.6 -50.70833333,-26.60833333 -50.7,-26.60833333 -50.69166667,-26.60833333 -50.69166667,-26.61666667 -50.7,-26.61666667 -50.70833333,-26.61666667</coordinates></LinearRing></outerBoundaryIs></Polygon><Polygon><outerBoundaryIs><LinearRing><coordinates>-52.49166667,-26.60833333 -52.49166667,-26.61666667 -52.5,-26.61666667 -52.5,-26.60833333 -52.5,-26.6 -52.49166667,-26.6 -52.49166667,-26.60833333</coordinates></LinearRing></outerBoundaryIs></Polygon><Polygon><outerBoundaryIs><LinearRing><coordinates>-50.74166667,-26.55833333 -50.73333333,-26.55833333 -50.73333333,-26.56666667 -50.74166667,-26.56666667 -50.74166667,-26.55833333</coordinates></LinearRing></outerBoundaryIs></Polygon><Polygon><outerBoundaryIs><LinearRing><coordinates>-52.35833333,-26.55 -52.35,-26.55 -52.35,-26.55833333 -52.35833333,-26.55833333 -52.36666667,-26.55833333 -52.36666667,-26.55 -52.35833333,-26.55</coordinates></LinearRing></outerBoundaryIs></Polygon><Polygon><outerBoundaryIs><LinearRing><coordinates>-52.375,-26.54166667 -52.36666667,-26.54166667 -52.36666667,-26.55 -52.375,-26.55 -52.375,-26.54166667</coordinates></LinearRing></outerBoundaryIs></Polygon><Polygon><outerBoundaryIs><LinearRing><coordinates>-52.5,-26.54166667 -52.49166667,-26.54166667 -52.49166667,-26.55 -52.5,-26.55 -52.5,-26.54166667</coordinates></LinearRing></outerBoundaryIs></Polygon><Polygon><outerBoundaryIs><LinearRing><coordinates>-52.35,-26.53333333 -52.34166667,-26.53333333 -52.34166667,-26.54166667 -52.35,-26.54166667 -52.35,-26.53333333</coordinates></LinearRing></outerBoundaryIs></Polygon><Polygon><outerBoundaryIs><LinearRing><coordinates>-50.73333333,-26.59166667 -50.725,-26.59166667 -50.725,-26.58333333 -50.73333333,-26.58333333 -50.73333333,-26.575 -50.73333333,-26.56666667 -50.725,-26.56666667 -50.725,-26.55833333 -50.725,-26.55 -50.725,-26.54166667 -50.725,-26.53333333 -50.71666667,-26.53333333 -50.70833333,-26.53333333 -50.70833333,-26.54166667 -50.71666667,-26.54166667 -50.71666667,-26.55 -50.70833333,-26.55 -50.70833333,-26.55833333 -50.70833333,-26.56666667 -50.7,-26.56666667 -50.69166667,-26.56666667 -50.69166667,-26.575 -50.7,-26.575 -50.7,-26.58333333 -50.70833333,-26.58333333 -50.70833333,-26.59166667 -50.71666667,-26.59166667 -50.71666667,-26.6 -50.725,-26.6 -50.73333333,-26.6 -50.73333333,-26.59166667</coordinates></LinearRing></outerBoundaryIs><innerBoundaryIs><LinearRing><coordinates>-50.70833333,-26.56666667 -50.71666667,-26.56666667 -50.71666667,-26.575 -50.70833333,-26.575 -50.70833333,-26.56666667</coordinates></LinearRing></innerBoundaryIs></Polygon><Polygon><outerBoundaryIs><LinearRing><coordinates>-52.51666667,-26.6 -52.51666667,-26.60833333 -52.525,-26.60833333 -52.525,-26.6 -52.53333333,-26.6 -52.53333333,-26.59166667 -52.525,-26.59166667 -52.51666667,-26.59166667 -52.51666667,-26.58333333 -52.51666667,-26.575 -52.50833333,-26.575 -52.50833333,-26.58333333 -52.50833333,-26.59166667 -52.5,-26.59166667 -52.5,-26.6 -52.50833333,-26.6 -52.51666667,-26.6</coordinates></LinearRing></outerBoundaryIs></Polygon><Polygon><outerBoundaryIs><LinearRing><coordinates>-52.54166667,-26.56666667 -52.53333333,-26.56666667 -52.53333333,-26.575 -52.54166667,-26.575 -52.54166667,-26.56666667</coordinates></LinearRing></outerBoundaryIs></Polygon><Polygon><outerBoundaryIs><LinearRing><coordinates>-52.49166667,-26.56666667 -52.49166667,-26.575 -52.5,-26.575 -52.5,-26.56666667 -52.5,-26.55833333 -52.49166667,-26.55833333 -52.49166667,-26.56666667</coordinates></LinearRing></outerBoundaryIs></Polygon><Polygon><outerBoundaryIs><LinearRing><coordinates>-52.7,-26.49166667 -52.69166667,-26.49166667 -52.69166667,-26.5 -52.7,-26.5 -52.7,-26.49166667</coordinates></LinearRing></outerBoundaryIs></Polygon><Polygon><outerBoundaryIs><LinearRing><coordinates>-52.325,-26.49166667 -52.31666667,-26.49166667 -52.31666667,-26.5 -52.325,-26.5 -52.325,-26.49166667</coordinates></LinearRing></outerBoundaryIs></Polygon><Polygon><outerBoundaryIs><LinearRing><coordinates>-52.31666667,-26.48333333 -52.30833333,-26.48333333 -52.30833333,-26.49166667 -52.31666667,-26.49166667 -52.31666667,-26.48333333</coordinates></LinearRing></outerBoundaryIs></Polygon><Polygon><outerBoundaryIs><LinearRing><coordinates>-50.73333333,-26.475 -50.725,-26.475 -50.725,-26.48333333 -50.73333333,-26.48333333 -50.73333333,-26.475</coordinates></LinearRing></outerBoundaryIs></Polygon><Polygon><outerBoundaryIs><LinearRing><coordinates>-50.74166667,-26.44166667 -50.73333333,-26.44166667 -50.73333333,-26.45 -50.74166667,-26.45 -50.75,-26.45 -50.75833333,-26.45 -50.75833333,-26.44166667 -50.75,-26.44166667 -50.74166667,-26.44166667</coordinates></LinearRing></outerBoundaryIs></Polygon><Polygon><outerBoundaryIs><LinearRing><coordinates>-52.31666667,-26.44166667 -52.30833333,-26.44166667 -52.30833333,-26.45 -52.31666667,-26.45 -52.31666667,-26.44166667</coordinates></LinearRing></outerBoundaryIs></Polygon><Polygon><outerBoundaryIs><LinearRing><coordinates>-50.775,-26.44166667 -50.76666667,-26.44166667 -50.76666667,-26.45 -50.775,-26.45 -50.775,-26.44166667</coordinates></LinearRing></outerBoundaryIs></Polygon><Polygon><outerBoundaryIs><LinearRing><coordinates>-53.63333333,-26.425 -53.625,-26.425 -53.625,-26.43333333 -53.63333333,-26.43333333 -53.63333333,-26.425</coordinates></LinearRing></outerBoundaryIs></Polygon><Polygon><outerBoundaryIs><LinearRing><coordinates>-53.66666667,-26.46666667 -53.66666667,-26.475 -53.675,-26.475 -53.675,-26.46666667 -53.675,-26.45833333 -53.66666667,-26.45833333 -53.66666667,-26.45 -53.65833333,-26.45 -53.65833333,-26.44166667 -53.65,-26.44166667 -53.64166667,-26.44166667 -53.64166667,-26.45 -53.64166667,-26.45833333 -53.63333333,-26.45833333 -53.63333333,-26.45 -53.625,-26.45 -53.625,-26.44166667 -53.625,-26.43333333 -53.61666667,-26.43333333 -53.61666667,-26.425 -53.60833333,-26.425 -53.6,-26.425 -53.6,-26.43333333 -53.59166667,-26.43333333 -53.59166667,-26.44166667 -53.58333333,-26.44166667 -53.58333333,-26.45 -53.59166667,-26.45 -53.6,-26.45 -53.6,-26.45833333 -53.6,-26.46666667 -53.60833333,-26.46666667 -53.60833333,-26.45833333 -53.60833333,-26.45 -53.61666667,-26.45 -53.61666667,-26.45833333 -53.625,-26.45833333 -53.625,-26.46666667 -53.63333333,-26.46666667 -53.64166667,-26.46666667 -53.64166667,-26.475 -53.65,-26.475 -53.65833333,-26.475 -53.65833333,-26.46666667 -53.66666667,-26.46666667</coordinates></LinearRing></outerBoundaryIs></Polygon><Polygon><outerBoundaryIs><LinearRing><coordinates>-50.725,-26.46666667 -50.71666667,-26.46666667 -50.71666667,-26.475 -50.725,-26.475 -50.725,-26.46666667</coordinates></LinearRing></outerBoundaryIs></Polygon><Polygon><outerBoundaryIs><LinearRing><coordinates>-50.73333333,-26.45 -50.725,-26.45 -50.71666667,-26.45 -50.71666667,-26.45833333 -50.725,-26.45833333 -50.73333333,-26.45833333 -50.73333333,-26.45</coordinates></LinearRing></outerBoundaryIs></Polygon><Polygon><outerBoundaryIs><LinearRing><coordinates>-50.76666667,-26.45 -50.75833333,-26.45 -50.75833333,-26.45833333 -50.76666667,-26.45833333 -50.76666667,-26.45</coordinates></LinearRing></outerBoundaryIs></Polygon><Polygon><outerBoundaryIs><LinearRing><coordinates>-52.63333333,-26.525 -52.625,-26.525 -52.625,-26.53333333 -52.63333333,-26.53333333 -52.64166667,-26.53333333 -52.64166667,-26.525 -52.63333333,-26.525</coordinates></LinearRing></outerBoundaryIs></Polygon><Polygon><outerBoundaryIs><LinearRing><coordinates>-52.40833333,-26.55833333 -52.40833333,-26.56666667 -52.41666667,-26.56666667 -52.425,-26.56666667 -52.43333333,-26.56666667 -52.44166667,-26.56666667 -52.44166667,-26.55833333 -52.43333333,-26.55833333 -52.43333333,-26.55 -52.425,-26.55 -52.41666667,-26.55 -52.41666667,-26.54166667 -52.425,-26.54166667 -52.425,-26.53333333 -52.425,-26.525 -52.41666667,-26.525 -52.41666667,-26.53333333 -52.40833333,-26.53333333 -52.40833333,-26.54166667 -52.4,-26.54166667 -52.4,-26.55 -52.39166667,-26.55 -52.39166667,-26.55833333 -52.4,-26.55833333 -52.40833333,-26.55833333</coordinates></LinearRing></outerBoundaryIs></Polygon><Polygon><outerBoundaryIs><LinearRing><coordinates>-52.625,-26.51666667 -52.61666667,-26.51666667 -52.61666667,-26.525 -52.625,-26.525 -52.625,-26.51666667</coordinates></LinearRing></outerBoundaryIs></Polygon><Polygon><outerBoundaryIs><LinearRing><coordinates>-52.43333333,-26.51666667 -52.425,-26.51666667 -52.425,-26.525 -52.43333333,-26.525 -52.43333333,-26.51666667</coordinates></LinearRing></outerBoundaryIs></Polygon><Polygon><outerBoundaryIs><LinearRing><coordinates>-53.63333333,-26.38333333 -53.625,-26.38333333 -53.625,-26.39166667 -53.63333333,-26.39166667 -53.63333333,-26.38333333</coordinates></LinearRing></outerBoundaryIs></Polygon><Polygon><outerBoundaryIs><LinearRing><coordinates>-53.96666667,-26.33333333 -53.95833333,-26.33333333 -53.95833333,-26.34166667 -53.96666667,-26.34166667 -53.96666667,-26.33333333</coordinates></LinearRing></outerBoundaryIs></Polygon><Polygon><outerBoundaryIs><LinearRing><coordinates>-52.25,-26.35 -52.25,-26.35833333 -52.25833333,-26.35833333 -52.26666667,-26.35833333 -52.26666667,-26.35 -52.25833333,-26.35 -52.25833333,-26.34166667 -52.25,-26.34166667 -52.25,-26.35</coordinates></LinearRing></outerBoundaryIs></Polygon><Polygon><outerBoundaryIs><LinearRing><coordinates>-48.70833333,-26.33333333 -48.7,-26.33333333 -48.69166667,-26.33333333 -48.69166667,-26.34166667 -48.7,-26.34166667 -48.70833333,-26.34166667 -48.70833333,-26.33333333</coordinates></LinearRing></outerBoundaryIs></Polygon><Polygon><outerBoundaryIs><LinearRing><coordinates>-50.8,-26.36666667 -50.79166667,-26.36666667 -50.79166667,-26.375 -50.8,-26.375 -50.8,-26.36666667</coordinates></LinearRing></outerBoundaryIs></Polygon><Polygon><outerBoundaryIs><LinearRing><coordinates>-53.81666667,-26.3 -53.81666667,-26.30833333 -53.825,-26.30833333 -53.825,-26.3 -53.825,-26.29166667 -53.81666667,-26.29166667 -53.81666667,-26.3</coordinates></LinearRing></outerBoundaryIs></Polygon><Polygon><outerBoundaryIs><LinearRing><coordinates>-52.70833333,-26.29166667 -52.7,-26.29166667 -52.7,-26.3 -52.70833333,-26.3 -52.70833333,-26.29166667</coordinates></LinearRing></outerBoundaryIs></Polygon><Polygon><outerBoundaryIs><LinearRing><coordinates>-52.675,-26.29166667 -52.675,-26.3 -52.68333333,-26.3 -52.68333333,-26.29166667 -52.68333333,-26.28333333 -52.675,-26.28333333 -52.675,-26.29166667</coordinates></LinearRing></outerBoundaryIs></Polygon><Polygon><outerBoundaryIs><LinearRing><coordinates>-53.25833333,-26.24166667 -53.25,-26.24166667 -53.24166667,-26.24166667 -53.24166667,-26.25 -53.25,-26.25 -53.25833333,-26.25 -53.26666667,-26.25 -53.26666667,-26.24166667 -53.25833333,-26.24166667</coordinates></LinearRing></outerBoundaryIs></Polygon><Polygon><outerBoundaryIs><LinearRing><coordinates>-53.30833333,-26.24166667 -53.3,-26.24166667 -53.3,-26.25 -53.30833333,-26.25 -53.30833333,-26.24166667</coordinates></LinearRing></outerBoundaryIs></Polygon><Polygon><outerBoundaryIs><LinearRing><coordinates>-52.775,-26.23333333 -52.76666667,-26.23333333 -52.76666667,-26.24166667 -52.775,-26.24166667 -52.775,-26.23333333</coordinates></LinearRing></outerBoundaryIs></Polygon><Polygon><outerBoundaryIs><LinearRing><coordinates>-53.51666667,-26.275 -53.50833333,-26.275 -53.50833333,-26.28333333 -53.51666667,-26.28333333 -53.51666667,-26.275</coordinates></LinearRing></outerBoundaryIs></Polygon><Polygon><outerBoundaryIs><LinearRing><coordinates>-53.16666667,-26.26666667 -53.15833333,-26.26666667 -53.15833333,-26.275 -53.16666667,-26.275 -53.16666667,-26.26666667</coordinates></LinearRing></outerBoundaryIs></Polygon><Polygon><outerBoundaryIs><LinearRing><coordinates>-53.98333333,-26.325 -53.975,-26.325 -53.96666667,-26.325 -53.96666667,-26.33333333 -53.975,-26.33333333 -53.98333333,-26.33333333 -53.98333333,-26.325</coordinates></LinearRing></outerBoundaryIs></Polygon><Polygon><outerBoundaryIs><LinearRing><coordinates>-53.95833333,-26.325 -53.95,-26.325 -53.95,-26.33333333 -53.95833333,-26.33333333 -53.95833333,-26.325</coordinates></LinearRing></outerBoundaryIs></Polygon><Polygon><outerBoundaryIs><LinearRing><coordinates>-53.66666667,-26.30833333 -53.65833333,-26.30833333 -53.65833333,-26.31666667 -53.66666667,-26.31666667 -53.66666667,-26.30833333</coordinates></LinearRing></outerBoundaryIs></Polygon><Polygon><outerBoundaryIs><LinearRing><coordinates>-50.73333333,-26.65833333 -50.73333333,-26.66666667 -50.74166667,-26.66666667 -50.74166667,-26.65833333 -50.75,-26.65833333 -50.75,-26.65 -50.75833333,-26.65 -50.75833333,-26.64166667 -50.75,-26.64166667 -50.75,-26.63333333 -50.74166667,-26.63333333 -50.74166667,-26.625 -50.73333333,-26.625 -50.725,-26.625 -50.725,-26.63333333 -50.71666667,-26.63333333 -50.71666667,-26.64166667 -50.70833333,-26.64166667 -50.70833333,-26.65 -50.71666667,-26.65 -50.725,-26.65 -50.73333333,-26.65 -50.73333333,-26.65833333</coordinates></LinearRing></outerBoundaryIs><innerBoundaryIs><LinearRing><coordinates>-50.73333333,-26.65 -50.73333333,-26.64166667 -50.74166667,-26.64166667 -50.74166667,-26.65 -50.73333333,-26.65</coordinates></LinearRing></innerBoundaryIs></Polygon><Polygon><outerBoundaryIs><LinearRing><coordinates>-52.65833333,-26.2 -52.65,-26.2 -52.65,-26.20833333 -52.65833333,-26.20833333 -52.65833333,-26.2</coordinates></LinearRing></outerBoundaryIs></Polygon><Polygon><outerBoundaryIs><LinearRing><coordinates>-52.25833333,-26.15833333 -52.25,-26.15833333 -52.25,-26.16666667 -52.25833333,-26.16666667 -52.25833333,-26.15833333</coordinates></LinearRing></outerBoundaryIs></Polygon><Polygon><outerBoundaryIs><LinearRing><coordinates>-52.25,-26.15 -52.24166667,-26.15 -52.24166667,-26.15833333 -52.25,-26.15833333 -52.25,-26.15</coordinates></LinearRing></outerBoundaryIs></Polygon><Polygon><outerBoundaryIs><LinearRing><coordinates>-52.275,-26.175 -52.26666667,-26.175 -52.26666667,-26.16666667 -52.25833333,-26.16666667 -52.25833333,-26.175 -52.25833333,-26.18333333 -52.26666667,-26.18333333 -52.275,-26.18333333 -52.28333333,-26.18333333 -52.28333333,-26.175 -52.275,-26.175</coordinates></LinearRing></outerBoundaryIs></Polygon><Polygon><outerBoundaryIs><LinearRing><coordinates>-52.70833333,-26.19166667 -52.70833333,-26.2 -52.71666667,-26.2 -52.71666667,-26.19166667 -52.71666667,-26.18333333 -52.70833333,-26.18333333 -52.70833333,-26.19166667</coordinates></LinearRing></outerBoundaryIs></Polygon><Polygon><outerBoundaryIs><LinearRing><coordinates>-52.69166667,-26.16666667 -52.68333333,-26.16666667 -52.68333333,-26.175 -52.69166667,-26.175 -52.69166667,-26.16666667</coordinates></LinearRing></outerBoundaryIs></Polygon><Polygon><outerBoundaryIs><LinearRing><coordinates>-52.63333333,-26.11666667 -52.625,-26.11666667 -52.625,-26.125 -52.63333333,-26.125 -52.63333333,-26.11666667</coordinates></LinearRing></outerBoundaryIs></Polygon><Polygon><outerBoundaryIs><LinearRing><coordinates>-50.81666667,-26.10833333 -50.80833333,-26.10833333 -50.80833333,-26.11666667 -50.81666667,-26.11666667 -50.81666667,-26.10833333</coordinates></LinearRing></outerBoundaryIs></Polygon><Polygon><outerBoundaryIs><LinearRing><coordinates>-51.89166667,-26.10833333 -51.88333333,-26.10833333 -51.88333333,-26.11666667 -51.89166667,-26.11666667 -51.89166667,-26.10833333</coordinates></LinearRing></outerBoundaryIs></Polygon><Polygon><outerBoundaryIs><LinearRing><coordinates>-52.58333333,-26.10833333 -52.575,-26.10833333 -52.575,-26.11666667 -52.58333333,-26.11666667 -52.58333333,-26.10833333</coordinates></LinearRing></outerBoundaryIs></Polygon><Polygon><outerBoundaryIs><LinearRing><coordinates>-52.64166667,-26.10833333 -52.63333333,-26.10833333 -52.63333333,-26.11666667 -52.64166667,-26.11666667 -52.64166667,-26.10833333</coordinates></LinearRing></outerBoundaryIs></Polygon><Polygon><outerBoundaryIs><LinearRing><coordinates>-52.625,-26.075 -52.61666667,-26.075 -52.61666667,-26.08333333 -52.625,-26.08333333 -52.625,-26.075</coordinates></LinearRing></outerBoundaryIs></Polygon><Polygon><outerBoundaryIs><LinearRing><coordinates>-52.00833333,-26.075 -52.0,-26.075 -52.0,-26.08333333 -52.00833333,-26.08333333 -52.00833333,-26.075</coordinates></LinearRing></outerBoundaryIs></Polygon><Polygon><outerBoundaryIs><LinearRing><coordinates>-52.53333333,-26.06666667 -52.525,-26.06666667 -52.525,-26.075 -52.53333333,-26.075 -52.53333333,-26.06666667</coordinates></LinearRing></outerBoundaryIs></Polygon><Polygon><outerBoundaryIs><LinearRing><coordinates>-52.55,-26.06666667 -52.54166667,-26.06666667 -52.54166667,-26.075 -52.55,-26.075 -52.55,-26.06666667</coordinates></LinearRing></outerBoundaryIs></Polygon><Polygon><outerBoundaryIs><LinearRing><coordinates>-52.73333333,-26.06666667 -52.725,-26.06666667 -52.725,-26.075 -52.73333333,-26.075 -52.73333333,-26.06666667</coordinates></LinearRing></outerBoundaryIs></Polygon><Polygon><outerBoundaryIs><LinearRing><coordinates>-52.61666667,-26.06666667 -52.60833333,-26.06666667 -52.60833333,-26.075 -52.61666667,-26.075 -52.61666667,-26.06666667</coordinates></LinearRing></outerBoundaryIs></Polygon><Polygon><outerBoundaryIs><LinearRing><coordinates>-52.25833333,-26.10833333 -52.25,-26.10833333 -52.25,-26.11666667 -52.25833333,-26.11666667 -52.26666667,-26.11666667 -52.26666667,-26.10833333 -52.26666667,-26.1 -52.25833333,-26.1 -52.25833333,-26.10833333</coordinates></LinearRing></outerBoundaryIs></Polygon><Polygon><outerBoundaryIs><LinearRing><coordinates>-52.6,-26.10833333 -52.6,-26.11666667 -52.60833333,-26.11666667 -52.60833333,-26.10833333 -52.60833333,-26.1 -52.6,-26.1 -52.59166667,-26.1 -52.58333333,-26.1 -52.58333333,-26.10833333 -52.59166667,-26.10833333 -52.6,-26.10833333</coordinates></LinearRing></outerBoundaryIs></Polygon><Polygon><outerBoundaryIs><LinearRing><coordinates>-50.825,-26.1 -50.81666667,-26.1 -50.81666667,-26.10833333 -50.825,-26.10833333 -50.83333333,-26.10833333 -50.83333333,-26.1 -50.825,-26.1</coordinates></LinearRing></outerBoundaryIs></Polygon><Polygon><outerBoundaryIs><LinearRing><coordinates>-52.53333333,-26.09166667 -52.525,-26.09166667 -52.525,-26.1 -52.53333333,-26.1 -52.53333333,-26.09166667</coordinates></LinearRing></outerBoundaryIs></Polygon><Polygon><outerBoundaryIs><LinearRing><coordinates>-52.575,-26.09166667 -52.56666667,-26.09166667 -52.56666667,-26.1 -52.575,-26.1 -52.58333333,-26.1 -52.58333333,-26.09166667 -52.59166667,-26.09166667 -52.59166667,-26.08333333 -52.6,-26.08333333 -52.6,-26.075 -52.59166667,-26.075 -52.59166667,-26.06666667 -52.58333333,-26.06666667 -52.575,-26.06666667 -52.575,-26.075 -52.575,-26.08333333 -52.575,-26.09166667</coordinates></LinearRing></outerBoundaryIs></Polygon><Polygon><outerBoundaryIs><LinearRing><coordinates>-52.26666667,-26.09166667 -52.26666667,-26.1 -52.275,-26.1 -52.28333333,-26.1 -52.28333333,-26.09166667 -52.28333333,-26.08333333 -52.275,-26.08333333 -52.26666667,-26.08333333 -52.25833333,-26.08333333 -52.25833333,-26.09166667 -52.26666667,-26.09166667</coordinates></LinearRing></outerBoundaryIs></Polygon><Polygon><outerBoundaryIs><LinearRing><coordinates>-52.8,-26.13333333 -52.79166667,-26.13333333 -52.79166667,-26.14166667 -52.8,-26.14166667 -52.8,-26.13333333</coordinates></LinearRing></outerBoundaryIs></Polygon><Polygon><outerBoundaryIs><LinearRing><coordinates>-53.93333333,-26.14166667 -53.925,-26.14166667 -53.925,-26.15 -53.93333333,-26.15 -53.93333333,-26.14166667</coordinates></LinearRing></outerBoundaryIs></Polygon><Polygon><outerBoundaryIs><LinearRing><coordinates>-52.825,-26.14166667 -52.825,-26.15 -52.83333333,-26.15 -52.83333333,-26.14166667 -52.83333333,-26.13333333 -52.825,-26.13333333 -52.81666667,-26.13333333 -52.81666667,-26.14166667 -52.825,-26.14166667</coordinates></LinearRing></outerBoundaryIs></Polygon><Polygon><outerBoundaryIs><LinearRing><coordinates>-52.975,-26.14166667 -52.96666667,-26.14166667 -52.96666667,-26.15 -52.975,-26.15 -52.975,-26.14166667</coordinates></LinearRing></outerBoundaryIs></Polygon><Polygon><outerBoundaryIs><LinearRing><coordinates>-50.76666667,-26.14166667 -50.75833333,-26.14166667 -50.75833333,-26.15 -50.76666667,-26.15 -50.76666667,-26.14166667</coordinates></LinearRing></outerBoundaryIs></Polygon><Polygon><outerBoundaryIs><LinearRing><coordinates>-50.79166667,-26.125 -50.78333333,-26.125 -50.775,-26.125 -50.775,-26.13333333 -50.78333333,-26.13333333 -50.79166667,-26.13333333 -50.79166667,-26.125</coordinates></LinearRing></outerBoundaryIs></Polygon><Polygon><outerBoundaryIs><LinearRing><coordinates>-52.84166667,-26.125 -52.83333333,-26.125 -52.83333333,-26.13333333 -52.84166667,-26.13333333 -52.84166667,-26.125</coordinates></LinearRing></outerBoundaryIs></Polygon><Polygon><outerBoundaryIs><LinearRing><coordinates>-52.55833333,-26.03333333 -52.55,-26.03333333 -52.55,-26.04166667 -52.55833333,-26.04166667 -52.55833333,-26.03333333</coordinates></LinearRing></outerBoundaryIs></Polygon><Polygon><outerBoundaryIs><LinearRing><coordinates>-51.825,-26.0 -51.81666667,-26.0 -51.81666667,-26.00833333 -51.825,-26.00833333 -51.825,-26.0</coordinates></LinearRing></outerBoundaryIs></Polygon><Polygon><outerBoundaryIs><LinearRing><coordinates>-52.575,-26.0 -52.56666667,-26.0 -52.56666667,-26.00833333 -52.575,-26.00833333 -52.58333333,-26.00833333 -52.58333333,-26.0 -52.58333333,-25.99166667 -52.575,-25.99166667 -52.575,-26.0</coordinates></LinearRing></outerBoundaryIs></Polygon><Polygon><outerBoundaryIs><LinearRing><coordinates>-52.30833333,-26.0 -52.3,-26.0 -52.3,-26.00833333 -52.30833333,-26.00833333 -52.30833333,-26.0</coordinates></LinearRing></outerBoundaryIs></Polygon><Polygon><outerBoundaryIs><LinearRing><coordinates>-52.74166667,-26.0 -52.73333333,-26.0 -52.73333333,-26.00833333 -52.74166667,-26.00833333 -52.74166667,-26.0</coordinates></LinearRing></outerBoundaryIs></Polygon><Polygon><outerBoundaryIs><LinearRing><coordinates>-52.85,-26.01666667 -52.84166667,-26.01666667 -52.84166667,-26.025 -52.85,-26.025 -52.85,-26.01666667</coordinates></LinearRing></outerBoundaryIs></Polygon><Polygon><outerBoundaryIs><LinearRing><coordinates>-52.35833333,-26.01666667 -52.35,-26.01666667 -52.35,-26.025 -52.35833333,-26.025 -52.36666667,-26.025 -52.36666667,-26.01666667 -52.35833333,-26.01666667</coordinates></LinearRing></outerBoundaryIs></Polygon><Polygon><outerBoundaryIs><LinearRing><coordinates>-52.10833333,-26.01666667 -52.1,-26.01666667 -52.1,-26.00833333 -52.09166667,-26.00833333 -52.09166667,-26.01666667 -52.08333333,-26.01666667 -52.08333333,-26.025 -52.09166667,-26.025 -52.1,-26.025 -52.10833333,-26.025 -52.10833333,-26.01666667</coordinates></LinearRing></outerBoundaryIs></Polygon><Polygon><outerBoundaryIs><LinearRing><coordinates>-52.73333333,-26.03333333 -52.73333333,-26.04166667 -52.74166667,-26.04166667 -52.74166667,-26.03333333 -52.75,-26.03333333 -52.75,-26.025 -52.75,-26.01666667 -52.75,-26.00833333 -52.74166667,-26.00833333 -52.74166667,-26.01666667 -52.74166667,-26.025 -52.73333333,-26.025 -52.725,-26.025 -52.725,-26.03333333 -52.73333333,-26.03333333</coordinates></LinearRing></outerBoundaryIs></Polygon><Polygon><outerBoundaryIs><LinearRing><coordinates>-50.89166667,-26.025 -50.88333333,-26.025 -50.88333333,-26.03333333 -50.89166667,-26.03333333 -50.89166667,-26.025</coordinates></LinearRing></outerBoundaryIs></Polygon><Polygon><outerBoundaryIs><LinearRing><coordinates>-52.08333333,-26.025 -52.075,-26.025 -52.075,-26.03333333 -52.08333333,-26.03333333 -52.08333333,-26.025</coordinates></LinearRing></outerBoundaryIs></Polygon><Polygon><outerBoundaryIs><LinearRing><coordinates>-52.85833333,-26.025 -52.85,-26.025 -52.85,-26.03333333 -52.85833333,-26.03333333 -52.85833333,-26.025</coordinates></LinearRing></outerBoundaryIs></Polygon><Polygon><outerBoundaryIs><LinearRing><coordinates>-52.45833333,-26.025 -52.45,-26.025 -52.45,-26.03333333 -52.45833333,-26.03333333 -52.45833333,-26.025</coordinates></LinearRing></outerBoundaryIs></Polygon><Polygon><outerBoundaryIs><LinearRing><coordinates>-52.725,-26.01666667 -52.71666667,-26.01666667 -52.71666667,-26.025 -52.725,-26.025 -52.725,-26.01666667</coordinates></LinearRing></outerBoundaryIs></Polygon><Polygon><outerBoundaryIs><LinearRing><coordinates>-52.55833333,-26.01666667 -52.55,-26.01666667 -52.55,-26.025 -52.55833333,-26.025 -52.55833333,-26.01666667</coordinates></LinearRing></outerBoundaryIs></Polygon><Polygon><outerBoundaryIs><LinearRing><coordinates>-50.95,-26.00833333 -50.94166667,-26.00833333 -50.94166667,-26.01666667 -50.95,-26.01666667 -50.95,-26.00833333</coordinates></LinearRing></outerBoundaryIs></Polygon><Polygon><outerBoundaryIs><LinearRing><coordinates>-52.54166667,-26.00833333 -52.54166667,-26.01666667 -52.55,-26.01666667 -52.55,-26.00833333 -52.55,-26.0 -52.54166667,-26.0 -52.54166667,-26.00833333</coordinates></LinearRing></outerBoundaryIs></Polygon><Polygon><outerBoundaryIs><LinearRing><coordinates>-52.73333333,-26.00833333 -52.725,-26.00833333 -52.725,-26.01666667 -52.73333333,-26.01666667 -52.73333333,-26.00833333</coordinates></LinearRing></outerBoundaryIs></Polygon><Polygon><outerBoundaryIs><LinearRing><coordinates>-52.3,-26.00833333 -52.29166667,-26.00833333 -52.28333333,-26.00833333 -52.28333333,-26.01666667 -52.29166667,-26.01666667 -52.3,-26.01666667 -52.3,-26.00833333</coordinates></LinearRing></outerBoundaryIs></Polygon><Polygon><outerBoundaryIs><LinearRing><coordinates>-52.4,-26.00833333 -52.39166667,-26.00833333 -52.39166667,-26.01666667 -52.4,-26.01666667 -52.4,-26.00833333</coordinates></LinearRing></outerBoundaryIs></Polygon><Polygon><outerBoundaryIs><LinearRing><coordinates>-52.075,-26.00833333 -52.06666667,-26.00833333 -52.06666667,-26.01666667 -52.075,-26.01666667 -52.075,-26.00833333</coordinates></LinearRing></outerBoundaryIs></Polygon><Polygon><outerBoundaryIs><LinearRing><coordinates>-51.90833333,-25.95833333 -51.9,-25.95833333 -51.9,-25.96666667 -51.90833333,-25.96666667 -51.90833333,-25.95833333</coordinates></LinearRing></outerBoundaryIs></Polygon><Polygon><outerBoundaryIs><LinearRing><coordinates>-52.0,-25.925 -51.99166667,-25.925 -51.99166667,-25.93333333 -52.0,-25.93333333 -52.0,-25.925</coordinates></LinearRing></outerBoundaryIs></Polygon><Polygon><outerBoundaryIs><LinearRing><coordinates>-52.25,-25.925 -52.24166667,-25.925 -52.24166667,-25.93333333 -52.25,-25.93333333 -52.25,-25.925</coordinates></LinearRing></outerBoundaryIs></Polygon><Polygon><outerBoundaryIs><LinearRing><coordinates>-52.30833333,-25.94166667 -52.3,-25.94166667 -52.3,-25.95 -52.30833333,-25.95 -52.30833333,-25.94166667</coordinates></LinearRing></outerBoundaryIs></Polygon><Polygon><outerBoundaryIs><LinearRing><coordinates>-52.6,-25.95833333 -52.6,-25.96666667 -52.60833333,-25.96666667 -52.60833333,-25.95833333 -52.60833333,-25.95 -52.60833333,-25.94166667 -52.6,-25.94166667 -52.6,-25.95 -52.6,-25.95833333</coordinates></LinearRing></outerBoundaryIs></Polygon><Polygon><outerBoundaryIs><LinearRing><coordinates>-52.58333333,-25.95833333 -52.58333333,-25.96666667 -52.59166667,-25.96666667 -52.59166667,-25.95833333 -52.59166667,-25.95 -52.58333333,-25.95 -52.575,-25.95 -52.575,-25.95833333 -52.58333333,-25.95833333</coordinates></LinearRing></outerBoundaryIs></Polygon><Polygon><outerBoundaryIs><LinearRing><coordinates>-53.96666667,-25.98333333 -53.95833333,-25.98333333 -53.95833333,-25.975 -53.95,-25.975 -53.95,-25.96666667 -53.94166667,-25.96666667 -53.94166667,-25.95833333 -53.93333333,-25.95833333 -53.925,-25.95833333 -53.925,-25.96666667 -53.93333333,-25.96666667 -53.93333333,-25.975 -53.94166667,-25.975 -53.94166667,-25.98333333 -53.95,-25.98333333 -53.95,-25.99166667 -53.95833333,-25.99166667 -53.96666667,-25.99166667 -53.96666667,-25.98333333</coordinates></LinearRing></outerBoundaryIs></Polygon><Polygon><outerBoundaryIs><LinearRing><coordinates>-52.575,-25.98333333 -52.56666667,-25.98333333 -52.56666667,-25.99166667 -52.575,-25.99166667 -52.575,-25.98333333</coordinates></LinearRing></outerBoundaryIs></Polygon><Polygon><outerBoundaryIs><LinearRing><coordinates>-52.56666667,-25.975 -52.55833333,-25.975 -52.55833333,-25.98333333 -52.56666667,-25.98333333 -52.56666667,-25.975</coordinates></LinearRing></outerBoundaryIs></Polygon><Polygon><outerBoundaryIs><LinearRing><coordinates>-52.375,-25.975 -52.36666667,-25.975 -52.36666667,-25.98333333 -52.375,-25.98333333 -52.375,-25.975</coordinates></LinearRing></outerBoundaryIs></Polygon><Polygon><outerBoundaryIs><LinearRing><coordinates>-53.925,-25.96666667 -53.91666667,-25.96666667 -53.91666667,-25.975 -53.925,-25.975 -53.925,-25.96666667</coordinates></LinearRing></outerBoundaryIs></Polygon><Polygon><outerBoundaryIs><LinearRing><coordinates>-50.88333333,-25.96666667 -50.875,-25.96666667 -50.875,-25.975 -50.88333333,-25.975 -50.88333333,-25.96666667</coordinates></LinearRing></outerBoundaryIs></Polygon><Polygon><outerBoundaryIs><LinearRing><coordinates>-51.91666667,-25.96666667 -51.90833333,-25.96666667 -51.90833333,-25.975 -51.91666667,-25.975 -51.91666667,-25.96666667</coordinates></LinearRing></outerBoundaryIs></Polygon><Polygon><outerBoundaryIs><LinearRing><coordinates>-52.6,-25.96666667 -52.59166667,-25.96666667 -52.59166667,-25.975 -52.6,-25.975 -52.6,-25.96666667</coordinates></LinearRing></outerBoundaryIs></Polygon><Polygon><outerBoundaryIs><LinearRing><coordinates>-52.575,-25.96666667 -52.56666667,-25.96666667 -52.56666667,-25.975 -52.575,-25.975 -52.575,-25.96666667</coordinates></LinearRing></outerBoundaryIs></Polygon><Polygon><outerBoundaryIs><LinearRing><coordinates>-52.34166667,-26.06666667 -52.35,-26.06666667 -52.35833333,-26.06666667 -52.35833333,-26.05833333 -52.35833333,-26.05 -52.35,-26.05 -52.34166667,-26.05 -52.33333333,-26.05 -52.33333333,-26.04166667 -52.34166667,-26.04166667 -52.35,-26.04166667 -52.35,-26.03333333 -52.35,-26.025 -52.34166667,-26.025 -52.34166667,-26.01666667 -52.33333333,-26.01666667 -52.325,-26.01666667 -52.325,-26.025 -52.31666667,-26.025 -52.31666667,-26.01666667 -52.31666667,-26.00833333 -52.30833333,-26.00833333 -52.30833333,-26.01666667 -52.30833333,-26.025 -52.30833333,-26.03333333 -52.31666667,-26.03333333 -52.325,-26.03333333 -52.325,-26.04166667 -52.325,-26.05 -52.31666667,-26.05 -52.31666667,-26.04166667 -52.30833333,-26.04166667 -52.3,-26.04166667 -52.29166667,-26.04166667 -52.29166667,-26.03333333 -52.28333333,-26.03333333 -52.28333333,-26.025 -52.275,-26.025 -52.26666667,-26.025 -52.26666667,-26.03333333 -52.275,-26.03333333 -52.275,-26.04166667 -52.28333333,-26.04166667 -52.28333333,-26.05 -52.28333333,-26.05833333 -52.29166667,-26.05833333 -52.29166667,-26.06666667 -52.28333333,-26.06666667 -52.28333333,-26.075 -52.28333333,-26.08333333 -52.29166667,-26.08333333 -52.29166667,-26.09166667 -52.29166667,-26.1 -52.29166667,-26.10833333 -52.28333333,-26.10833333 -52.28333333,-26.11666667 -52.29166667,-26.11666667 -52.29166667,-26.125 -52.28333333,-26.125 -52.28333333,-26.13333333 -52.275,-26.13333333 -52.275,-26.125 -52.26666667,-26.125 -52.26666667,-26.13333333 -52.25833333,-26.13333333 -52.25,-26.13333333 -52.24166667,-26.13333333 -52.24166667,-26.14166667 -52.25,-26.14166667 -52.25,-26.15 -52.25833333,-26.15 -52.25833333,-26.14166667 -52.26666667,-26.14166667 -52.26666667,-26.15 -52.275,-26.15 -52.275,-26.15833333 -52.28333333,-26.15833333 -52.29166667,-26.15833333 -52.29166667,-26.15 -52.3,-26.15 -52.30833333,-26.15 -52.30833333,-26.14166667 -52.31666667,-26.14166667 -52.31666667,-26.13333333 -52.31666667,-26.125 -52.325,-26.125 -52.325,-26.11666667 -52.33333333,-26.11666667 -52.33333333,-26.10833333 -52.34166667,-26.10833333 -52.34166667,-26.11666667 -52.35,-26.11666667 -52.35833333,-26.11666667 -52.35833333,-26.10833333 -52.35,-26.10833333 -52.35,-26.1 -52.34166667,-26.1 -52.33333333,-26.1 -52.33333333,-26.09166667 -52.33333333,-26.08333333 -52.34166667,-26.08333333 -52.34166667,-26.09166667 -52.35,-26.09166667 -52.35833333,-26.09166667 -52.35833333,-26.08333333 -52.35,-26.08333333 -52.35,-26.075 -52.34166667,-26.075 -52.34166667,-26.06666667</coordinates></LinearRing></outerBoundaryIs><innerBoundaryIs><LinearRing><coordinates>-52.34166667,-26.05833333 -52.34166667,-26.06666667 -52.33333333,-26.06666667 -52.33333333,-26.075 -52.325,-26.075 -52.325,-26.06666667 -52.325,-26.05833333 -52.33333333,-26.05833333 -52.34166667,-26.05833333</coordinates></LinearRing></innerBoundaryIs><innerBoundaryIs><LinearRing><coordinates>-52.29166667,-26.05833333 -52.29166667,-26.05 -52.3,-26.05 -52.3,-26.05833333 -52.29166667,-26.05833333</coordinates></LinearRing></innerBoundaryIs><innerBoundaryIs><LinearRing><coordinates>-52.29166667,-26.08333333 -52.29166667,-26.075 -52.3,-26.075 -52.30833333,-26.075 -52.31666667,-26.075 -52.31666667,-26.08333333 -52.31666667,-26.09166667 -52.30833333,-26.09166667 -52.30833333,-26.08333333 -52.3,-26.08333333 -52.29166667,-26.08333333</coordinates></LinearRing></innerBoundaryIs><innerBoundaryIs><LinearRing><coordinates>-52.275,-26.15 -52.275,-26.14166667 -52.28333333,-26.14166667 -52.28333333,-26.15 -52.275,-26.15</coordinates></LinearRing></innerBoundaryIs></Polygon><Polygon><outerBoundaryIs><LinearRing><coordinates>-52.575,-26.05833333 -52.56666667,-26.05833333 -52.55833333,-26.05833333 -52.55,-26.05833333 -52.55,-26.06666667 -52.55833333,-26.06666667 -52.56666667,-26.06666667 -52.575,-26.06666667 -52.575,-26.05833333</coordinates></LinearRing></outerBoundaryIs></Polygon><Polygon><outerBoundaryIs><LinearRing><coordinates>-52.26666667,-26.05833333 -52.26666667,-26.06666667 -52.275,-26.06666667 -52.28333333,-26.06666667 -52.28333333,-26.05833333 -52.275,-26.05833333 -52.275,-26.05 -52.275,-26.04166667 -52.26666667,-26.04166667 -52.26666667,-26.05 -52.25833333,-26.05 -52.25833333,-26.05833333 -52.26666667,-26.05833333</coordinates></LinearRing></outerBoundaryIs></Polygon><Polygon><outerBoundaryIs><LinearRing><coordinates>-52.525,-26.05833333 -52.51666667,-26.05833333 -52.51666667,-26.06666667 -52.525,-26.06666667 -52.525,-26.05833333</coordinates></LinearRing></outerBoundaryIs></Polygon><Polygon><outerBoundaryIs><LinearRing><coordinates>-52.50833333,-26.05833333 -52.5,-26.05833333 -52.5,-26.06666667 -52.50833333,-26.06666667 -52.50833333,-26.05833333</coordinates></LinearRing></outerBoundaryIs></Polygon><Polygon><outerBoundaryIs><LinearRing><coordinates>-52.6,-26.05833333 -52.59166667,-26.05833333 -52.59166667,-26.06666667 -52.6,-26.06666667 -52.60833333,-26.06666667 -52.60833333,-26.05833333 -52.6,-26.05833333</coordinates></LinearRing></outerBoundaryIs></Polygon><Polygon><outerBoundaryIs><LinearRing><coordinates>-52.71666667,-26.05833333 -52.71666667,-26.06666667 -52.725,-26.06666667 -52.725,-26.05833333 -52.73333333,-26.05833333 -52.74166667,-26.05833333 -52.74166667,-26.05 -52.73333333,-26.05 -52.725,-26.05 -52.71666667,-26.05 -52.71666667,-26.04166667 -52.70833333,-26.04166667 -52.7,-26.04166667 -52.7,-26.05 -52.7,-26.05833333 -52.70833333,-26.05833333 -52.71666667,-26.05833333</coordinates></LinearRing></outerBoundaryIs></Polygon><Polygon><outerBoundaryIs><LinearRing><coordinates>-52.40833333,-26.05833333 -52.4,-26.05833333 -52.4,-26.06666667 -52.40833333,-26.06666667 -52.40833333,-26.05833333</coordinates></LinearRing></outerBoundaryIs></Polygon><Polygon><outerBoundaryIs><LinearRing><coordinates>-52.59166667,-26.05 -52.58333333,-26.05 -52.58333333,-26.04166667 -52.58333333,-26.03333333 -52.575,-26.03333333 -52.575,-26.04166667 -52.56666667,-26.04166667 -52.55833333,-26.04166667 -52.55833333,-26.05 -52.56666667,-26.05 -52.575,-26.05 -52.575,-26.05833333 -52.58333333,-26.05833333 -52.59166667,-26.05833333 -52.59166667,-26.05</coordinates></LinearRing></outerBoundaryIs></Polygon><Polygon><outerBoundaryIs><LinearRing><coordinates>-52.55,-26.05 -52.54166667,-26.05 -52.53333333,-26.05 -52.53333333,-26.05833333 -52.54166667,-26.05833333 -52.55,-26.05833333 -52.55,-26.05</coordinates></LinearRing></outerBoundaryIs></Polygon><Polygon><outerBoundaryIs><LinearRing><coordinates>-52.625,-26.06666667 -52.625,-26.075 -52.63333333,-26.075 -52.63333333,-26.06666667 -52.63333333,-26.05833333 -52.625,-26.05833333 -52.625,-26.06666667</coordinates></LinearRing></outerBoundaryIs></Polygon><Polygon><outerBoundaryIs><LinearRing><coordinates>-52.68333333,-26.08333333 -52.68333333,-26.09166667 -52.69166667,-26.09166667 -52.69166667,-26.08333333 -52.69166667,-26.075 -52.69166667,-26.06666667 -52.69166667,-26.05833333 -52.68333333,-26.05833333 -52.68333333,-26.06666667 -52.68333333,-26.075 -52.675,-26.075 -52.66666667,-26.075 -52.65833333,-26.075 -52.65833333,-26.08333333 -52.66666667,-26.08333333 -52.675,-26.08333333 -52.68333333,-26.08333333</coordinates></LinearRing></outerBoundaryIs></Polygon><Polygon><outerBoundaryIs><LinearRing><coordinates>-52.39166667,-26.05 -52.38333333,-26.05 -52.38333333,-26.05833333 -52.39166667,-26.05833333 -52.39166667,-26.05</coordinates></LinearRing></outerBoundaryIs></Polygon><Polygon><outerBoundaryIs><LinearRing><coordinates>-52.08333333,-26.04166667 -52.08333333,-26.05 -52.09166667,-26.05 -52.09166667,-26.04166667 -52.09166667,-26.03333333 -52.08333333,-26.03333333 -52.08333333,-26.04166667</coordinates></LinearRing></outerBoundaryIs></Polygon><Polygon><outerBoundaryIs><LinearRing><coordinates>-51.99166667,-26.04166667 -51.98333333,-26.04166667 -51.98333333,-26.05 -51.99166667,-26.05 -51.99166667,-26.04166667</coordinates></LinearRing></outerBoundaryIs></Polygon><Polygon><outerBoundaryIs><LinearRing><coordinates>-51.85833333,-26.04166667 -51.85,-26.04166667 -51.84166667,-26.04166667 -51.84166667,-26.05 -51.85,-26.05 -51.85833333,-26.05 -51.86666667,-26.05 -51.875,-26.05 -51.875,-26.04166667 -51.86666667,-26.04166667 -51.85833333,-26.04166667</coordinates></LinearRing></outerBoundaryIs></Polygon><Polygon><outerBoundaryIs><LinearRing><coordinates>-52.39166667,-26.04166667 -52.39166667,-26.05 -52.4,-26.05 -52.4,-26.04166667 -52.4,-26.03333333 -52.39166667,-26.03333333 -52.39166667,-26.025 -52.38333333,-26.025 -52.38333333,-26.01666667 -52.38333333,-26.00833333 -52.375,-26.00833333 -52.375,-26.01666667 -52.375,-26.025 -52.375,-26.03333333 -52.38333333,-26.03333333 -52.38333333,-26.04166667 -52.39166667,-26.04166667</coordinates></LinearRing></outerBoundaryIs></Polygon><Polygon><outerBoundaryIs><LinearRing><coordinates>-52.35833333,-25.88333333 -52.35,-25.88333333 -52.35,-25.89166667 -52.35833333,-25.89166667 -52.35833333,-25.88333333</coordinates></LinearRing></outerBoundaryIs></Polygon><Polygon><outerBoundaryIs><LinearRing><coordinates>-50.94166667,-25.85 -50.93333333,-25.85 -50.93333333,-25.85833333 -50.94166667,-25.85833333 -50.94166667,-25.85</coordinates></LinearRing></outerBoundaryIs></Polygon><Polygon><outerBoundaryIs><LinearRing><coordinates>-52.60833333,-25.85 -52.6,-25.85 -52.6,-25.85833333 -52.60833333,-25.85833333 -52.60833333,-25.85</coordinates></LinearRing></outerBoundaryIs></Polygon><Polygon><outerBoundaryIs><LinearRing><coordinates>-52.375,-25.89166667 -52.375,-25.9 -52.38333333,-25.9 -52.38333333,-25.89166667 -52.39166667,-25.89166667 -52.4,-25.89166667 -52.4,-25.88333333 -52.40833333,-25.88333333 -52.40833333,-25.89166667 -52.41666667,-25.89166667 -52.41666667,-25.88333333 -52.41666667,-25.875 -52.40833333,-25.875 -52.40833333,-25.86666667 -52.40833333,-25.85833333 -52.4,-25.85833333 -52.4,-25.86666667 -52.39166667,-25.86666667 -52.38333333,-25.86666667 -52.38333333,-25.875 -52.38333333,-25.88333333 -52.375,-25.88333333 -52.375,-25.89166667</coordinates></LinearRing></outerBoundaryIs></Polygon><Polygon><outerBoundaryIs><LinearRing><coordinates>-52.04166667,-25.88333333 -52.03333333,-25.88333333 -52.03333333,-25.875 -52.025,-25.875 -52.025,-25.88333333 -52.025,-25.89166667 -52.03333333,-25.89166667 -52.04166667,-25.89166667 -52.04166667,-25.88333333</coordinates></LinearRing></outerBoundaryIs></Polygon><Polygon><outerBoundaryIs><LinearRing><coordinates>-52.375,-25.875 -52.36666667,-25.875 -52.36666667,-25.88333333 -52.375,-25.88333333 -52.375,-25.875</coordinates></LinearRing></outerBoundaryIs></Polygon><Polygon><outerBoundaryIs><LinearRing><coordinates>-52.76666667,-25.875 -52.75833333,-25.875 -52.75833333,-25.88333333 -52.76666667,-25.88333333 -52.76666667,-25.875</coordinates></LinearRing></outerBoundaryIs></Polygon><Polygon><outerBoundaryIs><LinearRing><coordinates>-52.73333333,-25.86666667 -52.725,-25.86666667 -52.725,-25.875 -52.73333333,-25.875 -52.73333333,-25.86666667</coordinates></LinearRing></outerBoundaryIs></Polygon><Polygon><outerBoundaryIs><LinearRing><coordinates>-52.3,-25.81666667 -52.29166667,-25.81666667 -52.29166667,-25.825 -52.3,-25.825 -52.3,-25.81666667</coordinates></LinearRing></outerBoundaryIs></Polygon><Polygon><outerBoundaryIs><LinearRing><coordinates>-48.61666667,-25.81666667 -48.60833333,-25.81666667 -48.60833333,-25.825 -48.61666667,-25.825 -48.61666667,-25.81666667</coordinates></LinearRing></outerBoundaryIs></Polygon><Polygon><outerBoundaryIs><LinearRing><coordinates>-52.75,-25.83333333 -52.74166667,-25.83333333 -52.74166667,-25.84166667 -52.75,-25.84166667 -52.75,-25.83333333</coordinates></LinearRing></outerBoundaryIs></Polygon><Polygon><outerBoundaryIs><LinearRing><coordinates>-50.88333333,-25.825 -50.875,-25.825 -50.875,-25.83333333 -50.88333333,-25.83333333 -50.88333333,-25.825</coordinates></LinearRing></outerBoundaryIs></Polygon><Polygon><outerBoundaryIs><LinearRing><coordinates>-52.68333333,-25.78333333 -52.675,-25.78333333 -52.675,-25.79166667 -52.68333333,-25.79166667 -52.68333333,-25.78333333</coordinates></LinearRing></outerBoundaryIs></Polygon><Polygon><outerBoundaryIs><LinearRing><coordinates>-53.98333333,-25.75 -53.975,-25.75 -53.975,-25.75833333 -53.98333333,-25.75833333 -53.98333333,-25.75</coordinates></LinearRing></outerBoundaryIs></Polygon><Polygon><outerBoundaryIs><LinearRing><coordinates>-53.96666667,-25.76666667 -53.96666667,-25.775 -53.975,-25.775 -53.975,-25.76666667 -53.975,-25.75833333 -53.96666667,-25.75833333 -53.96666667,-25.76666667</coordinates></LinearRing></outerBoundaryIs></Polygon><Polygon><outerBoundaryIs><LinearRing><coordinates>-52.325,-25.75 -52.31666667,-25.75 -52.31666667,-25.75833333 -52.325,-25.75833333 -52.325,-25.75</coordinates></LinearRing></outerBoundaryIs></Polygon><Polygon><outerBoundaryIs><LinearRing><coordinates>-52.275,-25.775 -52.26666667,-25.775 -52.26666667,-25.78333333 -52.275,-25.78333333 -52.275,-25.775</coordinates></LinearRing></outerBoundaryIs></Polygon><Polygon><outerBoundaryIs><LinearRing><coordinates>-50.8,-25.76666667 -50.79166667,-25.76666667 -50.79166667,-25.775 -50.8,-25.775 -50.8,-25.76666667</coordinates></LinearRing></outerBoundaryIs></Polygon><Polygon><outerBoundaryIs><LinearRing><coordinates>-52.3,-25.75833333 -52.29166667,-25.75833333 -52.29166667,-25.76666667 -52.3,-25.76666667 -52.3,-25.75833333</coordinates></LinearRing></outerBoundaryIs></Polygon><Polygon><outerBoundaryIs><LinearRing><coordinates>-50.775,-25.70833333 -50.76666667,-25.70833333 -50.76666667,-25.71666667 -50.775,-25.71666667 -50.775,-25.70833333</coordinates></LinearRing></outerBoundaryIs></Polygon><Polygon><outerBoundaryIs><LinearRing><coordinates>-53.93333333,-25.7 -53.93333333,-25.70833333 -53.94166667,-25.70833333 -53.95,-25.70833333 -53.95,-25.7 -53.95,-25.69166667 -53.94166667,-25.69166667 -53.93333333,-25.69166667 -53.93333333,-25.7</coordinates></LinearRing></outerBoundaryIs></Polygon><Polygon><outerBoundaryIs><LinearRing><coordinates>-50.75833333,-25.69166667 -50.75,-25.69166667 -50.75,-25.7 -50.75833333,-25.7 -50.75833333,-25.69166667</coordinates></LinearRing></outerBoundaryIs></Polygon><Polygon><outerBoundaryIs><LinearRing><coordinates>-51.98333333,-25.69166667 -51.975,-25.69166667 -51.975,-25.7 -51.98333333,-25.7 -51.99166667,-25.7 -51.99166667,-25.69166667 -52.0,-25.69166667 -52.0,-25.68333333 -52.0,-25.675 -51.99166667,-25.675 -51.98333333,-25.675 -51.98333333,-25.68333333 -51.98333333,-25.69166667</coordinates></LinearRing></outerBoundaryIs></Polygon><Polygon><outerBoundaryIs><LinearRing><coordinates>-52.425,-25.74166667 -52.41666667,-25.74166667 -52.41666667,-25.75 -52.425,-25.75 -52.425,-25.74166667</coordinates></LinearRing></outerBoundaryIs></Polygon><Polygon><outerBoundaryIs><LinearRing><coordinates>-53.95833333,-25.8 -53.95,-25.8 -53.95,-25.80833333 -53.95833333,-25.80833333 -53.95833333,-25.8</coordinates></LinearRing></outerBoundaryIs></Polygon><Polygon><outerBoundaryIs><LinearRing><coordinates>-52.75,-25.8 -52.74166667,-25.8 -52.74166667,-25.80833333 -52.75,-25.80833333 -52.75,-25.8</coordinates></LinearRing></outerBoundaryIs></Polygon><Polygon><outerBoundaryIs><LinearRing><coordinates>-52.31666667,-25.8 -52.30833333,-25.8 -52.30833333,-25.80833333 -52.31666667,-25.80833333 -52.31666667,-25.8</coordinates></LinearRing></outerBoundaryIs></Polygon><Polygon><outerBoundaryIs><LinearRing><coordinates>-53.95,-25.79166667 -53.94166667,-25.79166667 -53.94166667,-25.8 -53.95,-25.8 -53.95,-25.79166667</coordinates></LinearRing></outerBoundaryIs></Polygon><Polygon><outerBoundaryIs><LinearRing><coordinates>-52.73333333,-25.79166667 -52.725,-25.79166667 -52.725,-25.8 -52.73333333,-25.8 -52.73333333,-25.79166667</coordinates></LinearRing></outerBoundaryIs></Polygon><Polygon><outerBoundaryIs><LinearRing><coordinates>-52.63333333,-25.925 -52.625,-25.925 -52.625,-25.91666667 -52.625,-25.90833333 -52.625,-25.9 -52.61666667,-25.9 -52.60833333,-25.9 -52.6,-25.9 -52.6,-25.90833333 -52.59166667,-25.90833333 -52.59166667,-25.91666667 -52.6,-25.91666667 -52.60833333,-25.91666667 -52.60833333,-25.925 -52.61666667,-25.925 -52.61666667,-25.93333333 -52.625,-25.93333333 -52.63333333,-25.93333333 -52.63333333,-25.925</coordinates></LinearRing></outerBoundaryIs><innerBoundaryIs><LinearRing><coordinates>-52.60833333,-25.91666667 -52.60833333,-25.90833333 -52.61666667,-25.90833333 -52.61666667,-25.91666667 -52.60833333,-25.91666667</coordinates></LinearRing></innerBoundaryIs></Polygon><Polygon><outerBoundaryIs><LinearRing><coordinates>-52.74166667,-25.99166667 -52.74166667,-26.0 -52.75,-26.0 -52.75833333,-26.0 -52.75833333,-25.99166667 -52.75833333,-25.98333333 -52.75833333,-25.975 -52.75833333,-25.96666667 -52.75,-25.96666667 -52.75,-25.95833333 -52.74166667,-25.95833333 -52.74166667,-25.95 -52.75,-25.95 -52.75,-25.94166667 -52.74166667,-25.94166667 -52.74166667,-25.93333333 -52.74166667,-25.925 -52.73333333,-25.925 -52.725,-25.925 -52.725,-25.91666667 -52.71666667,-25.91666667 -52.70833333,-25.91666667 -52.70833333,-25.90833333 -52.7,-25.90833333 -52.7,-25.91666667 -52.69166667,-25.91666667 -52.69166667,-25.90833333 -52.68333333,-25.90833333 -52.675,-25.90833333 -52.675,-25.91666667 -52.66666667,-25.91666667 -52.66666667,-25.925 -52.65833333,-25.925 -52.65,-25.925 -52.64166667,-25.925 -52.64166667,-25.93333333 -52.63333333,-25.93333333 -52.63333333,-25.94166667 -52.64166667,-25.94166667 -52.64166667,-25.95 -52.64166667,-25.95833333 -52.64166667,-25.96666667 -52.65,-25.96666667 -52.65833333,-25.96666667 -52.65833333,-25.975 -52.65833333,-25.98333333 -52.65833333,-25.99166667 -52.66666667,-25.99166667 -52.66666667,-26.0 -52.65833333,-26.0 -52.65833333,-26.00833333 -52.66666667,-26.00833333 -52.675,-26.00833333 -52.68333333,-26.00833333 -52.68333333,-26.01666667 -52.69166667,-26.01666667 -52.69166667,-26.00833333 -52.7,-26.00833333 -52.70833333,-26.00833333 -52.71666667,-26.00833333 -52.71666667,-26.0 -52.725,-26.0 -52.725,-25.99166667 -52.725,-25.98333333 -52.73333333,-25.98333333 -52.73333333,-25.99166667 -52.74166667,-25.99166667</coordinates></LinearRing></outerBoundaryIs><innerBoundaryIs><LinearRing><coordinates>-52.71666667,-26.0 -52.70833333,-26.0 -52.70833333,-25.99166667 -52.71666667,-25.99166667 -52.71666667,-26.0</coordinates></LinearRing></innerBoundaryIs><innerBoundaryIs><LinearRing><coordinates>-52.7,-26.0 -52.69166667,-26.0 -52.69166667,-25.99166667 -52.7,-25.99166667 -52.7,-26.0</coordinates></LinearRing></innerBoundaryIs><innerBoundaryIs><LinearRing><coordinates>-52.68333333,-26.0 -52.675,-26.0 -52.675,-25.99166667 -52.68333333,-25.99166667 -52.68333333,-26.0</coordinates></LinearRing></innerBoundaryIs></Polygon><Polygon><outerBoundaryIs><LinearRing><coordinates>-52.65,-25.90833333 -52.64166667,-25.90833333 -52.64166667,-25.9 -52.63333333,-25.9 -52.63333333,-25.90833333 -52.63333333,-25.91666667 -52.63333333,-25.925 -52.64166667,-25.925 -52.64166667,-25.91666667 -52.65,-25.91666667 -52.65,-25.90833333</coordinates></LinearRing></outerBoundaryIs></Polygon><Polygon><outerBoundaryIs><LinearRing><coordinates>-52.4,-25.90833333 -52.39166667,-25.90833333 -52.39166667,-25.91666667 -52.4,-25.91666667 -52.4,-25.90833333</coordinates></LinearRing></outerBoundaryIs></Polygon><Polygon><outerBoundaryIs><LinearRing><coordinates>-50.95,-25.9 -50.94166667,-25.9 -50.94166667,-25.90833333 -50.95,-25.90833333 -50.95,-25.9</coordinates></LinearRing></outerBoundaryIs></Polygon><Polygon><outerBoundaryIs><LinearRing><coordinates>-52.39166667,-25.9 -52.38333333,-25.9 -52.38333333,-25.90833333 -52.39166667,-25.90833333 -52.39166667,-25.9</coordinates></LinearRing></outerBoundaryIs></Polygon><Polygon><outerBoundaryIs><LinearRing><coordinates>-52.71666667,-25.9 -52.70833333,-25.9 -52.70833333,-25.90833333 -52.71666667,-25.90833333 -52.71666667,-25.9</coordinates></LinearRing></outerBoundaryIs></Polygon><Polygon><outerBoundaryIs><LinearRing><coordinates>-52.66666667,-26.225 -52.65833333,-26.225 -52.65833333,-26.23333333 -52.66666667,-26.23333333 -52.66666667,-26.225</coordinates></LinearRing></outerBoundaryIs></Polygon><Polygon><outerBoundaryIs><LinearRing><coordinates>-53.21666667,-26.21666667 -53.20833333,-26.21666667 -53.20833333,-26.225 -53.21666667,-26.225 -53.21666667,-26.21666667</coordinates></LinearRing></outerBoundaryIs></Polygon><Polygon><outerBoundaryIs><LinearRing><coordinates>-53.9,-26.20833333 -53.89166667,-26.20833333 -53.89166667,-26.21666667 -53.9,-26.21666667 -53.9,-26.20833333</coordinates></LinearRing></outerBoundaryIs></Polygon><Polygon><outerBoundaryIs><LinearRing><coordinates>-52.7,-25.60833333 -52.69166667,-25.60833333 -52.69166667,-25.61666667 -52.7,-25.61666667 -52.7,-25.60833333</coordinates></LinearRing></outerBoundaryIs></Polygon><Polygon><outerBoundaryIs><LinearRing><coordinates>-48.31666667,-25.55833333 -48.30833333,-25.55833333 -48.30833333,-25.56666667 -48.31666667,-25.56666667 -48.31666667,-25.55833333</coordinates></LinearRing></outerBoundaryIs></Polygon><Polygon><outerBoundaryIs><LinearRing><coordinates>-53.84166667,-25.56666667 -53.83333333,-25.56666667 -53.83333333,-25.575 -53.84166667,-25.575 -53.84166667,-25.56666667</coordinates></LinearRing></outerBoundaryIs></Polygon><Polygon><outerBoundaryIs><LinearRing><coordinates>-52.50833333,-25.56666667 -52.5,-25.56666667 -52.5,-25.575 -52.50833333,-25.575 -52.50833333,-25.56666667</coordinates></LinearRing></outerBoundaryIs></Polygon><Polygon><outerBoundaryIs><LinearRing><coordinates>-52.45,-25.56666667 -52.45,-25.575 -52.45833333,-25.575 -52.45833333,-25.56666667 -52.45833333,-25.55833333 -52.45,-25.55833333 -52.44166667,-25.55833333 -52.44166667,-25.56666667 -52.45,-25.56666667</coordinates></LinearRing></outerBoundaryIs></Polygon><Polygon><outerBoundaryIs><LinearRing><coordinates>-52.15,-25.55833333 -52.14166667,-25.55833333 -52.14166667,-25.56666667 -52.15,-25.56666667 -52.15833333,-25.56666667 -52.15833333,-25.55833333 -52.15,-25.55833333</coordinates></LinearRing></outerBoundaryIs></Polygon><Polygon><outerBoundaryIs><LinearRing><coordinates>-52.16666667,-25.55 -52.15833333,-25.55 -52.15833333,-25.55833333 -52.16666667,-25.55833333 -52.16666667,-25.55</coordinates></LinearRing></outerBoundaryIs></Polygon><Polygon><outerBoundaryIs><LinearRing><coordinates>-48.30833333,-25.54166667 -48.3,-25.54166667 -48.3,-25.55 -48.30833333,-25.55 -48.30833333,-25.54166667</coordinates></LinearRing></outerBoundaryIs></Polygon><Polygon><outerBoundaryIs><LinearRing><coordinates>-53.925,-25.53333333 -53.91666667,-25.53333333 -53.91666667,-25.54166667 -53.925,-25.54166667 -53.925,-25.53333333</coordinates></LinearRing></outerBoundaryIs></Polygon><Polygon><outerBoundaryIs><LinearRing><coordinates>-52.1,-25.53333333 -52.09166667,-25.53333333 -52.09166667,-25.54166667 -52.1,-25.54166667 -52.10833333,-25.54166667 -52.10833333,-25.53333333 -52.1,-25.53333333</coordinates></LinearRing></outerBoundaryIs></Polygon><Polygon><outerBoundaryIs><LinearRing><coordinates>-52.65,-25.53333333 -52.64166667,-25.53333333 -52.64166667,-25.54166667 -52.65,-25.54166667 -52.65,-25.53333333</coordinates></LinearRing></outerBoundaryIs></Polygon><Polygon><outerBoundaryIs><LinearRing><coordinates>-52.675,-25.58333333 -52.66666667,-25.58333333 -52.66666667,-25.59166667 -52.675,-25.59166667 -52.675,-25.58333333</coordinates></LinearRing></outerBoundaryIs></Polygon><Polygon><outerBoundaryIs><LinearRing><coordinates>-52.46666667,-25.575 -52.45833333,-25.575 -52.45833333,-25.58333333 -52.46666667,-25.58333333 -52.46666667,-25.575</coordinates></LinearRing></outerBoundaryIs></Polygon><Polygon><outerBoundaryIs><LinearRing><coordinates>-50.6,-25.49166667 -50.59166667,-25.49166667 -50.59166667,-25.5 -50.6,-25.5 -50.6,-25.49166667</coordinates></LinearRing></outerBoundaryIs></Polygon><Polygon><outerBoundaryIs><LinearRing><coordinates>-52.475,-25.45 -52.46666667,-25.45 -52.45833333,-25.45 -52.45833333,-25.45833333 -52.46666667,-25.45833333 -52.475,-25.45833333 -52.475,-25.45</coordinates></LinearRing></outerBoundaryIs></Polygon><Polygon><outerBoundaryIs><LinearRing><coordinates>-52.35,-25.475 -52.34166667,-25.475 -52.34166667,-25.48333333 -52.35,-25.48333333 -52.35,-25.475</coordinates></LinearRing></outerBoundaryIs></Polygon><Polygon><outerBoundaryIs><LinearRing><coordinates>-52.36666667,-25.44166667 -52.35833333,-25.44166667 -52.35833333,-25.45 -52.36666667,-25.45 -52.36666667,-25.44166667</coordinates></LinearRing></outerBoundaryIs></Polygon><Polygon><outerBoundaryIs><LinearRing><coordinates>-48.44166667,-25.53333333 -48.45,-25.53333333 -48.45833333,-25.53333333 -48.46666667,-25.53333333 -48.46666667,-25.525 -48.475,-25.525 -48.475,-25.51666667 -48.46666667,-25.51666667 -48.45833333,-25.51666667 -48.45833333,-25.525 -48.45,-25.525 -48.45,-25.51666667 -48.44166667,-25.51666667 -48.43333333,-25.51666667 -48.425,-25.51666667 -48.425,-25.525 -48.41666667,-25.525 -48.41666667,-25.53333333 -48.425,-25.53333333 -48.425,-25.54166667 -48.43333333,-25.54166667 -48.44166667,-25.54166667 -48.44166667,-25.53333333</coordinates></LinearRing></outerBoundaryIs><innerBoundaryIs><LinearRing><coordinates>-48.44166667,-25.53333333 -48.43333333,-25.53333333 -48.43333333,-25.525 -48.44166667,-25.525 -48.44166667,-25.53333333</coordinates></LinearRing></innerBoundaryIs></Polygon><Polygon><outerBoundaryIs><LinearRing><coordinates>-48.48333333,-25.50833333 -48.475,-25.50833333 -48.475,-25.51666667 -48.48333333,-25.51666667 -48.48333333,-25.50833333</coordinates></LinearRing></outerBoundaryIs></Polygon><Polygon><outerBoundaryIs><LinearRing><coordinates>-48.31666667,-25.525 -48.31666667,-25.53333333 -48.325,-25.53333333 -48.325,-25.525 -48.33333333,-25.525 -48.34166667,-25.525 -48.35,-25.525 -48.35833333,-25.525 -48.35833333,-25.51666667 -48.36666667,-25.51666667 -48.375,-25.51666667 -48.375,-25.50833333 -48.38333333,-25.50833333 -48.38333333,-25.5 -48.375,-25.5 -48.375,-25.49166667 -48.36666667,-25.49166667 -48.35833333,-25.49166667 -48.35,-25.49166667 -48.34166667,-25.49166667 -48.33333333,-25.49166667 -48.33333333,-25.5 -48.325,-25.5 -48.31666667,-25.5 -48.31666667,-25.50833333 -48.31666667,-25.51666667 -48.31666667,-25.525</coordinates></LinearRing></outerBoundaryIs></Polygon><Polygon><outerBoundaryIs><LinearRing><coordinates>-52.05833333,-25.525 -52.05,-25.525 -52.05,-25.53333333 -52.05833333,-25.53333333 -52.06666667,-25.53333333 -52.06666667,-25.525 -52.06666667,-25.51666667 -52.05833333,-25.51666667 -52.05833333,-25.525</coordinates></LinearRing></outerBoundaryIs></Polygon><Polygon><outerBoundaryIs><LinearRing><coordinates>-52.4,-25.34166667 -52.39166667,-25.34166667 -52.39166667,-25.35 -52.4,-25.35 -52.4,-25.34166667</coordinates></LinearRing></outerBoundaryIs></Polygon><Polygon><outerBoundaryIs><LinearRing><coordinates>-50.625,-25.34166667 -50.625,-25.35 -50.63333333,-25.35 -50.63333333,-25.34166667 -50.63333333,-25.33333333 -50.625,-25.33333333 -50.61666667,-25.33333333 -50.61666667,-25.34166667 -50.625,-25.34166667</coordinates></LinearRing></outerBoundaryIs></Polygon><Polygon><outerBoundaryIs><LinearRing><coordinates>-53.86666667,-25.33333333 -53.85833333,-25.33333333 -53.85833333,-25.34166667 -53.86666667,-25.34166667 -53.86666667,-25.33333333</coordinates></LinearRing></outerBoundaryIs></Polygon><Polygon><outerBoundaryIs><LinearRing><coordinates>-53.85833333,-25.325 -53.85,-25.325 -53.85,-25.33333333 -53.85833333,-25.33333333 -53.85833333,-25.325</coordinates></LinearRing></outerBoundaryIs></Polygon><Polygon><outerBoundaryIs><LinearRing><coordinates>-48.09166667,-25.29166667 -48.08333333,-25.29166667 -48.08333333,-25.3 -48.09166667,-25.3 -48.09166667,-25.29166667</coordinates></LinearRing></outerBoundaryIs></Polygon><Polygon><outerBoundaryIs><LinearRing><coordinates>-48.35833333,-25.25833333 -48.35,-25.25833333 -48.34166667,-25.25833333 -48.34166667,-25.26666667 -48.35,-25.26666667 -48.35833333,-25.26666667 -48.35833333,-25.25833333</coordinates></LinearRing></outerBoundaryIs></Polygon><Polygon><outerBoundaryIs><LinearRing><coordinates>-48.075,-25.275 -48.06666667,-25.275 -48.06666667,-25.28333333 -48.075,-25.28333333 -48.075,-25.275</coordinates></LinearRing></outerBoundaryIs></Polygon><Polygon><outerBoundaryIs><LinearRing><coordinates>-53.58333333,-25.275 -53.575,-25.275 -53.575,-25.28333333 -53.58333333,-25.28333333 -53.58333333,-25.275</coordinates></LinearRing></outerBoundaryIs></Polygon><Polygon><outerBoundaryIs><LinearRing><coordinates>-48.08333333,-25.28333333 -48.075,-25.28333333 -48.075,-25.29166667 -48.08333333,-25.29166667 -48.08333333,-25.28333333</coordinates></LinearRing></outerBoundaryIs></Polygon><Polygon><outerBoundaryIs><LinearRing><coordinates>-51.74166667,-25.28333333 -51.73333333,-25.28333333 -51.725,-25.28333333 -51.725,-25.29166667 -51.73333333,-25.29166667 -51.74166667,-25.29166667 -51.74166667,-25.28333333</coordinates></LinearRing></outerBoundaryIs></Polygon><Polygon><outerBoundaryIs><LinearRing><coordinates>-51.68333333,-25.29166667 -51.675,-25.29166667 -51.675,-25.3 -51.68333333,-25.3 -51.68333333,-25.29166667</coordinates></LinearRing></outerBoundaryIs></Polygon><Polygon><outerBoundaryIs><LinearRing><coordinates>-50.34166667,-25.225 -50.33333333,-25.225 -50.33333333,-25.23333333 -50.34166667,-25.23333333 -50.35,-25.23333333 -50.35,-25.225 -50.34166667,-25.225</coordinates></LinearRing></outerBoundaryIs></Polygon><Polygon><outerBoundaryIs><LinearRing><coordinates>-50.35,-25.21666667 -50.35,-25.225 -50.35833333,-25.225 -50.35833333,-25.21666667 -50.36666667,-25.21666667 -50.36666667,-25.20833333 -50.35833333,-25.20833333 -50.35,-25.20833333 -50.35,-25.21666667</coordinates></LinearRing></outerBoundaryIs></Polygon><Polygon><outerBoundaryIs><LinearRing><coordinates>-51.44166667,-25.21666667 -51.43333333,-25.21666667 -51.43333333,-25.225 -51.44166667,-25.225 -51.45,-25.225 -51.45833333,-25.225 -51.46666667,-25.225 -51.46666667,-25.21666667 -51.46666667,-25.20833333 -51.45833333,-25.20833333 -51.45,-25.20833333 -51.45,-25.2 -51.44166667,-25.2 -51.44166667,-25.20833333 -51.44166667,-25.21666667</coordinates></LinearRing></outerBoundaryIs></Polygon><Polygon><outerBoundaryIs><LinearRing><coordinates>-53.56666667,-25.2 -53.55833333,-25.2 -53.55833333,-25.20833333 -53.56666667,-25.20833333 -53.56666667,-25.2</coordinates></LinearRing></outerBoundaryIs></Polygon><Polygon><outerBoundaryIs><LinearRing><coordinates>-50.29166667,-25.2 -50.28333333,-25.2 -50.28333333,-25.20833333 -50.29166667,-25.20833333 -50.29166667,-25.2</coordinates></LinearRing></outerBoundaryIs></Polygon><Polygon><outerBoundaryIs><LinearRing><coordinates>-50.25,-25.16666667 -50.24166667,-25.16666667 -50.24166667,-25.175 -50.25,-25.175 -50.25,-25.16666667</coordinates></LinearRing></outerBoundaryIs></Polygon><Polygon><outerBoundaryIs><LinearRing><coordinates>-50.20833333,-25.13333333 -50.2,-25.13333333 -50.2,-25.14166667 -50.20833333,-25.14166667 -50.20833333,-25.13333333</coordinates></LinearRing></outerBoundaryIs></Polygon><Polygon><outerBoundaryIs><LinearRing><coordinates>-50.49166667,-25.15 -50.48333333,-25.15 -50.48333333,-25.15833333 -50.49166667,-25.15833333 -50.49166667,-25.15</coordinates></LinearRing></outerBoundaryIs></Polygon><Polygon><outerBoundaryIs><LinearRing><coordinates>-50.23333333,-25.15833333 -50.225,-25.15833333 -50.225,-25.16666667 -50.23333333,-25.16666667 -50.23333333,-25.15833333</coordinates></LinearRing></outerBoundaryIs></Polygon><Polygon><outerBoundaryIs><LinearRing><coordinates>-53.5,-25.15833333 -53.49166667,-25.15833333 -53.49166667,-25.16666667 -53.5,-25.16666667 -53.5,-25.15833333</coordinates></LinearRing></outerBoundaryIs></Polygon><Polygon><outerBoundaryIs><LinearRing><coordinates>-53.50833333,-25.15 -53.5,-25.15 -53.5,-25.15833333 -53.50833333,-25.15833333 -53.50833333,-25.15</coordinates></LinearRing></outerBoundaryIs></Polygon><Polygon><outerBoundaryIs><LinearRing><coordinates>-50.45833333,-25.14166667 -50.45,-25.14166667 -50.45,-25.15 -50.45833333,-25.15 -50.45833333,-25.14166667</coordinates></LinearRing></outerBoundaryIs></Polygon><Polygon><outerBoundaryIs><LinearRing><coordinates>-50.53333333,-25.14166667 -50.525,-25.14166667 -50.525,-25.15 -50.53333333,-25.15 -50.53333333,-25.14166667</coordinates></LinearRing></outerBoundaryIs></Polygon><Polygon><outerBoundaryIs><LinearRing><coordinates>-53.64166667,-25.19166667 -53.63333333,-25.19166667 -53.625,-25.19166667 -53.625,-25.2 -53.63333333,-25.2 -53.64166667,-25.2 -53.64166667,-25.19166667</coordinates></LinearRing></outerBoundaryIs></Polygon><Polygon><outerBoundaryIs><LinearRing><coordinates>-53.55833333,-25.24166667 -53.55,-25.24166667 -53.55,-25.25 -53.55833333,-25.25 -53.55833333,-25.24166667</coordinates></LinearRing></outerBoundaryIs></Polygon><Polygon><outerBoundaryIs><LinearRing><coordinates>-50.35833333,-25.23333333 -50.35,-25.23333333 -50.35,-25.24166667 -50.35833333,-25.24166667 -50.36666667,-25.24166667 -50.36666667,-25.23333333 -50.36666667,-25.225 -50.35833333,-25.225 -50.35833333,-25.23333333</coordinates></LinearRing></outerBoundaryIs></Polygon><Polygon><outerBoundaryIs><LinearRing><coordinates>-52.38333333,-25.375 -52.38333333,-25.38333333 -52.39166667,-25.38333333 -52.39166667,-25.375 -52.4,-25.375 -52.4,-25.36666667 -52.39166667,-25.36666667 -52.38333333,-25.36666667 -52.38333333,-25.375</coordinates></LinearRing></outerBoundaryIs></Polygon><Polygon><outerBoundaryIs><LinearRing><coordinates>-48.41666667,-25.36666667 -48.41666667,-25.375 -48.425,-25.375 -48.425,-25.36666667 -48.425,-25.35833333 -48.425,-25.35 -48.425,-25.34166667 -48.425,-25.33333333 -48.41666667,-25.33333333 -48.41666667,-25.325 -48.40833333,-25.325 -48.4,-25.325 -48.4,-25.33333333 -48.4,-25.34166667 -48.4,-25.35 -48.40833333,-25.35 -48.40833333,-25.35833333 -48.40833333,-25.36666667 -48.41666667,-25.36666667</coordinates></LinearRing></outerBoundaryIs></Polygon><Polygon><outerBoundaryIs><LinearRing><coordinates>-52.41666667,-25.36666667 -52.40833333,-25.36666667 -52.40833333,-25.375 -52.41666667,-25.375 -52.41666667,-25.36666667</coordinates></LinearRing></outerBoundaryIs></Polygon><Polygon><outerBoundaryIs><LinearRing><coordinates>-52.4,-25.35833333 -52.4,-25.36666667 -52.40833333,-25.36666667 -52.40833333,-25.35833333 -52.40833333,-25.35 -52.4,-25.35 -52.4,-25.35833333</coordinates></LinearRing></outerBoundaryIs></Polygon><Polygon><outerBoundaryIs><LinearRing><coordinates>-51.75833333,-25.35833333 -51.75833333,-25.36666667 -51.76666667,-25.36666667 -51.775,-25.36666667 -51.775,-25.35833333 -51.775,-25.35 -51.76666667,-25.35 -51.75833333,-25.35 -51.75833333,-25.35833333</coordinates></LinearRing></outerBoundaryIs></Polygon><Polygon><outerBoundaryIs><LinearRing><coordinates>-53.875,-25.35 -53.86666667,-25.35 -53.86666667,-25.35833333 -53.875,-25.35833333 -53.875,-25.35</coordinates></LinearRing></outerBoundaryIs></Polygon><Polygon><outerBoundaryIs><LinearRing><coordinates>-53.625,-25.1 -53.61666667,-25.1 -53.61666667,-25.10833333 -53.625,-25.10833333 -53.625,-25.1</coordinates></LinearRing></outerBoundaryIs></Polygon><Polygon><outerBoundaryIs><LinearRing><coordinates>-53.49166667,-25.1 -53.48333333,-25.1 -53.48333333,-25.10833333 -53.49166667,-25.10833333 -53.49166667,-25.1</coordinates></LinearRing></outerBoundaryIs></Polygon><Polygon><outerBoundaryIs><LinearRing><coordinates>-53.61666667,-25.09166667 -53.60833333,-25.09166667 -53.60833333,-25.1 -53.61666667,-25.1 -53.61666667,-25.09166667</coordinates></LinearRing></outerBoundaryIs></Polygon><Polygon><outerBoundaryIs><LinearRing><coordinates>-50.61666667,-25.075 -50.60833333,-25.075 -50.60833333,-25.08333333 -50.61666667,-25.08333333 -50.61666667,-25.075</coordinates></LinearRing></outerBoundaryIs></Polygon><Polygon><outerBoundaryIs><LinearRing><coordinates>-50.13333333,-25.00833333 -50.125,-25.00833333 -50.125,-25.01666667 -50.13333333,-25.01666667 -50.13333333,-25.00833333</coordinates></LinearRing></outerBoundaryIs></Polygon><Polygon><outerBoundaryIs><LinearRing><coordinates>-50.60833333,-25.025 -50.6,-25.025 -50.6,-25.03333333 -50.60833333,-25.03333333 -50.60833333,-25.025</coordinates></LinearRing></outerBoundaryIs></Polygon><Polygon><outerBoundaryIs><LinearRing><coordinates>-50.625,-25.04166667 -50.61666667,-25.04166667 -50.61666667,-25.03333333 -50.60833333,-25.03333333 -50.60833333,-25.04166667 -50.60833333,-25.05 -50.61666667,-25.05 -50.625,-25.05 -50.625,-25.04166667</coordinates></LinearRing></outerBoundaryIs></Polygon><Polygon><outerBoundaryIs><LinearRing><coordinates>-50.49166667,-25.05833333 -50.49166667,-25.06666667 -50.5,-25.06666667 -50.5,-25.05833333 -50.5,-25.05 -50.49166667,-25.05 -50.49166667,-25.05833333</coordinates></LinearRing></outerBoundaryIs></Polygon><Polygon><outerBoundaryIs><LinearRing><coordinates>-50.6,-24.91666667 -50.59166667,-24.91666667 -50.59166667,-24.925 -50.6,-24.925 -50.6,-24.91666667</coordinates></LinearRing></outerBoundaryIs></Polygon><Polygon><outerBoundaryIs><LinearRing><coordinates>-53.59166667,-24.89166667 -53.58333333,-24.89166667 -53.58333333,-24.9 -53.59166667,-24.9 -53.59166667,-24.89166667</coordinates></LinearRing></outerBoundaryIs></Polygon><Polygon><outerBoundaryIs><LinearRing><coordinates>-50.025,-24.83333333 -50.025,-24.84166667 -50.03333333,-24.84166667 -50.04166667,-24.84166667 -50.04166667,-24.83333333 -50.03333333,-24.83333333 -50.03333333,-24.825 -50.025,-24.825 -50.025,-24.83333333</coordinates></LinearRing></outerBoundaryIs></Polygon><Polygon><outerBoundaryIs><LinearRing><coordinates>-50.7,-24.80833333 -50.69166667,-24.80833333 -50.69166667,-24.81666667 -50.7,-24.81666667 -50.7,-24.80833333</coordinates></LinearRing></outerBoundaryIs></Polygon><Polygon><outerBoundaryIs><LinearRing><coordinates>-50.65833333,-24.85 -50.65,-24.85 -50.65,-24.85833333 -50.65833333,-24.85833333 -50.65833333,-24.85</coordinates></LinearRing></outerBoundaryIs></Polygon><Polygon><outerBoundaryIs><LinearRing><coordinates>-50.74166667,-24.85 -50.73333333,-24.85 -50.73333333,-24.85833333 -50.74166667,-24.85833333 -50.74166667,-24.85</coordinates></LinearRing></outerBoundaryIs></Polygon><Polygon><outerBoundaryIs><LinearRing><coordinates>-50.90833333,-24.775 -50.9,-24.775 -50.9,-24.78333333 -50.90833333,-24.78333333 -50.90833333,-24.775</coordinates></LinearRing></outerBoundaryIs></Polygon><Polygon><outerBoundaryIs><LinearRing><coordinates>-50.08333333,-24.775 -50.075,-24.775 -50.075,-24.78333333 -50.08333333,-24.78333333 -50.08333333,-24.775</coordinates></LinearRing></outerBoundaryIs></Polygon><Polygon><outerBoundaryIs><LinearRing><coordinates>-50.11666667,-24.775 -50.11666667,-24.78333333 -50.125,-24.78333333 -50.125,-24.775 -50.125,-24.76666667 -50.11666667,-24.76666667 -50.11666667,-24.775</coordinates></LinearRing></outerBoundaryIs></Polygon><Polygon><outerBoundaryIs><LinearRing><coordinates>-50.5,-24.775 -50.5,-24.78333333 -50.50833333,-24.78333333 -50.50833333,-24.775 -50.51666667,-24.775 -50.525,-24.775 -50.525,-24.78333333 -50.53333333,-24.78333333 -50.53333333,-24.775 -50.53333333,-24.76666667 -50.54166667,-24.76666667 -50.54166667,-24.75833333 -50.53333333,-24.75833333 -50.525,-24.75833333 -50.525,-24.75 -50.51666667,-24.75 -50.51666667,-24.75833333 -50.51666667,-24.76666667 -50.50833333,-24.76666667 -50.5,-24.76666667 -50.49166667,-24.76666667 -50.49166667,-24.775 -50.5,-24.775</coordinates></LinearRing></outerBoundaryIs></Polygon><Polygon><outerBoundaryIs><LinearRing><coordinates>-50.60833333,-24.76666667 -50.60833333,-24.775 -50.61666667,-24.775 -50.61666667,-24.76666667 -50.61666667,-24.75833333 -50.60833333,-24.75833333 -50.60833333,-24.76666667</coordinates></LinearRing></outerBoundaryIs></Polygon><Polygon><outerBoundaryIs><LinearRing><coordinates>-50.09166667,-24.76666667 -50.08333333,-24.76666667 -50.08333333,-24.775 -50.09166667,-24.775 -50.09166667,-24.76666667</coordinates></LinearRing></outerBoundaryIs></Polygon><Polygon><outerBoundaryIs><LinearRing><coordinates>-51.04166667,-24.76666667 -51.03333333,-24.76666667 -51.03333333,-24.775 -51.04166667,-24.775 -51.04166667,-24.76666667</coordinates></LinearRing></outerBoundaryIs></Polygon><Polygon><outerBoundaryIs><LinearRing><coordinates>-50.86666667,-24.71666667 -50.86666667,-24.725 -50.875,-24.725 -50.88333333,-24.725 -50.89166667,-24.725 -50.89166667,-24.71666667 -50.88333333,-24.71666667 -50.88333333,-24.70833333 -50.88333333,-24.7 -50.875,-24.7 -50.875,-24.70833333 -50.86666667,-24.70833333 -50.86666667,-24.71666667</coordinates></LinearRing></outerBoundaryIs></Polygon><Polygon><outerBoundaryIs><LinearRing><coordinates>-50.06666667,-24.71666667 -50.05833333,-24.71666667 -50.05833333,-24.725 -50.06666667,-24.725 -50.06666667,-24.71666667</coordinates></LinearRing></outerBoundaryIs></Polygon><Polygon><outerBoundaryIs><LinearRing><coordinates>-50.83333333,-24.71666667 -50.83333333,-24.725 -50.84166667,-24.725 -50.84166667,-24.71666667 -50.84166667,-24.70833333 -50.83333333,-24.70833333 -50.83333333,-24.71666667</coordinates></LinearRing></outerBoundaryIs></Polygon><Polygon><outerBoundaryIs><LinearRing><coordinates>-50.85833333,-24.71666667 -50.85,-24.71666667 -50.85,-24.725 -50.85833333,-24.725 -50.85833333,-24.71666667</coordinates></LinearRing></outerBoundaryIs></Polygon><Polygon><outerBoundaryIs><LinearRing><coordinates>-50.525,-24.7 -50.51666667,-24.7 -50.51666667,-24.70833333 -50.525,-24.70833333 -50.525,-24.7</coordinates></LinearRing></outerBoundaryIs></Polygon><Polygon><outerBoundaryIs><LinearRing><coordinates>-50.88333333,-24.74166667 -50.875,-24.74166667 -50.875,-24.75 -50.88333333,-24.75 -50.88333333,-24.74166667</coordinates></LinearRing></outerBoundaryIs></Polygon><Polygon><outerBoundaryIs><LinearRing><coordinates>-50.59166667,-24.74166667 -50.58333333,-24.74166667 -50.58333333,-24.75 -50.59166667,-24.75 -50.59166667,-24.74166667</coordinates></LinearRing></outerBoundaryIs></Polygon><Polygon><outerBoundaryIs><LinearRing><coordinates>-50.53333333,-24.74166667 -50.525,-24.74166667 -50.525,-24.75 -50.53333333,-24.75 -50.53333333,-24.74166667</coordinates></LinearRing></outerBoundaryIs></Polygon><Polygon><outerBoundaryIs><LinearRing><coordinates>-50.00833333,-24.75 -50.00833333,-24.75833333 -50.01666667,-24.75833333 -50.01666667,-24.75 -50.025,-24.75 -50.025,-24.74166667 -50.01666667,-24.74166667 -50.01666667,-24.73333333 -50.01666667,-24.725 -50.00833333,-24.725 -50.0,-24.725 -50.0,-24.73333333 -49.99166667,-24.73333333 -49.98333333,-24.73333333 -49.975,-24.73333333 -49.975,-24.74166667 -49.975,-24.75 -49.98333333,-24.75 -49.98333333,-24.75833333 -49.99166667,-24.75833333 -50.0,-24.75833333 -50.0,-24.75 -50.00833333,-24.75</coordinates></LinearRing></outerBoundaryIs></Polygon><Polygon><outerBoundaryIs><LinearRing><coordinates>-50.6,-24.75 -50.6,-24.75833333 -50.60833333,-24.75833333 -50.60833333,-24.75 -50.61666667,-24.75 -50.61666667,-24.74166667 -50.61666667,-24.73333333 -50.60833333,-24.73333333 -50.60833333,-24.74166667 -50.6,-24.74166667 -50.6,-24.75</coordinates></LinearRing></outerBoundaryIs></Polygon><Polygon><outerBoundaryIs><LinearRing><coordinates>-50.54166667,-24.73333333 -50.53333333,-24.73333333 -50.53333333,-24.74166667 -50.54166667,-24.74166667 -50.54166667,-24.73333333</coordinates></LinearRing></outerBoundaryIs></Polygon><Polygon><outerBoundaryIs><LinearRing><coordinates>-50.525,-24.73333333 -50.51666667,-24.73333333 -50.51666667,-24.74166667 -50.525,-24.74166667 -50.525,-24.73333333</coordinates></LinearRing></outerBoundaryIs></Polygon><Polygon><outerBoundaryIs><LinearRing><coordinates>-50.85,-24.725 -50.84166667,-24.725 -50.84166667,-24.73333333 -50.85,-24.73333333 -50.85,-24.725</coordinates></LinearRing></outerBoundaryIs></Polygon><Polygon><outerBoundaryIs><LinearRing><coordinates>-50.075,-24.725 -50.06666667,-24.725 -50.06666667,-24.73333333 -50.075,-24.73333333 -50.075,-24.725</coordinates></LinearRing></outerBoundaryIs></Polygon><Polygon><outerBoundaryIs><LinearRing><coordinates>-50.625,-24.725 -50.61666667,-24.725 -50.61666667,-24.73333333 -50.625,-24.73333333 -50.625,-24.725</coordinates></LinearRing></outerBoundaryIs></Polygon><Polygon><outerBoundaryIs><LinearRing><coordinates>-50.575,-24.725 -50.56666667,-24.725 -50.56666667,-24.73333333 -50.575,-24.73333333 -50.575,-24.725</coordinates></LinearRing></outerBoundaryIs></Polygon><Polygon><outerBoundaryIs><LinearRing><coordinates>-49.98333333,-24.8 -49.98333333,-24.80833333 -49.99166667,-24.80833333 -50.0,-24.80833333 -50.0,-24.8 -50.00833333,-24.8 -50.00833333,-24.79166667 -50.0,-24.79166667 -49.99166667,-24.79166667 -49.98333333,-24.79166667 -49.98333333,-24.8</coordinates></LinearRing></outerBoundaryIs></Polygon><Polygon><outerBoundaryIs><LinearRing><coordinates>-50.575,-24.8 -50.575,-24.80833333 -50.58333333,-24.80833333 -50.58333333,-24.8 -50.58333333,-24.79166667 -50.575,-24.79166667 -50.575,-24.78333333 -50.575,-24.775 -50.58333333,-24.775 -50.59166667,-24.775 -50.59166667,-24.76666667 -50.6,-24.76666667 -50.6,-24.75833333 -50.59166667,-24.75833333 -50.58333333,-24.75833333 -50.575,-24.75833333 -50.575,-24.76666667 -50.56666667,-24.76666667 -50.56666667,-24.75833333 -50.56666667,-24.75 -50.55833333,-24.75 -50.55833333,-24.74166667 -50.55,-24.74166667 -50.54166667,-24.74166667 -50.54166667,-24.75 -50.54166667,-24.75833333 -50.55,-24.75833333 -50.55833333,-24.75833333 -50.55833333,-24.76666667 -50.55,-24.76666667 -50.54166667,-24.76666667 -50.54166667,-24.775 -50.54166667,-24.78333333 -50.55,-24.78333333 -50.55,-24.79166667 -50.55833333,-24.79166667 -50.56666667,-24.79166667 -50.56666667,-24.8 -50.575,-24.8</coordinates></LinearRing></outerBoundaryIs></Polygon><Polygon><outerBoundaryIs><LinearRing><coordinates>-50.65,-24.79166667 -50.64166667,-24.79166667 -50.64166667,-24.8 -50.65,-24.8 -50.65,-24.79166667</coordinates></LinearRing></outerBoundaryIs></Polygon><Polygon><outerBoundaryIs><LinearRing><coordinates>-50.63333333,-24.81666667 -50.63333333,-24.825 -50.64166667,-24.825 -50.64166667,-24.81666667 -50.64166667,-24.80833333 -50.64166667,-24.8 -50.63333333,-24.8 -50.63333333,-24.79166667 -50.625,-24.79166667 -50.625,-24.78333333 -50.61666667,-24.78333333 -50.61666667,-24.79166667 -50.60833333,-24.79166667 -50.60833333,-24.8 -50.61666667,-24.8 -50.625,-24.8 -50.625,-24.80833333 -50.625,-24.81666667 -50.63333333,-24.81666667</coordinates></LinearRing></outerBoundaryIs></Polygon><Polygon><outerBoundaryIs><LinearRing><coordinates>-50.11666667,-24.78333333 -50.10833333,-24.78333333 -50.10833333,-24.79166667 -50.11666667,-24.79166667 -50.11666667,-24.78333333</coordinates></LinearRing></outerBoundaryIs></Polygon><Polygon><outerBoundaryIs><LinearRing><coordinates>-50.675,-24.78333333 -50.66666667,-24.78333333 -50.66666667,-24.79166667 -50.65833333,-24.79166667 -50.65833333,-24.8 -50.65,-24.8 -50.65,-24.80833333 -50.65,-24.81666667 -50.65,-24.825 -50.64166667,-24.825 -50.64166667,-24.83333333 -50.65,-24.83333333 -50.65833333,-24.83333333 -50.65833333,-24.825 -50.65833333,-24.81666667 -50.66666667,-24.81666667 -50.66666667,-24.825 -50.675,-24.825 -50.675,-24.83333333 -50.68333333,-24.83333333 -50.69166667,-24.83333333 -50.69166667,-24.84166667 -50.68333333,-24.84166667 -50.68333333,-24.85 -50.68333333,-24.85833333 -50.69166667,-24.85833333 -50.69166667,-24.86666667 -50.7,-24.86666667 -50.70833333,-24.86666667 -50.70833333,-24.85833333 -50.71666667,-24.85833333 -50.71666667,-24.85 -50.725,-24.85 -50.73333333,-24.85 -50.73333333,-24.84166667 -50.74166667,-24.84166667 -50.74166667,-24.85 -50.75,-24.85 -50.75,-24.84166667 -50.75833333,-24.84166667 -50.75833333,-24.85 -50.76666667,-24.85 -50.76666667,-24.84166667 -50.775,-24.84166667 -50.775,-24.83333333 -50.775,-24.825 -50.775,-24.81666667 -50.76666667,-24.81666667 -50.76666667,-24.80833333 -50.76666667,-24.8 -50.75833333,-24.8 -50.75833333,-24.79166667 -50.76666667,-24.79166667 -50.76666667,-24.78333333 -50.775,-24.78333333 -50.775,-24.775 -50.775,-24.76666667 -50.775,-24.75833333 -50.76666667,-24.75833333 -50.75833333,-24.75833333 -50.75,-24.75833333 -50.75,-24.75 -50.74166667,-24.75 -50.74166667,-24.74166667 -50.73333333,-24.74166667 -50.73333333,-24.75 -50.725,-24.75 -50.71666667,-24.75 -50.71666667,-24.75833333 -50.70833333,-24.75833333 -50.70833333,-24.76666667 -50.71666667,-24.76666667 -50.71666667,-24.775 -50.70833333,-24.775 -50.7,-24.775 -50.7,-24.76666667 -50.7,-24.75833333 -50.7,-24.75 -50.69166667,-24.75 -50.69166667,-24.75833333 -50.68333333,-24.75833333 -50.68333333,-24.75 -50.675,-24.75 -50.675,-24.75833333 -50.66666667,-24.75833333 -50.66666667,-24.76666667 -50.675,-24.76666667 -50.68333333,-24.76666667 -50.68333333,-24.775 -50.675,-24.775 -50.675,-24.78333333</coordinates></LinearRing></outerBoundaryIs><innerBoundaryIs><LinearRing><coordinates>-50.675,-24.78333333 -50.68333333,-24.78333333 -50.68333333,-24.79166667 -50.68333333,-24.8 -50.69166667,-24.8 -50.7,-24.8 -50.7,-24.80833333 -50.70833333,-24.80833333 -50.70833333,-24.8 -50.70833333,-24.79166667 -50.70833333,-24.78333333 -50.71666667,-24.78333333 -50.725,-24.78333333 -50.725,-24.79166667 -50.725,-24.8 -50.725,-24.80833333 -50.71666667,-24.80833333 -50.71666667,-24.81666667 -50.70833333,-24.81666667 -50.7,-24.81666667 -50.7,-24.825 -50.69166667,-24.825 -50.68333333,-24.825 -50.68333333,-24.81666667 -50.68333333,-24.80833333 -50.675,-24.80833333 -50.675,-24.8 -50.675,-24.79166667 -50.675,-24.78333333</coordinates></LinearRing></innerBoundaryIs><innerBoundaryIs><LinearRing><coordinates>-50.74166667,-24.79166667 -50.73333333,-24.79166667 -50.73333333,-24.78333333 -50.74166667,-24.78333333 -50.74166667,-24.79166667</coordinates></LinearRing></innerBoundaryIs></Polygon><Polygon><outerBoundaryIs><LinearRing><coordinates>-50.675,-24.86666667 -50.66666667,-24.86666667 -50.66666667,-24.875 -50.675,-24.875 -50.675,-24.86666667</coordinates></LinearRing></outerBoundaryIs></Polygon><Polygon><outerBoundaryIs><LinearRing><coordinates>-50.63333333,-24.85833333 -50.625,-24.85833333 -50.625,-24.86666667 -50.63333333,-24.86666667 -50.63333333,-24.85833333</coordinates></LinearRing></outerBoundaryIs></Polygon><Polygon><outerBoundaryIs><LinearRing><coordinates>-50.66666667,-24.85833333 -50.65833333,-24.85833333 -50.65833333,-24.86666667 -50.66666667,-24.86666667 -50.66666667,-24.85833333</coordinates></LinearRing></outerBoundaryIs></Polygon><Polygon><outerBoundaryIs><LinearRing><coordinates>-50.73333333,-24.85833333 -50.725,-24.85833333 -50.725,-24.86666667 -50.73333333,-24.86666667 -50.73333333,-24.85833333</coordinates></LinearRing></outerBoundaryIs></Polygon><Polygon><outerBoundaryIs><LinearRing><coordinates>-47.86666667,-25.11666667 -47.85833333,-25.11666667 -47.85833333,-25.125 -47.86666667,-25.125 -47.86666667,-25.11666667</coordinates></LinearRing></outerBoundaryIs></Polygon><Polygon><outerBoundaryIs><LinearRing><coordinates>-47.44166667,-24.675 -47.43333333,-24.675 -47.425,-24.675 -47.425,-24.68333333 -47.43333333,-24.68333333 -47.44166667,-24.68333333 -47.44166667,-24.675</coordinates></LinearRing></outerBoundaryIs></Polygon><Polygon><outerBoundaryIs><LinearRing><coordinates>-50.54166667,-24.65833333 -50.54166667,-24.66666667 -50.55,-24.66666667 -50.55,-24.65833333 -50.55,-24.65 -50.54166667,-24.65 -50.53333333,-24.65 -50.53333333,-24.65833333 -50.54166667,-24.65833333</coordinates></LinearRing></outerBoundaryIs></Polygon><Polygon><outerBoundaryIs><LinearRing><coordinates>-50.19166667,-24.61666667 -50.18333333,-24.61666667 -50.18333333,-24.625 -50.19166667,-24.625 -50.19166667,-24.61666667</coordinates></LinearRing></outerBoundaryIs></Polygon><Polygon><outerBoundaryIs><LinearRing><coordinates>-50.56666667,-24.61666667 -50.55833333,-24.61666667 -50.55833333,-24.625 -50.56666667,-24.625 -50.56666667,-24.61666667</coordinates></LinearRing></outerBoundaryIs></Polygon><Polygon><outerBoundaryIs><LinearRing><coordinates>-50.6,-24.64166667 -50.59166667,-24.64166667 -50.59166667,-24.65 -50.6,-24.65 -50.6,-24.64166667</coordinates></LinearRing></outerBoundaryIs></Polygon><Polygon><outerBoundaryIs><LinearRing><coordinates>-50.60833333,-24.63333333 -50.6,-24.63333333 -50.6,-24.64166667 -50.60833333,-24.64166667 -50.60833333,-24.63333333</coordinates></LinearRing></outerBoundaryIs></Polygon><Polygon><outerBoundaryIs><LinearRing><coordinates>-50.59166667,-24.63333333 -50.58333333,-24.63333333 -50.58333333,-24.64166667 -50.59166667,-24.64166667 -50.59166667,-24.63333333</coordinates></LinearRing></outerBoundaryIs></Polygon><Polygon><outerBoundaryIs><LinearRing><coordinates>-50.54166667,-24.63333333 -50.53333333,-24.63333333 -50.53333333,-24.64166667 -50.54166667,-24.64166667 -50.54166667,-24.63333333</coordinates></LinearRing></outerBoundaryIs></Polygon><Polygon><outerBoundaryIs><LinearRing><coordinates>-50.54166667,-24.625 -50.54166667,-24.63333333 -50.55,-24.63333333 -50.55833333,-24.63333333 -50.55833333,-24.625 -50.55,-24.625 -50.55,-24.61666667 -50.54166667,-24.61666667 -50.54166667,-24.625</coordinates></LinearRing></outerBoundaryIs></Polygon><Polygon><outerBoundaryIs><LinearRing><coordinates>-50.43333333,-24.625 -50.43333333,-24.63333333 -50.44166667,-24.63333333 -50.44166667,-24.625 -50.44166667,-24.61666667 -50.43333333,-24.61666667 -50.43333333,-24.625</coordinates></LinearRing></outerBoundaryIs></Polygon><Polygon><outerBoundaryIs><LinearRing><coordinates>-50.59166667,-24.575 -50.58333333,-24.575 -50.58333333,-24.58333333 -50.59166667,-24.58333333 -50.59166667,-24.575</coordinates></LinearRing></outerBoundaryIs></Polygon><Polygon><outerBoundaryIs><LinearRing><coordinates>-50.425,-24.575 -50.41666667,-24.575 -50.41666667,-24.58333333 -50.425,-24.58333333 -50.425,-24.575</coordinates></LinearRing></outerBoundaryIs></Polygon><Polygon><outerBoundaryIs><LinearRing><coordinates>-50.18333333,-24.56666667 -50.175,-24.56666667 -50.175,-24.575 -50.18333333,-24.575 -50.18333333,-24.56666667</coordinates></LinearRing></outerBoundaryIs></Polygon><Polygon><outerBoundaryIs><LinearRing><coordinates>-50.43333333,-24.56666667 -50.425,-24.56666667 -50.425,-24.575 -50.43333333,-24.575 -50.43333333,-24.56666667</coordinates></LinearRing></outerBoundaryIs></Polygon><Polygon><outerBoundaryIs><LinearRing><coordinates>-50.46666667,-24.56666667 -50.46666667,-24.575 -50.475,-24.575 -50.475,-24.56666667 -50.48333333,-24.56666667 -50.48333333,-24.55833333 -50.475,-24.55833333 -50.46666667,-24.55833333 -50.46666667,-24.56666667</coordinates></LinearRing></outerBoundaryIs></Polygon><Polygon><outerBoundaryIs><LinearRing><coordinates>-50.58333333,-24.56666667 -50.575,-24.56666667 -50.575,-24.575 -50.58333333,-24.575 -50.58333333,-24.56666667</coordinates></LinearRing></outerBoundaryIs></Polygon><Polygon><outerBoundaryIs><LinearRing><coordinates>-50.175,-24.525 -50.16666667,-24.525 -50.16666667,-24.53333333 -50.175,-24.53333333 -50.175,-24.525</coordinates></LinearRing></outerBoundaryIs></Polygon><Polygon><outerBoundaryIs><LinearRing><coordinates>-50.56666667,-24.55833333 -50.56666667,-24.56666667 -50.575,-24.56666667 -50.575,-24.55833333 -50.58333333,-24.55833333 -50.58333333,-24.55 -50.58333333,-24.54166667 -50.575,-24.54166667 -50.56666667,-24.54166667 -50.56666667,-24.55 -50.56666667,-24.55833333</coordinates></LinearRing></outerBoundaryIs></Polygon><Polygon><outerBoundaryIs><LinearRing><coordinates>-50.59166667,-24.59166667 -50.58333333,-24.59166667 -50.58333333,-24.6 -50.59166667,-24.6 -50.59166667,-24.59166667</coordinates></LinearRing></outerBoundaryIs></Polygon><Polygon><outerBoundaryIs><LinearRing><coordinates>-50.425,-24.60833333 -50.41666667,-24.60833333 -50.41666667,-24.61666667 -50.425,-24.61666667 -50.43333333,-24.61666667 -50.43333333,-24.60833333 -50.44166667,-24.60833333 -50.44166667,-24.6 -50.45,-24.6 -50.45833333,-24.6 -50.46666667,-24.6 -50.46666667,-24.59166667 -50.45833333,-24.59166667 -50.45833333,-24.58333333 -50.45833333,-24.575 -50.45833333,-24.56666667 -50.45,-24.56666667 -50.45,-24.575 -50.45,-24.58333333 -50.45,-24.59166667 -50.44166667,-24.59166667 -50.44166667,-24.58333333 -50.44166667,-24.575 -50.43333333,-24.575 -50.43333333,-24.58333333 -50.425,-24.58333333 -50.425,-24.59166667 -50.425,-24.6 -50.425,-24.60833333</coordinates></LinearRing></outerBoundaryIs></Polygon><Polygon><outerBoundaryIs><LinearRing><coordinates>-50.61666667,-24.6 -50.60833333,-24.6 -50.60833333,-24.60833333 -50.61666667,-24.60833333 -50.61666667,-24.6</coordinates></LinearRing></outerBoundaryIs></Polygon><Polygon><outerBoundaryIs><LinearRing><coordinates>-50.58333333,-24.6 -50.575,-24.6 -50.575,-24.60833333 -50.58333333,-24.60833333 -50.58333333,-24.6</coordinates></LinearRing></outerBoundaryIs></Polygon><Polygon><outerBoundaryIs><LinearRing><coordinates>-50.6,-24.58333333 -50.59166667,-24.58333333 -50.59166667,-24.59166667 -50.6,-24.59166667 -50.6,-24.58333333</coordinates></LinearRing></outerBoundaryIs></Polygon><Polygon><outerBoundaryIs><LinearRing><coordinates>-50.53333333,-24.58333333 -50.525,-24.58333333 -50.525,-24.59166667 -50.53333333,-24.59166667 -50.54166667,-24.59166667 -50.54166667,-24.58333333 -50.53333333,-24.58333333</coordinates></LinearRing></outerBoundaryIs></Polygon><Polygon><outerBoundaryIs><LinearRing><coordinates>-50.41666667,-24.58333333 -50.40833333,-24.58333333 -50.40833333,-24.59166667 -50.41666667,-24.59166667 -50.41666667,-24.58333333</coordinates></LinearRing></outerBoundaryIs></Polygon><Polygon><outerBoundaryIs><LinearRing><coordinates>-53.94166667,-24.39166667 -53.93333333,-24.39166667 -53.93333333,-24.4 -53.94166667,-24.4 -53.94166667,-24.39166667</coordinates></LinearRing></outerBoundaryIs></Polygon><Polygon><outerBoundaryIs><LinearRing><coordinates>-50.36666667,-24.35833333 -50.35833333,-24.35833333 -50.35833333,-24.36666667 -50.36666667,-24.36666667 -50.36666667,-24.35833333</coordinates></LinearRing></outerBoundaryIs></Polygon><Polygon><outerBoundaryIs><LinearRing><coordinates>-50.36666667,-24.38333333 -50.35833333,-24.38333333 -50.35833333,-24.39166667 -50.36666667,-24.39166667 -50.36666667,-24.38333333</coordinates></LinearRing></outerBoundaryIs></Polygon><Polygon><outerBoundaryIs><LinearRing><coordinates>-50.15833333,-24.49166667 -50.15,-24.49166667 -50.15,-24.5 -50.15833333,-24.5 -50.15833333,-24.49166667</coordinates></LinearRing></outerBoundaryIs></Polygon><Polygon><outerBoundaryIs><LinearRing><coordinates>-53.84166667,-24.49166667 -53.83333333,-24.49166667 -53.83333333,-24.5 -53.84166667,-24.5 -53.84166667,-24.49166667</coordinates></LinearRing></outerBoundaryIs></Polygon><Polygon><outerBoundaryIs><LinearRing><coordinates>-50.925,-24.74166667 -50.93333333,-24.74166667 -50.94166667,-24.74166667 -50.94166667,-24.73333333 -50.93333333,-24.73333333 -50.93333333,-24.725 -50.93333333,-24.71666667 -50.925,-24.71666667 -50.91666667,-24.71666667 -50.90833333,-24.71666667 -50.90833333,-24.70833333 -50.91666667,-24.70833333 -50.925,-24.70833333 -50.93333333,-24.70833333 -50.93333333,-24.7 -50.925,-24.7 -50.925,-24.69166667 -50.91666667,-24.69166667 -50.91666667,-24.68333333 -50.90833333,-24.68333333 -50.90833333,-24.69166667 -50.9,-24.69166667 -50.89166667,-24.69166667 -50.88333333,-24.69166667 -50.88333333,-24.7 -50.89166667,-24.7 -50.9,-24.7 -50.9,-24.70833333 -50.9,-24.71666667 -50.9,-24.725 -50.90833333,-24.725 -50.90833333,-24.73333333 -50.9,-24.73333333 -50.9,-24.74166667 -50.9,-24.75 -50.89166667,-24.75 -50.88333333,-24.75 -50.88333333,-24.75833333 -50.89166667,-24.75833333 -50.89166667,-24.76666667 -50.88333333,-24.76666667 -50.88333333,-24.775 -50.89166667,-24.775 -50.9,-24.775 -50.9,-24.76666667 -50.90833333,-24.76666667 -50.91666667,-24.76666667 -50.925,-24.76666667 -50.925,-24.75833333 -50.91666667,-24.75833333 -50.91666667,-24.75 -50.925,-24.75 -50.925,-24.74166667</coordinates></LinearRing></outerBoundaryIs><innerBoundaryIs><LinearRing><coordinates>-50.925,-24.74166667 -50.91666667,-24.74166667 -50.91666667,-24.73333333 -50.925,-24.73333333 -50.925,-24.74166667</coordinates></LinearRing></innerBoundaryIs></Polygon><Polygon><outerBoundaryIs><LinearRing><coordinates>-50.95,-24.68333333 -50.94166667,-24.68333333 -50.94166667,-24.675 -50.93333333,-24.675 -50.93333333,-24.66666667 -50.925,-24.66666667 -50.925,-24.675 -50.91666667,-24.675 -50.91666667,-24.68333333 -50.925,-24.68333333 -50.93333333,-24.68333333 -50.93333333,-24.69166667 -50.94166667,-24.69166667 -50.95,-24.69166667 -50.95,-24.68333333</coordinates></LinearRing></outerBoundaryIs></Polygon><Polygon><outerBoundaryIs><LinearRing><coordinates>-50.51666667,-24.69166667 -50.50833333,-24.69166667 -50.50833333,-24.7 -50.51666667,-24.7 -50.51666667,-24.69166667</coordinates></LinearRing></outerBoundaryIs></Polygon><Polygon><outerBoundaryIs><LinearRing><coordinates>-50.025,-24.69166667 -50.01666667,-24.69166667 -50.01666667,-24.7 -50.025,-24.7 -50.025,-24.69166667</coordinates></LinearRing></outerBoundaryIs></Polygon><Polygon><outerBoundaryIs><LinearRing><coordinates>-50.525,-24.68333333 -50.51666667,-24.68333333 -50.51666667,-24.69166667 -50.525,-24.69166667 -50.525,-24.68333333</coordinates></LinearRing></outerBoundaryIs></Polygon><Polygon><outerBoundaryIs><LinearRing><coordinates>-50.51666667,-24.675 -50.50833333,-24.675 -50.50833333,-24.68333333 -50.51666667,-24.68333333 -50.51666667,-24.675</coordinates></LinearRing></outerBoundaryIs></Polygon><Polygon><outerBoundaryIs><LinearRing><coordinates>-52.23333333,-25.675 -52.23333333,-25.68333333 -52.24166667,-25.68333333 -52.25,-25.68333333 -52.25,-25.675 -52.25,-25.66666667 -52.24166667,-25.66666667 -52.23333333,-25.66666667 -52.23333333,-25.675</coordinates></LinearRing></outerBoundaryIs></Polygon><Polygon><outerBoundaryIs><LinearRing><coordinates>-52.80833333,-25.65833333 -52.8,-25.65833333 -52.8,-25.66666667 -52.80833333,-25.66666667 -52.80833333,-25.65833333</coordinates></LinearRing></outerBoundaryIs></Polygon><Polygon><outerBoundaryIs><LinearRing><coordinates>-50.425,-24.3 -50.41666667,-24.3 -50.41666667,-24.30833333 -50.425,-24.30833333 -50.425,-24.3</coordinates></LinearRing></outerBoundaryIs></Polygon><Polygon><outerBoundaryIs><LinearRing><coordinates>-53.74166667,-24.25833333 -53.73333333,-24.25833333 -53.73333333,-24.26666667 -53.74166667,-24.26666667 -53.74166667,-24.25833333</coordinates></LinearRing></outerBoundaryIs></Polygon><Polygon><outerBoundaryIs><LinearRing><coordinates>-53.69166667,-24.275 -53.68333333,-24.275 -53.68333333,-24.28333333 -53.69166667,-24.28333333 -53.69166667,-24.275</coordinates></LinearRing></outerBoundaryIs></Polygon><Polygon><outerBoundaryIs><LinearRing><coordinates>-53.70833333,-24.275 -53.7,-24.275 -53.7,-24.28333333 -53.70833333,-24.28333333 -53.70833333,-24.275</coordinates></LinearRing></outerBoundaryIs></Polygon><Polygon><outerBoundaryIs><LinearRing><coordinates>-50.39166667,-24.21666667 -50.38333333,-24.21666667 -50.38333333,-24.225 -50.39166667,-24.225 -50.39166667,-24.21666667</coordinates></LinearRing></outerBoundaryIs></Polygon><Polygon><outerBoundaryIs><LinearRing><coordinates>-50.425,-24.21666667 -50.425,-24.225 -50.43333333,-24.225 -50.43333333,-24.21666667 -50.43333333,-24.20833333 -50.425,-24.20833333 -50.425,-24.21666667</coordinates></LinearRing></outerBoundaryIs></Polygon><Polygon><outerBoundaryIs><LinearRing><coordinates>-50.01666667,-24.24166667 -50.00833333,-24.24166667 -50.00833333,-24.25 -50.01666667,-24.25 -50.01666667,-24.24166667</coordinates></LinearRing></outerBoundaryIs></Polygon><Polygon><outerBoundaryIs><LinearRing><coordinates>-50.35833333,-24.16666667 -50.35,-24.16666667 -50.35,-24.175 -50.35833333,-24.175 -50.35833333,-24.16666667</coordinates></LinearRing></outerBoundaryIs></Polygon><Polygon><outerBoundaryIs><LinearRing><coordinates>-50.35833333,-24.15 -50.35,-24.15 -50.35,-24.15833333 -50.35833333,-24.15833333 -50.35833333,-24.15</coordinates></LinearRing></outerBoundaryIs></Polygon><Polygon><outerBoundaryIs><LinearRing><coordinates>-50.29166667,-24.15 -50.28333333,-24.15 -50.28333333,-24.15833333 -50.29166667,-24.15833333 -50.29166667,-24.15</coordinates></LinearRing></outerBoundaryIs></Polygon><Polygon><outerBoundaryIs><LinearRing><coordinates>-49.98333333,-24.11666667 -49.975,-24.11666667 -49.975,-24.125 -49.98333333,-24.125 -49.98333333,-24.11666667</coordinates></LinearRing></outerBoundaryIs></Polygon><Polygon><outerBoundaryIs><LinearRing><coordinates>-49.99166667,-24.14166667 -49.98333333,-24.14166667 -49.98333333,-24.15 -49.99166667,-24.15 -49.99166667,-24.14166667</coordinates></LinearRing></outerBoundaryIs></Polygon><Polygon><outerBoundaryIs><LinearRing><coordinates>-50.30833333,-24.14166667 -50.3,-24.14166667 -50.3,-24.15 -50.30833333,-24.15 -50.30833333,-24.14166667</coordinates></LinearRing></outerBoundaryIs></Polygon><Polygon><outerBoundaryIs><LinearRing><coordinates>-50.325,-24.13333333 -50.31666667,-24.13333333 -50.31666667,-24.14166667 -50.325,-24.14166667 -50.325,-24.13333333</coordinates></LinearRing></outerBoundaryIs></Polygon><Polygon><outerBoundaryIs><LinearRing><coordinates>-48.91666667,-24.075 -48.91666667,-24.08333333 -48.925,-24.08333333 -48.925,-24.075 -48.925,-24.06666667 -48.91666667,-24.06666667 -48.91666667,-24.075</coordinates></LinearRing></outerBoundaryIs></Polygon><Polygon><outerBoundaryIs><LinearRing><coordinates>-50.00833333,-24.075 -50.0,-24.075 -50.0,-24.08333333 -50.00833333,-24.08333333 -50.00833333,-24.075</coordinates></LinearRing></outerBoundaryIs></Polygon><Polygon><outerBoundaryIs><LinearRing><coordinates>-48.91666667,-24.05 -48.90833333,-24.05 -48.90833333,-24.05833333 -48.91666667,-24.05833333 -48.91666667,-24.05</coordinates></LinearRing></outerBoundaryIs></Polygon><Polygon><outerBoundaryIs><LinearRing><coordinates>-49.025,-24.05 -49.01666667,-24.05 -49.01666667,-24.05833333 -49.025,-24.05833333 -49.025,-24.05</coordinates></LinearRing></outerBoundaryIs></Polygon><Polygon><outerBoundaryIs><LinearRing><coordinates>-49.04166667,-24.05 -49.03333333,-24.05 -49.03333333,-24.05833333 -49.04166667,-24.05833333 -49.04166667,-24.05</coordinates></LinearRing></outerBoundaryIs></Polygon><Polygon><outerBoundaryIs><LinearRing><coordinates>-50.10833333,-24.05 -50.1,-24.05 -50.1,-24.05833333 -50.10833333,-24.05833333 -50.10833333,-24.05</coordinates></LinearRing></outerBoundaryIs></Polygon><Polygon><outerBoundaryIs><LinearRing><coordinates>-49.89166667,-24.05833333 -49.88333333,-24.05833333 -49.88333333,-24.06666667 -49.89166667,-24.06666667 -49.89166667,-24.05833333</coordinates></LinearRing></outerBoundaryIs></Polygon><Polygon><outerBoundaryIs><LinearRing><coordinates>-49.91666667,-24.05833333 -49.90833333,-24.05833333 -49.90833333,-24.06666667 -49.91666667,-24.06666667 -49.91666667,-24.05833333</coordinates></LinearRing></outerBoundaryIs></Polygon><Polygon><outerBoundaryIs><LinearRing><coordinates>-50.11666667,-24.05833333 -50.10833333,-24.05833333 -50.10833333,-24.06666667 -50.11666667,-24.06666667 -50.125,-24.06666667 -50.125,-24.05833333 -50.11666667,-24.05833333</coordinates></LinearRing></outerBoundaryIs></Polygon><Polygon><outerBoundaryIs><LinearRing><coordinates>-48.93333333,-24.05833333 -48.925,-24.05833333 -48.925,-24.06666667 -48.93333333,-24.06666667 -48.93333333,-24.05833333</coordinates></LinearRing></outerBoundaryIs></Polygon><Polygon><outerBoundaryIs><LinearRing><coordinates>-49.99166667,-24.1 -49.98333333,-24.1 -49.98333333,-24.10833333 -49.99166667,-24.10833333 -50.0,-24.10833333 -50.0,-24.1 -49.99166667,-24.1</coordinates></LinearRing></outerBoundaryIs></Polygon><Polygon><outerBoundaryIs><LinearRing><coordinates>-50.18333333,-24.11666667 -50.175,-24.11666667 -50.16666667,-24.11666667 -50.15833333,-24.11666667 -50.15833333,-24.10833333 -50.16666667,-24.10833333 -50.16666667,-24.1 -50.15833333,-24.1 -50.15,-24.1 -50.15,-24.10833333 -50.15,-24.11666667 -50.15,-24.125 -50.15833333,-24.125 -50.16666667,-24.125 -50.175,-24.125 -50.18333333,-24.125 -50.18333333,-24.11666667</coordinates></LinearRing></outerBoundaryIs></Polygon><Polygon><outerBoundaryIs><LinearRing><coordinates>-49.89166667,-24.10833333 -49.88333333,-24.10833333 -49.88333333,-24.11666667 -49.89166667,-24.11666667 -49.9,-24.11666667 -49.90833333,-24.11666667 -49.90833333,-24.10833333 -49.90833333,-24.1 -49.9,-24.1 -49.9,-24.10833333 -49.89166667,-24.10833333</coordinates></LinearRing></outerBoundaryIs></Polygon><Polygon><outerBoundaryIs><LinearRing><coordinates>-49.9,-24.08333333 -49.89166667,-24.08333333 -49.89166667,-24.09166667 -49.9,-24.09166667 -49.9,-24.08333333</coordinates></LinearRing></outerBoundaryIs></Polygon><Polygon><outerBoundaryIs><LinearRing><coordinates>-50.06666667,-24.18333333 -50.05833333,-24.18333333 -50.05833333,-24.19166667 -50.06666667,-24.19166667 -50.06666667,-24.18333333</coordinates></LinearRing></outerBoundaryIs></Polygon><Polygon><outerBoundaryIs><LinearRing><coordinates>-50.35,-24.21666667 -50.35,-24.225 -50.35833333,-24.225 -50.35833333,-24.21666667 -50.36666667,-24.21666667 -50.36666667,-24.20833333 -50.36666667,-24.2 -50.36666667,-24.19166667 -50.35833333,-24.19166667 -50.35,-24.19166667 -50.35,-24.18333333 -50.35,-24.175 -50.34166667,-24.175 -50.34166667,-24.16666667 -50.35,-24.16666667 -50.35,-24.15833333 -50.34166667,-24.15833333 -50.34166667,-24.15 -50.33333333,-24.15 -50.33333333,-24.15833333 -50.33333333,-24.16666667 -50.325,-24.16666667 -50.325,-24.175 -50.33333333,-24.175 -50.33333333,-24.18333333 -50.34166667,-24.18333333 -50.34166667,-24.19166667 -50.34166667,-24.2 -50.34166667,-24.20833333 -50.35,-24.20833333 -50.35,-24.21666667</coordinates></LinearRing></outerBoundaryIs></Polygon><Polygon><outerBoundaryIs><LinearRing><coordinates>-53.84166667,-24.175 -53.83333333,-24.175 -53.83333333,-24.18333333 -53.84166667,-24.18333333 -53.84166667,-24.175</coordinates></LinearRing></outerBoundaryIs></Polygon><Polygon><outerBoundaryIs><LinearRing><coordinates>-50.36666667,-24.175 -50.35833333,-24.175 -50.35833333,-24.18333333 -50.36666667,-24.18333333 -50.36666667,-24.175</coordinates></LinearRing></outerBoundaryIs></Polygon><Polygon><outerBoundaryIs><LinearRing><coordinates>-49.875,-23.98333333 -49.86666667,-23.98333333 -49.86666667,-23.99166667 -49.875,-23.99166667 -49.875,-23.98333333</coordinates></LinearRing></outerBoundaryIs></Polygon><Polygon><outerBoundaryIs><LinearRing><coordinates>-49.86666667,-23.975 -49.85833333,-23.975 -49.85833333,-23.98333333 -49.86666667,-23.98333333 -49.86666667,-23.975</coordinates></LinearRing></outerBoundaryIs></Polygon><Polygon><outerBoundaryIs><LinearRing><coordinates>-49.05833333,-23.94166667 -49.05,-23.94166667 -49.05,-23.95 -49.05833333,-23.95 -49.05833333,-23.94166667</coordinates></LinearRing></outerBoundaryIs></Polygon><Polygon><outerBoundaryIs><LinearRing><coordinates>-49.83333333,-23.96666667 -49.825,-23.96666667 -49.825,-23.975 -49.83333333,-23.975 -49.83333333,-23.96666667</coordinates></LinearRing></outerBoundaryIs></Polygon><Polygon><outerBoundaryIs><LinearRing><coordinates>-49.85,-23.96666667 -49.85,-23.975 -49.85833333,-23.975 -49.85833333,-23.96666667 -49.86666667,-23.96666667 -49.86666667,-23.95833333 -49.85833333,-23.95833333 -49.85833333,-23.95 -49.85,-23.95 -49.85,-23.95833333 -49.85,-23.96666667</coordinates></LinearRing></outerBoundaryIs></Polygon><Polygon><outerBoundaryIs><LinearRing><coordinates>-49.05,-23.95 -49.04166667,-23.95 -49.04166667,-23.95833333 -49.05,-23.95833333 -49.05,-23.95</coordinates></LinearRing></outerBoundaryIs></Polygon><Polygon><outerBoundaryIs><LinearRing><coordinates>-53.075,-23.85833333 -53.075,-23.86666667 -53.08333333,-23.86666667 -53.08333333,-23.85833333 -53.08333333,-23.85 -53.075,-23.85 -53.06666667,-23.85 -53.06666667,-23.85833333 -53.075,-23.85833333</coordinates></LinearRing></outerBoundaryIs></Polygon><Polygon><outerBoundaryIs><LinearRing><coordinates>-49.05833333,-23.85 -49.05,-23.85 -49.05,-23.85833333 -49.05833333,-23.85833333 -49.05833333,-23.85</coordinates></LinearRing></outerBoundaryIs></Polygon><Polygon><outerBoundaryIs><LinearRing><coordinates>-48.89166667,-23.875 -48.89166667,-23.88333333 -48.9,-23.88333333 -48.9,-23.875 -48.9,-23.86666667 -48.89166667,-23.86666667 -48.89166667,-23.875</coordinates></LinearRing></outerBoundaryIs></Polygon><Polygon><outerBoundaryIs><LinearRing><coordinates>-49.05,-23.925 -49.05,-23.93333333 -49.05833333,-23.93333333 -49.05833333,-23.925 -49.05833333,-23.91666667 -49.05833333,-23.90833333 -49.05833333,-23.9 -49.05833333,-23.89166667 -49.06666667,-23.89166667 -49.06666667,-23.88333333 -49.05833333,-23.88333333 -49.05,-23.88333333 -49.05,-23.89166667 -49.05,-23.9 -49.05,-23.90833333 -49.05,-23.91666667 -49.05,-23.925</coordinates></LinearRing></outerBoundaryIs></Polygon><Polygon><outerBoundaryIs><LinearRing><coordinates>-48.95,-23.775 -48.94166667,-23.775 -48.94166667,-23.78333333 -48.95,-23.78333333 -48.95,-23.775</coordinates></LinearRing></outerBoundaryIs></Polygon><Polygon><outerBoundaryIs><LinearRing><coordinates>-53.1,-23.73333333 -53.09166667,-23.73333333 -53.09166667,-23.74166667 -53.1,-23.74166667 -53.1,-23.73333333</coordinates></LinearRing></outerBoundaryIs></Polygon><Polygon><outerBoundaryIs><LinearRing><coordinates>-53.31666667,-23.73333333 -53.30833333,-23.73333333 -53.30833333,-23.74166667 -53.31666667,-23.74166667 -53.325,-23.74166667 -53.325,-23.73333333 -53.33333333,-23.73333333 -53.34166667,-23.73333333 -53.34166667,-23.725 -53.35,-23.725 -53.35,-23.71666667 -53.34166667,-23.71666667 -53.33333333,-23.71666667 -53.33333333,-23.725 -53.325,-23.725 -53.31666667,-23.725 -53.31666667,-23.73333333</coordinates></LinearRing></outerBoundaryIs></Polygon><Polygon><outerBoundaryIs><LinearRing><coordinates>-53.2,-23.71666667 -53.19166667,-23.71666667 -53.19166667,-23.725 -53.2,-23.725 -53.2,-23.71666667</coordinates></LinearRing></outerBoundaryIs></Polygon><Polygon><outerBoundaryIs><LinearRing><coordinates>-53.26666667,-23.75833333 -53.26666667,-23.76666667 -53.275,-23.76666667 -53.275,-23.775 -53.28333333,-23.775 -53.28333333,-23.78333333 -53.29166667,-23.78333333 -53.29166667,-23.79166667 -53.3,-23.79166667 -53.30833333,-23.79166667 -53.30833333,-23.8 -53.31666667,-23.8 -53.325,-23.8 -53.325,-23.79166667 -53.33333333,-23.79166667 -53.34166667,-23.79166667 -53.34166667,-23.78333333 -53.33333333,-23.78333333 -53.33333333,-23.775 -53.325,-23.775 -53.325,-23.76666667 -53.325,-23.75833333 -53.31666667,-23.75833333 -53.31666667,-23.75 -53.30833333,-23.75 -53.30833333,-23.74166667 -53.3,-23.74166667 -53.29166667,-23.74166667 -53.29166667,-23.73333333 -53.28333333,-23.73333333 -53.28333333,-23.725 -53.28333333,-23.71666667 -53.275,-23.71666667 -53.26666667,-23.71666667 -53.26666667,-23.725 -53.26666667,-23.73333333 -53.25833333,-23.73333333 -53.25833333,-23.74166667 -53.25,-23.74166667 -53.25,-23.75 -53.25833333,-23.75 -53.26666667,-23.75 -53.26666667,-23.75833333</coordinates></LinearRing></outerBoundaryIs><innerBoundaryIs><LinearRing><coordinates>-53.275,-23.76666667 -53.275,-23.75833333 -53.28333333,-23.75833333 -53.28333333,-23.76666667 -53.275,-23.76666667</coordinates></LinearRing></innerBoundaryIs></Polygon><Polygon><outerBoundaryIs><LinearRing><coordinates>-49.06666667,-23.83333333 -49.05833333,-23.83333333 -49.05833333,-23.84166667 -49.06666667,-23.84166667 -49.06666667,-23.83333333</coordinates></LinearRing></outerBoundaryIs></Polygon><Polygon><outerBoundaryIs><LinearRing><coordinates>-49.74166667,-24.00833333 -49.73333333,-24.00833333 -49.73333333,-24.01666667 -49.74166667,-24.01666667 -49.74166667,-24.00833333</coordinates></LinearRing></outerBoundaryIs></Polygon><Polygon><outerBoundaryIs><LinearRing><coordinates>-48.88333333,-24.0 -48.875,-24.0 -48.875,-24.00833333 -48.88333333,-24.00833333 -48.88333333,-24.0</coordinates></LinearRing></outerBoundaryIs></Polygon><Polygon><outerBoundaryIs><LinearRing><coordinates>-53.23333333,-23.59166667 -53.23333333,-23.6 -53.24166667,-23.6 -53.24166667,-23.59166667 -53.24166667,-23.58333333 -53.23333333,-23.58333333 -53.23333333,-23.59166667</coordinates></LinearRing></outerBoundaryIs></Polygon><Polygon><outerBoundaryIs><LinearRing><coordinates>-53.18333333,-23.525 -53.175,-23.525 -53.175,-23.53333333 -53.18333333,-23.53333333 -53.19166667,-23.53333333 -53.2,-23.53333333 -53.20833333,-23.53333333 -53.20833333,-23.525 -53.20833333,-23.51666667 -53.2,-23.51666667 -53.2,-23.525 -53.19166667,-23.525 -53.18333333,-23.525</coordinates></LinearRing></outerBoundaryIs></Polygon><Polygon><outerBoundaryIs><LinearRing><coordinates>-53.20833333,-23.54166667 -53.20833333,-23.55 -53.21666667,-23.55 -53.21666667,-23.54166667 -53.21666667,-23.53333333 -53.20833333,-23.53333333 -53.20833333,-23.54166667</coordinates></LinearRing></outerBoundaryIs></Polygon><Polygon><outerBoundaryIs><LinearRing><coordinates>-53.225,-23.53333333 -53.225,-23.54166667 -53.23333333,-23.54166667 -53.24166667,-23.54166667 -53.24166667,-23.53333333 -53.23333333,-23.53333333 -53.23333333,-23.525 -53.225,-23.525 -53.21666667,-23.525 -53.21666667,-23.53333333 -53.225,-23.53333333</coordinates></LinearRing></outerBoundaryIs></Polygon><Polygon><outerBoundaryIs><LinearRing><coordinates>-53.26666667,-23.50833333 -53.26666667,-23.51666667 -53.275,-23.51666667 -53.275,-23.50833333 -53.275,-23.5 -53.26666667,-23.5 -53.25833333,-23.5 -53.25,-23.5 -53.24166667,-23.5 -53.24166667,-23.49166667 -53.23333333,-23.49166667 -53.23333333,-23.5 -53.225,-23.5 -53.225,-23.50833333 -53.23333333,-23.50833333 -53.23333333,-23.51666667 -53.23333333,-23.525 -53.24166667,-23.525 -53.24166667,-23.51666667 -53.25,-23.51666667 -53.25,-23.50833333 -53.25833333,-23.50833333 -53.26666667,-23.50833333</coordinates></LinearRing></outerBoundaryIs></Polygon><Polygon><outerBoundaryIs><LinearRing><coordinates>-53.14166667,-23.46666667 -53.13333333,-23.46666667 -53.13333333,-23.475 -53.14166667,-23.475 -53.14166667,-23.46666667</coordinates></LinearRing></outerBoundaryIs></Polygon><Polygon><outerBoundaryIs><LinearRing><coordinates>-52.64166667,-23.45833333 -52.64166667,-23.46666667 -52.65,-23.46666667 -52.65,-23.45833333 -52.65833333,-23.45833333 -52.65833333,-23.45 -52.65,-23.45 -52.65,-23.44166667 -52.64166667,-23.44166667 -52.63333333,-23.44166667 -52.625,-23.44166667 -52.625,-23.45 -52.63333333,-23.45 -52.63333333,-23.45833333 -52.64166667,-23.45833333</coordinates></LinearRing></outerBoundaryIs></Polygon><Polygon><outerBoundaryIs><LinearRing><coordinates>-52.5,-23.45833333 -52.5,-23.46666667 -52.50833333,-23.46666667 -52.50833333,-23.45833333 -52.50833333,-23.45 -52.5,-23.45 -52.49166667,-23.45 -52.49166667,-23.45833333 -52.5,-23.45833333</coordinates></LinearRing></outerBoundaryIs></Polygon><Polygon><outerBoundaryIs><LinearRing><coordinates>-45.04166667,-23.45 -45.03333333,-23.45 -45.03333333,-23.45833333 -45.04166667,-23.45833333 -45.05,-23.45833333 -45.05,-23.45 -45.04166667,-23.45</coordinates></LinearRing></outerBoundaryIs></Polygon><Polygon><outerBoundaryIs><LinearRing><coordinates>-52.66666667,-23.44166667 -52.65833333,-23.44166667 -52.65833333,-23.45 -52.66666667,-23.45 -52.66666667,-23.44166667</coordinates></LinearRing></outerBoundaryIs></Polygon><Polygon><outerBoundaryIs><LinearRing><coordinates>-53.13333333,-23.475 -53.125,-23.475 -53.125,-23.48333333 -53.13333333,-23.48333333 -53.13333333,-23.475</coordinates></LinearRing></outerBoundaryIs></Polygon><Polygon><outerBoundaryIs><LinearRing><coordinates>-53.24166667,-23.55833333 -53.23333333,-23.55833333 -53.225,-23.55833333 -53.225,-23.56666667 -53.23333333,-23.56666667 -53.24166667,-23.56666667 -53.24166667,-23.55833333</coordinates></LinearRing></outerBoundaryIs></Polygon><Polygon><outerBoundaryIs><LinearRing><coordinates>-53.225,-23.55 -53.21666667,-23.55 -53.21666667,-23.55833333 -53.225,-23.55833333 -53.225,-23.55</coordinates></LinearRing></outerBoundaryIs></Polygon><Polygon><outerBoundaryIs><LinearRing><coordinates>-52.68333333,-23.39166667 -52.675,-23.39166667 -52.675,-23.4 -52.68333333,-23.4 -52.68333333,-23.39166667</coordinates></LinearRing></outerBoundaryIs></Polygon><Polygon><outerBoundaryIs><LinearRing><coordinates>-52.68333333,-23.38333333 -52.68333333,-23.39166667 -52.69166667,-23.39166667 -52.69166667,-23.38333333 -52.69166667,-23.375 -52.68333333,-23.375 -52.68333333,-23.38333333</coordinates></LinearRing></outerBoundaryIs></Polygon><Polygon><outerBoundaryIs><LinearRing><coordinates>-44.51666667,-23.29166667 -44.50833333,-23.29166667 -44.50833333,-23.3 -44.51666667,-23.3 -44.51666667,-23.29166667</coordinates></LinearRing></outerBoundaryIs></Polygon><Polygon><outerBoundaryIs><LinearRing><coordinates>-52.55833333,-23.35 -52.55,-23.35 -52.55,-23.35833333 -52.55833333,-23.35833333 -52.55833333,-23.35</coordinates></LinearRing></outerBoundaryIs></Polygon><Polygon><outerBoundaryIs><LinearRing><coordinates>-52.575,-23.25833333 -52.56666667,-23.25833333 -52.56666667,-23.26666667 -52.575,-23.26666667 -52.575,-23.25833333</coordinates></LinearRing></outerBoundaryIs></Polygon><Polygon><outerBoundaryIs><LinearRing><coordinates>-52.55,-23.225 -52.54166667,-23.225 -52.54166667,-23.23333333 -52.55,-23.23333333 -52.55,-23.225</coordinates></LinearRing></outerBoundaryIs></Polygon><Polygon><outerBoundaryIs><LinearRing><coordinates>-44.625,-23.23333333 -44.61666667,-23.23333333 -44.61666667,-23.24166667 -44.625,-23.24166667 -44.625,-23.23333333</coordinates></LinearRing></outerBoundaryIs></Polygon><Polygon><outerBoundaryIs><LinearRing><coordinates>-52.54166667,-23.23333333 -52.53333333,-23.23333333 -52.53333333,-23.24166667 -52.54166667,-23.24166667 -52.54166667,-23.23333333</coordinates></LinearRing></outerBoundaryIs></Polygon><Polygon><outerBoundaryIs><LinearRing><coordinates>-44.68333333,-23.15833333 -44.68333333,-23.16666667 -44.69166667,-23.16666667 -44.69166667,-23.15833333 -44.69166667,-23.15 -44.68333333,-23.15 -44.68333333,-23.15833333</coordinates></LinearRing></outerBoundaryIs></Polygon><Polygon><outerBoundaryIs><LinearRing><coordinates>-52.6,-23.075 -52.59166667,-23.075 -52.59166667,-23.08333333 -52.6,-23.08333333 -52.6,-23.075</coordinates></LinearRing></outerBoundaryIs></Polygon><Polygon><outerBoundaryIs><LinearRing><coordinates>-44.6,-23.05833333 -44.59166667,-23.05833333 -44.59166667,-23.06666667 -44.6,-23.06666667 -44.6,-23.05833333</coordinates></LinearRing></outerBoundaryIs></Polygon><Polygon><outerBoundaryIs><LinearRing><coordinates>-52.66666667,-22.99166667 -52.65833333,-22.99166667 -52.65833333,-23.0 -52.66666667,-23.0 -52.66666667,-22.99166667</coordinates></LinearRing></outerBoundaryIs></Polygon><Polygon><outerBoundaryIs><LinearRing><coordinates>-52.675,-22.98333333 -52.66666667,-22.98333333 -52.66666667,-22.99166667 -52.675,-22.99166667 -52.675,-22.98333333</coordinates></LinearRing></outerBoundaryIs></Polygon><Polygon><outerBoundaryIs><LinearRing><coordinates>-44.34166667,-22.93333333 -44.33333333,-22.93333333 -44.33333333,-22.94166667 -44.34166667,-22.94166667 -44.34166667,-22.93333333</coordinates></LinearRing></outerBoundaryIs></Polygon><Polygon><outerBoundaryIs><LinearRing><coordinates>-44.34166667,-22.95 -44.33333333,-22.95 -44.33333333,-22.95833333 -44.34166667,-22.95833333 -44.34166667,-22.95</coordinates></LinearRing></outerBoundaryIs></Polygon><Polygon><outerBoundaryIs><LinearRing><coordinates>-43.16666667,-22.94166667 -43.15833333,-22.94166667 -43.15833333,-22.95 -43.16666667,-22.95 -43.16666667,-22.94166667</coordinates></LinearRing></outerBoundaryIs></Polygon><Polygon><outerBoundaryIs><LinearRing><coordinates>-52.65833333,-22.94166667 -52.65,-22.94166667 -52.65,-22.95 -52.65833333,-22.95 -52.65833333,-22.94166667</coordinates></LinearRing></outerBoundaryIs></Polygon><Polygon><outerBoundaryIs><LinearRing><coordinates>-52.66666667,-22.95 -52.66666667,-22.95833333 -52.675,-22.95833333 -52.675,-22.95 -52.675,-22.94166667 -52.68333333,-22.94166667 -52.69166667,-22.94166667 -52.69166667,-22.93333333 -52.68333333,-22.93333333 -52.675,-22.93333333 -52.675,-22.925 -52.675,-22.91666667 -52.68333333,-22.91666667 -52.68333333,-22.90833333 -52.675,-22.90833333 -52.66666667,-22.90833333 -52.66666667,-22.91666667 -52.65833333,-22.91666667 -52.65833333,-22.925 -52.65833333,-22.93333333 -52.65833333,-22.94166667 -52.66666667,-22.94166667 -52.66666667,-22.95</coordinates></LinearRing></outerBoundaryIs></Polygon><Polygon><outerBoundaryIs><LinearRing><coordinates>-43.21666667,-22.86666667 -43.20833333,-22.86666667 -43.20833333,-22.875 -43.21666667,-22.875 -43.21666667,-22.86666667</coordinates></LinearRing></outerBoundaryIs></Polygon><Polygon><outerBoundaryIs><LinearRing><coordinates>-52.68333333,-22.86666667 -52.675,-22.86666667 -52.675,-22.875 -52.68333333,-22.875 -52.69166667,-22.875 -52.7,-22.875 -52.70833333,-22.875 -52.70833333,-22.86666667 -52.7,-22.86666667 -52.69166667,-22.86666667 -52.68333333,-22.86666667</coordinates></LinearRing></outerBoundaryIs></Polygon><Polygon><outerBoundaryIs><LinearRing><coordinates>-52.8,-22.79166667 -52.79166667,-22.79166667 -52.79166667,-22.8 -52.8,-22.8 -52.8,-22.79166667</coordinates></LinearRing></outerBoundaryIs></Polygon><Polygon><outerBoundaryIs><LinearRing><coordinates>-41.875,-22.75 -41.875,-22.75833333 -41.88333333,-22.75833333 -41.88333333,-22.75 -41.88333333,-22.74166667 -41.875,-22.74166667 -41.875,-22.75</coordinates></LinearRing></outerBoundaryIs></Polygon><Polygon><outerBoundaryIs><LinearRing><coordinates>-41.89166667,-22.76666667 -41.89166667,-22.775 -41.89166667,-22.78333333 -41.9,-22.78333333 -41.90833333,-22.78333333 -41.90833333,-22.775 -41.91666667,-22.775 -41.91666667,-22.76666667 -41.90833333,-22.76666667 -41.90833333,-22.75833333 -41.9,-22.75833333 -41.9,-22.75 -41.89166667,-22.75 -41.89166667,-22.75833333 -41.88333333,-22.75833333 -41.88333333,-22.76666667 -41.89166667,-22.76666667</coordinates></LinearRing></outerBoundaryIs></Polygon><Polygon><outerBoundaryIs><LinearRing><coordinates>-52.825,-22.71666667 -52.81666667,-22.71666667 -52.81666667,-22.70833333 -52.80833333,-22.70833333 -52.80833333,-22.71666667 -52.80833333,-22.725 -52.81666667,-22.725 -52.825,-22.725 -52.825,-22.71666667</coordinates></LinearRing></outerBoundaryIs></Polygon><Polygon><outerBoundaryIs><LinearRing><coordinates>-52.69166667,-22.9 -52.68333333,-22.9 -52.68333333,-22.90833333 -52.69166667,-22.90833333 -52.69166667,-22.9</coordinates></LinearRing></outerBoundaryIs></Polygon><Polygon><outerBoundaryIs><LinearRing><coordinates>-52.65833333,-22.89166667 -52.65,-22.89166667 -52.65,-22.9 -52.65833333,-22.9 -52.65833333,-22.89166667</coordinates></LinearRing></outerBoundaryIs></Polygon><Polygon><outerBoundaryIs><LinearRing><coordinates>-52.88333333,-22.6 -52.88333333,-22.60833333 -52.89166667,-22.60833333 -52.89166667,-22.6 -52.89166667,-22.59166667 -52.88333333,-22.59166667 -52.88333333,-22.6</coordinates></LinearRing></outerBoundaryIs></Polygon><Polygon><outerBoundaryIs><LinearRing><coordinates>-50.39166667,-24.33333333 -50.39166667,-24.34166667 -50.4,-24.34166667 -50.4,-24.33333333 -50.4,-24.325 -50.40833333,-24.325 -50.40833333,-24.31666667 -50.41666667,-24.31666667 -50.41666667,-24.30833333 -50.40833333,-24.30833333 -50.4,-24.30833333 -50.39166667,-24.30833333 -50.39166667,-24.31666667 -50.39166667,-24.325 -50.39166667,-24.33333333</coordinates></LinearRing></outerBoundaryIs></Polygon><Polygon><outerBoundaryIs><LinearRing><coordinates>-53.98333333,-24.31666667 -53.975,-24.31666667 -53.96666667,-24.31666667 -53.96666667,-24.325 -53.975,-24.325 -53.98333333,-24.325 -53.98333333,-24.31666667</coordinates></LinearRing></outerBoundaryIs></Polygon><Polygon><outerBoundaryIs><LinearRing><coordinates>-42.08333333,-22.475 -42.075,-22.475 -42.075,-22.48333333 -42.08333333,-22.48333333 -42.08333333,-22.475</coordinates></LinearRing></outerBoundaryIs></Polygon><Polygon><outerBoundaryIs><LinearRing><coordinates>-53.075,-22.43333333 -53.06666667,-22.43333333 -53.06666667,-22.44166667 -53.075,-22.44166667 -53.075,-22.43333333</coordinates></LinearRing></outerBoundaryIs></Polygon><Polygon><outerBoundaryIs><LinearRing><coordinates>-53.1,-22.35 -53.09166667,-22.35 -53.09166667,-22.35833333 -53.1,-22.35833333 -53.1,-22.35</coordinates></LinearRing></outerBoundaryIs></Polygon><Polygon><outerBoundaryIs><LinearRing><coordinates>-53.09166667,-22.34166667 -53.08333333,-22.34166667 -53.08333333,-22.35 -53.09166667,-22.35 -53.09166667,-22.34166667</coordinates></LinearRing></outerBoundaryIs></Polygon><Polygon><outerBoundaryIs><LinearRing><coordinates>-53.05833333,-22.425 -53.05833333,-22.43333333 -53.06666667,-22.43333333 -53.06666667,-22.425 -53.06666667,-22.41666667 -53.06666667,-22.40833333 -53.05833333,-22.40833333 -53.05,-22.40833333 -53.05,-22.4 -53.04166667,-22.4 -53.04166667,-22.40833333 -53.04166667,-22.41666667 -53.05,-22.41666667 -53.05833333,-22.41666667 -53.05833333,-22.425</coordinates></LinearRing></outerBoundaryIs></Polygon><Polygon><outerBoundaryIs><LinearRing><coordinates>-53.05,-22.38333333 -53.04166667,-22.38333333 -53.04166667,-22.39166667 -53.05,-22.39166667 -53.05,-22.38333333</coordinates></LinearRing></outerBoundaryIs></Polygon><Polygon><outerBoundaryIs><LinearRing><coordinates>-53.15,-22.26666667 -53.14166667,-22.26666667 -53.14166667,-22.275 -53.15,-22.275 -53.15,-22.26666667</coordinates></LinearRing></outerBoundaryIs></Polygon><Polygon><outerBoundaryIs><LinearRing><coordinates>-42.625,-22.15833333 -42.61666667,-22.15833333 -42.61666667,-22.16666667 -42.625,-22.16666667 -42.63333333,-22.16666667 -42.63333333,-22.15833333 -42.625,-22.15833333</coordinates></LinearRing></outerBoundaryIs></Polygon><Polygon><outerBoundaryIs><LinearRing><coordinates>-53.2,-22.175 -53.19166667,-22.175 -53.19166667,-22.18333333 -53.2,-22.18333333 -53.2,-22.175</coordinates></LinearRing></outerBoundaryIs></Polygon><Polygon><outerBoundaryIs><LinearRing><coordinates>-53.19166667,-22.16666667 -53.18333333,-22.16666667 -53.18333333,-22.175 -53.19166667,-22.175 -53.19166667,-22.16666667</coordinates></LinearRing></outerBoundaryIs></Polygon><Polygon><outerBoundaryIs><LinearRing><coordinates>-53.2,-22.16666667 -53.2,-22.175 -53.20833333,-22.175 -53.20833333,-22.16666667 -53.20833333,-22.15833333 -53.21666667,-22.15833333 -53.21666667,-22.15 -53.20833333,-22.15 -53.2,-22.15 -53.2,-22.15833333 -53.19166667,-22.15833333 -53.19166667,-22.16666667 -53.2,-22.16666667</coordinates></LinearRing></outerBoundaryIs></Polygon><Polygon><outerBoundaryIs><LinearRing><coordinates>-53.225,-22.14166667 -53.21666667,-22.14166667 -53.21666667,-22.15 -53.225,-22.15 -53.225,-22.14166667</coordinates></LinearRing></outerBoundaryIs></Polygon><Polygon><outerBoundaryIs><LinearRing><coordinates>-42.5,-22.14166667 -42.49166667,-22.14166667 -42.49166667,-22.13333333 -42.48333333,-22.13333333 -42.48333333,-22.125 -42.48333333,-22.11666667 -42.475,-22.11666667 -42.475,-22.125 -42.46666667,-22.125 -42.46666667,-22.13333333 -42.46666667,-22.14166667 -42.475,-22.14166667 -42.475,-22.15 -42.48333333,-22.15 -42.49166667,-22.15 -42.5,-22.15 -42.5,-22.14166667</coordinates></LinearRing></outerBoundaryIs></Polygon><Polygon><outerBoundaryIs><LinearRing><coordinates>-53.16666667,-22.20833333 -53.16666667,-22.21666667 -53.175,-22.21666667 -53.175,-22.20833333 -53.175,-22.2 -53.175,-22.19166667 -53.18333333,-22.19166667 -53.19166667,-22.19166667 -53.19166667,-22.18333333 -53.18333333,-22.18333333 -53.18333333,-22.175 -53.175,-22.175 -53.16666667,-22.175 -53.16666667,-22.18333333 -53.16666667,-22.19166667 -53.16666667,-22.2 -53.16666667,-22.20833333</coordinates></LinearRing></outerBoundaryIs></Polygon><Polygon><outerBoundaryIs><LinearRing><coordinates>-53.25833333,-22.09166667 -53.25,-22.09166667 -53.25,-22.1 -53.25833333,-22.1 -53.25833333,-22.09166667</coordinates></LinearRing></outerBoundaryIs></Polygon><Polygon><outerBoundaryIs><LinearRing><coordinates>-53.25833333,-22.08333333 -53.25833333,-22.09166667 -53.26666667,-22.09166667 -53.26666667,-22.08333333 -53.26666667,-22.075 -53.25833333,-22.075 -53.25833333,-22.08333333</coordinates></LinearRing></outerBoundaryIs></Polygon><Polygon><outerBoundaryIs><LinearRing><coordinates>-53.30833333,-22.03333333 -53.3,-22.03333333 -53.3,-22.04166667 -53.30833333,-22.04166667 -53.30833333,-22.03333333</coordinates></LinearRing></outerBoundaryIs></Polygon><Polygon><outerBoundaryIs><LinearRing><coordinates>-42.80833333,-21.975 -42.8,-21.975 -42.8,-21.98333333 -42.80833333,-21.98333333 -42.80833333,-21.975</coordinates></LinearRing></outerBoundaryIs></Polygon><Polygon><outerBoundaryIs><LinearRing><coordinates>-53.375,-21.9 -53.36666667,-21.9 -53.36666667,-21.90833333 -53.375,-21.90833333 -53.38333333,-21.90833333 -53.38333333,-21.9 -53.375,-21.9</coordinates></LinearRing></outerBoundaryIs></Polygon><Polygon><outerBoundaryIs><LinearRing><coordinates>-53.38333333,-21.89166667 -53.38333333,-21.9 -53.39166667,-21.9 -53.39166667,-21.89166667 -53.39166667,-21.88333333 -53.38333333,-21.88333333 -53.38333333,-21.89166667</coordinates></LinearRing></outerBoundaryIs></Polygon><Polygon><outerBoundaryIs><LinearRing><coordinates>-42.83333333,-21.875 -42.825,-21.875 -42.825,-21.88333333 -42.83333333,-21.88333333 -42.83333333,-21.875</coordinates></LinearRing></outerBoundaryIs></Polygon><Polygon><outerBoundaryIs><LinearRing><coordinates>-42.83333333,-21.825 -42.825,-21.825 -42.81666667,-21.825 -42.80833333,-21.825 -42.80833333,-21.83333333 -42.81666667,-21.83333333 -42.825,-21.83333333 -42.83333333,-21.83333333 -42.83333333,-21.825</coordinates></LinearRing></outerBoundaryIs></Polygon><Polygon><outerBoundaryIs><LinearRing><coordinates>-45.94166667,-21.81666667 -45.93333333,-21.81666667 -45.93333333,-21.825 -45.94166667,-21.825 -45.95,-21.825 -45.95,-21.81666667 -45.94166667,-21.81666667</coordinates></LinearRing></outerBoundaryIs></Polygon><Polygon><outerBoundaryIs><LinearRing><coordinates>-53.44166667,-21.84166667 -53.43333333,-21.84166667 -53.43333333,-21.85 -53.44166
[truncated: 1,869,618 more chars]
