# Supplementary material for: Species conservation profiles of a random sample of world spiders I: Agelenidae to Filistatidae
Source: Biodivers Data J. 2018 Apr 25;(6):e23555. doi: 10.3897/BDJ.6.e23555 (PMC5932090; doi:10.3897/BDJ.6.e23555)
Supplement: Supplementary material 27 — Distribution of Wagneriana yacuma Levi, 1991 [file bdj-06-e23555-s027.kml]

<?xml version="1.0" encoding="UTF-8"?>
<kml xmlns="http://earth.google.com/kml/2.2">
<Document>
<name></name>
<description><![CDATA[]]></description>

<Style id="1">
<LineStyle>
<width>1</width>
<color>ff0000ff</color>
</LineStyle>
<PolyStyle>
<fill>0</fill>
</PolyStyle>
</Style>

<Placemark>
<name>R Polygon</name>
<description><![CDATA[]]></description>
<styleUrl>#1</styleUrl>
<visibility>1</visibility>
<MultiGeometry>
<Polygon>
<outerBoundaryIs>
<LinearRing>
<coordinates>
-56.626599,-16.166471
-56.6202566080343,-16.1666723323528
-56.6139397546426,-16.1672755187169
-56.607673875564,-16.1682781302737
-56.6014842012819,-16.1696761298604
-56.5953956554302,-16.1714638882259
-56.589432754434,-16.1736342066984
-56.5836195087911,-16.1761783461713
-56.57797932639,-16.179086062293
-56.5725349182544,-16.1823456467169
-56.5673082070945,-16.1859439742469
-56.5623202390313,-16.1898665556881
-56.5575910988518,-16.1940975961895
-56.5531398291342,-16.1986200588443
-56.5489843535708,-16.2034157332915
-56.545141404795,-16.2084653090429
-56.541626457005,-16.2137484532389
-56.5384536636552,-16.2192438925227
-56.5356358004645,-16.2249294986998
-56.5331842139735,-16.2307823778408
-56.5311087758556,-16.2367789624672
-56.5294178431676,-16.2428951064491
-56.5281182246988,-16.2491061822333
-56.5272151535539,-16.2553871800099
-56.5267122660817,-16.2617128084176
-56.5266115872326,-16.2680575963835
-56.5269135224048,-16.2743959956857
-56.5276168558119,-16.2807024838273
-56.5287187553785,-16.2869516668065
-56.530214784144,-16.293118381369
-56.5320989181285,-16.2991777963317
-56.5343635705895,-16.3051055125693
-56.5369996225709,-16.3108776612606
-56.5399964596216,-16.316471
-56.5433420145365,-16.3218630063866
-56.5470228159469,-16.3270319687138
-56.5510240425646,-16.3319570733945
-56.5553295828621,-16.3366184887706
-56.5599220999484,-16.3409974449676
-56.5647831013779,-16.3450763094743
-56.5698930136137,-16.348838658143
-56.5752312608427,-16.3522693413235
-56.5807763478273,-16.3553545448655
-56.5865059464593,-16.3580818457432
-56.5923969856674,-16.3604402620786
-56.5984257443159,-16.3624202973614
-56.6045679467213,-16.3640139786885
-56.6107988604027,-16.3652148888676
-56.6170933956696,-16.3660181922573
-56.6234262066502,-16.3664206542383
-56.6297717933498,-16.3664206542383
-56.6361046043304,-16.3660181922573
-56.6423991395973,-16.3652148888676
-56.6486300532787,-16.3640139786885
-56.6547722556841,-16.3624202973614
-56.6608010143326,-16.3604402620786
-56.6666920535407,-16.3580818457432
-56.6724216521727,-16.3553545448655
-56.6779667391573,-16.3522693413235
-56.6833049863863,-16.348838658143
-56.6884148986221,-16.3450763094743
-56.6932759000516,-16.3409974449676
-56.6978684171379,-16.3366184887706
-56.7021739574354,-16.3319570733945
-56.7061751840531,-16.3270319687138
-56.7098559854635,-16.3218630063866
-56.7132015403784,-16.316471
-56.7161983774291,-16.3108776612606
-56.7188344294105,-16.3051055125693
-56.7210990818715,-16.2991777963317
-56.722983215856,-16.293118381369
-56.7244792446215,-16.2869516668065
-56.7255811441881,-16.2807024838273
-56.7262844775952,-16.2743959956857
-56.7265864127674,-16.2680575963835
-56.7264857339183,-16.2617128084176
-56.7259828464461,-16.2553871800099
-56.7250797753012,-16.2491061822333
-56.7237801568324,-16.2428951064491
-56.7220892241444,-16.2367789624672
-56.7200137860265,-16.2307823778408
-56.7175621995355,-16.2249294986998
-56.7147443363448,-16.2192438925227
-56.711571542995,-16.2137484532389
-56.708056595205,-16.2084653090429
-56.7042136464292,-16.2034157332915
-56.7000581708658,-16.1986200588443
-56.6956069011482,-16.1940975961895
-56.6908777609687,-16.1898665556881
-56.6858897929055,-16.1859439742469
-56.6806630817456,-16.1823456467169
-56.67521867361,-16.179086062293
-56.6695784912089,-16.1761783461713
-56.663765245566,-16.1736342066984
-56.6578023445698,-16.1714638882259
-56.6517137987181,-16.1696761298604
-56.645524124436,-16.1682781302737
-56.6392582453574,-16.1672755187169
-56.6329413919657,-16.1666723323528
-56.626599,-16.166471
</coordinates>
</LinearRing>
</outerBoundaryIs>
</Polygon>
<Polygon>
<outerBoundaryIs>
<LinearRing>
<coordinates>
-56.375104,-20.135958
-56.3687616080343,-20.1361593323528
-56.3624447546426,-20.1367625187169
-56.356178875564,-20.1377651302737
-56.3499892012819,-20.1391631298604
-56.3439006554302,-20.1409508882259
-56.337937754434,-20.1431212066984
-56.3321245087911,-20.1456653461713
-56.32648432639,-20.148573062293
-56.3210399182544,-20.1518326467169
-56.3158132070945,-20.1554309742469
-56.3108252390313,-20.1593535556881
-56.3060960988518,-20.1635845961895
-56.3016448291342,-20.1681070588443
-56.2974893535708,-20.1729027332915
-56.293646404795,-20.1779523090429
-56.290131457005,-20.183235453239
-56.2869586636552,-20.1887308925227
-56.2841408004645,-20.1944164986998
-56.2816892139735,-20.2002693778408
-56.2796137758556,-20.2062659624672
-56.2779228431676,-20.2123821064491
-56.2766232246988,-20.2185931822333
-56.2757201535539,-20.2248741800099
-56.2752172660817,-20.2311998084176
-56.2751165872326,-20.2375445963835
-56.2754185224048,-20.2438829956857
-56.2761218558119,-20.2501894838273
-56.2772237553785,-20.2564386668065
-56.278719784144,-20.262605381369
-56.2806039181285,-20.2686647963317
-56.2828685705895,-20.2745925125693
-56.2855046225709,-20.2803646612606
-56.2885014596216,-20.285958
-56.2918470145365,-20.2913500063866
-56.2955278159469,-20.2965189687138
-56.2995290425646,-20.3014440733945
-56.3038345828621,-20.3061054887706
-56.3084270999484,-20.3104844449676
-56.3132881013779,-20.3145633094743
-56.3183980136137,-20.318325658143
-56.3237362608427,-20.3217563413235
-56.3292813478273,-20.3248415448655
-56.3350109464593,-20.3275688457432
-56.3409019856674,-20.3299272620786
-56.3469307443159,-20.3319072973615
-56.3530729467213,-20.3335009786885
-56.3593038604027,-20.3347018888676
-56.3655983956696,-20.3355051922573
-56.3719312066502,-20.3359076542383
-56.3782767933498,-20.3359076542383
-56.3846096043304,-20.3355051922573
-56.3909041395973,-20.3347018888676
-56.3971350532787,-20.3335009786885
-56.4032772556841,-20.3319072973615
-56.4093060143326,-20.3299272620786
-56.4151970535407,-20.3275688457432
-56.4209266521727,-20.3248415448655
-56.4264717391573,-20.3217563413235
-56.4318099863863,-20.318325658143
-56.4369198986221,-20.3145633094743
-56.4417809000516,-20.3104844449676
-56.4463734171379,-20.3061054887706
-56.4506789574354,-20.3014440733945
-56.4546801840531,-20.2965189687138
-56.4583609854635,-20.2913500063866
-56.4617065403784,-20.285958
-56.4647033774291,-20.2803646612606
-56.4673394294105,-20.2745925125693
-56.4696040818715,-20.2686647963317
-56.471488215856,-20.262605381369
-56.4729842446215,-20.2564386668065
-56.4740861441881,-20.2501894838273
-56.4747894775952,-20.2438829956857
-56.4750914127674,-20.2375445963835
-56.4749907339183,-20.2311998084176
-56.4744878464461,-20.2248741800099
-56.4735847753012,-20.2185931822333
-56.4722851568324,-20.2123821064491
-56.4705942241444,-20.2062659624672
-56.4685187860265,-20.2002693778408
-56.4660671995355,-20.1944164986998
-56.4632493363448,-20.1887308925227
-56.460076542995,-20.183235453239
-56.456561595205,-20.1779523090429
-56.4527186464292,-20.1729027332915
-56.4485631708658,-20.1681070588443
-56.4441119011482,-20.1635845961895
-56.4393827609687,-20.1593535556881
-56.4343947929055,-20.1554309742469
-56.4291680817456,-20.1518326467169
-56.42372367361,-20.148573062293
-56.4180834912089,-20.1456653461713
-56.412270245566,-20.1431212066984
-56.4063073445698,-20.1409508882259
-56.4002187987181,-20.1391631298604
-56.394029124436,-20.1377651302737
-56.3877632453574,-20.1367625187169
-56.3814463919657,-20.1361593323528
-56.375104,-20.135958
</coordinates>
</LinearRing>
</outerBoundaryIs>
</Polygon>
<Polygon>
<outerBoundaryIs>
<LinearRing>
<coordinates>
-66.616667,-14.1
-66.6103246080343,-14.1002013323528
-66.6040077546426,-14.1008045187169
-66.597741875564,-14.1018071302737
-66.5915522012819,-14.1032051298604
-66.5854636554302,-14.1049928882259
-66.579500754434,-14.1071632066984
-66.5736875087911,-14.1097073461713
-66.56804732639,-14.112615062293
-66.5626029182544,-14.1158746467169
-66.5573762070945,-14.1194729742469
-66.5523882390314,-14.1233955556881
-66.5476590988518,-14.1276265961895
-66.5432078291342,-14.1321490588443
-66.5390523535708,-14.1369447332915
-66.535209404795,-14.1419943090429
-66.5316944570051,-14.1472774532389
-66.5285216636553,-14.1527728925227
-66.5257038004646,-14.1584584986998
-66.5232522139735,-14.1643113778408
-66.5211767758556,-14.1703079624672
-66.5194858431677,-14.1764241064491
-66.5181862246988,-14.1826351822333
-66.5172831535539,-14.1889161800099
-66.5167802660817,-14.1952418084176
-66.5166795872326,-14.2015865963835
-66.5169815224048,-14.2079249956857
-66.5176848558119,-14.2142314838273
-66.5187867553785,-14.2204806668065
-66.520282784144,-14.226647381369
-66.5221669181285,-14.2327067963317
-66.5244315705895,-14.2386345125693
-66.5270676225709,-14.2444066612606
-66.5300644596216,-14.25
-66.5334100145365,-14.2553920063866
-66.5370908159469,-14.2605609687138
-66.5410920425646,-14.2654860733945
-66.5453975828621,-14.2701474887706
-66.5499900999484,-14.2745264449676
-66.5548511013779,-14.2786053094743
-66.5599610136137,-14.282367658143
-66.5652992608427,-14.2857983413235
-66.5708443478273,-14.2888835448655
-66.5765739464593,-14.2916108457432
-66.5824649856674,-14.2939692620786
-66.5884937443159,-14.2959492973614
-66.5946359467214,-14.2975429786885
-66.6008668604027,-14.2987438888676
-66.6071613956696,-14.2995471922573
-66.6134942066502,-14.2999496542383
-66.6198397933498,-14.2999496542383
-66.6261726043304,-14.2995471922573
-66.6324671395973,-14.2987438888676
-66.6386980532787,-14.2975429786885
-66.6448402556841,-14.2959492973614
-66.6508690143326,-14.2939692620786
-66.6567600535407,-14.2916108457432
-66.6624896521728,-14.2888835448655
-66.6680347391573,-14.2857983413235
-66.6733729863863,-14.282367658143
-66.6784828986221,-14.2786053094743
-66.6833439000516,-14.2745264449676
-66.6879364171379,-14.2701474887706
-66.6922419574354,-14.2654860733945
-66.6962431840531,-14.2605609687138
-66.6999239854635,-14.2553920063866
-66.7032695403785,-14.25
-66.7062663774291,-14.2444066612606
-66.7089024294105,-14.2386345125693
-66.7111670818715,-14.2327067963317
-66.713051215856,-14.226647381369
-66.7145472446215,-14.2204806668065
-66.7156491441881,-14.2142314838273
-66.7163524775952,-14.2079249956857
-66.7166544127674,-14.2015865963835
-66.7165537339183,-14.1952418084176
-66.7160508464461,-14.1889161800099
-66.7151477753012,-14.1826351822333
-66.7138481568324,-14.1764241064491
-66.7121572241444,-14.1703079624672
-66.7100817860265,-14.1643113778408
-66.7076301995355,-14.1584584986998
-66.7048123363448,-14.1527728925227
-66.701639542995,-14.1472774532389
-66.698124595205,-14.1419943090429
-66.6942816464292,-14.1369447332915
-66.6901261708658,-14.1321490588443
-66.6856749011482,-14.1276265961895
-66.6809457609687,-14.1233955556881
-66.6759577929055,-14.1194729742469
-66.6707310817456,-14.1158746467169
-66.6652866736101,-14.112615062293
-66.6596464912089,-14.1097073461713
-66.653833245566,-14.1071632066984
-66.6478703445699,-14.1049928882259
-66.6417817987181,-14.1032051298604
-66.635592124436,-14.1018071302737
-66.6293262453574,-14.1008045187169
-66.6230093919657,-14.1002013323528
-66.616667,-14.1
</coordinates>
</LinearRing>
</outerBoundaryIs>
</Polygon>
</MultiGeometry>
</Placemark>
</Document>
</kml>
