# Supplementary material for: Species conservation profiles of a random sample of world spiders I: Agelenidae to Filistatidae
Source: Biodivers Data J. 2018 Apr 25;(6):e23555. doi: 10.3897/BDJ.6.e23555 (PMC5932090; doi:10.3897/BDJ.6.e23555)
Supplement: Supplementary material 28 — Distribution of Austrarchaea platnickorum Rix & Harvey, 2011 [file bdj-06-e23555-s028.kml]

<?xml version="1.0" encoding="UTF-8"?>
<kml xmlns="http://earth.google.com/kml/2.2">
<Document>
<name></name>
<description><![CDATA[]]></description>

<Style id="1">
<LineStyle>
<width>1</width>
<color>ff0000ff</color>
</LineStyle>
<PolyStyle>
<fill>0</fill>
</PolyStyle>
</Style>

<Placemark>
<name>R Polygon</name>
<description><![CDATA[]]></description>
<styleUrl>#1</styleUrl>
<visibility>1</visibility>
<MultiGeometry>
<Polygon>
<outerBoundaryIs>
<LinearRing>
<coordinates>
152.41,-30.39
152.416342391966,-30.3902013323528
152.422659245357,-30.3908045187169
152.428925124436,-30.3918071302737
152.435114798718,-30.3932051298604
152.44120334457,-30.3949928882259
152.447166245566,-30.3971632066984
152.452979491209,-30.3997073461713
152.45861967361,-30.402615062293
152.464064081746,-30.4058746467169
152.469290792905,-30.4094729742469
152.474278760969,-30.4133955556881
152.479007901148,-30.4176265961895
152.483459170866,-30.4221490588443
152.487614646429,-30.4269447332915
152.491457595205,-30.4319943090429
152.494972542995,-30.4372774532389
152.498145336345,-30.4427728925227
152.500963199535,-30.4484584986998
152.503414786026,-30.4543113778408
152.505490224144,-30.4603079624672
152.507181156832,-30.4664241064491
152.508480775301,-30.4726351822333
152.509383846446,-30.4789161800099
152.509886733918,-30.4852418084176
152.509987412767,-30.4915865963835
152.509685477595,-30.4979249956857
152.508982144188,-30.5042314838273
152.507880244621,-30.5104806668065
152.506384215856,-30.516647381369
152.504500081871,-30.5227067963317
152.50223542941,-30.5286345125693
152.499599377429,-30.5344066612606
152.496602540378,-30.54
152.493256985463,-30.5453920063866
152.489576184053,-30.5505609687138
152.485574957435,-30.5554860733945
152.481269417138,-30.5601474887706
152.476676900052,-30.5645264449676
152.471815898622,-30.5686053094743
152.466705986386,-30.572367658143
152.461367739157,-30.5757983413235
152.455822652173,-30.5788835448655
152.450093053541,-30.5816108457432
152.444202014333,-30.5839692620786
152.438173255684,-30.5859492973614
152.432031053279,-30.5875429786885
152.425800139597,-30.5887438888676
152.41950560433,-30.5895471922573
152.41317279335,-30.5899496542383
152.40682720665,-30.5899496542383
152.40049439567,-30.5895471922573
152.394199860403,-30.5887438888676
152.387968946721,-30.5875429786885
152.381826744316,-30.5859492973614
152.375797985667,-30.5839692620786
152.369906946459,-30.5816108457432
152.364177347827,-30.5788835448655
152.358632260843,-30.5757983413235
152.353294013614,-30.572367658143
152.348184101378,-30.5686053094743
152.343323099948,-30.5645264449676
152.338730582862,-30.5601474887706
152.334425042565,-30.5554860733945
152.330423815947,-30.5505609687138
152.326743014537,-30.5453920063866
152.323397459622,-30.54
152.320400622571,-30.5344066612606
152.31776457059,-30.5286345125693
152.315499918129,-30.5227067963317
152.313615784144,-30.516647381369
152.312119755379,-30.5104806668065
152.311017855812,-30.5042314838273
152.310314522405,-30.4979249956857
152.310012587233,-30.4915865963835
152.310113266082,-30.4852418084176
152.310616153554,-30.4789161800099
152.311519224699,-30.4726351822333
152.312818843168,-30.4664241064491
152.314509775856,-30.4603079624672
152.316585213973,-30.4543113778408
152.319036800465,-30.4484584986998
152.321854663655,-30.4427728925227
152.325027457005,-30.4372774532389
152.328542404795,-30.4319943090429
152.332385353571,-30.4269447332915
152.336540829134,-30.4221490588443
152.340992098852,-30.4176265961895
152.345721239031,-30.4133955556881
152.350709207095,-30.4094729742469
152.355935918254,-30.4058746467169
152.36138032639,-30.402615062293
152.367020508791,-30.3997073461713
152.372833754434,-30.3971632066984
152.37879665543,-30.3949928882259
152.384885201282,-30.3932051298604
152.391074875564,-30.3918071302737
152.397340754643,-30.3908045187169
152.403657608034,-30.3902013323528
152.41,-30.39
</coordinates>
</LinearRing>
</outerBoundaryIs>
</Polygon>
<Polygon>
<outerBoundaryIs>
<LinearRing>
<coordinates>
152.42,-30.38
152.426342391966,-30.3802013323528
152.432659245357,-30.3808045187169
152.438925124436,-30.3818071302737
152.445114798718,-30.3832051298604
152.45120334457,-30.3849928882259
152.457166245566,-30.3871632066984
152.462979491209,-30.3897073461713
152.46861967361,-30.392615062293
152.474064081746,-30.3958746467169
152.479290792905,-30.3994729742469
152.484278760969,-30.4033955556881
152.489007901148,-30.4076265961895
152.493459170866,-30.4121490588443
152.497614646429,-30.4169447332915
152.501457595205,-30.4219943090429
152.504972542995,-30.427277453239
152.508145336345,-30.4327728925227
152.510963199535,-30.4384584986998
152.513414786026,-30.4443113778408
152.515490224144,-30.4503079624672
152.517181156832,-30.4564241064491
152.518480775301,-30.4626351822333
152.519383846446,-30.4689161800099
152.519886733918,-30.4752418084176
152.519987412767,-30.4815865963835
152.519685477595,-30.4879249956857
152.518982144188,-30.4942314838273
152.517880244621,-30.5004806668065
152.516384215856,-30.506647381369
152.514500081871,-30.5127067963317
152.51223542941,-30.5186345125693
152.509599377429,-30.5244066612606
152.506602540378,-30.53
152.503256985463,-30.5353920063866
152.499576184053,-30.5405609687138
152.495574957435,-30.5454860733945
152.491269417138,-30.5501474887706
152.486676900052,-30.5545264449676
152.481815898622,-30.5586053094743
152.476705986386,-30.562367658143
152.471367739157,-30.5657983413235
152.465822652173,-30.5688835448655
152.460093053541,-30.5716108457432
152.454202014333,-30.5739692620786
152.448173255684,-30.5759492973615
152.442031053279,-30.5775429786885
152.435800139597,-30.5787438888676
152.42950560433,-30.5795471922573
152.42317279335,-30.5799496542383
152.41682720665,-30.5799496542383
152.41049439567,-30.5795471922573
152.404199860403,-30.5787438888676
152.397968946721,-30.5775429786885
152.391826744316,-30.5759492973615
152.385797985667,-30.5739692620786
152.379906946459,-30.5716108457432
152.374177347827,-30.5688835448655
152.368632260843,-30.5657983413235
152.363294013614,-30.562367658143
152.358184101378,-30.5586053094743
152.353323099948,-30.5545264449676
152.348730582862,-30.5501474887706
152.344425042565,-30.5454860733945
152.340423815947,-30.5405609687138
152.336743014537,-30.5353920063866
152.333397459622,-30.53
152.330400622571,-30.5244066612606
152.32776457059,-30.5186345125693
152.325499918129,-30.5127067963317
152.323615784144,-30.506647381369
152.322119755379,-30.5004806668065
152.321017855812,-30.4942314838273
152.320314522405,-30.4879249956857
152.320012587233,-30.4815865963835
152.320113266082,-30.4752418084176
152.320616153554,-30.4689161800099
152.321519224699,-30.4626351822333
152.322818843168,-30.4564241064491
152.324509775856,-30.4503079624672
152.326585213973,-30.4443113778408
152.329036800465,-30.4384584986998
152.331854663655,-30.4327728925227
152.335027457005,-30.427277453239
152.338542404795,-30.4219943090429
152.342385353571,-30.4169447332915
152.346540829134,-30.4121490588443
152.350992098852,-30.4076265961895
152.355721239031,-30.4033955556881
152.360709207095,-30.3994729742469
152.365935918254,-30.3958746467169
152.37138032639,-30.392615062293
152.377020508791,-30.3897073461713
152.382833754434,-30.3871632066984
152.38879665543,-30.3849928882259
152.394885201282,-30.3832051298604
152.401074875564,-30.3818071302737
152.407340754643,-30.3808045187169
152.413657608034,-30.3802013323528
152.42,-30.38
</coordinates>
</LinearRing>
</outerBoundaryIs>
</Polygon>
<Polygon>
<outerBoundaryIs>
<LinearRing>
<coordinates>
152.41,-30.39
152.416342391966,-30.3902013323528
152.422659245357,-30.3908045187169
152.428925124436,-30.3918071302737
152.435114798718,-30.3932051298604
152.44120334457,-30.3949928882259
152.447166245566,-30.3971632066984
152.452979491209,-30.3997073461713
152.45861967361,-30.402615062293
152.464064081746,-30.4058746467169
152.469290792905,-30.4094729742469
152.474278760969,-30.4133955556881
152.479007901148,-30.4176265961895
152.483459170866,-30.4221490588443
152.487614646429,-30.4269447332915
152.491457595205,-30.4319943090429
152.494972542995,-30.4372774532389
152.498145336345,-30.4427728925227
152.500963199535,-30.4484584986998
152.503414786026,-30.4543113778408
152.505490224144,-30.4603079624672
152.507181156832,-30.4664241064491
152.508480775301,-30.4726351822333
152.509383846446,-30.4789161800099
152.509886733918,-30.4852418084176
152.509987412767,-30.4915865963835
152.509685477595,-30.4979249956857
152.508982144188,-30.5042314838273
152.507880244621,-30.5104806668065
152.506384215856,-30.516647381369
152.504500081871,-30.5227067963317
152.50223542941,-30.5286345125693
152.499599377429,-30.5344066612606
152.496602540378,-30.54
152.493256985463,-30.5453920063866
152.489576184053,-30.5505609687138
152.485574957435,-30.5554860733945
152.481269417138,-30.5601474887706
152.476676900052,-30.5645264449676
152.471815898622,-30.5686053094743
152.466705986386,-30.572367658143
152.461367739157,-30.5757983413235
152.455822652173,-30.5788835448655
152.450093053541,-30.5816108457432
152.444202014333,-30.5839692620786
152.438173255684,-30.5859492973614
152.432031053279,-30.5875429786885
152.425800139597,-30.5887438888676
152.41950560433,-30.5895471922573
152.41317279335,-30.5899496542383
152.40682720665,-30.5899496542383
152.40049439567,-30.5895471922573
152.394199860403,-30.5887438888676
152.387968946721,-30.5875429786885
152.381826744316,-30.5859492973614
152.375797985667,-30.5839692620786
152.369906946459,-30.5816108457432
152.364177347827,-30.5788835448655
152.358632260843,-30.5757983413235
152.353294013614,-30.572367658143
152.348184101378,-30.5686053094743
152.343323099948,-30.5645264449676
152.338730582862,-30.5601474887706
152.334425042565,-30.5554860733945
152.330423815947,-30.5505609687138
152.326743014537,-30.5453920063866
152.323397459622,-30.54
152.320400622571,-30.5344066612606
152.31776457059,-30.5286345125693
152.315499918129,-30.5227067963317
152.313615784144,-30.516647381369
152.312119755379,-30.5104806668065
152.311017855812,-30.5042314838273
152.310314522405,-30.4979249956857
152.310012587233,-30.4915865963835
152.310113266082,-30.4852418084176
152.310616153554,-30.4789161800099
152.311519224699,-30.4726351822333
152.312818843168,-30.4664241064491
152.314509775856,-30.4603079624672
152.316585213973,-30.4543113778408
152.319036800465,-30.4484584986998
152.321854663655,-30.4427728925227
152.325027457005,-30.4372774532389
152.328542404795,-30.4319943090429
152.332385353571,-30.4269447332915
152.336540829134,-30.4221490588443
152.340992098852,-30.4176265961895
152.345721239031,-30.4133955556881
152.350709207095,-30.4094729742469
152.355935918254,-30.4058746467169
152.36138032639,-30.402615062293
152.367020508791,-30.3997073461713
152.372833754434,-30.3971632066984
152.37879665543,-30.3949928882259
152.384885201282,-30.3932051298604
152.391074875564,-30.3918071302737
152.397340754643,-30.3908045187169
152.403657608034,-30.3902013323528
152.41,-30.39
</coordinates>
</LinearRing>
</outerBoundaryIs>
</Polygon>
</MultiGeometry>
</Placemark>
</Document>
</kml>
