# Supplementary material for: Species conservation profiles of a random sample of world spiders I: Agelenidae to Filistatidae
Source: Biodivers Data J. 2018 Apr 25;(6):e23555. doi: 10.3897/BDJ.6.e23555 (PMC5932090; doi:10.3897/BDJ.6.e23555)
Supplement: Supplementary material 29 — Distribution of Zephyrarchaea marae Rix & Harvey, 2012 [file bdj-06-e23555-s029.kml]

<?xml version="1.0" encoding="utf-8" ?>
<kml xmlns="http://www.opengis.net/kml/2.2">
<Document id="root_doc">
<Schema name="Zephyrarchaea_marae.kml" id="Zephyrarchaea_marae.kml">
	<SimpleField name="layer" type="float"></SimpleField>
</Schema>
<Folder><name>Zephyrarchaea_marae.kml</name>
  <Placemark>
	<Style><LineStyle><color>ff0000ff</color></LineStyle><PolyStyle><fill>0</fill></PolyStyle></Style>
	<ExtendedData><SchemaData schemaUrl="#Zephyrarchaea_marae.kml">
		<SimpleData name="layer">1</SimpleData>
	</SchemaData></ExtendedData>
      <MultiGeometry><Polygon><outerBoundaryIs><LinearRing><coordinates>146.18333333000001,-38.625 146.18333333000001,-38.63333333 146.175,-38.63333333 146.16666667000001,-38.63333333 146.15833333,-38.63333333 146.15,-38.63333333 146.15,-38.625 146.15833333,-38.625 146.15833333,-38.61666667 146.16666667000001,-38.61666667 146.175,-38.61666667 146.18333333000001,-38.61666667 146.18333333000001,-38.625</coordinates></LinearRing></outerBoundaryIs></Polygon><Polygon><outerBoundaryIs><LinearRing><coordinates>146.40833333,-38.625 146.40833333,-38.63333333 146.4,-38.63333333 146.39166667000001,-38.63333333 146.39166667000001,-38.625 146.39166667000001,-38.61666667 146.4,-38.61666667 146.40833333,-38.61666667 146.40833333,-38.625</coordinates></LinearRing></outerBoundaryIs></Polygon><Polygon><outerBoundaryIs><LinearRing><coordinates>146.65,-38.48333333 146.65833333,-38.48333333 146.65833333,-38.49166667 146.65,-38.49166667 146.65,-38.48333333</coordinates></LinearRing></outerBoundaryIs></Polygon><Polygon><outerBoundaryIs><LinearRing><coordinates>146.2,-38.39166667 146.20833333,-38.39166667 146.20833333,-38.4 146.2,-38.4 146.2,-38.39166667</coordinates></LinearRing></outerBoundaryIs></Polygon><Polygon><outerBoundaryIs><LinearRing><coordinates>146.04166667000001,-38.375 146.05,-38.375 146.05,-38.36666667 146.05833333000001,-38.36666667 146.06666667,-38.36666667 146.075,-38.36666667 146.075,-38.375 146.075,-38.38333333 146.06666667,-38.38333333 146.05833333000001,-38.38333333 146.05,-38.38333333 146.04166667000001,-38.38333333 146.04166667000001,-38.375</coordinates></LinearRing></outerBoundaryIs></Polygon><Polygon><outerBoundaryIs><LinearRing><coordinates>146.11666667,-38.375 146.125,-38.375 146.13333333,-38.375 146.13333333,-38.38333333 146.125,-38.38333333 146.11666667,-38.38333333 146.11666667,-38.375</coordinates></LinearRing></outerBoundaryIs></Polygon><Polygon><outerBoundaryIs><LinearRing><coordinates>146.21666667,-38.38333333 146.225,-38.38333333 146.225,-38.39166667 146.21666667,-38.39166667 146.21666667,-38.38333333</coordinates></LinearRing></outerBoundaryIs></Polygon><Polygon><outerBoundaryIs><LinearRing><coordinates>146.325,-38.38333333 146.33333333,-38.38333333 146.33333333,-38.39166667 146.325,-38.39166667 146.325,-38.38333333</coordinates></LinearRing></outerBoundaryIs></Polygon><Polygon><outerBoundaryIs><LinearRing><coordinates>146.33333333,-38.39166667 146.34166667,-38.39166667 146.34166667,-38.38333333 146.35,-38.38333333 146.35,-38.39166667 146.35833333,-38.39166667 146.35833333,-38.4 146.35,-38.4 146.34166667,-38.4 146.33333333,-38.4 146.33333333,-38.39166667</coordinates></LinearRing></outerBoundaryIs></Polygon><Polygon><outerBoundaryIs><LinearRing><coordinates>146.73333333,-38.45 146.73333333,-38.45833333 146.725,-38.45833333 146.71666667,-38.45833333 146.71666667,-38.45 146.71666667,-38.44166667 146.725,-38.44166667 146.73333333,-38.44166667 146.73333333,-38.45</coordinates></LinearRing></outerBoundaryIs></Polygon><Polygon><outerBoundaryIs><LinearRing><coordinates>146.46666667,-38.325 146.475,-38.325 146.475,-38.33333333 146.46666667,-38.33333333 146.45833333,-38.33333333 146.45833333,-38.325 146.46666667,-38.325</coordinates></LinearRing></outerBoundaryIs></Polygon><Polygon><outerBoundaryIs><LinearRing><coordinates>146.125,-38.24166667 146.13333333,-38.24166667 146.13333333,-38.25 146.125,-38.25 146.11666667,-38.25 146.10833333,-38.25 146.1,-38.25 146.09166667,-38.25 146.09166667,-38.24166667 146.1,-38.24166667 146.10833333,-38.24166667 146.11666667,-38.24166667 146.125,-38.24166667</coordinates></LinearRing></outerBoundaryIs></Polygon><Polygon><outerBoundaryIs><LinearRing><coordinates>146.38333333,-38.125 146.38333333,-38.13333333 146.375,-38.13333333 146.375,-38.125 146.36666667,-38.125 146.36666667,-38.11666667 146.375,-38.11666667 146.375,-38.10833333 146.375,-38.1 146.36666667,-38.1 146.36666667,-38.09166667 146.375,-38.09166667 146.38333333,-38.09166667 146.38333333,-38.1 146.39166667000001,-38.1 146.39166667000001,-38.10833333 146.39166667000001,-38.11666667 146.39166667000001,-38.125 146.38333333,-38.125</coordinates></LinearRing></outerBoundaryIs></Polygon><Polygon><outerBoundaryIs><LinearRing><coordinates>145.44166667,-38.00833333 145.45,-38.00833333 145.45,-38.01666667 145.44166667,-38.01666667 145.44166667,-38.00833333</coordinates></LinearRing></outerBoundaryIs></Polygon><Polygon><outerBoundaryIs><LinearRing><coordinates>145.70833333,-38.00833333 145.71666667,-38.00833333 145.71666667,-38.01666667 145.70833333,-38.01666667 145.70833333,-38.00833333</coordinates></LinearRing></outerBoundaryIs></Polygon><Polygon><outerBoundaryIs><LinearRing><coordinates>145.43333333000001,-38.025 145.44166667,-38.025 145.44166667,-38.03333333 145.43333333000001,-38.03333333 145.43333333000001,-38.025</coordinates></LinearRing></outerBoundaryIs></Polygon><Polygon><outerBoundaryIs><LinearRing><coordinates>145.4,-38.025 145.40833333,-38.025 145.40833333,-38.03333333 145.4,-38.03333333 145.4,-38.025</coordinates></LinearRing></outerBoundaryIs></Polygon><Polygon><outerBoundaryIs><LinearRing><coordinates>145.43333333000001,-38.01666667 145.43333333000001,-38.025 145.425,-38.025 145.41666667000001,-38.025 145.40833333,-38.025 145.40833333,-38.01666667 145.40833333,-38.00833333 145.41666667000001,-38.00833333 145.41666667000001,-38.0 145.425,-38.0 145.43333333000001,-38.0 145.44166667,-38.0 145.44166667,-38.00833333 145.43333333000001,-38.00833333 145.43333333000001,-38.01666667</coordinates></LinearRing></outerBoundaryIs></Polygon><Polygon><outerBoundaryIs><LinearRing><coordinates>146.025,-38.325 146.025,-38.33333333 146.01666667000001,-38.33333333 146.00833333,-38.33333333 146.0,-38.33333333 145.99166667,-38.33333333 145.98333333,-38.33333333 145.975,-38.33333333 145.96666667,-38.33333333 145.95833333,-38.33333333 145.95,-38.33333333 145.95,-38.325 145.95,-38.31666667 145.95833333,-38.31666667 145.95833333,-38.30833333 145.95,-38.30833333 145.95,-38.3 145.94166667,-38.3 145.94166667,-38.29166667 145.94166667,-38.28333333 145.94166667,-38.275 145.95,-38.275 145.95,-38.26666667 145.95833333,-38.26666667 145.96666667,-38.26666667 145.975,-38.26666667 145.975,-38.25833333 145.98333333,-38.25833333 145.98333333,-38.26666667 145.99166667,-38.26666667 146.0,-38.26666667 146.00833333,-38.26666667 146.01666667000001,-38.26666667 146.01666667000001,-38.25833333 146.025,-38.25833333 146.025,-38.25 146.03333333,-38.25 146.04166667000001,-38.25 146.05,-38.25 146.05833333000001,-38.25 146.06666667,-38.25 146.075,-38.25 146.08333333,-38.25 146.09166667,-38.25 146.09166667,-38.25833333 146.1,-38.25833333 146.1,-38.26666667 146.1,-38.275 146.1,-38.28333333 146.09166667,-38.28333333 146.09166667,-38.29166667 146.08333333,-38.29166667 146.075,-38.29166667 146.075,-38.3 146.08333333,-38.3 146.08333333,-38.30833333 146.075,-38.30833333 146.075,-38.31666667 146.075,-38.325 146.06666667,-38.325 146.06666667,-38.31666667 146.06666667,-38.30833333 146.06666667,-38.3 146.05833333000001,-38.3 146.05833333000001,-38.30833333 146.05833333000001,-38.31666667 146.05,-38.31666667 146.05,-38.325 146.04166667000001,-38.325 146.03333333,-38.325 146.025,-38.325</coordinates></LinearRing></outerBoundaryIs></Polygon><Polygon><outerBoundaryIs><LinearRing><coordinates>146.89166667000001,-38.48333333 146.89166667000001,-38.49166667 146.88333333,-38.49166667 146.88333333,-38.48333333 146.875,-38.48333333 146.86666667,-38.48333333 146.85833333,-38.48333333 146.85,-38.48333333 146.85,-38.475 146.84166667,-38.475 146.84166667,-38.46666667 146.83333333,-38.46666667 146.83333333,-38.45833333 146.83333333,-38.45 146.83333333,-38.44166667 146.83333333,-38.43333333 146.83333333,-38.425 146.825,-38.425 146.825,-38.41666667 146.83333333,-38.41666667 146.83333333,-38.40833333 146.83333333,-38.4 146.825,-38.4 146.825,-38.40833333 146.81666667,-38.40833333 146.81666667,-38.41666667 146.81666667,-38.425 146.81666667,-38.43333333 146.825,-38.43333333 146.825,-38.44166667 146.825,-38.45 146.825,-38.45833333 146.825,-38.46666667 146.825,-38.475 146.81666667,-38.475 146.81666667,-38.48333333 146.81666667,-38.49166667 146.81666667,-38.5 146.81666667,-38.50833333 146.825,-38.50833333 146.83333333,-38.50833333 146.84166667,-38.50833333 146.84166667,-38.51666667 146.84166667,-38.525 146.85,-38.525 146.85,-38.53333333 146.84166667,-38.53333333 146.83333333,-38.53333333 146.83333333,-38.54166667 146.825,-38.54166667 146.825,-38.53333333 146.81666667,-38.53333333 146.81666667,-38.525 146.80833333000001,-38.525 146.8,-38.525 146.79166667000001,-38.525 146.78333333,-38.525 146.78333333,-38.51666667 146.775,-38.51666667 146.775,-38.525 146.76666667000001,-38.525 146.75833333,-38.525 146.75,-38.525 146.75,-38.53333333 146.74166667,-38.53333333 146.73333333,-38.53333333 146.73333333,-38.54166667 146.725,-38.54166667 146.71666667,-38.54166667 146.70833333,-38.54166667 146.70833333,-38.53333333 146.71666667,-38.53333333 146.71666667,-38.525 146.71666667,-38.51666667 146.71666667,-38.50833333 146.725,-38.50833333 146.725,-38.5 146.725,-38.49166667 146.73333333,-38.49166667 146.73333333,-38.48333333 146.74166667,-38.48333333 146.74166667,-38.475 146.74166667,-38.46666667 146.73333333,-38.46666667 146.73333333,-38.45833333 146.74166667,-38.45833333 146.74166667,-38.45 146.74166667,-38.44166667 146.73333333,-38.44166667 146.73333333,-38.43333333 146.73333333,-38.425 146.725,-38.425 146.71666667,-38.425 146.70833333,-38.425 146.70833333,-38.43333333 146.71666667,-38.43333333 146.71666667,-38.44166667 146.70833333,-38.44166667 146.7,-38.44166667 146.7,-38.45 146.69166667,-38.45 146.68333333000001,-38.45 146.68333333000001,-38.45833333 146.69166667,-38.45833333 146.69166667,-38.46666667 146.69166667,-38.475 146.68333333000001,-38.475 146.675,-38.475 146.675,-38.48333333 146.66666667000001,-38.48333333 146.66666667000001,-38.475 146.65833333,-38.475 146.65833333,-38.46666667 146.65,-38.46666667 146.64166667000001,-38.46666667 146.64166667000001,-38.475 146.65,-38.475 146.65,-38.48333333 146.64166667000001,-38.48333333 146.63333333,-38.48333333 146.63333333,-38.475 146.625,-38.475 146.625,-38.48333333 146.61666667,-38.48333333 146.60833333,-38.48333333 146.6,-38.48333333 146.6,-38.49166667 146.60833333,-38.49166667 146.61666667,-38.49166667 146.625,-38.49166667 146.63333333,-38.49166667 146.64166667000001,-38.49166667 146.64166667000001,-38.5 146.64166667000001,-38.50833333 146.64166667000001,-38.51666667 146.63333333,-38.51666667 146.625,-38.51666667 146.61666667,-38.51666667 146.60833333,-38.51666667 146.60833333,-38.525 146.6,-38.525 146.59166667,-38.525 146.59166667,-38.51666667 146.58333333,-38.51666667 146.575,-38.51666667 146.575,-38.525 146.575,-38.53333333 146.58333333,-38.53333333 146.58333333,-38.54166667 146.575,-38.54166667 146.56666667,-38.54166667 146.55833333000001,-38.54166667 146.55833333000001,-38.53333333 146.55,-38.53333333 146.54166667000001,-38.53333333 146.54166667000001,-38.54166667 146.55,-38.54166667 146.55,-38.55 146.54166667000001,-38.55 146.53333333,-38.55 146.525,-38.55 146.51666667000001,-38.55 146.50833333,-38.55 146.5,-38.55 146.49166667,-38.55 146.48333333,-38.55 146.48333333,-38.55833333 146.49166667,-38.55833333 146.49166667,-38.56666667 146.5,-38.56666667 146.5,-38.575 146.5,-38.58333333 146.50833333,-38.58333333 146.50833333,-38.59166667 146.51666667000001,-38.59166667 146.525,-38.59166667 146.53333333,-38.59166667 146.54166667000001,-38.59166667 146.55,-38.59166667 146.55833333000001,-38.59166667 146.56666667,-38.59166667 146.575,-38.59166667 146.575,-38.6 146.575,-38.60833333 146.575,-38.61666667 146.575,-38.625 146.56666667,-38.625 146.55833333000001,-38.625 146.55,-38.625 146.54166667000001,-38.625 146.53333333,-38.625 146.525,-38.625 146.51666667000001,-38.625 146.50833333,-38.625 146.5,-38.625 146.49166667,-38.625 146.48333333,-38.625 146.475,-38.625 146.46666667,-38.625 146.45833333,-38.625 146.45,-38.625 146.44166667,-38.625 146.43333333000001,-38.625 146.425,-38.625 146.425,-38.61666667 146.41666667000001,-38.61666667 146.40833333,-38.61666667 146.40833333,-38.60833333 146.40833333,-38.6 146.4,-38.6 146.4,-38.59166667 146.40833333,-38.59166667 146.41666667000001,-38.59166667 146.41666667000001,-38.6 146.41666667000001,-38.60833333 146.425,-38.60833333 146.43333333000001,-38.60833333 146.43333333000001,-38.6 146.43333333000001,-38.59166667 146.44166667,-38.59166667 146.44166667,-38.6 146.45,-38.6 146.45833333,-38.6 146.46666667,-38.6 146.46666667,-38.59166667 146.475,-38.59166667 146.48333333,-38.59166667 146.48333333,-38.6 146.49166667,-38.6 146.49166667,-38.59166667 146.49166667,-38.58333333 146.48333333,-38.58333333 146.48333333,-38.575 146.475,-38.575 146.46666667,-38.575 146.46666667,-38.56666667 146.45833333,-38.56666667 146.45833333,-38.575 146.45833333,-38.58333333 146.45,-38.58333333 146.45,-38.575 146.44166667,-38.575 146.43333333000001,-38.575 146.425,-38.575 146.425,-38.58333333 146.41666667000001,-38.58333333 146.40833333,-38.58333333 146.4,-38.58333333 146.39166667000001,-38.58333333 146.38333333,-38.58333333 146.38333333,-38.59166667 146.39166667000001,-38.59166667 146.39166667000001,-38.6 146.38333333,-38.6 146.375,-38.6 146.375,-38.59166667 146.36666667,-38.59166667 146.35833333,-38.59166667 146.35,-38.59166667 146.34166667,-38.59166667 146.34166667,-38.6 146.35,-38.6 146.35833333,-38.6 146.35833333,-38.60833333 146.36666667,-38.60833333 146.375,-38.60833333 146.375,-38.61666667 146.38333333,-38.61666667 146.38333333,-38.625 146.375,-38.625 146.36666667,-38.625 146.35833333,-38.625 146.35833333,-38.61666667 146.35,-38.61666667 146.35,-38.625 146.34166667,-38.625 146.33333333,-38.625 146.325,-38.625 146.325,-38.61666667 146.31666667,-38.61666667 146.30833333000001,-38.61666667 146.3,-38.61666667 146.3,-38.60833333 146.29166667000001,-38.60833333 146.29166667000001,-38.61666667 146.28333333,-38.61666667 146.28333333,-38.625 146.28333333,-38.63333333 146.29166667000001,-38.63333333 146.29166667000001,-38.64166667 146.28333333,-38.64166667 146.275,-38.64166667 146.26666667000001,-38.64166667 146.25833333,-38.64166667 146.25,-38.64166667 146.24166667,-38.64166667 146.24166667,-38.63333333 146.25,-38.63333333 146.25,-38.625 146.24166667,-38.625 146.24166667,-38.61666667 146.23333333,-38.61666667 146.23333333,-38.625 146.23333333,-38.63333333 146.225,-38.63333333 146.225,-38.625 146.225,-38.61666667 146.21666667,-38.61666667 146.20833333,-38.61666667 146.2,-38.61666667 146.19166667,-38.61666667 146.18333333000001,-38.61666667 146.18333333000001,-38.60833333 146.175,-38.60833333 146.175,-38.6 146.175,-38.59166667 146.16666667000001,-38.59166667 146.16666667000001,-38.58333333 146.175,-38.58333333 146.175,-38.575 146.16666667000001,-38.575 146.15833333,-38.575 146.15833333,-38.56666667 146.16666667000001,-38.56666667 146.175,-38.56666667 146.18333333000001,-38.56666667 146.18333333000001,-38.55833333 146.19166667,-38.55833333 146.19166667,-38.55 146.2,-38.55 146.20833333,-38.55 146.20833333,-38.54166667 146.21666667,-38.54166667 146.225,-38.54166667 146.225,-38.53333333 146.225,-38.525 146.23333333,-38.525 146.24166667,-38.525 146.24166667,-38.51666667 146.25,-38.51666667 146.25,-38.50833333 146.25833333,-38.50833333 146.26666667000001,-38.50833333 146.26666667000001,-38.5 146.275,-38.5 146.275,-38.49166667 146.28333333,-38.49166667 146.28333333,-38.48333333 146.275,-38.48333333 146.26666667000001,-38.48333333 146.26666667000001,-38.475 146.26666667000001,-38.46666667 146.275,-38.46666667 146.275,-38.475 146.28333333,-38.475 146.28333333,-38.46666667 146.29166667000001,-38.46666667 146.29166667000001,-38.45833333 146.3,-38.45833333 146.3,-38.45 146.30833333000001,-38.45 146.31666667,-38.45 146.31666667,-38.44166667 146.31666667,-38.43333333 146.325,-38.43333333 146.325,-38.44166667 146.33333333,-38.44166667 146.33333333,-38.43333333 146.34166667,-38.43333333 146.34166667,-38.425 146.34166667,-38.41666667 146.35,-38.41666667 146.35,-38.40833333 146.35833333,-38.40833333 146.36666667,-38.40833333 146.36666667,-38.4 146.36666667,-38.39166667 146.375,-38.39166667 146.375,-38.38333333 146.375,-38.375 146.38333333,-38.375 146.38333333,-38.36666667 146.38333333,-38.35833333 146.39166667000001,-38.35833333 146.4,-38.35833333 146.40833333,-38.35833333 146.40833333,-38.35 146.41666667000001,-38.35 146.425,-38.35 146.425,-38.34166667 146.43333333000001,-38.34166667 146.44166667,-38.34166667 146.45,-38.34166667 146.45833333,-38.34166667 146.46666667,-38.34166667 146.475,-38.34166667 146.475,-38.33333333 146.48333333,-38.33333333 146.48333333,-38.34166667 146.49166667,-38.34166667 146.49166667,-38.33333333 146.49166667,-38.325 146.5,-38.325 146.5,-38.31666667 146.5,-38.30833333 146.50833333,-38.30833333 146.50833333,-38.31666667 146.50833333,-38.325 146.51666667000001,-38.325 146.51666667000001,-38.33333333 146.51666667000001,-38.34166667 146.51666667000001,-38.35 146.525,-38.35 146.53333333,-38.35 146.53333333,-38.35833333 146.53333333,-38.36666667 146.53333333,-38.375 146.54166667000001,-38.375 146.54166667000001,-38.36666667 146.54166667000001,-38.35833333 146.54166667000001,-38.35 146.54166667000001,-38.34166667 146.54166667000001,-38.33333333 146.54166667000001,-38.325 146.55,-38.325 146.55833333000001,-38.325 146.56666667,-38.325 146.56666667,-38.33333333 146.55833333000001,-38.33333333 146.55833333000001,-38.34166667 146.56666667,-38.34166667 146.56666667,-38.35 146.575,-38.35 146.58333333,-38.35 146.59166667,-38.35 146.59166667,-38.34166667 146.6,-38.34166667 146.6,-38.33333333 146.60833333,-38.33333333 146.60833333,-38.325 146.61666667,-38.325 146.625,-38.325 146.63333333,-38.325 146.63333333,-38.33333333 146.64166667000001,-38.33333333 146.65,-38.33333333 146.65,-38.34166667 146.65,-38.35 146.65833333,-38.35 146.66666667000001,-38.35 146.66666667000001,-38.34166667 146.675,-38.34166667 146.68333333000001,-38.34166667 146.68333333000001,-38.35 146.69166667,-38.35 146.69166667,-38.34166667 146.7,-38.34166667 146.7,-38.33333333 146.70833333,-38.33333333 146.71666667,-38.33333333 146.725,-38.33333333 146.73333333,-38.33333333 146.74166667,-38.33333333 146.74166667,-38.325 146.75,-38.325 146.75,-38.33333333 146.75833333,-38.33333333 146.75833333,-38.325 146.76666667000001,-38.325 146.76666667000001,-38.31666667 146.76666667000001,-38.30833333 146.775,-38.30833333 146.78333333,-38.30833333 146.78333333,-38.3 146.79166667000001,-38.3 146.8,-38.3 146.8,-38.30833333 146.80833333000001,-38.30833333 146.81666667,-38.30833333 146.81666667,-38.3 146.825,-38.3 146.83333333,-38.3 146.84166667,-38.3 146.84166667,-38.30833333 146.85,-38.30833333 146.85833333,-38.30833333 146.85833333,-38.3 146.86666667,-38.3 146.86666667,-38.30833333 146.875,-38.30833333 146.88333333,-38.30833333 146.88333333,-38.31666667 146.89166667000001,-38.31666667 146.9,-38.31666667 146.90833333,-38.31666667 146.91666667000001,-38.31666667 146.925,-38.31666667 146.925,-38.325 146.93333333000001,-38.325 146.94166667,-38.325 146.95,-38.325 146.95833333,-38.325 146.96666667,-38.325 146.96666667,-38.33333333 146.96666667,-38.34166667 146.95833333,-38.34166667 146.95,-38.34166667 146.95,-38.35 146.95833333,-38.35 146.95833333,-38.35833333 146.95833333,-38.36666667 146.95833333,-38.375 146.95833333,-38.38333333 146.95833333,-38.39166667 146.96666667,-38.39166667 146.96666667,-38.4 146.96666667,-38.40833333 146.95833333,-38.40833333 146.95833333,-38.41666667 146.95,-38.41666667 146.94166667,-38.41666667 146.93333333000001,-38.41666667 146.93333333000001,-38.425 146.94166667,-38.425 146.95,-38.425 146.95,-38.43333333 146.95,-38.44166667 146.94166667,-38.44166667 146.94166667,-38.45 146.93333333000001,-38.45 146.93333333000001,-38.45833333 146.925,-38.45833333 146.91666667000001,-38.45833333 146.90833333,-38.45833333 146.9,-38.45833333 146.9,-38.46666667 146.89166667000001,-38.46666667 146.89166667000001,-38.475 146.89166667000001,-38.48333333</coordinates></LinearRing></outerBoundaryIs><innerBoundaryIs><LinearRing><coordinates>146.54166667000001,-38.53333333 146.54166667000001,-38.525 146.53333333,-38.525 146.53333333,-38.53333333 146.54166667000001,-38.53333333</coordinates></LinearRing></innerBoundaryIs><innerBoundaryIs><LinearRing><coordinates>146.375,-38.39166667 146.375,-38.4 146.38333333,-38.4 146.38333333,-38.39166667 146.375,-38.39166667</coordinates></LinearRing></innerBoundaryIs><innerBoundaryIs><LinearRing><coordinates>146.38333333,-38.4 146.38333333,-38.40833333 146.39166667000001,-38.40833333 146.39166667000001,-38.4 146.38333333,-38.4</coordinates></LinearRing></innerBoundaryIs><innerBoundaryIs><LinearRing><coordinates>146.53333333,-38.375 146.525,-38.375 146.525,-38.38333333 146.53333333,-38.38333333 146.53333333,-38.375</coordinates></LinearRing></innerBoundaryIs><innerBoundaryIs><LinearRing><coordinates>146.25833333,-38.61666667 146.25833333,-38.625 146.26666667000001,-38.625 146.26666667000001,-38.61666667 146.25833333,-38.61666667</coordinates></LinearRing></innerBoundaryIs><innerBoundaryIs><LinearRing><coordinates>146.26666667000001,-38.625 146.26666667000001,-38.63333333 146.275,-38.63333333 146.275,-38.625 146.26666667000001,-38.625</coordinates></LinearRing></innerBoundaryIs><innerBoundaryIs><LinearRing><coordinates>146.76666667000001,-38.35 146.76666667000001,-38.35833333 146.76666667000001,-38.36666667 146.75833333,-38.36666667 146.75833333,-38.375 146.75,-38.375 146.75,-38.36666667 146.74166667,-38.36666667 146.74166667,-38.35833333 146.74166667,-38.35 146.73333333,-38.35 146.73333333,-38.35833333 146.725,-38.35833333 146.725,-38.36666667 146.725,-38.375 146.71666667,-38.375 146.71666667,-38.38333333 146.71666667,-38.39166667 146.71666667,-38.4 146.71666667,-38.40833333 146.71666667,-38.41666667 146.725,-38.41666667 146.725,-38.40833333 146.73333333,-38.40833333 146.73333333,-38.4 146.74166667,-38.4 146.75,-38.4 146.75,-38.39166667 146.74166667,-38.39166667 146.73333333,-38.39166667 146.725,-38.39166667 146.725,-38.38333333 146.73333333,-38.38333333 146.74166667,-38.38333333 146.75,-38.38333333 146.75833333,-38.38333333 146.76666667000001,-38.38333333 146.76666667000001,-38.39166667 146.775,-38.39166667 146.775,-38.4 146.78333333,-38.4 146.79166667000001,-38.4 146.8,-38.4 146.8,-38.39166667 146.8,-38.38333333 146.8,-38.375 146.79166667000001,-38.375 146.78333333,-38.375 146.78333333,-38.36666667 146.79166667000001,-38.36666667 146.8,-38.36666667 146.8,-38.35833333 146.79166667000001,-38.35833333 146.78333333,-38.35833333 146.775,-38.35833333 146.775,-38.35 146.76666667000001,-38.35</coordinates></LinearRing></innerBoundaryIs><innerBoundaryIs><LinearRing><coordinates>146.24166667,-38.54166667 146.24166667,-38.55 146.25,-38.55 146.25,-38.54166667 146.24166667,-38.54166667</coordinates></LinearRing></innerBoundaryIs><innerBoundaryIs><LinearRing><coordinates>146.825,-38.375 146.825,-38.38333333 146.83333333,-38.38333333 146.83333333,-38.375 146.825,-38.375</coordinates></LinearRing></innerBoundaryIs></Polygon><Polygon><outerBoundaryIs><LinearRing><coordinates>146.20833333,-38.35833333 146.20833333,-38.36666667 146.2,-38.36666667 146.19166667,-38.36666667 146.19166667,-38.35833333 146.2,-38.35833333 146.2,-38.35 146.2,-38.34166667 146.20833333,-38.34166667 146.21666667,-38.34166667 146.225,-38.34166667 146.225,-38.35 146.21666667,-38.35 146.21666667,-38.35833333 146.20833333,-38.35833333</coordinates></LinearRing></outerBoundaryIs></Polygon><Polygon><outerBoundaryIs><LinearRing><coordinates>146.16666667000001,-38.36666667 146.16666667000001,-38.375 146.15833333,-38.375 146.15,-38.375 146.14166667000001,-38.375 146.14166667000001,-38.36666667 146.13333333,-38.36666667 146.13333333,-38.35833333 146.13333333,-38.35 146.14166667000001,-38.35 146.14166667000001,-38.35833333 146.15,-38.35833333 146.15833333,-38.35833333 146.16666667000001,-38.35833333 146.175,-38.35833333 146.175,-38.36666667 146.16666667000001,-38.36666667</coordinates></LinearRing></outerBoundaryIs></Polygon><Polygon><outerBoundaryIs><LinearRing><coordinates>146.575,-38.33333333 146.58333333,-38.33333333 146.59166667,-38.33333333 146.59166667,-38.34166667 146.58333333,-38.34166667 146.575,-38.34166667 146.575,-38.33333333</coordinates></LinearRing></outerBoundaryIs></Polygon><Polygon><outerBoundaryIs><LinearRing><coordinates>146.05833333000001,-38.33333333 146.05833333000001,-38.34166667 146.05,-38.34166667 146.05,-38.33333333 146.05,-38.325 146.05833333000001,-38.325 146.06666667,-38.325 146.06666667,-38.33333333 146.05833333000001,-38.33333333</coordinates></LinearRing></outerBoundaryIs></Polygon><Polygon><outerBoundaryIs><LinearRing><coordinates>146.25,-38.33333333 146.25,-38.34166667 146.24166667,-38.34166667 146.24166667,-38.33333333 146.24166667,-38.325 146.25,-38.325 146.25,-38.31666667 146.25833333,-38.31666667 146.26666667000001,-38.31666667 146.26666667000001,-38.30833333 146.275,-38.30833333 146.275,-38.31666667 146.275,-38.325 146.26666667000001,-38.325 146.26666667000001,-38.33333333 146.25833333,-38.33333333 146.25,-38.33333333</coordinates></LinearRing></outerBoundaryIs></Polygon><Polygon><outerBoundaryIs><LinearRing><coordinates>146.01666667000001,-37.925 146.025,-37.925 146.025,-37.93333333 146.01666667000001,-37.93333333 146.01666667000001,-37.925</coordinates></LinearRing></outerBoundaryIs></Polygon><Polygon><outerBoundaryIs><LinearRing><coordinates>146.04166667000001,-37.85833333 146.05,-37.85833333 146.05,-37.86666667 146.04166667000001,-37.86666667 146.04166667000001,-37.85833333</coordinates></LinearRing></outerBoundaryIs></Polygon><Polygon><outerBoundaryIs><LinearRing><coordinates>146.575,-37.74166667 146.58333333,-37.74166667 146.58333333,-37.75 146.575,-37.75 146.56666667,-37.75 146.55833333000001,-37.75 146.55833333000001,-37.74166667 146.56666667,-37.74166667 146.575,-37.74166667</coordinates></LinearRing></outerBoundaryIs></Polygon><Polygon><outerBoundaryIs><LinearRing><coordinates>146.59166667,-37.75833333 146.6,-37.75833333 146.6,-37.76666667 146.59166667,-37.76666667 146.59166667,-37.75833333</coordinates></LinearRing></outerBoundaryIs></Polygon><Polygon><outerBoundaryIs><LinearRing><coordinates>146.14166667000001,-37.79166667 146.15,-37.79166667 146.15,-37.8 146.14166667000001,-37.8 146.14166667000001,-37.79166667</coordinates></LinearRing></outerBoundaryIs></Polygon><Polygon><outerBoundaryIs><LinearRing><coordinates>146.13333333,-37.78333333 146.14166667000001,-37.78333333 146.14166667000001,-37.79166667 146.13333333,-37.79166667 146.13333333,-37.78333333</coordinates></LinearRing></outerBoundaryIs></Polygon><Polygon><outerBoundaryIs><LinearRing><coordinates>146.40833333,-37.81666667 146.41666667000001,-37.81666667 146.41666667000001,-37.825 146.40833333,-37.825 146.40833333,-37.81666667</coordinates></LinearRing></outerBoundaryIs></Polygon><Polygon><outerBoundaryIs><LinearRing><coordinates>146.00833333,-37.85 146.0,-37.85 146.0,-37.84166667 146.0,-37.83333333 146.00833333,-37.83333333 146.00833333,-37.825 146.01666667000001,-37.825 146.01666667000001,-37.83333333 146.01666667000001,-37.84166667 146.025,-37.84166667 146.025,-37.83333333 146.03333333,-37.83333333 146.03333333,-37.825 146.03333333,-37.81666667 146.04166667000001,-37.81666667 146.04166667000001,-37.825 146.04166667000001,-37.83333333 146.04166667000001,-37.84166667 146.04166667000001,-37.85 146.03333333,-37.85 146.03333333,-37.85833333 146.03333333,-37.86666667 146.03333333,-37.875 146.03333333,-37.88333333 146.025,-37.88333333 146.025,-37.89166667 146.01666667000001,-37.89166667 146.00833333,-37.89166667 146.0,-37.89166667 146.0,-37.88333333 146.00833333,-37.88333333 146.01666667000001,-37.88333333 146.01666667000001,-37.875 146.01666667000001,-37.86666667 146.01666667000001,-37.85833333 146.00833333,-37.85833333 146.00833333,-37.85</coordinates></LinearRing></outerBoundaryIs></Polygon><Polygon><outerBoundaryIs><LinearRing><coordinates>146.425,-37.85833333 146.425,-37.86666667 146.41666667000001,-37.86666667 146.41666667000001,-37.85833333 146.41666667000001,-37.85 146.41666667000001,-37.84166667 146.41666667000001,-37.83333333 146.41666667000001,-37.825 146.425,-37.825 146.43333333000001,-37.825 146.43333333000001,-37.83333333 146.43333333000001,-37.84166667 146.425,-37.84166667 146.425,-37.85 146.425,-37.85833333</coordinates></LinearRing></outerBoundaryIs></Polygon><Polygon><outerBoundaryIs><LinearRing><coordinates>145.38333333,-37.93333333 145.38333333,-37.94166667 145.375,-37.94166667 145.36666667,-37.94166667 145.36666667,-37.93333333 145.36666667,-37.925 145.36666667,-37.91666667 145.36666667,-37.90833333 145.35833333,-37.90833333 145.35,-37.90833333 145.35,-37.9 145.34166667,-37.9 145.34166667,-37.89166667 145.33333333,-37.89166667 145.325,-37.89166667 145.325,-37.88333333 145.31666667,-37.88333333 145.30833333000001,-37.88333333 145.30833333000001,-37.875 145.31666667,-37.875 145.31666667,-37.86666667 145.325,-37.86666667 145.33333333,-37.86666667 145.33333333,-37.85833333 145.33333333,-37.85 145.33333333,-37.84166667 145.33333333,-37.83333333 145.34166667,-37.83333333 145.34166667,-37.825 145.35,-37.825 145.35,-37.81666667 145.35833333,-37.81666667 145.36666667,-37.81666667 145.36666667,-37.80833333 145.375,-37.80833333 145.38333333,-37.80833333 145.39166667000001,-37.80833333 145.39166667000001,-37.81666667 145.4,-37.81666667 145.4,-37.825 145.39166667000001,-37.825 145.38333333,-37.825 145.375,-37.825 145.375,-37.83333333 145.38333333,-37.83333333 145.39166667000001,-37.83333333 145.4,-37.83333333 145.40833333,-37.83333333 145.40833333,-37.84166667 145.40833333,-37.85 145.40833333,-37.85833333 145.40833333,-37.86666667 145.4,-37.86666667 145.4,-37.875 145.39166667000001,-37.875 145.39166667000001,-37.88333333 145.39166667000001,-37.89166667 145.39166667000001,-37.9 145.4,-37.9 145.4,-37.89166667 145.40833333,-37.89166667 145.40833333,-37.9 145.40833333,-37.90833333 145.41666667000001,-37.90833333 145.41666667000001,-37.91666667 145.425,-37.91666667 145.425,-37.925 145.43333333000001,-37.925 145.43333333000001,-37.93333333 145.44166667,-37.93333333 145.44166667,-37.925 145.45,-37.925 145.45,-37.93333333 145.45833333,-37.93333333 145.45833333,-37.94166667 145.45,-37.94166667 145.45,-37.95 145.44166667,-37.95 145.44166667,-37.95833333 145.43333333000001,-37.95833333 145.425,-37.95833333 145.425,-37.95 145.41666667000001,-37.95 145.40833333,-37.95 145.4,-37.95 145.4,-37.94166667 145.4,-37.93333333 145.4,-37.925 145.39166667000001,-37.925 145.39166667000001,-37.93333333 145.38333333,-37.93333333</coordinates></LinearRing></outerBoundaryIs><innerBoundaryIs><LinearRing><coordinates>145.38333333,-37.93333333 145.38333333,-37.925 145.38333333,-37.91666667 145.375,-37.91666667 145.375,-37.925 145.375,-37.93333333 145.38333333,-37.93333333</coordinates></LinearRing></innerBoundaryIs><innerBoundaryIs><LinearRing><coordinates>145.375,-37.85 145.38333333,-37.85 145.38333333,-37.84166667 145.375,-37.84166667 145.375,-37.85</coordinates></LinearRing></innerBoundaryIs></Polygon><Polygon><outerBoundaryIs><LinearRing><coordinates>146.18333333000001,-37.98333333 146.18333333000001,-37.99166667 146.175,-37.99166667 146.16666667000001,-37.99166667 146.15833333,-37.99166667 146.15833333,-37.98333333 146.15,-37.98333333 146.15,-37.975 146.15,-37.96666667 146.14166667000001,-37.96666667 146.13333333,-37.96666667 146.13333333,-37.975 146.14166667000001,-37.975 146.14166667000001,-37.98333333 146.14166667000001,-37.99166667 146.13333333,-37.99166667 146.13333333,-38.0 146.125,-38.0 146.11666667,-38.0 146.11666667,-37.99166667 146.10833333,-37.99166667 146.10833333,-37.98333333 146.10833333,-37.975 146.1,-37.975 146.09166667,-37.975 146.09166667,-37.98333333 146.1,-37.98333333 146.1,-37.99166667 146.1,-38.0 146.1,-38.00833333 146.09166667,-38.00833333 146.09166667,-38.0 146.08333333,-38.0 146.08333333,-38.00833333 146.08333333,-38.01666667 146.08333333,-38.025 146.09166667,-38.025 146.09166667,-38.03333333 146.09166667,-38.04166667 146.08333333,-38.04166667 146.075,-38.04166667 146.06666667,-38.04166667 146.05833333000001,-38.04166667 146.05,-38.04166667 146.05,-38.05 146.04166667000001,-38.05 146.03333333,-38.05 146.025,-38.05 146.025,-38.05833333 146.01666667000001,-38.05833333 146.00833333,-38.05833333 146.00833333,-38.05 146.0,-38.05 146.0,-38.04166667 146.00833333,-38.04166667 146.01666667000001,-38.04166667 146.01666667000001,-38.03333333 146.00833333,-38.03333333 146.00833333,-38.025 146.00833333,-38.01666667 146.00833333,-38.00833333 146.00833333,-38.0 146.01666667000001,-38.0 146.01666667000001,-37.99166667 146.01666667000001,-37.98333333 146.01666667000001,-37.975 146.025,-37.975 146.025,-37.96666667 146.025,-37.95833333 146.025,-37.95 146.025,-37.94166667 146.025,-37.93333333 146.03333333,-37.93333333 146.03333333,-37.925 146.03333333,-37.91666667 146.025,-37.91666667 146.025,-37.90833333 146.025,-37.9 146.025,-37.89166667 146.03333333,-37.89166667 146.03333333,-37.88333333 146.04166667000001,-37.88333333 146.04166667000001,-37.875 146.05,-37.875 146.05833333000001,-37.875 146.05833333000001,-37.88333333 146.06666667,-37.88333333 146.075,-37.88333333 146.08333333,-37.88333333 146.08333333,-37.875 146.075,-37.875 146.075,-37.86666667 146.075,-37.85833333 146.06666667,-37.85833333 146.05833333000001,-37.85833333 146.05,-37.85833333 146.05,-37.85 146.05,-37.84166667 146.05,-37.83333333 146.05833333000001,-37.83333333 146.05833333000001,-37.825 146.05,-37.825 146.05,-37.81666667 146.05833333000001,-37.81666667 146.06666667,-37.81666667 146.075,-37.81666667 146.08333333,-37.81666667 146.08333333,-37.80833333 146.09166667,-37.80833333 146.1,-37.80833333 146.1,-37.81666667 146.10833333,-37.81666667 146.10833333,-37.80833333 146.11666667,-37.80833333 146.11666667,-37.8 146.125,-37.8 146.13333333,-37.8 146.14166667000001,-37.8 146.14166667000001,-37.80833333 146.15,-37.80833333 146.15,-37.81666667 146.15833333,-37.81666667 146.15833333,-37.825 146.15833333,-37.83333333 146.15833333,-37.84166667 146.16666667000001,-37.84166667 146.175,-37.84166667 146.175,-37.83333333 146.18333333000001,-37.83333333 146.18333333000001,-37.84166667 146.19166667,-37.84166667 146.2,-37.84166667 146.20833333,-37.84166667 146.20833333,-37.85 146.21666667,-37.85 146.225,-37.85 146.23333333,-37.85 146.24166667,-37.85 146.24166667,-37.85833333 146.24166667,-37.86666667 146.25,-37.86666667 146.25,-37.85833333 146.25,-37.85 146.25,-37.84166667 146.24166667,-37.84166667 146.23333333,-37.84166667 146.225,-37.84166667 146.225,-37.83333333 146.225,-37.825 146.225,-37.81666667 146.225,-37.80833333 146.225,-37.8 146.225,-37.79166667 146.21666667,-37.79166667 146.20833333,-37.79166667 146.20833333,-37.78333333 146.21666667,-37.78333333 146.225,-37.78333333 146.225,-37.775 146.23333333,-37.775 146.24166667,-37.775 146.24166667,-37.78333333 146.25,-37.78333333 146.25833333,-37.78333333 146.25833333,-37.79166667 146.26666667000001,-37.79166667 146.26666667000001,-37.78333333 146.275,-37.78333333 146.275,-37.79166667 146.28333333,-37.79166667 146.29166667000001,-37.79166667 146.29166667000001,-37.8 146.3,-37.8 146.30833333000001,-37.8 146.31666667,-37.8 146.31666667,-37.80833333 146.325,-37.80833333 146.325,-37.81666667 146.33333333,-37.81666667 146.34166667,-37.81666667 146.35,-37.81666667 146.35,-37.825 146.34166667,-37.825 146.34166667,-37.83333333 146.35,-37.83333333 146.35833333,-37.83333333 146.36666667,-37.83333333 146.36666667,-37.84166667 146.375,-37.84166667 146.38333333,-37.84166667 146.38333333,-37.85 146.375,-37.85 146.375,-37.85833333 146.38333333,-37.85833333 146.39166667000001,-37.85833333 146.39166667000001,-37.85 146.4,-37.85 146.4,-37.85833333 146.40833333,-37.85833333 146.40833333,-37.86666667 146.41666667000001,-37.86666667 146.41666667000001,-37.875 146.425,-37.875 146.43333333000001,-37.875 146.43333333000001,-37.86666667 146.44166667,-37.86666667 146.44166667,-37.85833333 146.44166667,-37.85 146.45,-37.85 146.45,-37.84166667 146.44166667,-37.84166667 146.44166667,-37.83333333 146.45,-37.83333333 146.45833333,-37.83333333 146.45833333,-37.84166667 146.46666667,-37.84166667 146.46666667,-37.83333333 146.46666667,-37.825 146.475,-37.825 146.48333333,-37.825 146.49166667,-37.825 146.5,-37.825 146.50833333,-37.825 146.51666667000001,-37.825 146.51666667000001,-37.81666667 146.50833333,-37.81666667 146.50833333,-37.80833333 146.51666667000001,-37.80833333 146.525,-37.80833333 146.525,-37.8 146.53333333,-37.8 146.53333333,-37.79166667 146.54166667000001,-37.79166667 146.54166667000001,-37.78333333 146.54166667000001,-37.775 146.54166667000001,-37.76666667 146.54166667000001,-37.75833333 146.53333333,-37.75833333 146.53333333,-37.75 146.53333333,-37.74166667 146.54166667000001,-37.74166667 146.54166667000001,-37.73333333 146.55,-37.73333333 146.55833333000001,-37.73333333 146.55833333000001,-37.74166667 146.55,-37.74166667 146.55,-37.75 146.55833333000001,-37.75 146.55833333000001,-37.75833333 146.56666667,-37.75833333 146.56666667,-37.76666667 146.56666667,-37.775 146.575,-37.775 146.575,-37.78333333 146.58333333,-37.78333333 146.58333333,-37.79166667 146.58333333,-37.8 146.575,-37.8 146.575,-37.80833333 146.575,-37.81666667 146.56666667,-37.81666667 146.55833333000001,-37.81666667 146.55833333000001,-37.825 146.55833333000001,-37.83333333 146.56666667,-37.83333333 146.56666667,-37.825 146.575,-37.825 146.575,-37.83333333 146.575,-37.84166667 146.575,-37.85 146.575,-37.85833333 146.58333333,-37.85833333 146.58333333,-37.85 146.58333333,-37.84166667 146.59166667,-37.84166667 146.59166667,-37.83333333 146.59166667,-37.825 146.59166667,-37.81666667 146.59166667,-37.80833333 146.59166667,-37.8 146.59166667,-37.79166667 146.59166667,-37.78333333 146.6,-37.78333333 146.6,-37.775 146.6,-37.76666667 146.60833333,-37.76666667 146.61666667,-37.76666667 146.625,-37.76666667 146.63333333,-37.76666667 146.63333333,-37.775 146.64166667000001,-37.775 146.64166667000001,-37.78333333 146.64166667000001,-37.79166667 146.63333333,-37.79166667 146.63333333,-37.8 146.64166667000001,-37.8 146.65,-37.8 146.65833333,-37.8 146.65833333,-37.80833333 146.65,-37.80833333 146.65,-37.81666667 146.65,-37.825 146.65833333,-37.825 146.65833333,-37.83333333 146.65833333,-37.84166667 146.65833333,-37.85 146.65833333,-37.85833333 146.65833333,-37.86666667 146.65833333,-37.875 146.65833333,-37.88333333 146.65833333,-37.89166667 146.65833333,-37.9 146.65,-37.9 146.65,-37.89166667 146.64166667000001,-37.89166667 146.64166667000001,-37.88333333 146.64166667000001,-37.875 146.63333333,-37.875 146.63333333,-37.88333333 146.63333333,-37.89166667 146.63333333,-37.9 146.63333333,-37.90833333 146.64166667000001,-37.90833333 146.64166667000001,-37.91666667 146.64166667000001,-37.925 146.65,-37.925 146.65,-37.93333333 146.64166667000001,-37.93333333 146.63333333,-37.93333333 146.63333333,-37.925 146.625,-37.925 146.625,-37.93333333 146.61666667,-37.93333333 146.61666667,-37.94166667 146.625,-37.94166667 146.625,-37.95 146.625,-37.95833333 146.63333333,-37.95833333 146.64166667000001,-37.95833333 146.64166667000001,-37.96666667 146.63333333,-37.96666667 146.625,-37.96666667 146.61666667,-37.96666667 146.60833333,-37.96666667 146.6,-37.96666667 146.6,-37.975 146.59166667,-37.975 146.58333333,-37.975 146.575,-37.975 146.56666667,-37.975 146.55833333000001,-37.975 146.55833333000001,-37.98333333 146.56666667,-37.98333333 146.575,-37.98333333 146.58333333,-37.98333333 146.59166667,-37.98333333 146.6,-37.98333333 146.60833333,-37.98333333 146.61666667,-37.98333333 146.625,-37.98333333 146.625,-37.99166667 146.625,-38.0 146.625,-38.00833333 146.625,-38.01666667 146.61666667,-38.01666667 146.60833333,-38.01666667 146.6,-38.01666667 146.6,-38.025 146.6,-38.03333333 146.59166667,-38.03333333 146.58333333,-38.03333333 146.58333333,-38.04166667 146.575,-38.04166667 146.575,-38.05 146.56666667,-38.05 146.56666667,-38.05833333 146.575,-38.05833333 146.575,-38.06666667 146.56666667,-38.06666667 146.55833333000001,-38.06666667 146.55,-38.06666667 146.55,-38.075 146.55,-38.08333333 146.54166667000001,-38.08333333 146.54166667000001,-38.09166667 146.53333333,-38.09166667 146.525,-38.09166667 146.525,-38.1 146.51666667000001,-38.1 146.50833333,-38.1 146.50833333,-38.10833333 146.5,-38.10833333 146.49166667,-38.10833333 146.49166667,-38.1 146.48333333,-38.1 146.48333333,-38.09166667 146.48333333,-38.08333333 146.48333333,-38.075 146.475,-38.075 146.475,-38.08333333 146.475,-38.09166667 146.475,-38.1 146.475,-38.10833333 146.48333333,-38.10833333 146.48333333,-38.11666667 146.475,-38.11666667 146.46666667,-38.11666667 146.45833333,-38.11666667 146.45833333,-38.125 146.45,-38.125 146.44166667,-38.125 146.44166667,-38.11666667 146.43333333000001,-38.11666667 146.43333333000001,-38.10833333 146.425,-38.10833333 146.41666667000001,-38.10833333 146.41666667000001,-38.1 146.40833333,-38.1 146.4,-38.1 146.4,-38.09166667 146.4,-38.08333333 146.39166667000001,-38.08333333 146.39166667000001,-38.075 146.39166667000001,-38.06666667 146.38333333,-38.06666667 146.38333333,-38.075 146.375,-38.075 146.375,-38.06666667 146.36666667,-38.06666667 146.36666667,-38.05833333 146.36666667,-38.05 146.35833333,-38.05 146.35833333,-38.05833333 146.35833333,-38.06666667 146.35,-38.06666667 146.35,-38.075 146.35833333,-38.075 146.36666667,-38.075 146.36666667,-38.08333333 146.36666667,-38.09166667 146.35833333,-38.09166667 146.35,-38.09166667 146.35,-38.1 146.35833333,-38.1 146.35833333,-38.10833333 146.35833333,-38.11666667 146.35,-38.11666667 146.35,-38.10833333 146.34166667,-38.10833333 146.34166667,-38.1 146.34166667,-38.09166667 146.34166667,-38.08333333 146.33333333,-38.08333333 146.33333333,-38.075 146.325,-38.075 146.325,-38.06666667 146.31666667,-38.06666667 146.31666667,-38.05833333 146.30833333000001,-38.05833333 146.3,-38.05833333 146.29166667000001,-38.05833333 146.29166667000001,-38.06666667 146.28333333,-38.06666667 146.275,-38.06666667 146.275,-38.075 146.26666667000001,-38.075 146.25833333,-38.075 146.25833333,-38.06666667 146.25,-38.06666667 146.25,-38.05833333 146.24166667,-38.05833333 146.24166667,-38.06666667 146.24166667,-38.075 146.23333333,-38.075 146.225,-38.075 146.225,-38.06666667 146.225,-38.05833333 146.21666667,-38.05833333 146.20833333,-38.05833333 146.20833333,-38.05 146.20833333,-38.04166667 146.20833333,-38.03333333 146.20833333,-38.025 146.2,-38.025 146.2,-38.01666667 146.2,-38.00833333 146.19166667,-38.00833333 146.19166667,-38.01666667 146.19166667,-38.025 146.18333333000001,-38.025 146.18333333000001,-38.01666667 146.18333333000001,-38.00833333 146.175,-38.00833333 146.175,-38.0 146.18333333000001,-38.0 146.19166667,-38.0 146.19166667,-37.99166667 146.19166667,-37.98333333 146.19166667,-37.975 146.18333333000001,-37.975 146.18333333000001,-37.98333333</coordinates></LinearRing></outerBoundaryIs><innerBoundaryIs><LinearRing><coordinates>146.09166667,-37.975 146.09166667,-37.96666667 146.09166667,-37.95833333 146.08333333,-37.95833333 146.08333333,-37.96666667 146.075,-37.96666667 146.06666667,-37.96666667 146.06666667,-37.975 146.075,-37.975 146.08333333,-37.975 146.09166667,-37.975</coordinates></LinearRing></innerBoundaryIs><innerBoundaryIs><LinearRing><coordinates>146.03333333,-37.91666667 146.04166667000001,-37.91666667 146.04166667000001,-37.90833333 146.03333333,-37.90833333 146.03333333,-37.91666667</coordinates></LinearRing></innerBoundaryIs><innerBoundaryIs><LinearRing><coordinates>146.08333333,-37.875 146.09166667,-37.875 146.09166667,-37.88333333 146.1,-37.88333333 146.1,-37.89166667 146.10833333,-37.89166667 146.10833333,-37.88333333 146.10833333,-37.875 146.1,-37.875 146.1,-37.86666667 146.09166667,-37.86666667 146.08333333,-37.86666667 146.08333333,-37.875</coordinates></LinearRing></innerBoundaryIs><innerBoundaryIs><LinearRing><coordinates>146.40833333,-37.86666667 146.4,-37.86666667 146.4,-37.875 146.4,-37.88333333 146.4,-37.89166667 146.40833333,-37.89166667 146.40833333,-37.88333333 146.40833333,-37.875 146.40833333,-37.86666667</coordinates></LinearRing></innerBoundaryIs><innerBoundaryIs><LinearRing><coordinates>146.58333333,-37.85833333 146.58333333,-37.86666667 146.59166667,-37.86666667 146.59166667,-37.85833333 146.58333333,-37.85833333</coordinates></LinearRing></innerBoundaryIs><innerBoundaryIs><LinearRing><coordinates>146.55833333000001,-37.975 146.55833333000001,-37.96666667 146.55,-37.96666667 146.54166667000001,-37.96666667 146.53333333,-37.96666667 146.53333333,-37.975 146.54166667000001,-37.975 146.55,-37.975 146.55833333000001,-37.975</coordinates></LinearRing></innerBoundaryIs><innerBoundaryIs><LinearRing><coordinates>146.35833333,-38.05 146.35833333,-38.04166667 146.35,-38.04166667 146.34166667,-38.04166667 146.34166667,-38.05 146.35,-38.05 146.35833333,-38.05</coordinates></LinearRing></innerBoundaryIs><innerBoundaryIs><LinearRing><coordinates>146.36666667,-37.98333333 146.375,-37.98333333 146.375,-37.975 146.36666667,-37.975 146.36666667,-37.98333333</coordinates></LinearRing></innerBoundaryIs><innerBoundaryIs><LinearRing><coordinates>146.375,-37.98333333 146.375,-37.99166667 146.38333333,-37.99166667 146.39166667000001,-37.99166667 146.39166667000001,-37.98333333 146.38333333,-37.98333333 146.375,-37.98333333</coordinates></LinearRing></innerBoundaryIs><innerBoundaryIs><LinearRing><coordinates>146.475,-37.98333333 146.475,-37.99166667 146.48333333,-37.99166667 146.49166667,-37.99166667 146.5,-37.99166667 146.50833333,-37.99166667 146.51666667000001,-37.99166667 146.51666667000001,-37.98333333 146.525,-37.98333333 146.525,-37.975 146.525,-37.96666667 146.525,-37.95833333 146.51666667000001,-37.95833333 146.51666667000001,-37.95 146.50833333,-37.95 146.50833333,-37.95833333 146.50833333,-37.96666667 146.51666667000001,-37.96666667 146.51666667000001,-37.975 146.50833333,-37.975 146.50833333,-37.98333333 146.5,-37.98333333 146.49166667,-37.98333333 146.48333333,-37.98333333 146.475,-37.98333333</coordinates></LinearRing></innerBoundaryIs><innerBoundaryIs><LinearRing><coordinates>146.475,-37.99166667 146.46666667,-37.99166667 146.46666667,-38.0 146.475,-38.0 146.475,-37.99166667</coordinates></LinearRing></innerBoundaryIs><innerBoundaryIs><LinearRing><coordinates>146.46666667,-38.0 146.45833333,-38.0 146.45833333,-38.00833333 146.46666667,-38.00833333 146.46666667,-38.0</coordinates></LinearRing></innerBoundaryIs><innerBoundaryIs><LinearRing><coordinates>146.51666667000001,-37.95 146.525,-37.95 146.525,-37.94166667 146.51666667000001,-37.94166667 146.51666667000001,-37.95</coordinates></LinearRing></innerBoundaryIs><innerBoundaryIs><LinearRing><coordinates>146.51666667000001,-37.94166667 146.51666667000001,-37.93333333 146.51666667000001,-37.925 146.50833333,-37.925 146.50833333,-37.93333333 146.50833333,-37.94166667 146.51666667000001,-37.94166667</coordinates></LinearRing></innerBoundaryIs><innerBoundaryIs><LinearRing><coordinates>146.325,-38.03333333 146.325,-38.04166667 146.33333333,-38.04166667 146.33333333,-38.03333333 146.33333333,-38.025 146.34166667,-38.025 146.34166667,-38.01666667 146.33333333,-38.01666667 146.325,-38.01666667 146.325,-38.025 146.325,-38.03333333</coordinates></LinearRing></innerBoundaryIs><innerBoundaryIs><LinearRing><coordinates>146.34166667,-38.01666667 146.35,-38.01666667 146.35,-38.00833333 146.35,-38.0 146.35,-37.99166667 146.34166667,-37.99166667 146.34166667,-38.0 146.34166667,-38.00833333 146.34166667,-38.01666667</coordinates></LinearRing></innerBoundaryIs><innerBoundaryIs><LinearRing><coordinates>146.425,-37.88333333 146.425,-37.89166667 146.43333333000001,-37.89166667 146.43333333000001,-37.88333333 146.425,-37.88333333</coordinates></LinearRing></innerBoundaryIs><innerBoundaryIs><LinearRing><coordinates>146.425,-37.89166667 146.41666667000001,-37.89166667 146.41666667000001,-37.9 146.425,-37.9 146.425,-37.89166667</coordinates></LinearRing></innerBoundaryIs><innerBoundaryIs><LinearRing><coordinates>146.50833333,-37.88333333 146.51666667000001,-37.88333333 146.51666667000001,-37.875 146.51666667000001,-37.86666667 146.50833333,-37.86666667 146.50833333,-37.875 146.50833333,-37.88333333</coordinates></LinearRing></innerBoundaryIs><innerBoundaryIs><LinearRing><coordinates>146.51666667000001,-37.88333333 146.51666667000001,-37.89166667 146.525,-37.89166667 146.525,-37.88333333 146.51666667000001,-37.88333333</coordinates></LinearRing></innerBoundaryIs><innerBoundaryIs><LinearRing><coordinates>146.51666667000001,-37.89166667 146.50833333,-37.89166667 146.50833333,-37.9 146.51666667000001,-37.9 146.51666667000001,-37.89166667</coordinates></LinearRing></innerBoundaryIs><innerBoundaryIs><LinearRing><coordinates>146.50833333,-37.86666667 146.50833333,-37.85833333 146.5,-37.85833333 146.5,-37.86666667 146.50833333,-37.86666667</coordinates></LinearRing></innerBoundaryIs><innerBoundaryIs><LinearRing><coordinates>146.5,-37.85833333 146.5,-37.85 146.49166667,-37.85 146.49166667,-37.85833333 146.5,-37.85833333</coordinates></LinearRing></innerBoundaryIs><innerBoundaryIs><LinearRing><coordinates>146.28333333,-37.825 146.28333333,-37.83333333 146.29166667000001,-37.83333333 146.3,-37.83333333 146.3,-37.825 146.29166667000001,-37.825 146.28333333,-37.825</coordinates></LinearRing></innerBoundaryIs><innerBoundaryIs><LinearRing><coordinates>146.28333333,-37.83333333 146.275,-37.83333333 146.275,-37.84166667 146.28333333,-37.84166667 146.28333333,-37.83333333</coordinates></LinearRing></innerBoundaryIs><innerBoundaryIs><LinearRing><coordinates>146.35833333,-38.03333333 146.36666667,-38.03333333 146.375,-38.03333333 146.375,-38.025 146.38333333,-38.025 146.39166667000001,-38.025 146.39166667000001,-38.01666667 146.38333333,-38.01666667 146.38333333,-38.00833333 146.375,-38.00833333 146.36666667,-38.00833333 146.36666667,-38.01666667 146.35833333,-38.01666667 146.35833333,-38.025 146.35833333,-38.03333333</coordinates></LinearRing></innerBoundaryIs><innerBoundaryIs><LinearRing><coordinates>146.50833333,-38.08333333 146.50833333,-38.09166667 146.51666667000001,-38.09166667 146.51666667000001,-38.08333333 146.50833333,-38.08333333</coordinates></LinearRing></innerBoundaryIs><innerBoundaryIs><LinearRing><coordinates>146.39166667000001,-38.0 146.39166667000001,-38.00833333 146.4,-38.00833333 146.4,-38.0 146.39166667000001,-38.0</coordinates></LinearRing></innerBoundaryIs><innerBoundaryIs><LinearRing><coordinates>146.50833333,-37.90833333 146.50833333,-37.91666667 146.51666667000001,-37.91666667 146.51666667000001,-37.90833333 146.50833333,-37.90833333</coordinates></LinearRing></innerBoundaryIs><innerBoundaryIs><LinearRing><coordinates>146.40833333,-37.925 146.41666667000001,-37.925 146.41666667000001,-37.91666667 146.40833333,-37.91666667 146.40833333,-37.925</coordinates></LinearRing></innerBoundaryIs><innerBoundaryIs><LinearRing><coordinates>146.15833333,-37.95833333 146.16666667000001,-37.95833333 146.16666667000001,-37.95 146.15833333,-37.95 146.15833333,-37.95833333</coordinates></LinearRing></innerBoundaryIs><innerBoundaryIs><LinearRing><coordinates>146.41666667000001,-37.95833333 146.41666667000001,-37.96666667 146.425,-37.96666667 146.425,-37.95833333 146.41666667000001,-37.95833333</coordinates></LinearRing></innerBoundaryIs><innerBoundaryIs><LinearRing><coordinates>146.125,-37.95833333 146.13333333,-37.95833333 146.13333333,-37.95 146.125,-37.95 146.125,-37.95833333</coordinates></LinearRing></innerBoundaryIs><innerBoundaryIs><LinearRing><coordinates>146.6,-37.88333333 146.6,-37.89166667 146.60833333,-37.89166667 146.60833333,-37.88333333 146.6,-37.88333333</coordinates></LinearRing></innerBoundaryIs><innerBoundaryIs><LinearRing><coordinates>146.25833333,-37.86666667 146.26666667000001,-37.86666667 146.26666667000001,-37.85833333 146.25833333,-37.85833333 146.25833333,-37.86666667</coordinates></LinearRing></innerBoundaryIs><innerBoundaryIs><LinearRing><coordinates>146.25833333,-37.80833333 146.25833333,-37.81666667 146.26666667000001,-37.81666667 146.26666667000001,-37.80833333 146.25833333,-37.80833333</coordinates></LinearRing></innerBoundaryIs><innerBoundaryIs><LinearRing><coordinates>146.13333333,-37.83333333 146.14166667000001,-37.83333333 146.14166667000001,-37.825 146.13333333,-37.825 146.13333333,-37.83333333</coordinates></LinearRing></innerBoundaryIs><innerBoundaryIs><LinearRing><coordinates>146.55833333000001,-37.79166667 146.55833333000001,-37.8 146.56666667,-37.8 146.56666667,-37.79166667 146.56666667,-37.78333333 146.55833333000001,-37.78333333 146.55833333000001,-37.79166667</coordinates></LinearRing></innerBoundaryIs><innerBoundaryIs><LinearRing><coordinates>146.53333333,-37.80833333 146.53333333,-37.81666667 146.54166667000001,-37.81666667 146.54166667000001,-37.80833333 146.53333333,-37.80833333</coordinates></LinearRing></innerBoundaryIs></Polygon><Polygon><outerBoundaryIs><LinearRing><coordinates>145.41666667000001,-37.99166667 145.41666667000001,-38.0 145.40833333,-38.0 145.4,-38.0 145.4,-37.99166667 145.40833333,-37.99166667 145.40833333,-37.98333333 145.4,-37.98333333 145.4,-37.975 145.40833333,-37.975 145.41666667000001,-37.975 145.425,-37.975 145.43333333000001,-37.975 145.44166667,-37.975 145.45,-37.975 145.45833333,-37.975 145.45833333,-37.96666667 145.45833333,-37.95833333 145.45833333,-37.95 145.45833333,-37.94166667 145.46666667,-37.94166667 145.46666667,-37.93333333 145.475,-37.93333333 145.475,-37.94166667 145.48333333,-37.94166667 145.48333333,-37.95 145.49166667,-37.95 145.49166667,-37.95833333 145.5,-37.95833333 145.5,-37.96666667 145.5,-37.975 145.50833333,-37.975 145.50833333,-37.98333333 145.51666667000001,-37.98333333 145.525,-37.98333333 145.53333333,-37.98333333 145.53333333,-37.975 145.54166667000001,-37.975 145.54166667000001,-37.96666667 145.55,-37.96666667 145.55,-37.95833333 145.54166667000001,-37.95833333 145.54166667000001,-37.95 145.55,-37.95 145.55833333000001,-37.95 145.55833333000001,-37.94166667 145.55833333000001,-37.93333333 145.55833333000001,-37.925 145.56666667,-37.925 145.56666667,-37.91666667 145.55833333000001,-37.91666667 145.55833333000001,-37.90833333 145.56666667,-37.90833333 145.56666667,-37.9 145.56666667,-37.89166667 145.575,-37.89166667 145.575,-37.88333333 145.58333333,-37.88333333 145.58333333,-37.875 145.58333333,-37.86666667 145.59166667,-37.86666667 145.6,-37.86666667 145.6,-37.85833333 145.59166667,-37.85833333 145.59166667,-37.85 145.6,-37.85 145.6,-37.84166667 145.6,-37.83333333 145.60833333,-37.83333333 145.61666667,-37.83333333 145.625,-37.83333333 145.63333333,-37.83333333 145.63333333,-37.84166667 145.64166667000001,-37.84166667 145.65,-37.84166667 145.65833333,-37.84166667 145.66666667000001,-37.84166667 145.675,-37.84166667 145.68333333000001,-37.84166667 145.68333333000001,-37.85 145.68333333000001,-37.85833333 145.69166667,-37.85833333 145.7,-37.85833333 145.7,-37.86666667 145.70833333,-37.86666667 145.71666667,-37.86666667 145.725,-37.86666667 145.725,-37.875 145.73333333,-37.875 145.73333333,-37.86666667 145.74166667,-37.86666667 145.75,-37.86666667 145.75833333,-37.86666667 145.76666667000001,-37.86666667 145.76666667000001,-37.875 145.775,-37.875 145.775,-37.86666667 145.775,-37.85833333 145.76666667000001,-37.85833333 145.76666667000001,-37.85 145.75833333,-37.85 145.75833333,-37.85833333 145.75,-37.85833333 145.75,-37.85 145.74166667,-37.85 145.73333333,-37.85 145.725,-37.85 145.71666667,-37.85 145.70833333,-37.85 145.7,-37.85 145.7,-37.84166667 145.69166667,-37.84166667 145.69166667,-37.83333333 145.7,-37.83333333 145.7,-37.825 145.69166667,-37.825 145.68333333000001,-37.825 145.675,-37.825 145.66666667000001,-37.825 145.66666667000001,-37.81666667 145.66666667000001,-37.80833333 145.65833333,-37.80833333 145.65833333,-37.8 145.66666667000001,-37.8 145.66666667000001,-37.79166667 145.66666667000001,-37.78333333 145.65833333,-37.78333333 145.65833333,-37.775 145.65833333,-37.76666667 145.66666667000001,-37.76666667 145.66666667000001,-37.75833333 145.675,-37.75833333 145.675,-37.76666667 145.68333333000001,-37.76666667 145.69166667,-37.76666667 145.7,-37.76666667 145.70833333,-37.76666667 145.71666667,-37.76666667 145.725,-37.76666667 145.725,-37.775 145.73333333,-37.775 145.74166667,-37.775 145.74166667,-37.78333333 145.75,-37.78333333 145.75,-37.79166667 145.75,-37.8 145.75,-37.80833333 145.75833333,-37.80833333 145.76666667000001,-37.80833333 145.775,-37.80833333 145.78333333,-37.80833333 145.78333333,-37.8 145.775,-37.8 145.775,-37.79166667 145.78333333,-37.79166667 145.79166667000001,-37.79166667 145.79166667000001,-37.78333333 145.8,-37.78333333 145.80833333000001,-37.78333333 145.81666667,-37.78333333 145.81666667,-37.775 145.825,-37.775 145.83333333,-37.775 145.83333333,-37.78333333 145.84166667,-37.78333333 145.85,-37.78333333 145.85833333,-37.78333333 145.86666667,-37.78333333 145.875,-37.78333333 145.875,-37.79166667 145.875,-37.8 145.88333333,-37.8 145.88333333,-37.79166667 145.89166667000001,-37.79166667 145.9,-37.79166667 145.90833333,-37.79166667 145.90833333,-37.8 145.91666667000001,-37.8 145.91666667000001,-37.79166667 145.925,-37.79166667 145.925,-37.8 145.93333333000001,-37.8 145.94166667,-37.8 145.94166667,-37.80833333 145.95,-37.80833333 145.95,-37.81666667 145.95833333,-37.81666667 145.95833333,-37.825 145.95,-37.825 145.95,-37.83333333 145.95833333,-37.83333333 145.95833333,-37.84166667 145.96666667,-37.84166667 145.96666667,-37.85 145.975,-37.85 145.98333333,-37.85 145.98333333,-37.85833333 145.99166667,-37.85833333 146.0,-37.85833333 146.0,-37.86666667 146.0,-37.875 146.0,-37.88333333 145.99166667,-37.88333333 145.99166667,-37.89166667 145.98333333,-37.89166667 145.975,-37.89166667 145.96666667,-37.89166667 145.96666667,-37.88333333 145.95833333,-37.88333333 145.95,-37.88333333 145.95,-37.875 145.94166667,-37.875 145.94166667,-37.88333333 145.93333333000001,-37.88333333 145.925,-37.88333333 145.925,-37.89166667 145.91666667000001,-37.89166667 145.91666667000001,-37.9 145.925,-37.9 145.93333333000001,-37.9 145.93333333000001,-37.90833333 145.925,-37.90833333 145.925,-37.91666667 145.925,-37.925 145.93333333000001,-37.925 145.94166667,-37.925 145.94166667,-37.93333333 145.94166667,-37.94166667 145.94166667,-37.95 145.94166667,-37.95833333 145.93333333000001,-37.95833333 145.93333333000001,-37.96666667 145.93333333000001,-37.975 145.925,-37.975 145.925,-37.98333333 145.91666667000001,-37.98333333 145.91666667000001,-37.99166667 145.91666667000001,-38.0 145.90833333,-38.0 145.9,-38.0 145.9,-38.00833333 145.89166667000001,-38.00833333 145.89166667000001,-38.01666667 145.89166667000001,-38.025 145.88333333,-38.025 145.875,-38.025 145.86666667,-38.025 145.85833333,-38.025 145.85,-38.025 145.84166667,-38.025 145.83333333,-38.025 145.825,-38.025 145.825,-38.01666667 145.81666667,-38.01666667 145.80833333000001,-38.01666667 145.80833333000001,-38.00833333 145.80833333000001,-38.0 145.8,-38.0 145.79166667000001,-38.0 145.79166667000001,-37.99166667 145.8,-37.99166667 145.8,-37.98333333 145.79166667000001,-37.98333333 145.78333333,-37.98333333 145.775,-37.98333333 145.775,-37.975 145.76666667000001,-37.975 145.75833333,-37.975 145.75833333,-37.96666667 145.75,-37.96666667 145.75,-37.975 145.75,-37.98333333 145.75,-37.99166667 145.75,-38.0 145.74166667,-38.0 145.73333333,-38.0 145.725,-38.0 145.725,-38.00833333 145.71666667,-38.00833333 145.71666667,-38.0 145.70833333,-38.0 145.70833333,-37.99166667 145.7,-37.99166667 145.7,-38.0 145.69166667,-38.0 145.69166667,-38.00833333 145.7,-38.00833333 145.7,-38.01666667 145.7,-38.025 145.69166667,-38.025 145.68333333000001,-38.025 145.675,-38.025 145.675,-38.03333333 145.66666667000001,-38.03333333 145.66666667000001,-38.04166667 145.65833333,-38.04166667 145.65,-38.04166667 145.64166667000001,-38.04166667 145.63333333,-38.04166667 145.63333333,-38.03333333 145.625,-38.03333333 145.625,-38.025 145.625,-38.01666667 145.61666667,-38.01666667 145.60833333,-38.01666667 145.6,-38.01666667 145.6,-38.025 145.59166667,-38.025 145.59166667,-38.01666667 145.58333333,-38.01666667 145.58333333,-38.00833333 145.575,-38.00833333 145.575,-38.01666667 145.56666667,-38.01666667 145.55833333000001,-38.01666667 145.55833333000001,-38.00833333 145.55,-38.00833333 145.55,-38.01666667 145.54166667000001,-38.01666667 145.53333333,-38.01666667 145.53333333,-38.00833333 145.525,-38.00833333 145.51666667000001,-38.00833333 145.51666667000001,-38.0 145.50833333,-38.0 145.50833333,-38.00833333 145.5,-38.00833333 145.49166667,-38.00833333 145.49166667,-38.0 145.48333333,-38.0 145.48333333,-37.99166667 145.475,-37.99166667 145.46666667,-37.99166667 145.46666667,-38.0 145.45833333,-38.0 145.45833333,-38.00833333 145.45,-38.00833333 145.45,-38.0 145.44166667,-38.0 145.44166667,-37.99166667 145.43333333000001,-37.99166667 145.425,-37.99166667 145.41666667000001,-37.99166667</coordinates></LinearRing></outerBoundaryIs><innerBoundaryIs><LinearRing><coordinates>145.48333333,-37.95 145.475,-37.95 145.475,-37.95833333 145.475,-37.96666667 145.46666667,-37.96666667 145.46666667,-37.975 145.475,-37.975 145.48333333,-37.975 145.48333333,-37.96666667 145.48333333,-37.95833333 145.48333333,-37.95</coordinates></LinearRing></innerBoundaryIs><innerBoundaryIs><LinearRing><coordinates>145.94166667,-37.875 145.94166667,-37.86666667 145.93333333000001,-37.86666667 145.93333333000001,-37.875 145.94166667,-37.875</coordinates></LinearRing></innerBoundaryIs><innerBoundaryIs><LinearRing><coordinates>145.91666667000001,-37.89166667 145.91666667000001,-37.88333333 145.90833333,-37.88333333 145.9,-37.88333333 145.89166667000001,-37.88333333 145.89166667000001,-37.89166667 145.9,-37.89166667 145.90833333,-37.89166667 145.91666667000001,-37.89166667</coordinates></LinearRing></innerBoundaryIs><innerBoundaryIs><LinearRing><coordinates>145.575,-38.00833333 145.575,-38.0 145.56666667,-38.0 145.56666667,-38.00833333 145.575,-38.00833333</coordinates></LinearRing></innerBoundaryIs><innerBoundaryIs><LinearRing><coordinates>145.88333333,-37.86666667 145.89166667000001,-37.86666667 145.89166667000001,-37.85833333 145.88333333,-37.85833333 145.88333333,-37.86666667</coordinates></LinearRing></innerBoundaryIs><innerBoundaryIs><LinearRing><coordinates>145.89166667000001,-37.86666667 145.89166667000001,-37.875 145.9,-37.875 145.90833333,-37.875 145.90833333,-37.86666667 145.9,-37.86666667 145.89166667000001,-37.86666667</coordinates></LinearRing></innerBoundaryIs><innerBoundaryIs><LinearRing><coordinates>145.85833333,-37.88333333 145.86666667,-37.88333333 145.875,-37.88333333 145.88333333,-37.88333333 145.88333333,-37.875 145.875,-37.875 145.86666667,-37.875 145.85833333,-37.875 145.85833333,-37.88333333</coordinates></LinearRing></innerBoundaryIs><innerBoundaryIs><LinearRing><coordinates>145.83333333,-37.85833333 145.83333333,-37.86666667 145.84166667,-37.86666667 145.84166667,-37.85833333 145.84166667,-37.85 145.83333333,-37.85 145.83333333,-37.85833333</coordinates></LinearRing></innerBoundaryIs><innerBoundaryIs><LinearRing><coordinates>145.78333333,-37.875 145.79166667000001,-37.875 145.79166667000001,-37.86666667 145.78333333,-37.86666667 145.78333333,-37.875</coordinates></LinearRing></innerBoundaryIs></Polygon></MultiGeometry>
  </Placemark>
</Folder>
</Document></kml>
