# Supplementary material for: Species conservation profiles of a random sample of world spiders I: Agelenidae to Filistatidae
Source: Biodivers Data J. 2018 Apr 25;(6):e23555. doi: 10.3897/BDJ.6.e23555 (PMC5932090; doi:10.3897/BDJ.6.e23555)
Supplement: Supplementary material 30 — Distribution of Aurecocrypta lugubris Raven, 1994 [file bdj-06-e23555-s030.kml]

<?xml version="1.0" encoding="utf-8" ?>
<kml xmlns="http://www.opengis.net/kml/2.2">
<Document id="root_doc">
<Schema name="Aurecocrypta_lugubris.kml" id="Aurecocrypta_lugubris.kml">
	<SimpleField name="layer" type="float"></SimpleField>
</Schema>
<Folder><name>Aurecocrypta_lugubris.kml</name>
  <Placemark>
	<Style><LineStyle><color>ff0000ff</color></LineStyle><PolyStyle><fill>0</fill></PolyStyle></Style>
	<ExtendedData><SchemaData schemaUrl="#Aurecocrypta_lugubris.kml">
		<SimpleData name="layer">1</SimpleData>
	</SchemaData></ExtendedData>
      <MultiGeometry><Polygon><outerBoundaryIs><LinearRing><coordinates>125.0,-32.75 125.08333333,-32.75 125.08333333,-32.83333333 125.0,-32.83333333 125.0,-32.75</coordinates></LinearRing></outerBoundaryIs></Polygon><Polygon><outerBoundaryIs><LinearRing><coordinates>115.5,-32.08333333 115.41666667,-32.08333333 115.41666667,-32.0 115.41666667,-31.91666667 115.5,-31.91666667 115.58333333,-31.91666667 115.58333333,-32.0 115.58333333,-32.08333333 115.5,-32.08333333</coordinates></LinearRing></outerBoundaryIs></Polygon><Polygon><outerBoundaryIs><LinearRing><coordinates>126.16666667,-30.66666667 126.25,-30.66666667 126.25,-30.75 126.16666667,-30.75 126.16666667,-30.66666667</coordinates></LinearRing></outerBoundaryIs></Polygon><Polygon><outerBoundaryIs><LinearRing><coordinates>124.58333333,-29.08333333 124.58333333,-29.16666667 124.5,-29.16666667 124.5,-29.08333333 124.5,-29.0 124.41666667,-29.0 124.41666667,-28.91666667 124.5,-28.91666667 124.5,-28.83333333 124.58333333,-28.83333333 124.58333333,-28.91666667 124.58333333,-29.0 124.58333333,-29.08333333</coordinates></LinearRing></outerBoundaryIs></Polygon><Polygon><outerBoundaryIs><LinearRing><coordinates>123.25,-28.58333333 123.33333333,-28.58333333 123.33333333,-28.66666667 123.25,-28.66666667 123.25,-28.58333333</coordinates></LinearRing></outerBoundaryIs></Polygon><Polygon><outerBoundaryIs><LinearRing><coordinates>122.58333333,-28.0 122.58333333,-28.08333333 122.5,-28.08333333 122.5,-28.0 122.5,-27.91666667 122.58333333,-27.91666667 122.58333333,-28.0</coordinates></LinearRing></outerBoundaryIs></Polygon><Polygon><outerBoundaryIs><LinearRing><coordinates>119.41666667,-25.83333333 119.5,-25.83333333 119.5,-25.91666667 119.41666667,-25.91666667 119.41666667,-25.83333333</coordinates></LinearRing></outerBoundaryIs></Polygon><Polygon><outerBoundaryIs><LinearRing><coordinates>118.66666667,-24.25 118.75,-24.25 118.75,-24.33333333 118.66666667,-24.33333333 118.66666667,-24.25</coordinates></LinearRing></outerBoundaryIs></Polygon><Polygon><outerBoundaryIs><LinearRing><coordinates>118.08333333,-23.66666667 118.16666667,-23.66666667 118.25,-23.66666667 118.25,-23.75 118.16666667,-23.75 118.08333333,-23.75 118.08333333,-23.66666667</coordinates></LinearRing></outerBoundaryIs></Polygon><Polygon><outerBoundaryIs><LinearRing><coordinates>117.08333333,-23.75 117.16666667,-23.75 117.16666667,-23.83333333 117.08333333,-23.83333333 117.08333333,-23.75</coordinates></LinearRing></outerBoundaryIs></Polygon><Polygon><outerBoundaryIs><LinearRing><coordinates>113.58333333,-22.5 113.66666667,-22.5 113.66666667,-22.58333333 113.58333333,-22.58333333 113.58333333,-22.5</coordinates></LinearRing></outerBoundaryIs></Polygon><Polygon><outerBoundaryIs><LinearRing><coordinates>121.91666667,-26.41666667 122.0,-26.41666667 122.0,-26.5 121.91666667,-26.5 121.91666667,-26.41666667</coordinates></LinearRing></outerBoundaryIs></Polygon><Polygon><outerBoundaryIs><LinearRing><coordinates>123.91666667,-33.66666667 123.83333333,-33.66666667 123.83333333,-33.75 123.83333333,-33.83333333 123.75,-33.83333333 123.75,-33.91666667 123.66666667,-33.91666667 123.58333333,-33.91666667 123.58333333,-34.0 123.58333333,-34.08333333 123.5,-34.08333333 123.5,-34.0 123.5,-33.91666667 123.41666667,-33.91666667 123.33333333,-33.91666667 123.33333333,-34.0 123.33333333,-34.08333333 123.25,-34.08333333 123.25,-34.16666667 123.16666667,-34.16666667 123.08333333,-34.16666667 123.08333333,-34.08333333 123.08333333,-34.0 123.08333333,-33.91666667 123.0,-33.91666667 122.91666667,-33.91666667 122.91666667,-34.0 122.83333333,-34.0 122.75,-34.0 122.75,-33.91666667 122.66666667,-33.91666667 122.66666667,-34.0 122.58333333,-34.0 122.5,-34.0 122.41666667,-34.0 122.33333333,-34.0 122.33333333,-34.08333333 122.33333333,-34.16666667 122.25,-34.16666667 122.16666667,-34.16666667 122.16666667,-34.08333333 122.08333333,-34.08333333 122.08333333,-34.16666667 122.0,-34.16666667 121.91666667,-34.16666667 121.91666667,-34.08333333 121.91666667,-34.0 121.83333333,-34.0 121.75,-34.0 121.75,-34.08333333 121.66666667,-34.08333333 121.58333333,-34.08333333 121.58333333,-34.0 121.66666667,-34.0 121.66666667,-33.91666667 121.58333333,-33.91666667 121.5,-33.91666667 121.5,-33.83333333 121.41666667,-33.83333333 121.33333333,-33.83333333 121.33333333,-33.91666667 121.25,-33.91666667 121.16666667,-33.91666667 121.08333333,-33.91666667 121.0,-33.91666667 120.91666667,-33.91666667 120.83333333,-33.91666667 120.75,-33.91666667 120.66666667,-33.91666667 120.58333333,-33.91666667 120.58333333,-34.0 120.5,-34.0 120.41666667,-34.0 120.33333333,-34.0 120.25,-34.0 120.16666667,-34.0 120.08333333,-34.0 120,-34 119.91666667,-34.0 119.83333333,-34.0 119.83333333,-34.08333333 119.75,-34.08333333 119.66666667,-34.08333333 119.66666667,-34.16666667 119.58333333,-34.16666667 119.58333333,-34.25 119.58333333,-34.33333333 119.66666667,-34.33333333 119.66666667,-34.41666667 119.58333333,-34.41666667 119.5,-34.41666667 119.41666667,-34.41666667 119.41666667,-34.5 119.33333333,-34.5 119.33333333,-34.58333333 119.25,-34.58333333 119.16666667,-34.58333333 119.16666667,-34.5 119.08333333,-34.5 119.0,-34.5 118.91666667,-34.5 118.83333333,-34.5 118.83333333,-34.58333333 118.83333333,-34.66666667 118.75,-34.66666667 118.66666667,-34.66666667 118.66666667,-34.75 118.58333333,-34.75 118.5,-34.75 118.5,-34.83333333 118.5,-34.91666667 118.5,-35.0 118.41666667,-35.0 118.41666667,-34.91666667 118.33333333,-34.91666667 118.25,-34.91666667 118.25,-35.0 118.25,-35.08333333 118.16666667,-35.08333333 118.16666667,-35.0 118.08333333,-35.0 118.08333333,-35.08333333 118.08333333,-35.16666667 118.0,-35.16666667 117.91666667,-35.16666667 117.91666667,-35.25 117.83333333,-35.25 117.83333333,-35.16666667 117.83333333,-35.08333333 117.75,-35.08333333 117.66666667,-35.08333333 117.66666667,-35.16666667 117.58333333,-35.16666667 117.5,-35.16666667 117.41666667,-35.16666667 117.41666667,-35.08333333 117.33333333,-35.08333333 117.25,-35.08333333 117.16666667,-35.08333333 117.08333333,-35.08333333 117.0,-35.08333333 116.91666667,-35.08333333 116.83333333,-35.08333333 116.75,-35.08333333 116.66666667,-35.08333333 116.58333333,-35.08333333 116.5,-35.08333333 116.41666667,-35.08333333 116.41666667,-35.0 116.33333333,-35.0 116.33333333,-34.91666667 116.25,-34.91666667 116.16666667,-34.91666667 116.08333333,-34.91666667 116.0,-34.91666667 116.0,-34.83333333 115.91666667,-34.83333333 115.91666667,-34.75 115.83333333,-34.75 115.83333333,-34.66666667 115.75,-34.66666667 115.75,-34.58333333 115.66666667,-34.58333333 115.66666667,-34.5 115.58333333,-34.5 115.5,-34.5 115.5,-34.41666667 115.41666667,-34.41666667 115.33333333,-34.41666667 115.33333333,-34.33333333 115.25,-34.33333333 115.16666667,-34.33333333 115.16666667,-34.41666667 115.08333333,-34.41666667 115.08333333,-34.33333333 115.0,-34.33333333 115.0,-34.25 115.0,-34.16666667 114.91666667,-34.16666667 114.91666667,-34.08333333 115.0,-34.08333333 115,-34 114.91666667,-34.0 114.91666667,-33.91666667 114.91666667,-33.83333333 114.91666667,-33.75 114.91666667,-33.66666667 115.0,-33.66666667 115.0,-33.58333333 115.0,-33.5 115.08333333,-33.5 115.16666667,-33.5 115.16666667,-33.58333333 115.25,-33.58333333 115.33333333,-33.58333333 115.41666667,-33.58333333 115.41666667,-33.5 115.5,-33.5 115.5,-33.41666667 115.58333333,-33.41666667 115.58333333,-33.33333333 115.58333333,-33.25 115.66666667,-33.25 115.66666667,-33.16666667 115.66666667,-33.08333333 115.66666667,-33.0 115.58333333,-33.0 115.58333333,-32.91666667 115.58333333,-32.83333333 115.58333333,-32.75 115.58333333,-32.66666667 115.58333333,-32.58333333 115.58333333,-32.5 115.66666667,-32.5 115.66666667,-32.41666667 115.66666667,-32.33333333 115.66666667,-32.25 115.58333333,-32.25 115.58333333,-32.16666667 115.58333333,-32.08333333 115.66666667,-32.08333333 115.66666667,-32.0 115.75,-32.0 115.75,-31.91666667 115.75,-31.83333333 115.66666667,-31.83333333 115.66666667,-31.75 115.66666667,-31.66666667 115.58333333,-31.66666667 115.58333333,-31.58333333 115.58333333,-31.5 115.5,-31.5 115.5,-31.41666667 115.41666667,-31.41666667 115.41666667,-31.33333333 115.41666667,-31.25 115.33333333,-31.25 115.33333333,-31.16666667 115.33333333,-31.08333333 115.25,-31.08333333 115.25,-31.0 115.25,-30.91666667 115.16666667,-30.91666667 115.16666667,-30.83333333 115.16666667,-30.75 115.08333333,-30.75 115.08333333,-30.66666667 115.08333333,-30.58333333 115.0,-30.58333333 115.0,-30.5 115.0,-30.41666667 115.0,-30.33333333 115.0,-30.25 114.91666667,-30.25 114.91666667,-30.16666667 114.91666667,-30.08333333 114.91666667,-30.0 114.91666667,-29.91666667 114.91666667,-29.83333333 114.91666667,-29.75 114.91666667,-29.66666667 114.91666667,-29.58333333 114.91666667,-29.5 114.91666667,-29.41666667 114.91666667,-29.33333333 114.91666667,-29.25 114.83333333,-29.25 114.83333333,-29.16666667 114.83333333,-29.08333333 114.75,-29.08333333 114.75,-29.0 114.66666667,-29.0 114.66666667,-28.91666667 114.58333333,-28.91666667 114.58333333,-28.83333333 114.5,-28.83333333 114.5,-28.75 114.58333333,-28.75 114.58333333,-28.66666667 114.58333333,-28.58333333 114.5,-28.58333333 114.5,-28.5 114.41666667,-28.5 114.41666667,-28.41666667 114.33333333,-28.41666667 114.33333333,-28.33333333 114.33333333,-28.25 114.25,-28.25 114.16666667,-28.25 114.16666667,-28.16666667 114.16666667,-28.08333333 114.08333333,-28.08333333 114.08333333,-28.0 114.08333333,-27.91666667 114.08333333,-27.83333333 114.08333333,-27.75 114.08333333,-27.66666667 114.08333333,-27.58333333 114.08333333,-27.5 114.0,-27.5 114.0,-27.41666667 114.0,-27.33333333 113.91666667,-27.33333333 113.91666667,-27.25 113.91666667,-27.16666667 113.83333333,-27.16666667 113.83333333,-27.08333333 113.75,-27.08333333 113.75,-27.0 113.75,-26.91666667 113.66666667,-26.91666667 113.66666667,-26.83333333 113.58333333,-26.83333333 113.58333333,-26.75 113.58333333,-26.66666667 113.5,-26.66666667 113.5,-26.58333333 113.41666667,-26.58333333 113.33333333,-26.58333333 113.33333333,-26.5 113.25,-26.5 113.25,-26.41666667 113.25,-26.33333333 113.25,-26.25 113.16666667,-26.25 113.16666667,-26.16666667 113.08333333,-26.16666667 113.08333333,-26.08333333 113.08333333,-26.0 113,-26 113.0,-25.91666667 113.0,-25.83333333 112.91666667,-25.83333333 112.91666667,-25.75 112.91666667,-25.66666667 112.91666667,-25.58333333 112.91666667,-25.5 112.91666667,-25.41666667 113.0,-25.41666667 113.0,-25.5 113.0,-25.58333333 113.08333333,-25.58333333 113.08333333,-25.66666667 113.08333333,-25.75 113.16666667,-25.75 113.16666667,-25.83333333 113.16666667,-25.91666667 113.25,-25.91666667 113.25,-26.0 113.33333333,-26.0 113.41666667,-26.0 113.41666667,-26.08333333 113.41666667,-26.16666667 113.5,-26.16666667 113.5,-26.08333333 113.5,-26.0 113.5,-25.91666667 113.5,-25.83333333 113.41666667,-25.83333333 113.41666667,-25.75 113.41666667,-25.66666667 113.41666667,-25.58333333 113.41666667,-25.5 113.5,-25.5 113.5,-25.58333333 113.58333333,-25.58333333 113.58333333,-25.66666667 113.66666667,-25.66666667 113.66666667,-25.75 113.75,-25.75 113.75,-25.83333333 113.75,-25.91666667 113.75,-26.0 113.75,-26.08333333 113.83333333,-26.08333333 113.83333333,-26.0 113.83333333,-25.91666667 113.83333333,-25.83333333 113.83333333,-25.75 113.91666667,-25.75 113.91666667,-25.83333333 113.91666667,-25.91666667 113.91666667,-26.0 113.91666667,-26.08333333 114.0,-26.08333333 114.0,-26.16666667 114.0,-26.25 114.0,-26.33333333 114.08333333,-26.33333333 114.16666667,-26.33333333 114.16666667,-26.25 114.16666667,-26.16666667 114.16666667,-26.08333333 114.16666667,-26.0 114.16666667,-25.91666667 114.16666667,-25.83333333 114.08333333,-25.83333333 114.08333333,-25.75 114.08333333,-25.66666667 114.0,-25.66666667 114.0,-25.58333333 113.91666667,-25.58333333 113.91666667,-25.5 113.83333333,-25.5 113.83333333,-25.41666667 113.83333333,-25.33333333 113.83333333,-25.25 113.75,-25.25 113.75,-25.16666667 113.66666667,-25.16666667 113.66666667,-25.08333333 113.66666667,-25.0 113.58333333,-25.0 113.58333333,-24.91666667 113.58333333,-24.83333333 113.58333333,-24.75 113.5,-24.75 113.5,-24.66666667 113.5,-24.58333333 113.41666667,-24.58333333 113.41666667,-24.5 113.33333333,-24.5 113.33333333,-24.41666667 113.33333333,-24.33333333 113.33333333,-24.25 113.33333333,-24.16666667 113.41666667,-24.16666667 113.41666667,-24.08333333 113.41666667,-24.0 113.41666667,-23.91666667 113.41666667,-23.83333333 113.5,-23.83333333 113.5,-23.75 113.5,-23.66666667 113.58333333,-23.66666667 113.58333333,-23.58333333 113.66666667,-23.58333333 113.66666667,-23.5 113.75,-23.5 113.75,-23.41666667 113.75,-23.33333333 113.75,-23.25 113.75,-23.16666667 113.75,-23.08333333 113.75,-23.0 113.75,-22.91666667 113.75,-22.83333333 113.75,-22.75 113.66666667,-22.75 113.66666667,-22.66666667 113.66666667,-22.58333333 113.75,-22.58333333 113.75,-22.5 113.83333333,-22.5 113.91666667,-22.5 113.91666667,-22.41666667 114.0,-22.41666667 114.0,-22.33333333 114.0,-22.25 114.08333333,-22.25 114.08333333,-22.16666667 114.08333333,-22.08333333 114.08333333,-22.0 114.16666667,-22.0 114.16666667,-22.08333333 114.16666667,-22.16666667 114.16666667,-22.25 114.25,-22.25 114.25,-22.33333333 114.25,-22.41666667 114.33333333,-22.41666667 114.41666667,-22.41666667 114.41666667,-22.33333333 114.5,-22.33333333 114.5,-22.25 114.58333333,-22.25 114.58333333,-22.16666667 114.58333333,-22.08333333 114.66666667,-22.08333333 114.66666667,-22.0 114.75,-22.0 114.75,-21.91666667 114.83333333,-21.91666667 114.83333333,-21.83333333 114.91666667,-21.83333333 115.0,-21.83333333 115.08333333,-21.83333333 115.16666667,-21.83333333 115.25,-21.83333333 115.33333333,-21.83333333 115.41666667,-21.83333333 115.5,-21.83333333 115.5,-21.91666667 115.58333333,-21.91666667 115.58333333,-22.0 115.66666667,-22.0 115.75,-22.0 115.75,-21.91666667 115.83333333,-21.91666667 115.91666667,-21.91666667 115.91666667,-22.0 116,-22 116.0,-22.08333333 116.08333333,-22.08333333 116.08333333,-22.16666667 116.08333333,-22.25 116.16666667,-22.25 116.16666667,-22.33333333 116.16666667,-22.41666667 116.25,-22.41666667 116.25,-22.5 116.33333333,-22.5 116.33333333,-22.58333333 116.41666667,-22.58333333 116.41666667,-22.66666667 116.5,-22.66666667 116.5,-22.75 116.5,-22.83333333 116.58333333,-22.83333333 116.66666667,-22.83333333 116.75,-22.83333333 116.83333333,-22.83333333 116.83333333,-22.91666667 116.91666667,-22.91666667 117.0,-22.91666667 117,-23 116.91666667,-23.0 116.83333333,-23.0 116.83333333,-23.08333333 116.91666667,-23.08333333 116.91666667,-23.16666667 117.0,-23.16666667 117.08333333,-23.16666667 117.08333333,-23.08333333 117.16666667,-23.08333333 117.16666667,-23.16666667 117.25,-23.16666667 117.25,-23.25 117.33333333,-23.25 117.33333333,-23.33333333 117.41666667,-23.33333333 117.41666667,-23.41666667 117.5,-23.41666667 117.5,-23.33333333 117.58333333,-23.33333333 117.58333333,-23.41666667 117.66666667,-23.41666667 117.66666667,-23.5 117.75,-23.5 117.75,-23.58333333 117.83333333,-23.58333333 117.91666667,-23.58333333 118.0,-23.58333333 118.08333333,-23.58333333 118.08333333,-23.66666667 118.0,-23.66666667 117.91666667,-23.66666667 117.91666667,-23.75 118.0,-23.75 118.0,-23.83333333 117.91666667,-23.83333333 117.91666667,-23.91666667 118.0,-23.91666667 118.08333333,-23.91666667 118.08333333,-24.0 118.16666667,-24.0 118.25,-24.0 118.25,-24.08333333 118.33333333,-24.08333333 118.41666667,-24.08333333 118.41666667,-24.0 118.5,-24.0 118.5,-24.08333333 118.58333333,-24.08333333 118.66666667,-24.08333333 118.75,-24.08333333 118.75,-24.16666667 118.66666667,-24.16666667 118.58333333,-24.16666667 118.5,-24.16666667 118.5,-24.25 118.58333333,-24.25 118.58333333,-24.33333333 118.66666667,-24.33333333 118.66666667,-24.41666667 118.66666667,-24.5 118.75,-24.5 118.75,-24.58333333 118.75,-24.66666667 118.83333333,-24.66666667 118.91666667,-24.66666667 118.91666667,-24.75 118.83333333,-24.75 118.83333333,-24.83333333 118.91666667,-24.83333333 119.0,-24.83333333 119.0,-24.91666667 118.91666667,-24.91666667 118.91666667,-25.0 119,-25 119.08333333,-25.0 119.16666667,-25.0 119.16666667,-24.91666667 119.25,-24.91666667 119.33333333,-24.91666667 119.41666667,-24.91666667 119.41666667,-25.0 119.5,-25.0 119.58333333,-25.0 119.58333333,-25.08333333 119.58333333,-25.16666667 119.58333333,-25.25 119.66666667,-25.25 119.66666667,-25.33333333 119.58333333,-25.33333333 119.58333333,-25.41666667 119.66666667,-25.41666667 119.75,-25.41666667 119.83333333,-25.41666667 119.83333333,-25.33333333 119.91666667,-25.33333333 120.0,-25.33333333 120.0,-25.41666667 120.08333333,-25.41666667 120.16666667,-25.41666667 120.16666667,-25.5 120.25,-25.5 120.25,-25.58333333 120.33333333,-25.58333333 120.41666667,-25.58333333 120.41666667,-25.66666667 120.33333333,-25.66666667 120.25,-25.66666667 120.25,-25.75 120.16666667,-25.75 120.08333333,-25.75 120.08333333,-25.83333333 120.08333333,-25.91666667 120.16666667,-25.91666667 120.16666667,-26.0 120.25,-26.0 120.25,-26.08333333 120.33333333,-26.08333333 120.33333333,-26.16666667 120.41666667,-26.16666667 120.5,-26.16666667 120.5,-26.08333333 120.41666667,-26.08333333 120.41666667,-26.0 120.41666667,-25.91666667 120.5,-25.91666667 120.5,-25.83333333 120.58333333,-25.83333333 120.58333333,-25.75 120.58333333,-25.66666667 120.66666667,-25.66666667 120.66666667,-25.75 120.75,-25.75 120.75,-25.83333333 120.75,-25.91666667 120.83333333,-25.91666667 120.83333333,-25.83333333 120.91666667,-25.83333333 121.0,-25.83333333 121.0,-25.91666667 121.08333333,-25.91666667 121.08333333,-26.0 121.16666667,-26.0 121.16666667,-26.08333333 121.25,-26.08333333 121.25,-26.16666667 121.33333333,-26.16666667 121.41666667,-26.16666667 121.41666667,-26.08333333 121.5,-26.08333333 121.58333333,-26.08333333 121.58333333,-26.16666667 121.58333333,-26.25 121.58333333,-26.33333333 121.66666667,-26.33333333 121.66666667,-26.41666667 121.75,-26.41666667 121.83333333,-26.41666667 121.83333333,-26.5 121.91666667,-26.5 121.91666667,-26.58333333 121.83333333,-26.58333333 121.83333333,-26.66666667 121.75,-26.66666667 121.75,-26.58333333 121.66666667,-26.58333333 121.58333333,-26.58333333 121.58333333,-26.66666667 121.5,-26.66666667 121.5,-26.75 121.5,-26.83333333 121.5,-26.91666667 121.5,-27.0 121.5,-27.08333333 121.5,-27.16666667 121.5,-27.25 121.58333333,-27.25 121.66666667,-27.25 121.66666667,-27.33333333 121.75,-27.33333333 121.83333333,-27.33333333 121.83333333,-27.41666667 121.91666667,-27.41666667 121.91666667,-27.5 121.91666667,-27.58333333 121.83333333,-27.58333333 121.83333333,-27.66666667 121.91666667,-27.66666667 121.91666667,-27.75 121.91666667,-27.83333333 122.0,-27.83333333 122.0,-27.91666667 122.08333333,-27.91666667 122.08333333,-28.0 122.16666667,-28.0 122.25,-28.0 122.25,-27.91666667 122.33333333,-27.91666667 122.33333333,-28.0 122.33333333,-28.08333333 122.33333333,-28.16666667 122.33333333,-28.25 122.41666667,-28.25 122.41666667,-28.33333333 122.41666667,-28.41666667 122.41666667,-28.5 122.41666667,-28.58333333 122.5,-28.58333333 122.5,-28.66666667 122.58333333,-28.66666667 122.58333333,-28.58333333 122.66666667,-28.58333333 122.66666667,-28.5 122.66666667,-28.41666667 122.75,-28.41666667 122.75,-28.33333333 122.75,-28.25 122.66666667,-28.25 122.58333333,-28.25 122.58333333,-28.16666667 122.58333333,-28.08333333 122.66666667,-28.08333333 122.66666667,-28.16666667 122.75,-28.16666667 122.83333333,-28.16666667 122.83333333,-28.25 122.83333333,-28.33333333 122.83333333,-28.41666667 122.91666667,-28.41666667 122.91666667,-28.5 122.91666667,-28.58333333 123.0,-28.58333333 123.08333333,-28.58333333 123.16666667,-28.58333333 123.16666667,-28.66666667 123.25,-28.66666667 123.25,-28.75 123.25,-28.83333333 123.33333333,-28.83333333 123.33333333,-28.91666667 123.33333333,-29.0 123.41666667,-29.0 123.41666667,-28.91666667 123.5,-28.91666667 123.5,-28.83333333 123.58333333,-28.83333333 123.58333333,-28.75 123.66666667,-28.75 123.75,-28.75 123.75,-28.66666667 123.83333333,-28.66666667 123.91666667,-28.66666667 124.0,-28.66666667 124.08333333,-28.66666667 124.16666667,-28.66666667 124.16666667,-28.75 124.08333333,-28.75 124.08333333,-28.83333333 124.0,-28.83333333 123.91666667,-28.83333333 123.83333333,-28.83333333 123.83333333,-28.91666667 123.75,-28.91666667 123.66666667,-28.91666667 123.66666667,-29.0 123.66666667,-29.08333333 123.58333333,-29.08333333 123.58333333,-29.16666667 123.66666667,-29.16666667 123.66666667,-29.25 123.58333333,-29.25 123.58333333,-29.33333333 123.5,-29.33333333 123.5,-29.41666667 123.58333333,-29.41666667 123.58333333,-29.5 123.66666667,-29.5 123.75,-29.5 123.75,-29.58333333 123.75,-29.66666667 123.66666667,-29.66666667 123.66666667,-29.75 123.75,-29.75 123.75,-29.83333333 123.75,-29.91666667 123.83333333,-29.91666667 123.83333333,-29.83333333 123.91666667,-29.83333333 124.0,-29.83333333 124.0,-29.75 124.08333333,-29.75 124.16666667,-29.75 124.25,-29.75 124.25,-29.66666667 124.33333333,-29.66666667 124.41666667,-29.66666667 124.5,-29.66666667 124.58333333,-29.66666667 124.66666667,-29.66666667 124.66666667,-29.58333333 124.75,-29.58333333 124.83333333,-29.58333333 124.83333333,-29.5 124.83333333,-29.41666667 124.91666667,-29.41666667 124.91666667,-29.33333333 124.83333333,-29.33333333 124.83333333,-29.25 124.75,-29.25 124.66666667,-29.25 124.58333333,-29.25 124.58333333,-29.16666667 124.66666667,-29.16666667 124.75,-29.16666667 124.83333333,-29.16666667 124.91666667,-29.16666667 124.91666667,-29.08333333 124.91666667,-29.0 124.91666667,-28.91666667 125.0,-28.91666667 125.08333333,-28.91666667 125.16666667,-28.91666667 125.25,-28.91666667 125.25,-29.0 125.25,-29.08333333 125.16666667,-29.08333333 125.16666667,-29.16666667 125.08333333,-29.16666667 125.08333333,-29.25 125.08333333,-29.33333333 125.16666667,-29.33333333 125.25,-29.33333333 125.25,-29.25 125.33333333,-29.25 125.33333333,-29.16666667 125.41666667,-29.16666667 125.5,-29.16666667 125.5,-29.08333333 125.58333333,-29.08333333 125.66666667,-29.08333333 125.66666667,-29.0 125.75,-29.0 125.83333333,-29.0 125.91666667,-29.0 126,-29 126.08333333,-29.0 126.16666667,-29.0 126.25,-29.0 126.33333333,-29.0 126.33333333,-29.08333333 126.41666667,-29.08333333 126.41666667,-29.0 126.5,-29.0 126.5,-29.08333333 126.5,-29.16666667 126.58333333,-29.16666667 126.66666667,-29.16666667 126.75,-29.16666667 126.83333333,-29.16666667 126.83333333,-29.25 126.83333333,-29.33333333 126.83333333,-29.41666667 126.75,-29.41666667 126.75,-29.5 126.83333333,-29.5 126.83333333,-29.58333333 126.75,-29.58333333 126.66666667,-29.58333333 126.66666667,-29.66666667 126.58333333,-29.66666667 126.5,-29.66666667 126.41666667,-29.66666667 126.41666667,-29.75 126.41666667,-29.83333333 126.41666667,-29.91666667 126.33333333,-29.91666667 126.33333333,-30.0 126.25,-30.0 126.25,-30.08333333 126.16666667,-30.08333333 126.08333333,-30.08333333 126.0,-30.08333333 126.0,-30.16666667 126.0,-30.25 125.91666667,-30.25 125.91666667,-30.33333333 125.91666667,-30.41666667 125.83333333,-30.41666667 125.83333333,-30.5 125.83333333,-30.58333333 125.91666667,-30.58333333 125.91666667,-30.5 126.0,-30.5 126.08333333,-30.5 126.16666667,-30.5 126.16666667,-30.58333333 126.16666667,-30.66666667 126.08333333,-30.66666667 126.0,-30.66666667 126.0,-30.75 125.91666667,-30.75 125.91666667,-30.83333333 126.0,-30.83333333 126.08333333,-30.83333333 126.08333333,-30.91666667 126.08333333,-31.0 126.16666667,-31.0 126.25,-31.0 126.25,-31.08333333 126.25,-31.16666667 126.16666667,-31.16666667 126.08333333,-31.16666667 126.08333333,-31.25 126.08333333,-31.33333333 126.0,-31.33333333 126.0,-31.41666667 126.0,-31.5 125.91666667,-31.5 125.91666667,-31.58333333 125.91666667,-31.66666667 125.91666667,-31.75 125.91666667,-31.83333333 125.83333333,-31.83333333 125.83333333,-31.91666667 125.91666667,-31.91666667 125.91666667,-32.0 125.83333333,-32.0 125.83333333,-32.08333333 125.83333333,-32.16666667 125.75,-32.16666667 125.66666667,-32.16666667 125.66666667,-32.25 125.58333333,-32.25 125.58333333,-32.33333333 125.5,-32.33333333 125.5,-32.41666667 125.5,-32.5 125.41666667,-32.5 125.33333333,-32.5 125.25,-32.5 125.25,-32.58333333 125.16666667,-32.58333333 125.08333333,-32.58333333 125.08333333,-32.66666667 125.0,-32.66666667 125.0,-32.75 124.91666667,-32.75 124.91666667,-32.83333333 124.91666667,-32.91666667 124.83333333,-32.91666667 124.75,-32.91666667 124.66666667,-32.91666667 124.66666667,-33.0 124.58333333,-33.0 124.5,-33.0 124.41666667,-33.0 124.33333333,-33.0 124.33333333,-33.08333333 124.25,-33.08333333 124.16666667,-33.08333333 124.16666667,-33.16666667 124.16666667,-33.25 124.08333333,-33.25 124.08333333,-33.33333333 124.08333333,-33.41666667 124.0,-33.41666667 124.0,-33.5 124.0,-33.58333333 124.0,-33.66666667 123.91666667,-33.66666667</coordinates></LinearRing></outerBoundaryIs><innerBoundaryIs><LinearRing><coordinates>113.5,-26.16666667 113.5,-26.25 113.58333333,-26.25 113.58333333,-26.33333333 113.58333333,-26.41666667 113.66666667,-26.41666667 113.66666667,-26.5 113.66666667,-26.58333333 113.75,-26.58333333 113.75,-26.5 113.83333333,-26.5 113.83333333,-26.41666667 113.83333333,-26.33333333 113.75,-26.33333333 113.75,-26.25 113.66666667,-26.25 113.66666667,-26.16666667 113.58333333,-26.16666667 113.5,-26.16666667</coordinates></LinearRing></innerBoundaryIs><innerBoundaryIs><LinearRing><coordinates>120.75,-25.91666667 120.66666667,-25.91666667 120.66666667,-26.0 120.75,-26.0 120.75,-25.91666667</coordinates></LinearRing></innerBoundaryIs><innerBoundaryIs><LinearRing><coordinates>123.66666667,-29.75 123.58333333,-29.75 123.58333333,-29.83333333 123.66666667,-29.83333333 123.66666667,-29.75</coordinates></LinearRing></innerBoundaryIs><innerBoundaryIs><LinearRing><coordinates>125.08333333,-29.33333333 125.0,-29.33333333 125.0,-29.41666667 125.08333333,-29.41666667 125.08333333,-29.33333333</coordinates></LinearRing></innerBoundaryIs><innerBoundaryIs><LinearRing><coordinates>122.66666667,-28.75 122.66666667,-28.83333333 122.75,-28.83333333 122.75,-28.91666667 122.83333333,-28.91666667 122.83333333,-28.83333333 122.91666667,-28.83333333 122.91666667,-28.75 122.83333333,-28.75 122.83333333,-28.66666667 122.75,-28.66666667 122.75,-28.75 122.66666667,-28.75</coordinates></LinearRing></innerBoundaryIs><innerBoundaryIs><LinearRing><coordinates>122.91666667,-28.75 123.0,-28.75 123.0,-28.83333333 123.08333333,-28.83333333 123.08333333,-28.75 123.08333333,-28.66666667 123.0,-28.66666667 122.91666667,-28.66666667 122.91666667,-28.75</coordinates></LinearRing></innerBoundaryIs><innerBoundaryIs><LinearRing><coordinates>119.66666667,-26.08333333 119.75,-26.08333333 119.75,-26.16666667 119.83333333,-26.16666667 119.91666667,-26.16666667 119.91666667,-26.25 120.0,-26.25 120.0,-26.33333333 120.08333333,-26.33333333 120.16666667,-26.33333333 120.16666667,-26.25 120.08333333,-26.25 120.08333333,-26.16666667 120.08333333,-26.08333333 120.0,-26.08333333 120,-26 120.0,-25.91666667 120.0,-25.83333333 120.0,-25.75 119.91666667,-25.75 119.83333333,-25.75 119.83333333,-25.83333333 119.75,-25.83333333 119.66666667,-25.83333333 119.58333333,-25.83333333 119.5,-25.83333333 119.5,-25.75 119.5,-25.66666667 119.41666667,-25.66666667 119.33333333,-25.66666667 119.33333333,-25.75 119.33333333,-25.83333333 119.33333333,-25.91666667 119.33333333,-26.0 119.41666667,-26.0 119.5,-26.0 119.58333333,-26.0 119.66666667,-26.0 119.66666667,-26.08333333</coordinates></LinearRing></innerBoundaryIs><innerBoundaryIs><LinearRing><coordinates>120.16666667,-26.33333333 120.16666667,-26.41666667 120.25,-26.41666667 120.25,-26.33333333 120.16666667,-26.33333333</coordinates></LinearRing></innerBoundaryIs><innerBoundaryIs><LinearRing><coordinates>117.41666667,-24.0 117.41666667,-24.08333333 117.33333333,-24.08333333 117.33333333,-24.0 117.25,-24.0 117.25,-23.91666667 117.33333333,-23.91666667 117.33333333,-23.83333333 117.41666667,-23.83333333 117.41666667,-23.91666667 117.5,-23.91666667 117.58333333,-23.91666667 117.58333333,-23.83333333 117.66666667,-23.83333333 117.75,-23.83333333 117.75,-23.75 117.66666667,-23.75 117.58333333,-23.75 117.5,-23.75 117.41666667,-23.75 117.33333333,-23.75 117.33333333,-23.66666667 117.25,-23.66666667 117.16666667,-23.66666667 117.08333333,-23.66666667 117.08333333,-23.75 117.0,-23.75 117.0,-23.66666667 117.0,-23.58333333 116.91666667,-23.58333333 116.91666667,-23.5 116.91666667,-23.41666667 116.83333333,-23.41666667 116.83333333,-23.33333333 116.75,-23.33333333 116.66666667,-23.33333333 116.66666667,-23.41666667 116.66666667,-23.5 116.75,-23.5 116.83333333,-23.5 116.83333333,-23.58333333 116.83333333,-23.66666667 116.91666667,-23.66666667 116.91666667,-23.75 116.83333333,-23.75 116.75,-23.75 116.66666667,-23.75 116.66666667,-23.83333333 116.66666667,-23.91666667 116.75,-23.91666667 116.83333333,-23.91666667 116.83333333,-23.83333333 116.91666667,-23.83333333 116.91666667,-23.91666667 117.0,-23.91666667 117,-24 117.08333333,-24.0 117.16666667,-24.0 117.16666667,-24.08333333 117.16666667,-24.16666667 117.25,-24.16666667 117.25,-24.25 117.33333333,-24.25 117.41666667,-24.25 117.41666667,-24.33333333 117.5,-24.33333333 117.5,-24.25 117.58333333,-24.25 117.66666667,-24.25 117.75,-24.25 117.83333333,-24.25 117.83333333,-24.16666667 117.75,-24.16666667 117.66666667,-24.16666667 117.58333333,-24.16666667 117.58333333,-24.08333333 117.5,-24.08333333 117.5,-24.0 117.41666667,-24.0</coordinates></LinearRing></innerBoundaryIs><innerBoundaryIs><LinearRing><coordinates>116.66666667,-23.33333333 116.66666667,-23.25 116.58333333,-23.25 116.58333333,-23.33333333 116.66666667,-23.33333333</coordinates></LinearRing></innerBoundaryIs><innerBoundaryIs><LinearRing><coordinates>121.91666667,-33.83333333 121.91666667,-33.91666667 122.0,-33.91666667 122.0,-33.83333333 121.91666667,-33.83333333</coordinates></LinearRing></innerBoundaryIs><innerBoundaryIs><LinearRing><coordinates>123.16666667,-29.91666667 123.16666667,-30.0 123.25,-30.0 123.25,-29.91666667 123.16666667,-29.91666667</coordinates></LinearRing></innerBoundaryIs><innerBoundaryIs><LinearRing><coordinates>123.5,-29.66666667 123.58333333,-29.66666667 123.58333333,-29.58333333 123.5,-29.58333333 123.5,-29.66666667</coordinates></LinearRing></innerBoundaryIs><innerBoundaryIs><LinearRing><coordinates>121.25,-26.5 121.33333333,-26.5 121.33333333,-26.41666667 121.25,-26.41666667 121.25,-26.5</coordinates></LinearRing></innerBoundaryIs><innerBoundaryIs><LinearRing><coordinates>123.16666667,-29.16666667 123.25,-29.16666667 123.25,-29.08333333 123.16666667,-29.08333333 123.16666667,-29.16666667</coordinates></LinearRing></innerBoundaryIs><innerBoundaryIs><LinearRing><coordinates>122.75,-29.0 122.75,-29.08333333 122.83333333,-29.08333333 122.83333333,-29.0 122.75,-29.0</coordinates></LinearRing></innerBoundaryIs><innerBoundaryIs><LinearRing><coordinates>117.66666667,-24.66666667 117.66666667,-24.75 117.75,-24.75 117.75,-24.66666667 117.66666667,-24.66666667</coordinates></LinearRing></innerBoundaryIs><innerBoundaryIs><LinearRing><coordinates>118.0,-24.58333333 118.08333333,-24.58333333 118.16666667,-24.58333333 118.16666667,-24.5 118.25,-24.5 118.33333333,-24.5 118.33333333,-24.41666667 118.25,-24.41666667 118.16666667,-24.41666667 118.08333333,-24.41666667 118.08333333,-24.33333333 118.0,-24.33333333 117.91666667,-24.33333333 117.83333333,-24.33333333 117.83333333,-24.41666667 117.75,-24.41666667 117.66666667,-24.41666667 117.66666667,-24.5 117.75,-24.5 117.83333333,-24.5 117.83333333,-24.58333333 117.91666667,-24.58333333 118.0,-24.58333333</coordinates></LinearRing></innerBoundaryIs><innerBoundaryIs><LinearRing><coordinates>118.33333333,-24.58333333 118.33333333,-24.66666667 118.41666667,-24.66666667 118.41666667,-24.58333333 118.33333333,-24.58333333</coordinates></LinearRing></innerBoundaryIs><innerBoundaryIs><LinearRing><coordinates>121.0,-26.33333333 121.0,-26.41666667 121.08333333,-26.41666667 121.08333333,-26.33333333 121.0,-26.33333333</coordinates></LinearRing></innerBoundaryIs><innerBoundaryIs><LinearRing><coordinates>116.5,-23.5 116.41666667,-23.5 116.41666667,-23.41666667 116.33333333,-23.41666667 116.25,-23.41666667 116.16666667,-23.41666667 116.16666667,-23.33333333 116.08333333,-23.33333333 116.08333333,-23.25 116.08333333,-23.16666667 116.0,-23.16666667 116.0,-23.08333333 116,-23 115.91666667,-23.0 115.91666667,-23.08333333 115.91666667,-23.16666667 115.83333333,-23.16666667 115.83333333,-23.25 115.91666667,-23.25 115.91666667,-23.33333333 115.91666667,-23.41666667 116.0,-23.41666667 116.08333333,-23.41666667 116.08333333,-23.5 116.16666667,-23.5 116.25,-23.5 116.25,-23.58333333 116.33333333,-23.58333333 116.33333333,-23.66666667 116.41666667,-23.66666667 116.5,-23.66666667 116.5,-23.58333333 116.5,-23.5</coordinates></LinearRing></innerBoundaryIs><innerBoundaryIs><LinearRing><coordinates>116.58333333,-23.75 116.5,-23.75 116.5,-23.83333333 116.58333333,-23.83333333 116.58333333,-23.75</coordinates></LinearRing></innerBoundaryIs><innerBoundaryIs><LinearRing><coordinates>116.66666667,-23.66666667 116.75,-23.66666667 116.75,-23.58333333 116.66666667,-23.58333333 116.66666667,-23.66666667</coordinates></LinearRing></innerBoundaryIs></Polygon></MultiGeometry>
  </Placemark>
</Folder>
</Document></kml>
