# Supplementary material for: Species conservation profiles of a random sample of world spiders I: Agelenidae to Filistatidae
Source: Biodivers Data J. 2018 Apr 25;(6):e23555. doi: 10.3897/BDJ.6.e23555 (PMC5932090; doi:10.3897/BDJ.6.e23555)
Supplement: Supplementary material 31 — Mandjela fleckeri Raven & Churchill, 1994 [file bdj-06-e23555-s031.kml]

<?xml version="1.0" encoding="UTF-8"?>
<kml xmlns="http://earth.google.com/kml/2.2">
<Document>
<name></name>
<description><![CDATA[]]></description>

<Style id="1">
<LineStyle>
<width>1</width>
<color>ff0000ff</color>
</LineStyle>
<PolyStyle>
<fill>0</fill>
</PolyStyle>
</Style>

<Placemark>
<name>R Polygon</name>
<description><![CDATA[]]></description>
<styleUrl>#1</styleUrl>
<visibility>1</visibility>
<MultiGeometry>
<Polygon>
<outerBoundaryIs>
<LinearRing>
<coordinates>
147.03,-19.16
147.036342391966,-19.1602013323528
147.042659245357,-19.1608045187169
147.048925124436,-19.1618071302737
147.055114798718,-19.1632051298604
147.06120334457,-19.1649928882259
147.067166245566,-19.1671632066984
147.072979491209,-19.1697073461713
147.07861967361,-19.172615062293
147.084064081746,-19.1758746467169
147.089290792905,-19.1794729742469
147.094278760969,-19.1833955556881
147.099007901148,-19.1876265961895
147.103459170866,-19.1921490588443
147.107614646429,-19.1969447332915
147.111457595205,-19.2019943090429
147.114972542995,-19.207277453239
147.118145336345,-19.2127728925227
147.120963199535,-19.2184584986998
147.123414786027,-19.2243113778408
147.125490224144,-19.2303079624672
147.127181156832,-19.2364241064491
147.128480775301,-19.2426351822333
147.129383846446,-19.2489161800099
147.129886733918,-19.2552418084176
147.129987412767,-19.2615865963835
147.129685477595,-19.2679249956857
147.128982144188,-19.2742314838273
147.127880244621,-19.2804806668065
147.126384215856,-19.286647381369
147.124500081871,-19.2927067963317
147.12223542941,-19.2986345125693
147.119599377429,-19.3044066612606
147.116602540378,-19.31
147.113256985463,-19.3153920063866
147.109576184053,-19.3205609687138
147.105574957435,-19.3254860733945
147.101269417138,-19.3301474887706
147.096676900052,-19.3345264449676
147.091815898622,-19.3386053094743
147.086705986386,-19.342367658143
147.081367739157,-19.3457983413235
147.075822652173,-19.3488835448655
147.070093053541,-19.3516108457432
147.064202014333,-19.3539692620786
147.058173255684,-19.3559492973615
147.052031053279,-19.3575429786885
147.045800139597,-19.3587438888676
147.03950560433,-19.3595471922573
147.03317279335,-19.3599496542383
147.02682720665,-19.3599496542383
147.02049439567,-19.3595471922573
147.014199860403,-19.3587438888676
147.007968946721,-19.3575429786885
147.001826744316,-19.3559492973615
146.995797985667,-19.3539692620786
146.989906946459,-19.3516108457432
146.984177347827,-19.3488835448655
146.978632260843,-19.3457983413235
146.973294013614,-19.342367658143
146.968184101378,-19.3386053094743
146.963323099948,-19.3345264449676
146.958730582862,-19.3301474887706
146.954425042565,-19.3254860733945
146.950423815947,-19.3205609687138
146.946743014537,-19.3153920063866
146.943397459622,-19.31
146.940400622571,-19.3044066612606
146.93776457059,-19.2986345125693
146.935499918129,-19.2927067963317
146.933615784144,-19.286647381369
146.932119755379,-19.2804806668065
146.931017855812,-19.2742314838273
146.930314522405,-19.2679249956857
146.930012587233,-19.2615865963835
146.930113266082,-19.2552418084176
146.930616153554,-19.2489161800099
146.931519224699,-19.2426351822333
146.932818843168,-19.2364241064491
146.934509775856,-19.2303079624672
146.936585213974,-19.2243113778408
146.939036800465,-19.2184584986998
146.941854663655,-19.2127728925227
146.945027457005,-19.207277453239
146.948542404795,-19.2019943090429
146.952385353571,-19.1969447332915
146.956540829134,-19.1921490588443
146.960992098852,-19.1876265961895
146.965721239031,-19.1833955556881
146.970709207095,-19.1794729742469
146.975935918254,-19.1758746467169
146.98138032639,-19.172615062293
146.987020508791,-19.1697073461713
146.992833754434,-19.1671632066984
146.99879665543,-19.1649928882259
147.004885201282,-19.1632051298604
147.011074875564,-19.1618071302737
147.017340754643,-19.1608045187169
147.023657608034,-19.1602013323528
147.03,-19.16
</coordinates>
</LinearRing>
</outerBoundaryIs>
</Polygon>
</MultiGeometry>
</Placemark>
</Document>
</kml>
