# Supplementary material for: Species conservation profiles of a random sample of world spiders I: Agelenidae to Filistatidae
Source: Biodivers Data J. 2018 Apr 25;(6):e23555. doi: 10.3897/BDJ.6.e23555 (PMC5932090; doi:10.3897/BDJ.6.e23555)
Supplement: Supplementary material 32 — Distribution of Nihoa kaindi Raven, 1994 [file bdj-06-e23555-s032.kml]

<?xml version="1.0" encoding="UTF-8"?>
<kml xmlns="http://earth.google.com/kml/2.2">
<Document>
<name></name>
<description><![CDATA[]]></description>

<Style id="1">
<LineStyle>
<width>1</width>
<color>ff0000ff</color>
</LineStyle>
<PolyStyle>
<fill>0</fill>
</PolyStyle>
</Style>

<Placemark>
<name>R Polygon</name>
<description><![CDATA[]]></description>
<styleUrl>#1</styleUrl>
<visibility>1</visibility>
<MultiGeometry>
<Polygon>
<outerBoundaryIs>
<LinearRing>
<coordinates>
105.43,18.77
105.436342391966,18.7697986676472
105.442659245357,18.7691954812831
105.448925124436,18.7681928697263
105.455114798718,18.7667948701396
105.46120334457,18.7650071117741
105.467166245566,18.7628367933016
105.472979491209,18.7602926538287
105.47861967361,18.757384937707
105.484064081746,18.7541253532831
105.489290792905,18.7505270257531
105.494278760969,18.7466044443119
105.499007901148,18.7423734038105
105.503459170866,18.7378509411557
105.507614646429,18.7330552667085
105.511457595205,18.7280056909571
105.514972542995,18.7227225467611
105.518145336345,18.7172271074773
105.520963199535,18.7115415013002
105.523414786027,18.7056886221592
105.525490224144,18.6996920375328
105.527181156832,18.6935758935509
105.528480775301,18.6873648177667
105.529383846446,18.6810838199901
105.529886733918,18.6747581915824
105.529987412767,18.6684134036165
105.529685477595,18.6620750043143
105.528982144188,18.6557685161727
105.527880244621,18.6495193331935
105.526384215856,18.643352618631
105.524500081871,18.6372932036683
105.52223542941,18.6313654874307
105.519599377429,18.6255933387394
105.516602540378,18.62
105.513256985463,18.6146079936134
105.509576184053,18.6094390312862
105.505574957435,18.6045139266055
105.501269417138,18.5998525112294
105.496676900052,18.5954735550324
105.491815898622,18.5913946905257
105.486705986386,18.587632341857
105.481367739157,18.5842016586765
105.475822652173,18.5811164551345
105.470093053541,18.5783891542568
105.464202014333,18.5760307379214
105.458173255684,18.5740507026386
105.452031053279,18.5724570213115
105.445800139597,18.5712561111324
105.43950560433,18.5704528077427
105.43317279335,18.5700503457617
105.42682720665,18.5700503457617
105.42049439567,18.5704528077427
105.414199860403,18.5712561111324
105.407968946721,18.5724570213115
105.401826744316,18.5740507026386
105.395797985667,18.5760307379214
105.389906946459,18.5783891542568
105.384177347827,18.5811164551345
105.378632260843,18.5842016586765
105.373294013614,18.587632341857
105.368184101378,18.5913946905257
105.363323099948,18.5954735550324
105.358730582862,18.5998525112294
105.354425042565,18.6045139266055
105.350423815947,18.6094390312862
105.346743014537,18.6146079936134
105.343397459622,18.62
105.340400622571,18.6255933387394
105.33776457059,18.6313654874307
105.335499918129,18.6372932036683
105.333615784144,18.643352618631
105.332119755379,18.6495193331935
105.331017855812,18.6557685161727
105.330314522405,18.6620750043143
105.330012587233,18.6684134036165
105.330113266082,18.6747581915824
105.330616153554,18.6810838199901
105.331519224699,18.6873648177667
105.332818843168,18.6935758935509
105.334509775856,18.6996920375328
105.336585213973,18.7056886221592
105.339036800465,18.7115415013002
105.341854663655,18.7172271074773
105.345027457005,18.7227225467611
105.348542404795,18.7280056909571
105.352385353571,18.7330552667085
105.356540829134,18.7378509411557
105.360992098852,18.7423734038105
105.365721239031,18.7466044443119
105.370709207095,18.7505270257531
105.375935918254,18.7541253532831
105.38138032639,18.757384937707
105.387020508791,18.7602926538287
105.392833754434,18.7628367933016
105.39879665543,18.7650071117741
105.404885201282,18.7667948701396
105.411074875564,18.7681928697263
105.417340754643,18.7691954812831
105.423657608034,18.7697986676472
105.43,18.77
</coordinates>
</LinearRing>
</outerBoundaryIs>
</Polygon>
</MultiGeometry>
</Placemark>
</Document>
</kml>
