# Supplementary material for: Species conservation profiles of a random sample of world spiders I: Agelenidae to Filistatidae
Source: Biodivers Data J. 2018 Apr 25;(6):e23555. doi: 10.3897/BDJ.6.e23555 (PMC5932090; doi:10.3897/BDJ.6.e23555)
Supplement: Supplementary material 33 — Distribution of Clubiona bifissurata Kritscher, 1966 [file bdj-06-e23555-s033.kml]

<?xml version="1.0" encoding="UTF-8"?>
<kml xmlns="http://earth.google.com/kml/2.2">
<Document>
<name></name>
<description><![CDATA[]]></description>

<Style id="1">
<LineStyle>
<width>1</width>
<color>ff0000ff</color>
</LineStyle>
<PolyStyle>
<fill>0</fill>
</PolyStyle>
</Style>

<Placemark>
<name>R Polygon</name>
<description><![CDATA[]]></description>
<styleUrl>#1</styleUrl>
<visibility>1</visibility>
<MultiGeometry>
<Polygon>
<outerBoundaryIs>
<LinearRing>
<coordinates>
164.5,-20.43
164.506342391966,-20.4302013323528
164.512659245357,-20.4308045187169
164.518925124436,-20.4318071302737
164.525114798718,-20.4332051298604
164.53120334457,-20.4349928882259
164.537166245566,-20.4371632066984
164.542979491209,-20.4397073461713
164.54861967361,-20.442615062293
164.554064081746,-20.4458746467169
164.559290792905,-20.4494729742469
164.564278760969,-20.4533955556881
164.569007901148,-20.4576265961895
164.573459170866,-20.4621490588443
164.577614646429,-20.4669447332915
164.581457595205,-20.4719943090429
164.584972542995,-20.477277453239
164.588145336345,-20.4827728925227
164.590963199535,-20.4884584986998
164.593414786026,-20.4943113778408
164.595490224144,-20.5003079624672
164.597181156832,-20.5064241064491
164.598480775301,-20.5126351822333
164.599383846446,-20.5189161800099
164.599886733918,-20.5252418084176
164.599987412767,-20.5315865963835
164.599685477595,-20.5379249956857
164.598982144188,-20.5442314838273
164.597880244621,-20.5504806668065
164.596384215856,-20.556647381369
164.594500081871,-20.5627067963317
164.59223542941,-20.5686345125693
164.589599377429,-20.5744066612606
164.586602540378,-20.58
164.583256985463,-20.5853920063866
164.579576184053,-20.5905609687138
164.575574957435,-20.5954860733945
164.571269417138,-20.6001474887706
164.566676900052,-20.6045264449676
164.561815898622,-20.6086053094743
164.556705986386,-20.612367658143
164.551367739157,-20.6157983413235
164.545822652173,-20.6188835448655
164.540093053541,-20.6216108457432
164.534202014333,-20.6239692620786
164.528173255684,-20.6259492973615
164.522031053279,-20.6275429786885
164.515800139597,-20.6287438888676
164.50950560433,-20.6295471922573
164.50317279335,-20.6299496542383
164.49682720665,-20.6299496542383
164.49049439567,-20.6295471922573
164.484199860403,-20.6287438888676
164.477968946721,-20.6275429786885
164.471826744316,-20.6259492973615
164.465797985667,-20.6239692620786
164.459906946459,-20.6216108457432
164.454177347827,-20.6188835448655
164.448632260843,-20.6157983413235
164.443294013614,-20.612367658143
164.438184101378,-20.6086053094743
164.433323099948,-20.6045264449676
164.428730582862,-20.6001474887706
164.424425042565,-20.5954860733945
164.420423815947,-20.5905609687138
164.416743014537,-20.5853920063866
164.413397459622,-20.58
164.410400622571,-20.5744066612606
164.40776457059,-20.5686345125693
164.405499918129,-20.5627067963317
164.403615784144,-20.556647381369
164.402119755379,-20.5504806668065
164.401017855812,-20.5442314838273
164.400314522405,-20.5379249956857
164.400012587233,-20.5315865963835
164.400113266082,-20.5252418084176
164.400616153554,-20.5189161800099
164.401519224699,-20.5126351822333
164.402818843168,-20.5064241064491
164.404509775856,-20.5003079624672
164.406585213974,-20.4943113778408
164.409036800465,-20.4884584986998
164.411854663655,-20.4827728925227
164.415027457005,-20.477277453239
164.418542404795,-20.4719943090429
164.422385353571,-20.4669447332915
164.426540829134,-20.4621490588443
164.430992098852,-20.4576265961895
164.435721239031,-20.4533955556881
164.440709207095,-20.4494729742469
164.445935918254,-20.4458746467169
164.45138032639,-20.442615062293
164.457020508791,-20.4397073461713
164.462833754434,-20.4371632066984
164.46879665543,-20.4349928882259
164.474885201282,-20.4332051298604
164.481074875564,-20.4318071302737
164.487340754643,-20.4308045187169
164.493657608034,-20.4302013323528
164.5,-20.43
</coordinates>
</LinearRing>
</outerBoundaryIs>
</Polygon>
</MultiGeometry>
</Placemark>
</Document>
</kml>
