# Supplementary material for: Species conservation profiles of a random sample of world spiders I: Agelenidae to Filistatidae
Source: Biodivers Data J. 2018 Apr 25;(6):e23555. doi: 10.3897/BDJ.6.e23555 (PMC5932090; doi:10.3897/BDJ.6.e23555)
Supplement: Supplementary material 35 — Distribution of Clubiona pyrifera Schenkel, 1936 [file bdj-06-e23555-s035.kml]

<?xml version="1.0" encoding="UTF-8"?>
<kml xmlns="http://earth.google.com/kml/2.2">
<Document>
<name></name>
<description><![CDATA[]]></description>

<Style id="1">
<LineStyle>
<width>1</width>
<color>ff0000ff</color>
</LineStyle>
<PolyStyle>
<fill>0</fill>
</PolyStyle>
</Style>

<Placemark>
<name>R Polygon</name>
<description><![CDATA[]]></description>
<styleUrl>#1</styleUrl>
<visibility>1</visibility>
<MultiGeometry>
<Polygon>
<outerBoundaryIs>
<LinearRing>
<coordinates>
102.87,38.73
102.876342391966,38.7297986676472
102.882659245357,38.7291954812831
102.888925124436,38.7281928697263
102.895114798718,38.7267948701396
102.90120334457,38.7250071117741
102.907166245566,38.7228367933016
102.912979491209,38.7202926538287
102.91861967361,38.717384937707
102.924064081746,38.7141253532831
102.929290792905,38.7105270257531
102.934278760969,38.7066044443119
102.939007901148,38.7023734038105
102.943459170866,38.6978509411557
102.947614646429,38.6930552667085
102.951457595205,38.6880056909571
102.954972542995,38.6827225467611
102.958145336345,38.6772271074773
102.960963199535,38.6715415013002
102.963414786027,38.6656886221592
102.965490224144,38.6596920375328
102.967181156832,38.6535758935509
102.968480775301,38.6473648177667
102.969383846446,38.6410838199901
102.969886733918,38.6347581915824
102.969987412767,38.6284134036165
102.969685477595,38.6220750043143
102.968982144188,38.6157685161727
102.967880244621,38.6095193331935
102.966384215856,38.603352618631
102.964500081871,38.5972932036683
102.96223542941,38.5913654874307
102.959599377429,38.5855933387394
102.956602540378,38.58
102.953256985463,38.5746079936134
102.949576184053,38.5694390312862
102.945574957435,38.5645139266055
102.941269417138,38.5598525112294
102.936676900052,38.5554735550324
102.931815898622,38.5513946905257
102.926705986386,38.547632341857
102.921367739157,38.5442016586765
102.915822652173,38.5411164551345
102.910093053541,38.5383891542568
102.904202014333,38.5360307379214
102.898173255684,38.5340507026386
102.892031053279,38.5324570213115
102.885800139597,38.5312561111324
102.87950560433,38.5304528077427
102.87317279335,38.5300503457617
102.86682720665,38.5300503457617
102.86049439567,38.5304528077427
102.854199860403,38.5312561111324
102.847968946721,38.5324570213115
102.841826744316,38.5340507026386
102.835797985667,38.5360307379214
102.829906946459,38.5383891542568
102.824177347827,38.5411164551345
102.818632260843,38.5442016586765
102.813294013614,38.547632341857
102.808184101378,38.5513946905257
102.803323099948,38.5554735550324
102.798730582862,38.5598525112294
102.794425042565,38.5645139266055
102.790423815947,38.5694390312862
102.786743014537,38.5746079936134
102.783397459622,38.58
102.780400622571,38.5855933387394
102.77776457059,38.5913654874307
102.775499918129,38.5972932036683
102.773615784144,38.603352618631
102.772119755379,38.6095193331935
102.771017855812,38.6157685161727
102.770314522405,38.6220750043143
102.770012587233,38.6284134036165
102.770113266082,38.6347581915824
102.770616153554,38.6410838199901
102.771519224699,38.6473648177667
102.772818843168,38.6535758935509
102.774509775856,38.6596920375328
102.776585213973,38.6656886221592
102.779036800465,38.6715415013002
102.781854663655,38.6772271074773
102.785027457005,38.6827225467611
102.788542404795,38.6880056909571
102.792385353571,38.6930552667085
102.796540829134,38.6978509411557
102.800992098852,38.7023734038105
102.805721239031,38.7066044443119
102.810709207095,38.7105270257531
102.815935918254,38.7141253532831
102.82138032639,38.717384937707
102.827020508791,38.7202926538287
102.832833754434,38.7228367933016
102.83879665543,38.7250071117741
102.844885201282,38.7267948701396
102.851074875564,38.7281928697263
102.857340754643,38.7291954812831
102.863657608034,38.7297986676472
102.87,38.73
</coordinates>
</LinearRing>
</outerBoundaryIs>
</Polygon>
<Polygon>
<outerBoundaryIs>
<LinearRing>
<coordinates>
102.87,38.73
102.876342391966,38.7297986676472
102.882659245357,38.7291954812831
102.888925124436,38.7281928697263
102.895114798718,38.7267948701396
102.90120334457,38.7250071117741
102.907166245566,38.7228367933016
102.912979491209,38.7202926538287
102.91861967361,38.717384937707
102.924064081746,38.7141253532831
102.929290792905,38.7105270257531
102.934278760969,38.7066044443119
102.939007901148,38.7023734038105
102.943459170866,38.6978509411557
102.947614646429,38.6930552667085
102.951457595205,38.6880056909571
102.954972542995,38.6827225467611
102.958145336345,38.6772271074773
102.960963199535,38.6715415013002
102.963414786027,38.6656886221592
102.965490224144,38.6596920375328
102.967181156832,38.6535758935509
102.968480775301,38.6473648177667
102.969383846446,38.6410838199901
102.969886733918,38.6347581915824
102.969987412767,38.6284134036165
102.969685477595,38.6220750043143
102.968982144188,38.6157685161727
102.967880244621,38.6095193331935
102.966384215856,38.603352618631
102.964500081871,38.5972932036683
102.96223542941,38.5913654874307
102.959599377429,38.5855933387394
102.956602540378,38.58
102.953256985463,38.5746079936134
102.949576184053,38.5694390312862
102.945574957435,38.5645139266055
102.941269417138,38.5598525112294
102.936676900052,38.5554735550324
102.931815898622,38.5513946905257
102.926705986386,38.547632341857
102.921367739157,38.5442016586765
102.915822652173,38.5411164551345
102.910093053541,38.5383891542568
102.904202014333,38.5360307379214
102.898173255684,38.5340507026386
102.892031053279,38.5324570213115
102.885800139597,38.5312561111324
102.87950560433,38.5304528077427
102.87317279335,38.5300503457617
102.86682720665,38.5300503457617
102.86049439567,38.5304528077427
102.854199860403,38.5312561111324
102.847968946721,38.5324570213115
102.841826744316,38.5340507026386
102.835797985667,38.5360307379214
102.829906946459,38.5383891542568
102.824177347827,38.5411164551345
102.818632260843,38.5442016586765
102.813294013614,38.547632341857
102.808184101378,38.5513946905257
102.803323099948,38.5554735550324
102.798730582862,38.5598525112294
102.794425042565,38.5645139266055
102.790423815947,38.5694390312862
102.786743014537,38.5746079936134
102.783397459622,38.58
102.780400622571,38.5855933387394
102.77776457059,38.5913654874307
102.775499918129,38.5972932036683
102.773615784144,38.603352618631
102.772119755379,38.6095193331935
102.771017855812,38.6157685161727
102.770314522405,38.6220750043143
102.770012587233,38.6284134036165
102.770113266082,38.6347581915824
102.770616153554,38.6410838199901
102.771519224699,38.6473648177667
102.772818843168,38.6535758935509
102.774509775856,38.6596920375328
102.776585213973,38.6656886221592
102.779036800465,38.6715415013002
102.781854663655,38.6772271074773
102.785027457005,38.6827225467611
102.788542404795,38.6880056909571
102.792385353571,38.6930552667085
102.796540829134,38.6978509411557
102.800992098852,38.7023734038105
102.805721239031,38.7066044443119
102.810709207095,38.7105270257531
102.815935918254,38.7141253532831
102.82138032639,38.717384937707
102.827020508791,38.7202926538287
102.832833754434,38.7228367933016
102.83879665543,38.7250071117741
102.844885201282,38.7267948701396
102.851074875564,38.7281928697263
102.857340754643,38.7291954812831
102.863657608034,38.7297986676472
102.87,38.73
</coordinates>
</LinearRing>
</outerBoundaryIs>
</Polygon>
<Polygon>
<outerBoundaryIs>
<LinearRing>
<coordinates>
111.73,31.44
111.736342391966,31.4397986676472
111.742659245357,31.4391954812831
111.748925124436,31.4381928697263
111.755114798718,31.4367948701396
111.76120334457,31.4350071117741
111.767166245566,31.4328367933016
111.772979491209,31.4302926538287
111.77861967361,31.427384937707
111.784064081746,31.4241253532831
111.789290792905,31.4205270257531
111.794278760969,31.4166044443119
111.799007901148,31.4123734038105
111.803459170866,31.4078509411557
111.807614646429,31.4030552667085
111.811457595205,31.3980056909571
111.814972542995,31.392722546761
111.818145336345,31.3872271074773
111.820963199535,31.3815415013002
111.823414786027,31.3756886221592
111.825490224144,31.3696920375328
111.827181156832,31.3635758935509
111.828480775301,31.3573648177667
111.829383846446,31.3510838199901
111.829886733918,31.3447581915824
111.829987412767,31.3384134036165
111.829685477595,31.3320750043143
111.828982144188,31.3257685161727
111.827880244621,31.3195193331935
111.826384215856,31.313352618631
111.824500081871,31.3072932036683
111.82223542941,31.3013654874307
111.819599377429,31.2955933387394
111.816602540378,31.29
111.813256985463,31.2846079936134
111.809576184053,31.2794390312862
111.805574957435,31.2745139266055
111.801269417138,31.2698525112294
111.796676900052,31.2654735550324
111.791815898622,31.2613946905257
111.786705986386,31.257632341857
111.781367739157,31.2542016586765
111.775822652173,31.2511164551345
111.770093053541,31.2483891542568
111.764202014333,31.2460307379214
111.758173255684,31.2440507026385
111.752031053279,31.2424570213115
111.745800139597,31.2412561111324
111.73950560433,31.2404528077427
111.73317279335,31.2400503457617
111.72682720665,31.2400503457617
111.72049439567,31.2404528077427
111.714199860403,31.2412561111324
111.707968946721,31.2424570213115
111.701826744316,31.2440507026385
111.695797985667,31.2460307379214
111.689906946459,31.2483891542568
111.684177347827,31.2511164551345
111.678632260843,31.2542016586765
111.673294013614,31.257632341857
111.668184101378,31.2613946905257
111.663323099948,31.2654735550324
111.658730582862,31.2698525112294
111.654425042565,31.2745139266055
111.650423815947,31.2794390312862
111.646743014537,31.2846079936134
111.643397459622,31.29
111.640400622571,31.2955933387394
111.63776457059,31.3013654874307
111.635499918129,31.3072932036683
111.633615784144,31.313352618631
111.632119755379,31.3195193331935
111.631017855812,31.3257685161727
111.630314522405,31.3320750043143
111.630012587233,31.3384134036165
111.630113266082,31.3447581915824
111.630616153554,31.3510838199901
111.631519224699,31.3573648177667
111.632818843168,31.3635758935509
111.634509775856,31.3696920375328
111.636585213973,31.3756886221592
111.639036800465,31.3815415013002
111.641854663655,31.3872271074773
111.645027457005,31.392722546761
111.648542404795,31.3980056909571
111.652385353571,31.4030552667085
111.656540829134,31.4078509411557
111.660992098852,31.4123734038105
111.665721239031,31.4166044443119
111.670709207095,31.4205270257531
111.675935918254,31.4241253532831
111.68138032639,31.427384937707
111.687020508791,31.4302926538287
111.692833754434,31.4328367933016
111.69879665543,31.4350071117741
111.704885201282,31.4367948701396
111.711074875564,31.4381928697263
111.717340754643,31.4391954812831
111.723657608034,31.4397986676472
111.73,31.44
</coordinates>
</LinearRing>
</outerBoundaryIs>
</Polygon>
</MultiGeometry>
</Placemark>
</Document>
</kml>
