# Supplementary material for: Species conservation profiles of a random sample of world spiders I: Agelenidae to Filistatidae
Source: Biodivers Data J. 2018 Apr 25;(6):e23555. doi: 10.3897/BDJ.6.e23555 (PMC5932090; doi:10.3897/BDJ.6.e23555)
Supplement: Supplementary material 37 — Distribution of Corinna venezuelica (Caporiacco, 1955) [file bdj-06-e23555-s037.kml]

<?xml version="1.0" encoding="UTF-8"?>
<kml xmlns="http://earth.google.com/kml/2.2">
<Document>
<name></name>
<description><![CDATA[]]></description>

<Style id="1">
<LineStyle>
<width>1</width>
<color>ff0000ff</color>
</LineStyle>
<PolyStyle>
<fill>0</fill>
</PolyStyle>
</Style>

<Placemark>
<name>R Polygon</name>
<description><![CDATA[]]></description>
<styleUrl>#1</styleUrl>
<visibility>1</visibility>
<MultiGeometry>
<Polygon>
<outerBoundaryIs>
<LinearRing>
<coordinates>
-67.08,10.57
-67.0736576080343,10.5697986676472
-67.0673407546426,10.5691954812831
-67.061074875564,10.5681928697263
-67.0548852012819,10.5667948701396
-67.0487966554302,10.5650071117741
-67.042833754434,10.5628367933016
-67.0370205087911,10.5602926538287
-67.03138032639,10.557384937707
-67.0259359182544,10.5541253532831
-67.0207092070945,10.5505270257531
-67.0157212390314,10.5466044443119
-67.0109920988518,10.5423734038105
-67.0065408291342,10.5378509411557
-67.0023853535708,10.5330552667085
-66.998542404795,10.5280056909571
-66.9950274570051,10.5227225467611
-66.9918546636552,10.5172271074773
-66.9890368004645,10.5115415013002
-66.9865852139735,10.5056886221592
-66.9845097758556,10.4996920375328
-66.9828188431676,10.4935758935509
-66.9815192246988,10.4873648177667
-66.9806161535539,10.4810838199901
-66.9801132660817,10.4747581915824
-66.9800125872326,10.4684134036165
-66.9803145224048,10.4620750043143
-66.9810178558119,10.4557685161727
-66.9821197553785,10.4495193331935
-66.983615784144,10.443352618631
-66.9854999181285,10.4372932036683
-66.9877645705895,10.4313654874307
-66.9904006225709,10.4255933387394
-66.9933974596215,10.42
-66.9967430145365,10.4146079936134
-67.0004238159469,10.4094390312862
-67.0044250425646,10.4045139266055
-67.0087305828621,10.3998525112294
-67.0133230999484,10.3954735550324
-67.0181841013779,10.3913946905257
-67.0232940136137,10.387632341857
-67.0286322608427,10.3842016586765
-67.0341773478273,10.3811164551345
-67.0399069464593,10.3783891542568
-67.0457979856674,10.3760307379214
-67.0518267443159,10.3740507026386
-67.0579689467213,10.3724570213115
-67.0641998604027,10.3712561111324
-67.0704943956696,10.3704528077427
-67.0768272066502,10.3700503457617
-67.0831727933498,10.3700503457617
-67.0895056043304,10.3704528077427
-67.0958001395973,10.3712561111324
-67.1020310532787,10.3724570213115
-67.1081732556841,10.3740507026386
-67.1142020143326,10.3760307379214
-67.1200930535407,10.3783891542568
-67.1258226521727,10.3811164551345
-67.1313677391573,10.3842016586765
-67.1367059863863,10.387632341857
-67.1418158986221,10.3913946905257
-67.1466769000516,10.3954735550324
-67.1512694171379,10.3998525112294
-67.1555749574354,10.4045139266055
-67.1595761840531,10.4094390312862
-67.1632569854635,10.4146079936134
-67.1666025403784,10.42
-67.1695993774291,10.4255933387394
-67.1722354294105,10.4313654874307
-67.1745000818715,10.4372932036683
-67.176384215856,10.443352618631
-67.1778802446215,10.4495193331935
-67.1789821441881,10.4557685161727
-67.1796854775952,10.4620750043143
-67.1799874127674,10.4684134036165
-67.1798867339183,10.4747581915824
-67.1793838464461,10.4810838199901
-67.1784807753012,10.4873648177667
-67.1771811568323,10.4935758935509
-67.1754902241444,10.4996920375328
-67.1734147860265,10.5056886221592
-67.1709631995354,10.5115415013002
-67.1681453363448,10.5172271074773
-67.1649725429949,10.5227225467611
-67.161457595205,10.5280056909571
-67.1576146464292,10.5330552667085
-67.1534591708658,10.5378509411557
-67.1490079011482,10.5423734038105
-67.1442787609686,10.5466044443119
-67.1392907929055,10.5505270257531
-67.1340640817456,10.5541253532831
-67.12861967361,10.557384937707
-67.1229794912089,10.5602926538287
-67.117166245566,10.5628367933016
-67.1112033445698,10.5650071117741
-67.1051147987181,10.5667948701396
-67.098925124436,10.5681928697263
-67.0926592453574,10.5691954812831
-67.0863423919657,10.5697986676472
-67.08,10.57
</coordinates>
</LinearRing>
</outerBoundaryIs>
</Polygon>
</MultiGeometry>
</Placemark>
</Document>
</kml>
