# Supplementary material for: Species conservation profiles of a random sample of world spiders I: Agelenidae to Filistatidae
Source: Biodivers Data J. 2018 Apr 25;(6):e23555. doi: 10.3897/BDJ.6.e23555 (PMC5932090; doi:10.3897/BDJ.6.e23555)
Supplement: Supplementary material 38 — Distribution of Acantheis variatus Thorell, 1890 [file bdj-06-e23555-s038.kml]

<?xml version="1.0" encoding="UTF-8"?>
<kml xmlns="http://earth.google.com/kml/2.2">
<Document>
<name></name>
<description><![CDATA[]]></description>

<Style id="1">
<LineStyle>
<width>1</width>
<color>ff0000ff</color>
</LineStyle>
<PolyStyle>
<fill>0</fill>
</PolyStyle>
</Style>

<Placemark>
<name>R Polygon</name>
<description><![CDATA[]]></description>
<styleUrl>#1</styleUrl>
<visibility>1</visibility>
<MultiGeometry>
<Polygon>
<outerBoundaryIs>
<LinearRing>
<coordinates>
97.83,0.7
97.8363423919657,0.699798667647188
97.8426592453574,0.69919548128308
97.848925124436,0.698192869726271
97.8551147987181,0.696794870139636
97.8612033445698,0.695007111774095
97.867166245566,0.692836793301607
97.8729794912089,0.690292653828662
97.87861967361,0.687384937706979
97.8840640817456,0.684125353283118
97.8892907929055,0.680527025753106
97.8942787609686,0.676604444311898
97.8990079011482,0.672373403810507
97.9034591708658,0.667850941155713
97.9076146464292,0.663055266708452
97.911457595205,0.65800569095712
97.9149725429949,0.65272254676105
97.9181453363448,0.647227107477268
97.9209631995354,0.641541501300189
97.9234147860265,0.635688622159187
97.9254902241444,0.629692037532827
97.9271811568323,0.623575893550943
97.9284807753012,0.617364817766693
97.9293838464461,0.611083819990101
97.9298867339183,0.604758191582374
97.9299874127674,0.598413403616519
97.9296854775952,0.592075004314321
97.9289821441881,0.585768516172671
97.9278802446215,0.579519333193481
97.926384215856,0.573352618630997
97.9245000818715,0.567293203668258
97.9222354294105,0.561365487430687
97.9195993774291,0.555593338739423
97.9166025403784,0.55
97.9132569854635,0.544607993613389
97.9095761840531,0.539439031286233
97.9055749574354,0.534513926605471
97.9012694171379,0.529852511229368
97.8966769000516,0.525473555032425
97.8918158986221,0.521394690525721
97.8867059863863,0.517632341857017
97.8813677391573,0.514201658676502
97.8758226521727,0.511116455134508
97.8700930535407,0.508389154256793
97.8642020143326,0.506030737921409
97.8581732556841,0.50405070263855
97.8520310532787,0.502457021311459
97.8458001395973,0.501256111132361
97.8395056043304,0.500452807742692
97.8331727933498,0.500050345761682
97.8268272066502,0.500050345761682
97.8204943956696,0.500452807742692
97.8141998604027,0.501256111132361
97.8079689467213,0.502457021311459
97.8018267443159,0.50405070263855
97.7957979856674,0.506030737921409
97.7899069464593,0.508389154256793
97.7841773478273,0.511116455134508
97.7786322608427,0.514201658676502
97.7732940136137,0.517632341857017
97.7681841013779,0.521394690525721
97.7633230999484,0.525473555032425
97.7587305828621,0.529852511229368
97.7544250425646,0.534513926605471
97.7504238159469,0.539439031286233
97.7467430145365,0.544607993613389
97.7433974596215,0.55
97.7404006225709,0.555593338739423
97.7377645705895,0.561365487430687
97.7354999181285,0.567293203668258
97.733615784144,0.573352618630997
97.7321197553785,0.579519333193481
97.7310178558119,0.585768516172671
97.7303145224048,0.592075004314321
97.7300125872326,0.598413403616519
97.7301132660817,0.604758191582374
97.7306161535539,0.611083819990101
97.7315192246988,0.617364817766693
97.7328188431676,0.623575893550943
97.7345097758556,0.629692037532827
97.7365852139735,0.635688622159187
97.7390368004645,0.641541501300189
97.7418546636552,0.647227107477268
97.7450274570051,0.65272254676105
97.748542404795,0.65800569095712
97.7523853535708,0.663055266708452
97.7565408291342,0.667850941155713
97.7609920988518,0.672373403810507
97.7657212390314,0.676604444311898
97.7707092070945,0.680527025753106
97.7759359182544,0.684125353283118
97.78138032639,0.687384937706979
97.7870205087911,0.690292653828662
97.792833754434,0.692836793301607
97.7987966554302,0.695007111774095
97.8048852012819,0.696794870139636
97.811074875564,0.698192869726271
97.8173407546426,0.69919548128308
97.8236576080343,0.699798667647188
97.83,0.7
</coordinates>
</LinearRing>
</outerBoundaryIs>
</Polygon>
</MultiGeometry>
</Placemark>
</Document>
</kml>
