# Supplementary material for: Species conservation profiles of a random sample of world spiders I: Agelenidae to Filistatidae
Source: Biodivers Data J. 2018 Apr 25;(6):e23555. doi: 10.3897/BDJ.6.e23555 (PMC5932090; doi:10.3897/BDJ.6.e23555)
Supplement: Supplementary material 39 — Distribution of Phoneutria keyserlingi (F. O. P.-Cambridge, 1897) [file bdj-06-e23555-s039.kml]

<?xml version="1.0" encoding="utf-8" ?>
<kml xmlns="http://www.opengis.net/kml/2.2">
<Document id="root_doc">
<Schema name="Phoneutria_keyserlingi.kml" id="Phoneutria_keyserlingi.kml">
	<SimpleField name="layer" type="float"></SimpleField>
</Schema>
<Folder><name>Phoneutria_keyserlingi.kml</name>
  <Placemark>
	<Style><LineStyle><color>ff0000ff</color></LineStyle><PolyStyle><fill>0</fill></PolyStyle></Style>
	<ExtendedData><SchemaData schemaUrl="#Phoneutria_keyserlingi.kml">
		<SimpleData name="layer">1</SimpleData>
	</SchemaData></ExtendedData>
      <MultiGeometry><Polygon><outerBoundaryIs><LinearRing><coordinates>-49.5,-25.16666667 -49.41666667,-25.16666667 -49.41666667,-25.25 -49.5,-25.25 -49.5,-25.16666667</coordinates></LinearRing></outerBoundaryIs></Polygon><Polygon><outerBoundaryIs><LinearRing><coordinates>-45.75,-24.08333333 -45.66666667,-24.08333333 -45.66666667,-24.16666667 -45.75,-24.16666667 -45.75,-24.08333333</coordinates></LinearRing></outerBoundaryIs></Polygon><Polygon><outerBoundaryIs><LinearRing><coordinates>-29.25,-20.5 -29.25,-20.58333333 -29.33333333,-20.58333333 -29.41666667,-20.58333333 -29.41666667,-20.5 -29.41666667,-20.41666667 -29.33333333,-20.41666667 -29.25,-20.41666667 -29.25,-20.5</coordinates></LinearRing></outerBoundaryIs></Polygon><Polygon><outerBoundaryIs><LinearRing><coordinates>-42.16666667,-20.33333333 -42.08333333,-20.33333333 -42.08333333,-20.41666667 -42.16666667,-20.41666667 -42.16666667,-20.33333333</coordinates></LinearRing></outerBoundaryIs></Polygon><Polygon><outerBoundaryIs><LinearRing><coordinates>-50.83333333,-31.25 -50.83333333,-31.33333333 -50.91666667,-31.33333333 -51.0,-31.33333333 -51.0,-31.25 -51.08333333,-31.25 -51.08333333,-31.16666667 -51.08333333,-31.08333333 -51.0,-31.08333333 -51,-31 -51.0,-30.91666667 -50.91666667,-30.91666667 -50.91666667,-30.83333333 -50.83333333,-30.83333333 -50.83333333,-30.75 -50.75,-30.75 -50.75,-30.66666667 -50.75,-30.58333333 -50.75,-30.5 -50.75,-30.41666667 -50.75,-30.33333333 -50.75,-30.25 -50.75,-30.16666667 -50.75,-30.08333333 -50.66666667,-30.08333333 -50.66666667,-30.0 -50.75,-30.0 -50.75,-29.91666667 -50.75,-29.83333333 -50.75,-29.75 -50.83333333,-29.75 -50.83333333,-29.66666667 -50.83333333,-29.58333333 -50.83333333,-29.5 -50.75,-29.5 -50.75,-29.58333333 -50.66666667,-29.58333333 -50.58333333,-29.58333333 -50.5,-29.58333333 -50.41666667,-29.58333333 -50.41666667,-29.66666667 -50.33333333,-29.66666667 -50.33333333,-29.58333333 -50.33333333,-29.5 -50.25,-29.5 -50.25,-29.41666667 -50.25,-29.33333333 -50.16666667,-29.33333333 -50.08333333,-29.33333333 -50.08333333,-29.25 -50.08333333,-29.16666667 -50.0,-29.16666667 -50.0,-29.08333333 -50,-29 -49.91666667,-29.0 -49.91666667,-28.91666667 -49.91666667,-28.83333333 -49.91666667,-28.75 -49.83333333,-28.75 -49.83333333,-28.66666667 -49.75,-28.66666667 -49.75,-28.58333333 -49.66666667,-28.58333333 -49.66666667,-28.5 -49.58333333,-28.5 -49.58333333,-28.41666667 -49.58333333,-28.33333333 -49.5,-28.33333333 -49.5,-28.25 -49.5,-28.16666667 -49.41666667,-28.16666667 -49.41666667,-28.08333333 -49.41666667,-28.0 -49.33333333,-28.0 -49.33333333,-27.91666667 -49.25,-27.91666667 -49.25,-27.83333333 -49.33333333,-27.83333333 -49.41666667,-27.83333333 -49.41666667,-27.91666667 -49.5,-27.91666667 -49.5,-27.83333333 -49.58333333,-27.83333333 -49.66666667,-27.83333333 -49.66666667,-27.75 -49.58333333,-27.75 -49.58333333,-27.66666667 -49.66666667,-27.66666667 -49.66666667,-27.58333333 -49.75,-27.58333333 -49.75,-27.5 -49.83333333,-27.5 -49.83333333,-27.41666667 -49.91666667,-27.41666667 -49.91666667,-27.33333333 -49.83333333,-27.33333333 -49.83333333,-27.25 -49.83333333,-27.16666667 -49.75,-27.16666667 -49.75,-27.08333333 -49.83333333,-27.08333333 -49.83333333,-27.0 -49.83333333,-26.91666667 -49.83333333,-26.83333333 -49.83333333,-26.75 -49.83333333,-26.66666667 -49.75,-26.66666667 -49.75,-26.75 -49.66666667,-26.75 -49.58333333,-26.75 -49.58333333,-26.66666667 -49.58333333,-26.58333333 -49.5,-26.58333333 -49.5,-26.5 -49.5,-26.41666667 -49.41666667,-26.41666667 -49.41666667,-26.33333333 -49.41666667,-26.25 -49.41666667,-26.16666667 -49.33333333,-26.16666667 -49.33333333,-26.08333333 -49.25,-26.08333333 -49.25,-26.0 -49.25,-25.91666667 -49.25,-25.83333333 -49.25,-25.75 -49.25,-25.66666667 -49.25,-25.58333333 -49.25,-25.5 -49.25,-25.41666667 -49.25,-25.33333333 -49.25,-25.25 -49.25,-25.16666667 -49.33333333,-25.16666667 -49.41666667,-25.16666667 -49.41666667,-25.08333333 -49.33333333,-25.08333333 -49.25,-25.08333333 -49.25,-25.0 -49.16666667,-25.0 -49.08333333,-25.0 -49.08333333,-24.91666667 -49.08333333,-24.83333333 -49.0,-24.83333333 -49.0,-24.75 -49.0,-24.66666667 -49.0,-24.58333333 -48.91666667,-24.58333333 -48.91666667,-24.5 -48.83333333,-24.5 -48.75,-24.5 -48.75,-24.41666667 -48.66666667,-24.41666667 -48.66666667,-24.33333333 -48.66666667,-24.25 -48.66666667,-24.16666667 -48.58333333,-24.16666667 -48.58333333,-24.08333333 -48.58333333,-24.0 -48.5,-24.0 -48.41666667,-24.0 -48.41666667,-23.91666667 -48.33333333,-23.91666667 -48.25,-23.91666667 -48.25,-23.83333333 -48.16666667,-23.83333333 -48.16666667,-23.75 -48.08333333,-23.75 -48.0,-23.75 -48.0,-23.66666667 -47.91666667,-23.66666667 -47.83333333,-23.66666667 -47.75,-23.66666667 -47.75,-23.58333333 -47.66666667,-23.58333333 -47.66666667,-23.5 -47.75,-23.5 -47.75,-23.41666667 -47.75,-23.33333333 -47.66666667,-23.33333333 -47.66666667,-23.25 -47.66666667,-23.16666667 -47.58333333,-23.16666667 -47.58333333,-23.08333333 -47.5,-23.08333333 -47.5,-23.0 -47.41666667,-23.0 -47.41666667,-22.91666667 -47.33333333,-22.91666667 -47.33333333,-22.83333333 -47.33333333,-22.75 -47.33333333,-22.66666667 -47.25,-22.66666667 -47.16666667,-22.66666667 -47.16666667,-22.58333333 -47.08333333,-22.58333333 -47.08333333,-22.5 -47.0,-22.5 -46.91666667,-22.5 -46.91666667,-22.41666667 -46.91666667,-22.33333333 -46.83333333,-22.33333333 -46.75,-22.33333333 -46.66666667,-22.33333333 -46.66666667,-22.41666667 -46.66666667,-22.5 -46.58333333,-22.5 -46.58333333,-22.41666667 -46.5,-22.41666667 -46.41666667,-22.41666667 -46.41666667,-22.5 -46.5,-22.5 -46.5,-22.58333333 -46.5,-22.66666667 -46.5,-22.75 -46.41666667,-22.75 -46.41666667,-22.83333333 -46.33333333,-22.83333333 -46.33333333,-22.75 -46.25,-22.75 -46.25,-22.66666667 -46.16666667,-22.66666667 -46.08333333,-22.66666667 -46.08333333,-22.58333333 -46.08333333,-22.5 -46.08333333,-22.41666667 -46.0,-22.41666667 -46.0,-22.33333333 -46.08333333,-22.33333333 -46.16666667,-22.33333333 -46.16666667,-22.25 -46.08333333,-22.25 -46.0,-22.25 -46.0,-22.16666667 -46.0,-22.08333333 -45.91666667,-22.08333333 -45.83333333,-22.08333333 -45.83333333,-22.0 -45.83333333,-21.91666667 -45.75,-21.91666667 -45.66666667,-21.91666667 -45.58333333,-21.91666667 -45.58333333,-22.0 -45.5,-22.0 -45.5,-22.08333333 -45.5,-22.16666667 -45.58333333,-22.16666667 -45.58333333,-22.25 -45.5,-22.25 -45.41666667,-22.25 -45.41666667,-22.33333333 -45.33333333,-22.33333333 -45.33333333,-22.41666667 -45.33333333,-22.5 -45.33333333,-22.58333333 -45.41666667,-22.58333333 -45.5,-22.58333333 -45.58333333,-22.58333333 -45.66666667,-22.58333333 -45.66666667,-22.66666667 -45.66666667,-22.75 -45.66666667,-22.83333333 -45.58333333,-22.83333333 -45.5,-22.83333333 -45.5,-22.75 -45.41666667,-22.75 -45.33333333,-22.75 -45.33333333,-22.66666667 -45.25,-22.66666667 -45.25,-22.58333333 -45.16666667,-22.58333333 -45.16666667,-22.5 -45.08333333,-22.5 -45.0,-22.5 -45.0,-22.41666667 -45.0,-22.33333333 -45.08333333,-22.33333333 -45.16666667,-22.33333333 -45.16666667,-22.25 -45.16666667,-22.16666667 -45.16666667,-22.08333333 -45.25,-22.08333333 -45.25,-22.16666667 -45.33333333,-22.16666667 -45.33333333,-22.08333333 -45.33333333,-22.0 -45.33333333,-21.91666667 -45.25,-21.91666667 -45.25,-21.83333333 -45.16666667,-21.83333333 -45.16666667,-21.75 -45.08333333,-21.75 -45.08333333,-21.83333333 -45.0,-21.83333333 -44.91666667,-21.83333333 -44.83333333,-21.83333333 -44.83333333,-21.91666667 -44.83333333,-22.0 -44.83333333,-22.08333333 -44.91666667,-22.08333333 -44.91666667,-22.16666667 -44.91666667,-22.25 -44.83333333,-22.25 -44.83333333,-22.33333333 -44.91666667,-22.33333333 -44.91666667,-22.41666667 -44.91666667,-22.5 -44.83333333,-22.5 -44.83333333,-22.41666667 -44.75,-22.41666667 -44.66666667,-22.41666667 -44.58333333,-22.41666667 -44.58333333,-22.33333333 -44.58333333,-22.25 -44.5,-22.25 -44.5,-22.16666667 -44.41666667,-22.16666667 -44.41666667,-22.08333333 -44.5,-22.08333333 -44.5,-22.0 -44.5,-21.91666667 -44.58333333,-21.91666667 -44.58333333,-21.83333333 -44.58333333,-21.75 -44.66666667,-21.75 -44.66666667,-21.66666667 -44.58333333,-21.66666667 -44.5,-21.66666667 -44.5,-21.58333333 -44.5,-21.5 -44.41666667,-21.5 -44.33333333,-21.5 -44.33333333,-21.41666667 -44.25,-21.41666667 -44.16666667,-21.41666667 -44.16666667,-21.5 -44.08333333,-21.5 -44.0,-21.5 -43.91666667,-21.5 -43.83333333,-21.5 -43.75,-21.5 -43.75,-21.41666667 -43.66666667,-21.41666667 -43.66666667,-21.33333333 -43.66666667,-21.25 -43.58333333,-21.25 -43.58333333,-21.16666667 -43.58333333,-21.08333333 -43.66666667,-21.08333333 -43.66666667,-21.0 -43.66666667,-20.91666667 -43.66666667,-20.83333333 -43.66666667,-20.75 -43.58333333,-20.75 -43.5,-20.75 -43.41666667,-20.75 -43.41666667,-20.66666667 -43.33333333,-20.66666667 -43.25,-20.66666667 -43.25,-20.58333333 -43.16666667,-20.58333333 -43.16666667,-20.5 -43.08333333,-20.5 -43.08333333,-20.41666667 -43.0,-20.41666667 -43.0,-20.33333333 -42.91666667,-20.33333333 -42.91666667,-20.25 -42.83333333,-20.25 -42.75,-20.25 -42.75,-20.16666667 -42.75,-20.08333333 -42.66666667,-20.08333333 -42.58333333,-20.08333333 -42.58333333,-20.0 -42.5,-20.0 -42.41666667,-20.0 -42.41666667,-20.08333333 -42.41666667,-20.16666667 -42.33333333,-20.16666667 -42.25,-20.16666667 -42.25,-20.25 -42.25,-20.33333333 -42.25,-20.41666667 -42.16666667,-20.41666667 -42.16666667,-20.5 -42.08333333,-20.5 -42.08333333,-20.58333333 -42.0,-20.58333333 -42.0,-20.5 -42.0,-20.41666667 -42.0,-20.33333333 -42.08333333,-20.33333333 -42.08333333,-20.25 -42.0,-20.25 -42.0,-20.16666667 -42.0,-20.08333333 -41.91666667,-20.08333333 -41.91666667,-20.0 -41.83333333,-20.0 -41.83333333,-19.91666667 -41.75,-19.91666667 -41.75,-19.83333333 -41.66666667,-19.83333333 -41.58333333,-19.83333333 -41.58333333,-19.75 -41.5,-19.75 -41.41666667,-19.75 -41.41666667,-19.66666667 -41.33333333,-19.66666667 -41.25,-19.66666667 -41.16666667,-19.66666667 -41.08333333,-19.66666667 -41.0,-19.66666667 -41.0,-19.75 -40.91666667,-19.75 -40.91666667,-19.66666667 -40.91666667,-19.58333333 -40.83333333,-19.58333333 -40.75,-19.58333333 -40.75,-19.5 -40.66666667,-19.5 -40.58333333,-19.5 -40.58333333,-19.41666667 -40.5,-19.41666667 -40.41666667,-19.41666667 -40.33333333,-19.41666667 -40.33333333,-19.33333333 -40.25,-19.33333333 -40.16666667,-19.33333333 -40.08333333,-19.33333333 -40.08333333,-19.25 -40.0,-19.25 -39.91666667,-19.25 -39.91666667,-19.16666667 -39.83333333,-19.16666667 -39.75,-19.16666667 -39.66666667,-19.16666667 -39.66666667,-19.25 -39.66666667,-19.33333333 -39.66666667,-19.41666667 -39.66666667,-19.5 -39.75,-19.5 -39.75,-19.58333333 -39.75,-19.66666667 -39.83333333,-19.66666667 -39.83333333,-19.75 -39.91666667,-19.75 -40.0,-19.75 -40.0,-19.83333333 -40.0,-19.91666667 -40.08333333,-19.91666667 -40.08333333,-20.0 -40.08333333,-20.08333333 -40.16666667,-20.08333333 -40.16666667,-20.16666667 -40.16666667,-20.25 -40.16666667,-20.33333333 -40.25,-20.33333333 -40.25,-20.41666667 -40.25,-20.5 -40.33333333,-20.5 -40.33333333,-20.58333333 -40.33333333,-20.66666667 -40.41666667,-20.66666667 -40.5,-20.66666667 -40.5,-20.75 -40.5,-20.83333333 -40.58333333,-20.83333333 -40.58333333,-20.91666667 -40.66666667,-20.91666667 -40.75,-20.91666667 -40.75,-21.0 -40.75,-21.08333333 -40.83333333,-21.08333333 -40.83333333,-21.16666667 -40.91666667,-21.16666667 -40.91666667,-21.25 -40.91666667,-21.33333333 -40.91666667,-21.41666667 -41.0,-21.41666667 -41.0,-21.5 -41.0,-21.58333333 -41.0,-21.66666667 -41.0,-21.75 -41.0,-21.83333333 -40.91666667,-21.83333333 -40.91666667,-21.91666667 -40.91666667,-22.0 -40.91666667,-22.08333333 -41.0,-22.08333333 -41.08333333,-22.08333333 -41.08333333,-22.16666667 -41.16666667,-22.16666667 -41.25,-22.16666667 -41.33333333,-22.16666667 -41.33333333,-22.25 -41.41666667,-22.25 -41.5,-22.25 -41.58333333,-22.25 -41.58333333,-22.33333333 -41.66666667,-22.33333333 -41.66666667,-22.41666667 -41.75,-22.41666667 -41.75,-22.5 -41.83333333,-22.5 -41.83333333,-22.58333333 -41.91666667,-22.58333333 -41.91666667,-22.66666667 -41.83333333,-22.66666667 -41.83333333,-22.75 -41.83333333,-22.83333333 -41.91666667,-22.83333333 -41.91666667,-22.91666667 -41.91666667,-23.0 -42,-23 -42.0,-23.08333333 -42.08333333,-23.08333333 -42.08333333,-23.0 -42.16666667,-23.0 -42.25,-23.0 -42.33333333,-23.0 -42.41666667,-23.0 -42.5,-23.0 -42.58333333,-23.0 -42.66666667,-23.0 -42.75,-23.0 -42.83333333,-23.0 -42.91666667,-23.0 -43,-23 -43.08333333,-23.0 -43.16666667,-23.0 -43.25,-23.0 -43.25,-23.08333333 -43.33333333,-23.08333333 -43.41666667,-23.08333333 -43.5,-23.08333333 -43.58333333,-23.08333333 -43.66666667,-23.08333333 -43.75,-23.08333333 -43.83333333,-23.08333333 -43.91666667,-23.08333333 -43.91666667,-23.16666667 -44.0,-23.16666667 -44.08333333,-23.16666667 -44.08333333,-23.25 -44.16666667,-23.25 -44.25,-23.25 -44.33333333,-23.25 -44.41666667,-23.25 -44.41666667,-23.16666667 -44.41666667,-23.08333333 -44.5,-23.08333333 -44.58333333,-23.08333333 -44.66666667,-23.08333333 -44.66666667,-23.16666667 -44.58333333,-23.16666667 -44.5,-23.16666667 -44.5,-23.25 -44.5,-23.33333333 -44.5,-23.41666667 -44.58333333,-23.41666667 -44.66666667,-23.41666667 -44.75,-23.41666667 -44.83333333,-23.41666667 -44.83333333,-23.5 -44.91666667,-23.5 -44.91666667,-23.41666667 -45.0,-23.41666667 -45.0,-23.5 -45.0,-23.58333333 -45.08333333,-23.58333333 -45.16666667,-23.58333333 -45.25,-23.58333333 -45.25,-23.66666667 -45.25,-23.75 -45.16666667,-23.75 -45.08333333,-23.75 -45.08333333,-23.83333333 -45.16666667,-23.83333333 -45.16666667,-23.91666667 -45.16666667,-24.0 -45.25,-24.0 -45.33333333,-24.0 -45.41666667,-24.0 -45.5,-24.0 -45.5,-23.91666667 -45.58333333,-23.91666667 -45.58333333,-23.83333333 -45.66666667,-23.83333333 -45.75,-23.83333333 -45.83333333,-23.83333333 -45.91666667,-23.83333333 -46.0,-23.83333333 -46.08333333,-23.83333333 -46.08333333,-23.91666667 -46.16666667,-23.91666667 -46.16666667,-24.0 -46.25,-24.0 -46.25,-24.08333333 -46.33333333,-24.08333333 -46.41666667,-24.08333333 -46.5,-24.08333333 -46.58333333,-24.08333333 -46.58333333,-24.16666667 -46.66666667,-24.16666667 -46.75,-24.16666667 -46.75,-24.25 -46.83333333,-24.25 -46.83333333,-24.33333333 -46.91666667,-24.33333333 -46.91666667,-24.41666667 -47.0,-24.41666667 -47.0,-24.5 -47.08333333,-24.5 -47.16666667,-24.5 -47.16666667,-24.58333333 -47.25,-24.58333333 -47.25,-24.66666667 -47.33333333,-24.66666667 -47.41666667,-24.66666667 -47.41666667,-24.75 -47.5,-24.75 -47.5,-24.83333333 -47.58333333,-24.83333333 -47.66666667,-24.83333333 -47.66666667,-24.91666667 -47.75,-24.91666667 -47.75,-25.0 -47.83333333,-25.0 -47.83333333,-25.08333333 -47.83333333,-25.16666667 -47.91666667,-25.16666667 -47.91666667,-25.25 -48.0,-25.25 -48.0,-25.33333333 -48.08333333,-25.33333333 -48.08333333,-25.41666667 -48.16666667,-25.41666667 -48.16666667,-25.5 -48.25,-25.5 -48.25,-25.58333333 -48.33333333,-25.58333333 -48.33333333,-25.66666667 -48.41666667,-25.66666667 -48.41666667,-25.75 -48.5,-25.75 -48.5,-25.83333333 -48.5,-25.91666667 -48.58333333,-25.91666667 -48.58333333,-26.0 -48.58333333,-26.08333333 -48.58333333,-26.16666667 -48.5,-26.16666667 -48.5,-26.25 -48.5,-26.33333333 -48.5,-26.41666667 -48.58333333,-26.41666667 -48.58333333,-26.5 -48.58333333,-26.58333333 -48.66666667,-26.58333333 -48.66666667,-26.66666667 -48.66666667,-26.75 -48.58333333,-26.75 -48.58333333,-26.83333333 -48.58333333,-26.91666667 -48.58333333,-27.0 -48.58333333,-27.08333333 -48.5,-27.08333333 -48.41666667,-27.08333333 -48.41666667,-27.16666667 -48.41666667,-27.25 -48.33333333,-27.25 -48.33333333,-27.33333333 -48.33333333,-27.41666667 -48.33333333,-27.5 -48.33333333,-27.58333333 -48.41666667,-27.58333333 -48.41666667,-27.66666667 -48.41666667,-27.75 -48.5,-27.75 -48.5,-27.83333333 -48.41666667,-27.83333333 -48.41666667,-27.91666667 -48.5,-27.91666667 -48.58333333,-27.91666667 -48.58333333,-28.0 -48.58333333,-28.08333333 -48.58333333,-28.16666667 -48.58333333,-28.25 -48.66666667,-28.25 -48.66666667,-28.33333333 -48.66666667,-28.41666667 -48.75,-28.41666667 -48.75,-28.5 -48.75,-28.58333333 -48.75,-28.66666667 -48.83333333,-28.66666667 -48.91666667,-28.66666667 -48.91666667,-28.75 -49.0,-28.75 -49.08333333,-28.75 -49.08333333,-28.83333333 -49.16666667,-28.83333333 -49.16666667,-28.91666667 -49.25,-28.91666667 -49.33333333,-28.91666667 -49.33333333,-29.0 -49.41666667,-29.0 -49.41666667,-29.08333333 -49.5,-29.08333333 -49.5,-29.16666667 -49.58333333,-29.16666667 -49.58333333,-29.25 -49.66666667,-29.25 -49.66666667,-29.33333333 -49.66666667,-29.41666667 -49.75,-29.41666667 -49.75,-29.5 -49.83333333,-29.5 -49.83333333,-29.58333333 -49.91666667,-29.58333333 -49.91666667,-29.66666667 -49.91666667,-29.75 -50.0,-29.75 -50.0,-29.83333333 -50.0,-29.91666667 -50.08333333,-29.91666667 -50.08333333,-30.0 -50.08333333,-30.08333333 -50.16666667,-30.08333333 -50.16666667,-30.16666667 -50.16666667,-30.25 -50.16666667,-30.33333333 -50.25,-30.33333333 -50.25,-30.41666667 -50.25,-30.5 -50.33333333,-30.5 -50.33333333,-30.58333333 -50.33333333,-30.66666667 -50.41666667,-30.66666667 -50.41666667,-30.75 -50.5,-30.75 -50.5,-30.83333333 -50.58333333,-30.83333333 -50.58333333,-30.91666667 -50.58333333,-31.0 -50.66666667,-31.0 -50.66666667,-31.08333333 -50.75,-31.08333333 -50.75,-31.16666667 -50.75,-31.25 -50.83333333,-31.25</coordinates></LinearRing></outerBoundaryIs><innerBoundaryIs><LinearRing><coordinates>-50.08333333,-29.33333333 -50.08333333,-29.41666667 -50.0,-29.41666667 -50.0,-29.33333333 -50.08333333,-29.33333333</coordinates></LinearRing></innerBoundaryIs><innerBoundaryIs><LinearRing><coordinates>-46.66666667,-22.5 -46.75,-22.5 -46.75,-22.58333333 -46.83333333,-22.58333333 -46.83333333,-22.66666667 -46.75,-22.66666667 -46.66666667,-22.66666667 -46.58333333,-22.66666667 -46.58333333,-22.58333333 -46.66666667,-22.58333333 -46.66666667,-22.5</coordinates></LinearRing></innerBoundaryIs><innerBoundaryIs><LinearRing><coordinates>-46.08333333,-22.66666667 -46.08333333,-22.75 -46.08333333,-22.83333333 -46.16666667,-22.83333333 -46.16666667,-22.91666667 -46.08333333,-22.91666667 -46.0,-22.91666667 -45.91666667,-22.91666667 -45.91666667,-22.83333333 -45.83333333,-22.83333333 -45.83333333,-22.75 -45.75,-22.75 -45.75,-22.66666667 -45.83333333,-22.66666667 -45.83333333,-22.58333333 -45.91666667,-22.58333333 -46.0,-22.58333333 -46.0,-22.66666667 -46.08333333,-22.66666667</coordinates></LinearRing></innerBoundaryIs><innerBoundaryIs><LinearRing><coordinates>-45.25,-21.91666667 -45.25,-22.0 -45.16666667,-22.0 -45.16666667,-21.91666667 -45.25,-21.91666667</coordinates></LinearRing></innerBoundaryIs><innerBoundaryIs><LinearRing><coordinates>-48.41666667,-27.25 -48.5,-27.25 -48.5,-27.33333333 -48.41666667,-27.33333333 -48.41666667,-27.25</coordinates></LinearRing></innerBoundaryIs><innerBoundaryIs><LinearRing><coordinates>-50.83333333,-31.25 -50.83333333,-31.16666667 -50.91666667,-31.16666667 -50.91666667,-31.25 -50.83333333,-31.25</coordinates></LinearRing></innerBoundaryIs><innerBoundaryIs><LinearRing><coordinates>-40.58333333,-19.83333333 -40.58333333,-19.91666667 -40.5,-19.91666667 -40.5,-19.83333333 -40.58333333,-19.83333333</coordinates></LinearRing></innerBoundaryIs><innerBoundaryIs><LinearRing><coordinates>-40.58333333,-19.91666667 -40.66666667,-19.91666667 -40.66666667,-20.0 -40.58333333,-20.0 -40.58333333,-19.91666667</coordinates></LinearRing></innerBoundaryIs><innerBoundaryIs><LinearRing><coordinates>-40.83333333,-19.91666667 -40.83333333,-20.0 -40.75,-20.0 -40.75,-19.91666667 -40.83333333,-19.91666667</coordinates></LinearRing></innerBoundaryIs><innerBoundaryIs><LinearRing><coordinates>-40.83333333,-20.0 -40.91666667,-20.0 -41,-20 -41.0,-20.08333333 -41.0,-20.16666667 -41.08333333,-20.16666667 -41.08333333,-20.25 -41.0,-20.25 -40.91666667,-20.25 -40.83333333,-20.25 -40.83333333,-20.16666667 -40.75,-20.16666667 -40.75,-20.08333333 -40.83333333,-20.08333333 -40.83333333,-20.0</coordinates></LinearRing></innerBoundaryIs><innerBoundaryIs><LinearRing><coordinates>-41.08333333,-20.25 -41.16666667,-20.25 -41.16666667,-20.33333333 -41.08333333,-20.33333333 -41.08333333,-20.25</coordinates></LinearRing></innerBoundaryIs><innerBoundaryIs><LinearRing><coordinates>-41.08333333,-20.33333333 -41.08333333,-20.41666667 -41.08333333,-20.5 -41.0,-20.5 -40.91666667,-20.5 -40.91666667,-20.41666667 -40.91666667,-20.33333333 -41.0,-20.33333333 -41.08333333,-20.33333333</coordinates></LinearRing></innerBoundaryIs><innerBoundaryIs><LinearRing><coordinates>-46.83333333,-22.75 -46.83333333,-22.83333333 -46.75,-22.83333333 -46.75,-22.75 -46.83333333,-22.75</coordinates></LinearRing></innerBoundaryIs><innerBoundaryIs><LinearRing><coordinates>-44.75,-22.83333333 -44.66666667,-22.83333333 -44.66666667,-22.75 -44.75,-22.75 -44.75,-22.83333333</coordinates></LinearRing></innerBoundaryIs><innerBoundaryIs><LinearRing><coordinates>-44.25,-21.75 -44.25,-21.83333333 -44.16666667,-21.83333333 -44.16666667,-21.75 -44.16666667,-21.66666667 -44.25,-21.66666667 -44.25,-21.75</coordinates></LinearRing></innerBoundaryIs><innerBoundaryIs><LinearRing><coordinates>-42.5,-20.66666667 -42.5,-20.75 -42.41666667,-20.75 -42.41666667,-20.66666667 -42.33333333,-20.66666667 -42.33333333,-20.58333333 -42.33333333,-20.5 -42.41666667,-20.5 -42.5,-20.5 -42.5,-20.58333333 -42.5,-20.66666667</coordinates></LinearRing></innerBoundaryIs><innerBoundaryIs><LinearRing><coordinates>-41.83333333,-20.33333333 -41.83333333,-20.41666667 -41.91666667,-20.41666667 -41.91666667,-20.5 -41.83333333,-20.5 -41.83333333,-20.58333333 -41.75,-20.58333333 -41.75,-20.5 -41.75,-20.41666667 -41.66666667,-20.41666667 -41.66666667,-20.33333333 -41.75,-20.33333333 -41.83333333,-20.33333333</coordinates></LinearRing></innerBoundaryIs><innerBoundaryIs><LinearRing><coordinates>-41.5,-20.33333333 -41.41666667,-20.33333333 -41.33333333,-20.33333333 -41.25,-20.33333333 -41.25,-20.25 -41.25,-20.16666667 -41.33333333,-20.16666667 -41.41666667,-20.16666667 -41.5,-20.16666667 -41.5,-20.25 -41.5,-20.33333333</coordinates></LinearRing></innerBoundaryIs></Polygon></MultiGeometry>
  </Placemark>
</Folder>
</Document></kml>
