# Supplementary material for: Species conservation profiles of a random sample of world spiders I: Agelenidae to Filistatidae
Source: Biodivers Data J. 2018 Apr 25;(6):e23555. doi: 10.3897/BDJ.6.e23555 (PMC5932090; doi:10.3897/BDJ.6.e23555)
Supplement: Supplementary material 40 — Dsitribution of Vulsor sextus Strand, 1907 [file bdj-06-e23555-s040.kml]

<?xml version="1.0" encoding="UTF-8"?>
<kml xmlns="http://earth.google.com/kml/2.2">
<Document>
<name></name>
<description><![CDATA[]]></description>

<Style id="1">
<LineStyle>
<width>1</width>
<color>ff0000ff</color>
</LineStyle>
<PolyStyle>
<fill>0</fill>
</PolyStyle>
</Style>

<Placemark>
<name>R Polygon</name>
<description><![CDATA[]]></description>
<styleUrl>#1</styleUrl>
<visibility>1</visibility>
<MultiGeometry>
<Polygon>
<outerBoundaryIs>
<LinearRing>
<coordinates>
46.33,-15.59
46.3363423919657,-15.5902013323528
46.3426592453574,-15.5908045187169
46.348925124436,-15.5918071302737
46.3551147987181,-15.5932051298604
46.3612033445698,-15.5949928882259
46.367166245566,-15.5971632066984
46.3729794912089,-15.5997073461713
46.37861967361,-15.602615062293
46.3840640817456,-15.6058746467169
46.3892907929055,-15.6094729742469
46.3942787609687,-15.6133955556881
46.3990079011482,-15.6176265961895
46.4034591708658,-15.6221490588443
46.4076146464292,-15.6269447332915
46.411457595205,-15.6319943090429
46.414972542995,-15.6372774532389
46.4181453363448,-15.6427728925227
46.4209631995354,-15.6484584986998
46.4234147860265,-15.6543113778408
46.4254902241444,-15.6603079624672
46.4271811568324,-15.6664241064491
46.4284807753012,-15.6726351822333
46.4293838464461,-15.6789161800099
46.4298867339183,-15.6852418084176
46.4299874127674,-15.6915865963835
46.4296854775952,-15.6979249956857
46.4289821441881,-15.7042314838273
46.4278802446215,-15.7104806668065
46.426384215856,-15.716647381369
46.4245000818715,-15.7227067963317
46.4222354294105,-15.7286345125693
46.4195993774291,-15.7344066612606
46.4166025403784,-15.74
46.4132569854635,-15.7453920063866
46.4095761840531,-15.7505609687138
46.4055749574354,-15.7554860733945
46.4012694171379,-15.7601474887706
46.3966769000516,-15.7645264449676
46.3918158986221,-15.7686053094743
46.3867059863863,-15.772367658143
46.3813677391573,-15.7757983413235
46.3758226521727,-15.7788835448655
46.3700930535407,-15.7816108457432
46.3642020143326,-15.7839692620786
46.3581732556841,-15.7859492973614
46.3520310532787,-15.7875429786885
46.3458001395973,-15.7887438888676
46.3395056043304,-15.7895471922573
46.3331727933498,-15.7899496542383
46.3268272066502,-15.7899496542383
46.3204943956696,-15.7895471922573
46.3141998604027,-15.7887438888676
46.3079689467213,-15.7875429786885
46.3018267443159,-15.7859492973614
46.2957979856674,-15.7839692620786
46.2899069464593,-15.7816108457432
46.2841773478273,-15.7788835448655
46.2786322608427,-15.7757983413235
46.2732940136137,-15.772367658143
46.2681841013779,-15.7686053094743
46.2633230999484,-15.7645264449676
46.2587305828621,-15.7601474887706
46.2544250425646,-15.7554860733945
46.2504238159469,-15.7505609687138
46.2467430145365,-15.7453920063866
46.2433974596216,-15.74
46.2404006225709,-15.7344066612606
46.2377645705895,-15.7286345125693
46.2354999181285,-15.7227067963317
46.233615784144,-15.716647381369
46.2321197553785,-15.7104806668065
46.2310178558119,-15.7042314838273
46.2303145224048,-15.6979249956857
46.2300125872326,-15.6915865963835
46.2301132660817,-15.6852418084176
46.2306161535539,-15.6789161800099
46.2315192246988,-15.6726351822333
46.2328188431676,-15.6664241064491
46.2345097758556,-15.6603079624672
46.2365852139735,-15.6543113778408
46.2390368004645,-15.6484584986998
46.2418546636552,-15.6427728925227
46.245027457005,-15.6372774532389
46.248542404795,-15.6319943090429
46.2523853535708,-15.6269447332915
46.2565408291342,-15.6221490588443
46.2609920988518,-15.6176265961895
46.2657212390313,-15.6133955556881
46.2707092070945,-15.6094729742469
46.2759359182544,-15.6058746467169
46.28138032639,-15.602615062293
46.2870205087911,-15.5997073461713
46.292833754434,-15.5971632066984
46.2987966554302,-15.5949928882259
46.3048852012819,-15.5932051298604
46.311074875564,-15.5918071302737
46.3173407546426,-15.5908045187169
46.3236576080343,-15.5902013323528
46.33,-15.59
</coordinates>
</LinearRing>
</outerBoundaryIs>
</Polygon>
</MultiGeometry>
</Placemark>
</Document>
</kml>
