# Supplementary material for: Species conservation profiles of a random sample of world spiders I: Agelenidae to Filistatidae
Source: Biodivers Data J. 2018 Apr 25;(6):e23555. doi: 10.3897/BDJ.6.e23555 (PMC5932090; doi:10.3897/BDJ.6.e23555)
Supplement: Supplementary material 41 — Distribution of Stasimopus nanus Tucker, 1917 [file bdj-06-e23555-s041.kml]

<?xml version="1.0" encoding="UTF-8"?>
<kml xmlns="http://earth.google.com/kml/2.2">
<Document>
<name></name>
<description><![CDATA[]]></description>

<Style id="1">
<LineStyle>
<width>1</width>
<color>ff0000ff</color>
</LineStyle>
<PolyStyle>
<fill>0</fill>
</PolyStyle>
</Style>

<Placemark>
<name>R Polygon</name>
<description><![CDATA[]]></description>
<styleUrl>#1</styleUrl>
<visibility>1</visibility>
<MultiGeometry>
<Polygon>
<outerBoundaryIs>
<LinearRing>
<coordinates>
26.53,-30.11
26.5363423919657,-30.1102013323528
26.5426592453574,-30.1108045187169
26.548925124436,-30.1118071302737
26.5551147987181,-30.1132051298604
26.5612033445699,-30.1149928882259
26.567166245566,-30.1171632066984
26.5729794912089,-30.1197073461713
26.57861967361,-30.122615062293
26.5840640817456,-30.1258746467169
26.5892907929055,-30.1294729742469
26.5942787609687,-30.1333955556881
26.5990079011482,-30.1376265961895
26.6034591708658,-30.1421490588443
26.6076146464292,-30.1469447332915
26.611457595205,-30.1519943090429
26.614972542995,-30.157277453239
26.6181453363448,-30.1627728925227
26.6209631995355,-30.1684584986998
26.6234147860265,-30.1743113778408
26.6254902241444,-30.1803079624672
26.6271811568324,-30.1864241064491
26.6284807753012,-30.1926351822333
26.6293838464461,-30.1989161800099
26.6298867339183,-30.2052418084176
26.6299874127674,-30.2115865963835
26.6296854775952,-30.2179249956857
26.6289821441881,-30.2242314838273
26.6278802446215,-30.2304806668065
26.626384215856,-30.236647381369
26.6245000818715,-30.2427067963317
26.6222354294105,-30.2486345125693
26.6195993774291,-30.2544066612606
26.6166025403784,-30.26
26.6132569854635,-30.2653920063866
26.6095761840531,-30.2705609687138
26.6055749574354,-30.2754860733945
26.6012694171379,-30.2801474887706
26.5966769000516,-30.2845264449676
26.5918158986221,-30.2886053094743
26.5867059863863,-30.292367658143
26.5813677391573,-30.2957983413235
26.5758226521727,-30.2988835448655
26.5700930535407,-30.3016108457432
26.5642020143326,-30.3039692620786
26.5581732556841,-30.3059492973615
26.5520310532787,-30.3075429786885
26.5458001395973,-30.3087438888676
26.5395056043304,-30.3095471922573
26.5331727933498,-30.3099496542383
26.5268272066502,-30.3099496542383
26.5204943956696,-30.3095471922573
26.5141998604027,-30.3087438888676
26.5079689467213,-30.3075429786885
26.5018267443159,-30.3059492973615
26.4957979856674,-30.3039692620786
26.4899069464593,-30.3016108457432
26.4841773478273,-30.2988835448655
26.4786322608427,-30.2957983413235
26.4732940136137,-30.292367658143
26.4681841013779,-30.2886053094743
26.4633230999484,-30.2845264449676
26.4587305828621,-30.2801474887706
26.4544250425646,-30.2754860733945
26.4504238159469,-30.2705609687138
26.4467430145365,-30.2653920063866
26.4433974596216,-30.26
26.4404006225709,-30.2544066612606
26.4377645705895,-30.2486345125693
26.4354999181285,-30.2427067963317
26.433615784144,-30.236647381369
26.4321197553785,-30.2304806668065
26.4310178558119,-30.2242314838273
26.4303145224048,-30.2179249956857
26.4300125872326,-30.2115865963835
26.4301132660817,-30.2052418084176
26.4306161535539,-30.1989161800099
26.4315192246988,-30.1926351822333
26.4328188431676,-30.1864241064491
26.4345097758556,-30.1803079624672
26.4365852139735,-30.1743113778408
26.4390368004645,-30.1684584986998
26.4418546636552,-30.1627728925227
26.4450274570051,-30.157277453239
26.448542404795,-30.1519943090429
26.4523853535708,-30.1469447332915
26.4565408291342,-30.1421490588443
26.4609920988518,-30.1376265961895
26.4657212390313,-30.1333955556881
26.4707092070945,-30.1294729742469
26.4759359182544,-30.1258746467169
26.48138032639,-30.122615062293
26.4870205087911,-30.1197073461713
26.492833754434,-30.1171632066984
26.4987966554302,-30.1149928882259
26.5048852012819,-30.1132051298604
26.511074875564,-30.1118071302737
26.5173407546426,-30.1108045187169
26.5236576080343,-30.1102013323528
26.53,-30.11
</coordinates>
</LinearRing>
</outerBoundaryIs>
</Polygon>
<Polygon>
<outerBoundaryIs>
<LinearRing>
<coordinates>
26.53,-30.11
26.5363423919657,-30.1102013323528
26.5426592453574,-30.1108045187169
26.548925124436,-30.1118071302737
26.5551147987181,-30.1132051298604
26.5612033445699,-30.1149928882259
26.567166245566,-30.1171632066984
26.5729794912089,-30.1197073461713
26.57861967361,-30.122615062293
26.5840640817456,-30.1258746467169
26.5892907929055,-30.1294729742469
26.5942787609687,-30.1333955556881
26.5990079011482,-30.1376265961895
26.6034591708658,-30.1421490588443
26.6076146464292,-30.1469447332915
26.611457595205,-30.1519943090429
26.614972542995,-30.157277453239
26.6181453363448,-30.1627728925227
26.6209631995355,-30.1684584986998
26.6234147860265,-30.1743113778408
26.6254902241444,-30.1803079624672
26.6271811568324,-30.1864241064491
26.6284807753012,-30.1926351822333
26.6293838464461,-30.1989161800099
26.6298867339183,-30.2052418084176
26.6299874127674,-30.2115865963835
26.6296854775952,-30.2179249956857
26.6289821441881,-30.2242314838273
26.6278802446215,-30.2304806668065
26.626384215856,-30.236647381369
26.6245000818715,-30.2427067963317
26.6222354294105,-30.2486345125693
26.6195993774291,-30.2544066612606
26.6166025403784,-30.26
26.6132569854635,-30.2653920063866
26.6095761840531,-30.2705609687138
26.6055749574354,-30.2754860733945
26.6012694171379,-30.2801474887706
26.5966769000516,-30.2845264449676
26.5918158986221,-30.2886053094743
26.5867059863863,-30.292367658143
26.5813677391573,-30.2957983413235
26.5758226521727,-30.2988835448655
26.5700930535407,-30.3016108457432
26.5642020143326,-30.3039692620786
26.5581732556841,-30.3059492973615
26.5520310532787,-30.3075429786885
26.5458001395973,-30.3087438888676
26.5395056043304,-30.3095471922573
26.5331727933498,-30.3099496542383
26.5268272066502,-30.3099496542383
26.5204943956696,-30.3095471922573
26.5141998604027,-30.3087438888676
26.5079689467213,-30.3075429786885
26.5018267443159,-30.3059492973615
26.4957979856674,-30.3039692620786
26.4899069464593,-30.3016108457432
26.4841773478273,-30.2988835448655
26.4786322608427,-30.2957983413235
26.4732940136137,-30.292367658143
26.4681841013779,-30.2886053094743
26.4633230999484,-30.2845264449676
26.4587305828621,-30.2801474887706
26.4544250425646,-30.2754860733945
26.4504238159469,-30.2705609687138
26.4467430145365,-30.2653920063866
26.4433974596216,-30.26
26.4404006225709,-30.2544066612606
26.4377645705895,-30.2486345125693
26.4354999181285,-30.2427067963317
26.433615784144,-30.236647381369
26.4321197553785,-30.2304806668065
26.4310178558119,-30.2242314838273
26.4303145224048,-30.2179249956857
26.4300125872326,-30.2115865963835
26.4301132660817,-30.2052418084176
26.4306161535539,-30.1989161800099
26.4315192246988,-30.1926351822333
26.4328188431676,-30.1864241064491
26.4345097758556,-30.1803079624672
26.4365852139735,-30.1743113778408
26.4390368004645,-30.1684584986998
26.4418546636552,-30.1627728925227
26.4450274570051,-30.157277453239
26.448542404795,-30.1519943090429
26.4523853535708,-30.1469447332915
26.4565408291342,-30.1421490588443
26.4609920988518,-30.1376265961895
26.4657212390313,-30.1333955556881
26.4707092070945,-30.1294729742469
26.4759359182544,-30.1258746467169
26.48138032639,-30.122615062293
26.4870205087911,-30.1197073461713
26.492833754434,-30.1171632066984
26.4987966554302,-30.1149928882259
26.5048852012819,-30.1132051298604
26.511074875564,-30.1118071302737
26.5173407546426,-30.1108045187169
26.5236576080343,-30.1102013323528
26.53,-30.11
</coordinates>
</LinearRing>
</outerBoundaryIs>
</Polygon>
</MultiGeometry>
</Placemark>
</Document>
</kml>
