# Supplementary material for: Species conservation profiles of a random sample of world spiders I: Agelenidae to Filistatidae
Source: Biodivers Data J. 2018 Apr 25;(6):e23555. doi: 10.3897/BDJ.6.e23555 (PMC5932090; doi:10.3897/BDJ.6.e23555)
Supplement: Supplementary material 42 — Distribution of Ilisoa hawequas Griswold, 1987 [file bdj-06-e23555-s042.kml]

<?xml version="1.0" encoding="UTF-8"?>
<kml xmlns="http://earth.google.com/kml/2.2">
<Document>
<name></name>
<description><![CDATA[]]></description>

<Style id="1">
<LineStyle>
<width>1</width>
<color>ff0000ff</color>
</LineStyle>
<PolyStyle>
<fill>0</fill>
</PolyStyle>
</Style>

<Placemark>
<name>R Polygon</name>
<description><![CDATA[]]></description>
<styleUrl>#1</styleUrl>
<visibility>1</visibility>
<MultiGeometry>
<Polygon>
<outerBoundaryIs>
<LinearRing>
<coordinates>
19.13,-33.47
19.1363423919657,-33.4702013323528
19.1426592453574,-33.4708045187169
19.148925124436,-33.4718071302737
19.1551147987181,-33.4732051298604
19.1612033445698,-33.4749928882259
19.167166245566,-33.4771632066984
19.1729794912089,-33.4797073461713
19.17861967361,-33.482615062293
19.1840640817456,-33.4858746467169
19.1892907929055,-33.4894729742469
19.1942787609687,-33.4933955556881
19.1990079011482,-33.4976265961895
19.2034591708658,-33.5021490588443
19.2076146464292,-33.5069447332915
19.211457595205,-33.5119943090429
19.2149725429949,-33.5172774532389
19.2181453363448,-33.5227728925227
19.2209631995355,-33.5284584986998
19.2234147860265,-33.5343113778408
19.2254902241444,-33.5403079624672
19.2271811568324,-33.5464241064491
19.2284807753012,-33.5526351822333
19.2293838464461,-33.5589161800099
19.2298867339183,-33.5652418084176
19.2299874127674,-33.5715865963835
19.2296854775952,-33.5779249956857
19.2289821441881,-33.5842314838273
19.2278802446215,-33.5904806668065
19.226384215856,-33.596647381369
19.2245000818715,-33.6027067963317
19.2222354294105,-33.6086345125693
19.2195993774291,-33.6144066612606
19.2166025403784,-33.62
19.2132569854635,-33.6253920063866
19.2095761840531,-33.6305609687138
19.2055749574354,-33.6354860733945
19.2012694171379,-33.6401474887706
19.1966769000516,-33.6445264449676
19.1918158986221,-33.6486053094743
19.1867059863863,-33.652367658143
19.1813677391573,-33.6557983413235
19.1758226521727,-33.6588835448655
19.1700930535407,-33.6616108457432
19.1642020143326,-33.6639692620786
19.1581732556841,-33.6659492973615
19.1520310532787,-33.6675429786885
19.1458001395973,-33.6687438888676
19.1395056043304,-33.6695471922573
19.1331727933498,-33.6699496542383
19.1268272066502,-33.6699496542383
19.1204943956696,-33.6695471922573
19.1141998604027,-33.6687438888676
19.1079689467213,-33.6675429786885
19.1018267443159,-33.6659492973615
19.0957979856674,-33.6639692620786
19.0899069464593,-33.6616108457432
19.0841773478273,-33.6588835448655
19.0786322608427,-33.6557983413235
19.0732940136137,-33.652367658143
19.0681841013779,-33.6486053094743
19.0633230999484,-33.6445264449676
19.0587305828621,-33.6401474887706
19.0544250425646,-33.6354860733945
19.0504238159469,-33.6305609687138
19.0467430145365,-33.6253920063866
19.0433974596216,-33.62
19.0404006225709,-33.6144066612606
19.0377645705895,-33.6086345125693
19.0354999181285,-33.6027067963317
19.033615784144,-33.596647381369
19.0321197553785,-33.5904806668065
19.0310178558119,-33.5842314838273
19.0303145224048,-33.5779249956857
19.0300125872326,-33.5715865963835
19.0301132660817,-33.5652418084176
19.0306161535539,-33.5589161800099
19.0315192246988,-33.5526351822333
19.0328188431676,-33.5464241064491
19.0345097758556,-33.5403079624672
19.0365852139735,-33.5343113778408
19.0390368004645,-33.5284584986998
19.0418546636552,-33.5227728925227
19.045027457005,-33.5172774532389
19.048542404795,-33.5119943090429
19.0523853535708,-33.5069447332915
19.0565408291342,-33.5021490588443
19.0609920988518,-33.4976265961895
19.0657212390313,-33.4933955556881
19.0707092070945,-33.4894729742469
19.0759359182544,-33.4858746467169
19.08138032639,-33.482615062293
19.0870205087911,-33.4797073461713
19.092833754434,-33.4771632066984
19.0987966554301,-33.4749928882259
19.1048852012819,-33.4732051298604
19.111074875564,-33.4718071302737
19.1173407546426,-33.4708045187169
19.1236576080343,-33.4702013323528
19.13,-33.47
</coordinates>
</LinearRing>
</outerBoundaryIs>
</Polygon>
</MultiGeometry>
</Placemark>
</Document>
</kml>
