# Supplementary material for: Species conservation profiles of a random sample of world spiders I: Agelenidae to Filistatidae
Source: Biodivers Data J. 2018 Apr 25;(6):e23555. doi: 10.3897/BDJ.6.e23555 (PMC5932090; doi:10.3897/BDJ.6.e23555)
Supplement: Supplementary material 43 — Distribution of Argenna polita (Banks, 1898) [file bdj-06-e23555-s043.kml]

<?xml version="1.0" encoding="UTF-8"?>
<kml xmlns="http://earth.google.com/kml/2.2">
<Document>
<name></name>
<description><![CDATA[]]></description>

<Style id="1">
<LineStyle>
<width>1</width>
<color>ff0000ff</color>
</LineStyle>
<PolyStyle>
<fill>0</fill>
</PolyStyle>
</Style>

<Placemark>
<name>R Polygon</name>
<description><![CDATA[]]></description>
<styleUrl>#1</styleUrl>
<visibility>1</visibility>
<MultiGeometry>
<Polygon>
<outerBoundaryIs>
<LinearRing>
<coordinates>
-115,30.1
-114.993657608034,30.0997986676472
-114.987340754643,30.0991954812831
-114.981074875564,30.0981928697263
-114.974885201282,30.0967948701396
-114.96879665543,30.0950071117741
-114.962833754434,30.0928367933016
-114.957020508791,30.0902926538287
-114.95138032639,30.087384937707
-114.945935918254,30.0841253532831
-114.940709207095,30.0805270257531
-114.935721239031,30.0766044443119
-114.930992098852,30.0723734038105
-114.926540829134,30.0678509411557
-114.922385353571,30.0630552667085
-114.918542404795,30.0580056909571
-114.915027457005,30.052722546761
-114.911854663655,30.0472271074773
-114.909036800465,30.0415415013002
-114.906585213973,30.0356886221592
-114.904509775856,30.0296920375328
-114.902818843168,30.0235758935509
-114.901519224699,30.0173648177667
-114.900616153554,30.0110838199901
-114.900113266082,30.0047581915824
-114.900012587233,29.9984134036165
-114.900314522405,29.9920750043143
-114.901017855812,29.9857685161727
-114.902119755379,29.9795193331935
-114.903615784144,29.973352618631
-114.905499918129,29.9672932036683
-114.90776457059,29.9613654874307
-114.910400622571,29.9555933387394
-114.913397459622,29.95
-114.916743014537,29.9446079936134
-114.920423815947,29.9394390312862
-114.924425042565,29.9345139266055
-114.928730582862,29.9298525112294
-114.933323099948,29.9254735550324
-114.938184101378,29.9213946905257
-114.943294013614,29.917632341857
-114.948632260843,29.9142016586765
-114.954177347827,29.9111164551345
-114.959906946459,29.9083891542568
-114.965797985667,29.9060307379214
-114.971826744316,29.9040507026385
-114.977968946721,29.9024570213115
-114.984199860403,29.9012561111324
-114.99049439567,29.9004528077427
-114.99682720665,29.9000503457617
-115.00317279335,29.9000503457617
-115.00950560433,29.9004528077427
-115.015800139597,29.9012561111324
-115.022031053279,29.9024570213115
-115.028173255684,29.9040507026385
-115.034202014333,29.9060307379214
-115.040093053541,29.9083891542568
-115.045822652173,29.9111164551345
-115.051367739157,29.9142016586765
-115.056705986386,29.917632341857
-115.061815898622,29.9213946905257
-115.066676900052,29.9254735550324
-115.071269417138,29.9298525112294
-115.075574957435,29.9345139266055
-115.079576184053,29.9394390312862
-115.083256985463,29.9446079936134
-115.086602540378,29.95
-115.089599377429,29.9555933387394
-115.09223542941,29.9613654874307
-115.094500081871,29.9672932036683
-115.096384215856,29.973352618631
-115.097880244621,29.9795193331935
-115.098982144188,29.9857685161727
-115.099685477595,29.9920750043143
-115.099987412767,29.9984134036165
-115.099886733918,30.0047581915824
-115.099383846446,30.0110838199901
-115.098480775301,30.0173648177667
-115.097181156832,30.0235758935509
-115.095490224144,30.0296920375328
-115.093414786027,30.0356886221592
-115.090963199535,30.0415415013002
-115.088145336345,30.0472271074773
-115.084972542995,30.052722546761
-115.081457595205,30.0580056909571
-115.077614646429,30.0630552667085
-115.073459170866,30.0678509411557
-115.069007901148,30.0723734038105
-115.064278760969,30.0766044443119
-115.059290792905,30.0805270257531
-115.054064081746,30.0841253532831
-115.04861967361,30.087384937707
-115.042979491209,30.0902926538287
-115.037166245566,30.0928367933016
-115.03120334457,30.0950071117741
-115.025114798718,30.0967948701396
-115.018925124436,30.0981928697263
-115.012659245357,30.0991954812831
-115.006342391966,30.0997986676472
-115,30.1
</coordinates>
</LinearRing>
</outerBoundaryIs>
</Polygon>
</MultiGeometry>
</Placemark>
</Document>
</kml>
