# Supplementary material for: Species conservation profiles of a random sample of world spiders I: Agelenidae to Filistatidae
Source: Biodivers Data J. 2018 Apr 25;(6):e23555. doi: 10.3897/BDJ.6.e23555 (PMC5932090; doi:10.3897/BDJ.6.e23555)
Supplement: Supplementary material 44 — Distribution of Rhode baborensis Beladjal & Bosmans, 1996 [file bdj-06-e23555-s044.kml]

<?xml version="1.0" encoding="UTF-8"?>
<kml xmlns="http://earth.google.com/kml/2.2">
<Document>
<name></name>
<description><![CDATA[]]></description>

<Style id="1">
<LineStyle>
<width>1</width>
<color>ff0000ff</color>
</LineStyle>
<PolyStyle>
<fill>0</fill>
</PolyStyle>
</Style>

<Placemark>
<name>R Polygon</name>
<description><![CDATA[]]></description>
<styleUrl>#1</styleUrl>
<visibility>1</visibility>
<MultiGeometry>
<Polygon>
<outerBoundaryIs>
<LinearRing>
<coordinates>
1.02,36.5
1.02634239196566,36.4997986676472
1.03265924535737,36.4991954812831
1.03892512443604,36.4981928697263
1.04511479871811,36.4967948701396
1.05120334456985,36.4950071117741
1.05716624556603,36.4928367933016
1.06297949120892,36.4902926538287
1.06861967361005,36.487384937707
1.07406408174556,36.4841253532831
1.07929079290546,36.4805270257531
1.08427876096865,36.4766044443119
1.08900790114821,36.4723734038105
1.09345917086575,36.4678509411557
1.09761464642918,36.4630552667085
1.10145759520503,36.4580056909571
1.10497254299495,36.4527225467611
1.10814533634476,36.4472271074773
1.11096319953545,36.4415415013002
1.11341478602651,36.4356886221592
1.11549022414441,36.4296920375328
1.11718115683235,36.4235758935509
1.11848077530122,36.4173648177667
1.11938384644613,36.4110838199901
1.1198867339183,36.4047581915824
1.11998741276739,36.3984134036165
1.11968547759519,36.3920750043143
1.11898214418809,36.3857685161727
1.11788024462148,36.3795193331935
1.11638421585599,36.373352618631
1.11450008187147,36.3672932036683
1.11223542941046,36.3613654874307
1.10959937742913,36.3555933387394
1.10660254037844,36.35
1.10325698546348,36.3446079936134
1.09957618405308,36.3394390312862
1.09557495743543,36.3345139266055
1.09126941713789,36.3298525112294
1.08667690005163,36.3254735550324
1.08181589862206,36.3213946905257
1.07670598638628,36.317632341857
1.07136773915734,36.3142016586765
1.06582265217274,36.3111164551345
1.06009305354066,36.3083891542568
1.05420201433257,36.3060307379214
1.04817325568414,36.3040507026385
1.04203105327865,36.3024570213115
1.03580013959734,36.3012561111324
1.02950560433042,36.3004528077427
1.02317279334981,36.3000503457617
1.01682720665019,36.3000503457617
1.01049439566958,36.3004528077427
1.00419986040266,36.3012561111324
0.997968946721346,36.3024570213115
0.991826744315857,36.3040507026385
0.985797985667433,36.3060307379214
0.979906946459339,36.3083891542568
0.974177347827259,36.3111164551345
0.968632260842659,36.3142016586765
0.963294013613723,36.317632341857
0.95818410137794,36.3213946905257
0.953323099948371,36.3254735550324
0.948730582862114,36.3298525112294
0.944425042564574,36.3345139266055
0.940423815946917,36.3394390312862
0.936743014536523,36.3446079936134
0.933397459621556,36.35
0.930400622570866,36.3555933387394
0.927764570589542,36.3613654874307
0.925499918128533,36.3672932036683
0.923615784144006,36.373352618631
0.922119755378522,36.3795193331935
0.921017855811907,36.3857685161727
0.920314522404806,36.3920750043143
0.920012587232612,36.3984134036165
0.920113266081699,36.4047581915824
0.920616153553875,36.4110838199901
0.921519224698779,36.4173648177667
0.922818843167646,36.4235758935509
0.924509775855593,36.4296920375328
0.926585213973489,36.4356886221592
0.929036800464548,36.4415415013002
0.931854663655242,36.4472271074773
0.935027457005049,36.4527225467611
0.938542404794966,36.4580056909571
0.942385353570824,36.4630552667085
0.946540829134247,36.4678509411557
0.950992098851789,36.4723734038105
0.955721239031346,36.4766044443119
0.960709207094536,36.4805270257531
0.96593591825444,36.4841253532831
0.971380326389953,36.487384937707
0.977020508791083,36.4902926538287
0.982833754433967,36.4928367933016
0.988796655430151,36.4950071117741
0.994885201281892,36.4967948701396
1.00107487556396,36.4981928697263
1.00734075464263,36.4991954812831
1.01365760803434,36.4997986676472
1.02,36.5
</coordinates>
</LinearRing>
</outerBoundaryIs>
</Polygon>
<Polygon>
<outerBoundaryIs>
<LinearRing>
<coordinates>
1.02,36.5
1.02634239196566,36.4997986676472
1.03265924535737,36.4991954812831
1.03892512443604,36.4981928697263
1.04511479871811,36.4967948701396
1.05120334456985,36.4950071117741
1.05716624556603,36.4928367933016
1.06297949120892,36.4902926538287
1.06861967361005,36.487384937707
1.07406408174556,36.4841253532831
1.07929079290546,36.4805270257531
1.08427876096865,36.4766044443119
1.08900790114821,36.4723734038105
1.09345917086575,36.4678509411557
1.09761464642918,36.4630552667085
1.10145759520503,36.4580056909571
1.10497254299495,36.4527225467611
1.10814533634476,36.4472271074773
1.11096319953545,36.4415415013002
1.11341478602651,36.4356886221592
1.11549022414441,36.4296920375328
1.11718115683235,36.4235758935509
1.11848077530122,36.4173648177667
1.11938384644613,36.4110838199901
1.1198867339183,36.4047581915824
1.11998741276739,36.3984134036165
1.11968547759519,36.3920750043143
1.11898214418809,36.3857685161727
1.11788024462148,36.3795193331935
1.11638421585599,36.373352618631
1.11450008187147,36.3672932036683
1.11223542941046,36.3613654874307
1.10959937742913,36.3555933387394
1.10660254037844,36.35
1.10325698546348,36.3446079936134
1.09957618405308,36.3394390312862
1.09557495743543,36.3345139266055
1.09126941713789,36.3298525112294
1.08667690005163,36.3254735550324
1.08181589862206,36.3213946905257
1.07670598638628,36.317632341857
1.07136773915734,36.3142016586765
1.06582265217274,36.3111164551345
1.06009305354066,36.3083891542568
1.05420201433257,36.3060307379214
1.04817325568414,36.3040507026385
1.04203105327865,36.3024570213115
1.03580013959734,36.3012561111324
1.02950560433042,36.3004528077427
1.02317279334981,36.3000503457617
1.01682720665019,36.3000503457617
1.01049439566958,36.3004528077427
1.00419986040266,36.3012561111324
0.997968946721346,36.3024570213115
0.991826744315857,36.3040507026385
0.985797985667433,36.3060307379214
0.979906946459339,36.3083891542568
0.974177347827259,36.3111164551345
0.968632260842659,36.3142016586765
0.963294013613723,36.317632341857
0.95818410137794,36.3213946905257
0.953323099948371,36.3254735550324
0.948730582862114,36.3298525112294
0.944425042564574,36.3345139266055
0.940423815946917,36.3394390312862
0.936743014536523,36.3446079936134
0.933397459621556,36.35
0.930400622570866,36.3555933387394
0.927764570589542,36.3613654874307
0.925499918128533,36.3672932036683
0.923615784144006,36.373352618631
0.922119755378522,36.3795193331935
0.921017855811907,36.3857685161727
0.920314522404806,36.3920750043143
0.920012587232612,36.3984134036165
0.920113266081699,36.4047581915824
0.920616153553875,36.4110838199901
0.921519224698779,36.4173648177667
0.922818843167646,36.4235758935509
0.924509775855593,36.4296920375328
0.926585213973489,36.4356886221592
0.929036800464548,36.4415415013002
0.931854663655242,36.4472271074773
0.935027457005049,36.4527225467611
0.938542404794966,36.4580056909571
0.942385353570824,36.4630552667085
0.946540829134247,36.4678509411557
0.950992098851789,36.4723734038105
0.955721239031346,36.4766044443119
0.960709207094536,36.4805270257531
0.96593591825444,36.4841253532831
0.971380326389953,36.487384937707
0.977020508791083,36.4902926538287
0.982833754433967,36.4928367933016
0.988796655430151,36.4950071117741
0.994885201281892,36.4967948701396
1.00107487556396,36.4981928697263
1.00734075464263,36.4991954812831
1.01365760803434,36.4997986676472
1.02,36.5
</coordinates>
</LinearRing>
</outerBoundaryIs>
</Polygon>
<Polygon>
<outerBoundaryIs>
<LinearRing>
<coordinates>
1.02,36.5
1.02634239196566,36.4997986676472
1.03265924535737,36.4991954812831
1.03892512443604,36.4981928697263
1.04511479871811,36.4967948701396
1.05120334456985,36.4950071117741
1.05716624556603,36.4928367933016
1.06297949120892,36.4902926538287
1.06861967361005,36.487384937707
1.07406408174556,36.4841253532831
1.07929079290546,36.4805270257531
1.08427876096865,36.4766044443119
1.08900790114821,36.4723734038105
1.09345917086575,36.4678509411557
1.09761464642918,36.4630552667085
1.10145759520503,36.4580056909571
1.10497254299495,36.4527225467611
1.10814533634476,36.4472271074773
1.11096319953545,36.4415415013002
1.11341478602651,36.4356886221592
1.11549022414441,36.4296920375328
1.11718115683235,36.4235758935509
1.11848077530122,36.4173648177667
1.11938384644613,36.4110838199901
1.1198867339183,36.4047581915824
1.11998741276739,36.3984134036165
1.11968547759519,36.3920750043143
1.11898214418809,36.3857685161727
1.11788024462148,36.3795193331935
1.11638421585599,36.373352618631
1.11450008187147,36.3672932036683
1.11223542941046,36.3613654874307
1.10959937742913,36.3555933387394
1.10660254037844,36.35
1.10325698546348,36.3446079936134
1.09957618405308,36.3394390312862
1.09557495743543,36.3345139266055
1.09126941713789,36.3298525112294
1.08667690005163,36.3254735550324
1.08181589862206,36.3213946905257
1.07670598638628,36.317632341857
1.07136773915734,36.3142016586765
1.06582265217274,36.3111164551345
1.06009305354066,36.3083891542568
1.05420201433257,36.3060307379214
1.04817325568414,36.3040507026385
1.04203105327865,36.3024570213115
1.03580013959734,36.3012561111324
1.02950560433042,36.3004528077427
1.02317279334981,36.3000503457617
1.01682720665019,36.3000503457617
1.01049439566958,36.3004528077427
1.00419986040266,36.3012561111324
0.997968946721346,36.3024570213115
0.991826744315857,36.3040507026385
0.985797985667433,36.3060307379214
0.979906946459339,36.3083891542568
0.974177347827259,36.3111164551345
0.968632260842659,36.3142016586765
0.963294013613723,36.317632341857
0.95818410137794,36.3213946905257
0.953323099948371,36.3254735550324
0.948730582862114,36.3298525112294
0.944425042564574,36.3345139266055
0.940423815946917,36.3394390312862
0.936743014536523,36.3446079936134
0.933397459621556,36.35
0.930400622570866,36.3555933387394
0.927764570589542,36.3613654874307
0.925499918128533,36.3672932036683
0.923615784144006,36.373352618631
0.922119755378522,36.3795193331935
0.921017855811907,36.3857685161727
0.920314522404806,36.3920750043143
0.920012587232612,36.3984134036165
0.920113266081699,36.4047581915824
0.920616153553875,36.4110838199901
0.921519224698779,36.4173648177667
0.922818843167646,36.4235758935509
0.924509775855593,36.4296920375328
0.926585213973489,36.4356886221592
0.929036800464548,36.4415415013002
0.931854663655242,36.4472271074773
0.935027457005049,36.4527225467611
0.938542404794966,36.4580056909571
0.942385353570824,36.4630552667085
0.946540829134247,36.4678509411557
0.950992098851789,36.4723734038105
0.955721239031346,36.4766044443119
0.960709207094536,36.4805270257531
0.96593591825444,36.4841253532831
0.971380326389953,36.487384937707
0.977020508791083,36.4902926538287
0.982833754433967,36.4928367933016
0.988796655430151,36.4950071117741
0.994885201281892,36.4967948701396
1.00107487556396,36.4981928697263
1.00734075464263,36.4991954812831
1.01365760803434,36.4997986676472
1.02,36.5
</coordinates>
</LinearRing>
</outerBoundaryIs>
</Polygon>
</MultiGeometry>
</Placemark>
</Document>
</kml>
