# Supplementary material for: Species conservation profiles of a random sample of world spiders I: Agelenidae to Filistatidae
Source: Biodivers Data J. 2018 Apr 25;(6):e23555. doi: 10.3897/BDJ.6.e23555 (PMC5932090; doi:10.3897/BDJ.6.e23555)
Supplement: Supplementary material 46 — Distribution of Tricalamus jiangxiensis Li, 1994 [file bdj-06-e23555-s046.kml]

<?xml version="1.0" encoding="UTF-8"?>
<kml xmlns="http://earth.google.com/kml/2.2">
<Document>
<name></name>
<description><![CDATA[]]></description>

<Style id="1">
<LineStyle>
<width>1</width>
<color>ff0000ff</color>
</LineStyle>
<PolyStyle>
<fill>0</fill>
</PolyStyle>
</Style>

<Placemark>
<name>R Polygon</name>
<description><![CDATA[]]></description>
<styleUrl>#1</styleUrl>
<visibility>1</visibility>
<MultiGeometry>
<Polygon>
<outerBoundaryIs>
<LinearRing>
<coordinates>
115,25.1
115.006342391966,25.0997986676472
115.012659245357,25.0991954812831
115.018925124436,25.0981928697263
115.025114798718,25.0967948701396
115.03120334457,25.0950071117741
115.037166245566,25.0928367933016
115.042979491209,25.0902926538287
115.04861967361,25.087384937707
115.054064081746,25.0841253532831
115.059290792905,25.0805270257531
115.064278760969,25.0766044443119
115.069007901148,25.0723734038105
115.073459170866,25.0678509411557
115.077614646429,25.0630552667085
115.081457595205,25.0580056909571
115.084972542995,25.052722546761
115.088145336345,25.0472271074773
115.090963199535,25.0415415013002
115.093414786027,25.0356886221592
115.095490224144,25.0296920375328
115.097181156832,25.0235758935509
115.098480775301,25.0173648177667
115.099383846446,25.0110838199901
115.099886733918,25.0047581915824
115.099987412767,24.9984134036165
115.099685477595,24.9920750043143
115.098982144188,24.9857685161727
115.097880244621,24.9795193331935
115.096384215856,24.973352618631
115.094500081871,24.9672932036683
115.09223542941,24.9613654874307
115.089599377429,24.9555933387394
115.086602540378,24.95
115.083256985463,24.9446079936134
115.079576184053,24.9394390312862
115.075574957435,24.9345139266055
115.071269417138,24.9298525112294
115.066676900052,24.9254735550324
115.061815898622,24.9213946905257
115.056705986386,24.917632341857
115.051367739157,24.9142016586765
115.045822652173,24.9111164551345
115.040093053541,24.9083891542568
115.034202014333,24.9060307379214
115.028173255684,24.9040507026385
115.022031053279,24.9024570213115
115.015800139597,24.9012561111324
115.00950560433,24.9004528077427
115.00317279335,24.9000503457617
114.99682720665,24.9000503457617
114.99049439567,24.9004528077427
114.984199860403,24.9012561111324
114.977968946721,24.9024570213115
114.971826744316,24.9040507026385
114.965797985667,24.9060307379214
114.959906946459,24.9083891542568
114.954177347827,24.9111164551345
114.948632260843,24.9142016586765
114.943294013614,24.917632341857
114.938184101378,24.9213946905257
114.933323099948,24.9254735550324
114.928730582862,24.9298525112294
114.924425042565,24.9345139266055
114.920423815947,24.9394390312862
114.916743014537,24.9446079936134
114.913397459622,24.95
114.910400622571,24.9555933387394
114.90776457059,24.9613654874307
114.905499918129,24.9672932036683
114.903615784144,24.973352618631
114.902119755379,24.9795193331935
114.901017855812,24.9857685161727
114.900314522405,24.9920750043143
114.900012587233,24.9984134036165
114.900113266082,25.0047581915824
114.900616153554,25.0110838199901
114.901519224699,25.0173648177667
114.902818843168,25.0235758935509
114.904509775856,25.0296920375328
114.906585213973,25.0356886221592
114.909036800465,25.0415415013002
114.911854663655,25.0472271074773
114.915027457005,25.052722546761
114.918542404795,25.0580056909571
114.922385353571,25.0630552667085
114.926540829134,25.0678509411557
114.930992098852,25.0723734038105
114.935721239031,25.0766044443119
114.940709207095,25.0805270257531
114.945935918254,25.0841253532831
114.95138032639,25.087384937707
114.957020508791,25.0902926538287
114.962833754434,25.0928367933016
114.96879665543,25.0950071117741
114.974885201282,25.0967948701396
114.981074875564,25.0981928697263
114.987340754643,25.0991954812831
114.993657608034,25.0997986676472
115,25.1
</coordinates>
</LinearRing>
</outerBoundaryIs>
</Polygon>
<Polygon>
<outerBoundaryIs>
<LinearRing>
<coordinates>
115.42,26.05
115.426342391966,26.0497986676472
115.432659245357,26.0491954812831
115.438925124436,26.0481928697263
115.445114798718,26.0467948701396
115.45120334457,26.0450071117741
115.457166245566,26.0428367933016
115.462979491209,26.0402926538287
115.46861967361,26.037384937707
115.474064081746,26.0341253532831
115.479290792905,26.0305270257531
115.484278760969,26.0266044443119
115.489007901148,26.0223734038105
115.493459170866,26.0178509411557
115.497614646429,26.0130552667085
115.501457595205,26.0080056909571
115.504972542995,26.002722546761
115.508145336345,25.9972271074773
115.510963199535,25.9915415013002
115.513414786027,25.9856886221592
115.515490224144,25.9796920375328
115.517181156832,25.9735758935509
115.518480775301,25.9673648177667
115.519383846446,25.9610838199901
115.519886733918,25.9547581915824
115.519987412767,25.9484134036165
115.519685477595,25.9420750043143
115.518982144188,25.9357685161727
115.517880244621,25.9295193331935
115.516384215856,25.923352618631
115.514500081871,25.9172932036683
115.51223542941,25.9113654874307
115.509599377429,25.9055933387394
115.506602540378,25.9
115.503256985463,25.8946079936134
115.499576184053,25.8894390312862
115.495574957435,25.8845139266055
115.491269417138,25.8798525112294
115.486676900052,25.8754735550324
115.481815898622,25.8713946905257
115.476705986386,25.867632341857
115.471367739157,25.8642016586765
115.465822652173,25.8611164551345
115.460093053541,25.8583891542568
115.454202014333,25.8560307379214
115.448173255684,25.8540507026385
115.442031053279,25.8524570213115
115.435800139597,25.8512561111324
115.42950560433,25.8504528077427
115.42317279335,25.8500503457617
115.41682720665,25.8500503457617
115.41049439567,25.8504528077427
115.404199860403,25.8512561111324
115.397968946721,25.8524570213115
115.391826744316,25.8540507026385
115.385797985667,25.8560307379214
115.379906946459,25.8583891542568
115.374177347827,25.8611164551345
115.368632260843,25.8642016586765
115.363294013614,25.867632341857
115.358184101378,25.8713946905257
115.353323099948,25.8754735550324
115.348730582862,25.8798525112294
115.344425042565,25.8845139266055
115.340423815947,25.8894390312862
115.336743014537,25.8946079936134
115.333397459622,25.9
115.330400622571,25.9055933387394
115.32776457059,25.9113654874307
115.325499918129,25.9172932036683
115.323615784144,25.923352618631
115.322119755379,25.9295193331935
115.321017855812,25.9357685161727
115.320314522405,25.9420750043143
115.320012587233,25.9484134036165
115.320113266082,25.9547581915824
115.320616153554,25.9610838199901
115.321519224699,25.9673648177667
115.322818843168,25.9735758935509
115.324509775856,25.9796920375328
115.326585213973,25.9856886221592
115.329036800465,25.9915415013002
115.331854663655,25.9972271074773
115.335027457005,26.002722546761
115.338542404795,26.0080056909571
115.342385353571,26.0130552667085
115.346540829134,26.0178509411557
115.350992098852,26.0223734038105
115.355721239031,26.0266044443119
115.360709207095,26.0305270257531
115.365935918254,26.0341253532831
115.37138032639,26.037384937707
115.377020508791,26.0402926538287
115.382833754434,26.0428367933016
115.38879665543,26.0450071117741
115.394885201282,26.0467948701396
115.401074875564,26.0481928697263
115.407340754643,26.0491954812831
115.413657608034,26.0497986676472
115.42,26.05
</coordinates>
</LinearRing>
</outerBoundaryIs>
</Polygon>
</MultiGeometry>
</Placemark>
</Document>
</kml>
